# Supplementary material for: Genome-wide identification of transcriptional enhancers during human placental development and association with function, differentiation, and disease
Source: Biol Reprod. 2023 Sep 23;109(6):965–81. doi: 10.1093/biolre/ioad119 (PMC10724456; doi:10.1093/biolre/ioad119)
Supplement: Supplementary_Table_ioad119 [file supplementary_table_ioad119.zip › Supplementary Table S1.xlsx]

## Sheet: Readme
Supplementary Table S1. Enhancer transcription for each placenta across the trimestesr. The "Column Heading" key provides annotation information. The "Tab" key provides details about all the other worksheets contained within this spreadsheet.
Column Heading	Description
chr	Chromsome number
start	start coordinatess of enhancer
stop	end coordinates of the enhancer
EID	Enhancer ID
P24_8w_F	patients ID_gestationalage_sex
P33_8w_M	patients ID_gestationalage_sex
P45_8w_M	patients ID_gestationalage_sex
P25_9w_F	patients ID_gestationalage_sex
P46_9w_M	patients ID_gestationalage_sex
P29_10w_M	patients ID_gestationalage_sex
P30_10w_F	patients ID_gestationalage_sex
P41_10w_F	patients ID_gestationalage_sex
P42_10w_M	patients ID_gestationalage_sex
P28_12w_F	patients ID_gestationalage_sex
P31_12w_F	patients ID_gestationalage_sex
P34_12w_F	patients ID_gestationalage_sex
P43_15w_M	patients ID_gestationalage_sex
P23_16w_F	patients ID_gestationalage_sex
P27_16w_F	patients ID_gestationalage_sex
P38_16w_M	patients ID_gestationalage_sex
P39_16w_M	patients ID_gestationalage_sex
P36_17w_F	patients ID_gestationalage_sex
P26_19w_M	patients ID_gestationalage_sex
P40_19w_M	patients ID_gestationalage_sex
P44_19w_M	patients ID_gestationalage_sex
P37_20w_F	patients ID_gestationalage_sex
P22_21w_F	patients ID_gestationalage_sex
P35_22w_F	patients ID_gestationalage_sex
P08_39w_F	patients ID_gestationalage_sex
P09_39w_M	patients ID_gestationalage_sex
P10_39w_F	patients ID_gestationalage_sex
P11_39w_M	patients ID_gestationalage_sex
P12_39w_F	patients ID_gestationalage_sex
P13_39w_M	patients ID_gestationalage_sex
P21_39w_F	patients ID_gestationalage_sex
P32_39w_F	patients ID_gestationalage_sex
P47_39w_M	patients ID_gestationalage_sex
P48_39w_M	patients ID_gestationalage_sex
P49_39w_F	patients ID_gestationalage_sex
P50_39w_M	patients ID_gestationalage_sex
Tab	Contents
Legend and Contents	Heading Annotation Information and Summary of Information in this Table
20kEnhacers_PROseq_hg38_RPKM	Expression values for all the enhancers identified

## Sheet: 20kEnhacers_PROseq_hg38_RPKM
chr	start	stop	EID	P24_8_F	P33_8_M	P45_8_M	P25_9_F	P46_9_M	P29_10_M	P30_10_F	P41_10_F	P42_10_M	P28_12_F	P31_12_F	P34_12_F	P43_15_M	P23_16_F	P27_16_F	P38_16_M	P39_16_M	P36_17_F	P26_19_M	P40_19_M	P44_19_M	P37_20_F	P22_21_F	P35_22_F	P08_39_F	P09_39_M	P10_39_F	P11_39_M	P12_39_F	P13_39_M	P21_39_F	P32_39_F	P47_39_M	P48_39_M	P49_39_F	P50_39_M
chr1	10120	11120	chr1_10120_11120	52.4385	63.9632	63.47	54.2336	38.1097	65.5857	50.2848	6.73841	24.4533	66.9411	86.7046	47.7397	67.2666	67.0486	41.451	130.671	33.5553	191.895	101.268	70.6589	132.762	115.335	110.379	153.027	392.263	193.063	298.007	238.015	184.341	148.19	234.482	182.459	197.949	192.803	23.5065	189.249
chr1	180815	181815	chr1_180815_181815	13.8343	18.4673	17.6271	14.6426	12.0434	11.1023	12.2734	1.82781	6.63085	19.1996	23.2508	11.9377	14.0979	13.0723	12.4676	19.1677	9.23442	32.2581	26.3361	16.5301	24.6503	15.9729	17.6827	31.2579	107.351	67.053	65.7342	67.6169	44.7126	28.9705	67.8245	56.0074	60.5333	26.307	7.40114	67.4091
chr1	264925	265925	chr1_264925_265925	1.47467	0.818133	1.49147	0.988107	1.15416	2.39452	2.26763	0.147507	1.11729	4.17058	1.008	2.87037	3.21223	1.93797	1.76601	4.0234	1.00812	7.33421	2.25039	1.63524	1.82833	2.16567	5.96073	2.41035	4.49468	7.44698	8.11029	5.23681	4.67837	8.88428	12.2889	1.93552	10.3187	2.42175	2.38819	17.1744
chr1	265390	266390	chr1_265390_266390	1.82308	1.89924	0.740537	0.588159	1.32493	2.80608	1.52134	0.474131	0.997576	6.25586	2.04631	2.92415	4.88041	1.48314	2.31788	4.52106	1.17832	11.1354	3.08089	1.80679	2.524	2.23598	9.77756	1.58924	2.88944	4.20594	4.76358	3.75774	4.01003	6.41603	7.66421	0.856557	4.61549	0.283799	1.8277	10.7153
chr1	604900	605900	chr1_604900_605900	7.74202	6.7496	6.19322	5.18756	4.85365	7.66059	6.5168	2.61826	4.99985	5.77747	5.65009	3.52914	2.82387	3.36376	3.21193	6.55029	2.61194	6.80413	3.37559	5.82553	4.21922	4.81369	3.9958	9.59503	3.74557	2.29471	4.3605	4.21588	2.04147	2.98188	4.26445	4.03934	4.17004	4.71107	1.02351	4.12343
chr1	737080	738080	chr1_737080_738080	3.68668	0.624963	1.95528	2.40165	1.18507	1.26274	1.7749	0.368769	1.9087	3.92525	0.663156	0.999923	0.855718	0.899771	0.607065	1.22665	0.630073	2.60695	0.781386	0.830393	1.36246	1.32893	0.527498	1.79617	0.998817	0.360804	1.03822	1.02094	0.903775	0.981688	1.43295	0.525956	2.06624	0.378399	0.583581	0.458158
chr1	770455	771455	chr1_770455_771455	1.97599	1.31957	1.32014	1.59372	1.49589	1.41209	0.922914	0.927869	2.0003	3.41876	1.15517	1.02459	0.573309	1.20565	0.704979	1.92306	0.731697	2.62377	0.96791	1.33522	1.58221	1.42896	2.68003	1.88402	3.91472	1.92739	3.97162	2.16199	3.88949	4.5601	4.19345	3.42041	12.2156	5.16332	1.43361	7.52478
chr1	1125010	1126010	chr1_1125010_1126010	0.918834	1.10448	0.753009	2.32205	0.222588	0.437748	1.10627	0.39827	0.871483	0.529908	0.85945	0.211749	0.450239	1.0465	0.278146	0.397433	0.123723	0.28155	0.450078	0.275946	0.37973	0.567012	0.664648	0.50061	0.13484	0.155867	0.131914	0	0.0765551	0.044176	0.165075	0	0	0.0340559	0	0.0471249
chr1	1125800	1126800	chr1_1125800_1126800	0.182308	3.72543	2.92317	5.73455	0.264986	0.721563	4.32561	2.21261	2.27447	0.551988	1.70526	0.453747	3.08905	4.89436	1.49007	0.709702	0.883738	1.22899	0.870687	0.739141	0.395552	2.5313	4.40838	0.744956	0.321048	0	0.0785205	0.231642	0.136706	0.0788857	0.221083	0	0.241508	0.547327	0.0577168	0.252455
chr1	1129930	1130930	chr1_1129930_1130930	1.2397	0.701257	0.584634	2.64671	0.264986	0.649407	2.34332	0.821827	1.48439	0.28388	1.90989	0.181499	1.40488	2.10012	0.25544	0.599304	0.648075	0.335179	0.321484	0.295657	0.339044	1.11377	1.69553	0.208588	0.385258	0.111334	0.471123	0.0617711	0.355434	0.0631085	0.0884332	0.0811475	0.0322011	0	0.0230867	0.302946
chr1	1157490	1158490	chr1_1157490_1158490	3.28574	1.8455	3.66908	4.42944	4.88244	5.07029	4.45049	8.72328	3.26517	3.14697	9.13783	2.64077	6.59833	8.04782	5.13817	5.39301	5.53437	4.35989	8.77308	4.73126	5.35586	5.94711	8.74465	5.1068	3.42267	1.43326	4.90257	2.11229	2.81582	1.9803	2.21761	3.51484	1.95612	3.21965	1.65787	2.51874
chr1	1504780	1505780	chr1_1504780_1505780	8.14778	6.077	6.79974	7.00701	4.5659	3.12446	5.87795	3.40402	4.54434	6.07187	3.604	4.03137	3.60009	3.40209	6.03669	5.68975	4.28273	11.9117	6.09481	6.74388	5.30952	4.27644	6.87016	11.6729	21.2633	22.7806	16.2779	14.4687	14.5933	21.4084	14.9004	15.0383	20.6768	21.0557	2.64165	18.8046
chr1	1582600	1583600	chr1_1582600_1583600	1.27616	0.232424	0.669672	1.96498	0.590195	0.229588	0.303443	0.0502866	0.799875	0.0501807	0.108516	0.144374	2.34275	1.35909	0.225768	0.301086	0.0937298	0.177746	0.42621	0	0.287674	1.6511	1.56451	0.0474063	0.306455	0.118081	0.19987	0.0491361	0.0434972	0.1506	0.328275	0	0.051229	0.773998	0.0367289	0.267755
chr1	1586015	1587015	chr1_1586015_1587015	1.03823	0.346667	0.638143	2.93082	0.282951	0.428046	0.808201	0.375019	0.738544	0.63619	0.566492	0.287117	1.60656	1.05579	0.471434	0.299385	0.314551	0.583249	0.476778	0.506681	0.45589	1.47159	1.12652	0.424246	0.380905	0.132091	0.558959	0.293151	0.22707	0.112312	0.48963	0.224646	0.382047	0.202027	0.164346	0.359427
chr1	1586745	1587745	chr1_1586745_1587745	1.48199	0.197935	1.8482	1.67341	0.598354	1.03191	0.922914	0.78512	0.919057	2.0655	2.31035	0.204918	2.52256	1.68791	0.64089	2.70653	0.598661	2.32102	2.41978	2.07701	1.1739	3.54382	4.51777	2.75874	2.02985	0.167599	9.50351	1.04612	2.28431	0.213755	2.32969	0.366472	0.436273	0.274644	0.078197	0.684071
chr1	1606725	1607725	chr1_1606725_1607725	1.62914	0.870355	0.94039	0.840942	0.789319	1.2896	0.953677	2.30677	1.21237	2.30191	1.21908	2.52296	1.41172	0.901243	1.22587	1.22143	3.77312	1.56417	2.03493	2.3974	1.81786	1.28181	1.61616	0.843227	0.812867	0.884352	1.21623	0.413998	0.936578	1.17489	0.658545	0.725148	0.47959	0.326067	0.893997	0.35093
chr1	1905875	1906875	chr1_1905875_1906875	0.833409	0.333932	1.53675	1.15951	1.21136	0.618483	2.17983	0.632175	0.718255	0.495663	1.99759	0.172856	0.991396	0.610205	0.0810922	0.315423	0.336662	0.159609	0.038272	0.234648	0.22603	0.650906	0.0968874	0.38312	0.0917281	0	0.269213	0.132367	0.195294	0	0.0842221	0	0.460015	0.312758	0.0659621	0.0480866
chr1	1906415	1907415	chr1_1906415_1907415	1.1037	0.663351	2.21213	1.46881	1.30344	1.0921	0.850577	0.358802	1.35886	0.179023	1.41951	1.03013	1.53709	1.07748	0.483266	2.20796	1.28182	1.47962	1.57122	3.2318	1.15458	0.95779	1.2831	2.42413	0.607389	0.561683	0.297104	0.233728	0.0517264	0.596973	1.17114	0.204696	0.67013	0.460215	0.17471	0.891552
chr1	1907005	1908005	chr1_1907005_1908005	3.23078	0.957941	2.71448	3.50215	1.33834	2.83449	2.77653	0.476132	1.29407	2.40359	3.32417	1.25977	2.69963	2.74399	0.704168	2.06822	1.3573	1.84136	1.18692	2.70707	2.62366	2.82609	2.25355	3.0364	1.16634	1.1838	2.17074	1.53255	1.52626	1.00654	1.04478	0.695061	1.3125	0.625077	0.255707	2.08781
chr1	2204480	2205480	chr1_2204480_2205480	3.4156	2.25588	5.1998	4.63175	4.96458	5.28616	5.36444	4.40895	3.5367	4.07497	10.1287	3.08281	8.34615	8.61093	3.66674	8.0688	6.38327	4.658	8.53549	7.33827	6.98033	10.6706	10.2106	6.45701	3.80065	2.12025	3.97683	1.38304	2.70194	1.98142	3.26206	3.32744	2.18778	3.08006	0.689207	4.0368
chr1	5717395	5718395	chr1_5717395_5718395	2.90263	0.761987	4.52576	1.54997	1.16386	1.78269	2.00085	0.303692	0.755811	0.562811	1.17028	0.747348	0.696964	0.390851	0.740165	4.15616	1.01081	0.920099	1.28699	1.35268	0.961734	3.1269	1.02397	1.92228	0.088131	0.407496	0.775967	0.593487	0.037527	0.129929	0.0809193	0.0742526	0.0441975	0.600987	0	0
chr1	6405685	6406685	chr1_6405685_6406685	6.04222	3.71499	5.91316	8.97362	4.23977	3.43601	4.30128	0.587019	2.25737	6.17325	1.90014	1.98784	2.39386	0.254252	2.35167	5.40725	1.80956	7.82084	1.83705	4.22367	3.03526	2.13353	2.03464	7.15158	11.6495	2.33271	6.55085	7.36841	6.09316	8.4295	4.37955	7.84426	2.16207	2.50207	0.923469	4.42397
chr1	7885465	7886465	chr1_7885465_7886465	0.496911	0.144802	0.492541	0.349772	0.426791	0.506584	2.10147	0.215387	0.103819	0.937891	0.950719	0.224866	1.25824	1.08046	0.246147	1.54362	0.894166	0.373739	0.481278	0.71225	0.784103	1.23877	1.30241	1.18138	0.159104	0.229893	0.21402	0.286989	0.270991	0.195469	0.310429	0.134049	0.937536	0.180828	0.143015	0.813217
chr1	7953700	7954700	chr1_7953700_7954700	6.82467	2.86791	5.85397	7.59876	8.2664	9.99208	4.60253	15.849	5.99326	5.27989	10.3798	5.93816	8.74463	13.7042	9.8906	10.2718	12.2603	7.80384	16.5926	8.54833	6.17405	9.95737	8.46291	7.70867	4.61682	2.56955	5.92659	3.05498	2.64198	2.92906	2.15316	3.62224	4.33664	3.59068	1.07153	3.71364
chr1	8128710	8129710	chr1_8128710_8129710	1.27616	0.232424	0.297632	1.90884	1.93921	1.10968	1.40884	0.201146	0.304714	3.36211	0.651098	0.481247	0.700133	0.792805	0.270922	1.0538	0.374919	0.177746	1.23601	0.20905	0.647267	0.765144	0.269743	0.900719	0.204304	1.00369	1.29916	0.147408	0.217486	0.6526	0.65655	0.172131	3.58603	0.348299	0.146916	3.10596
chr1	8133300	8134300	chr1_8133300_8134300	2.23765	1.2328	1.7491	1.99652	1.44835	0.668846	1.8551	1.13662	0.88388	1.05861	1.11192	0.26106	0.405767	0.836246	0.421846	1.1796	0.296597	1.57488	0.308273	0.740266	0.390133	0.400501	0.634082	0.642907	1.00053	0.498205	0.903523	1.86582	0.694764	1.25569	1.35678	1.43953	0.864577	1.60949	0.553449	3.841
chr1	8137380	8138380	chr1_8137380_8138380	3.82847	1.78967	3.08507	4.608	3.33525	1.6027	2.48506	3.59549	1.82096	3.33316	3.44331	0.671894	2.89374	2.82709	0.878759	1.69843	2.0224	1.89505	1.49665	2.14477	0.851958	2.69194	4.45077	1.88531	0.648271	0.249787	1.03587	0.74838	0.699301	0.424769	0.376975	0.327711	0.216738	0.16373	0.163161	1.49531
chr1	8153015	8154015	chr1_8153015_8154015	0.658662	0.989677	2.27064	2.54995	0.718025	0.868979	2.36881	2.06986	0.756871	2.27918	1.46322	0.273224	0.917295	1.76828	1.21769	1.49572	0.266072	1.31188	0.907416	0.964328	0.459351	1.25749	1.45487	1.61487	1.73988	0.586597	1.27659	2.16199	0.802594	0.92627	1.26469	1.34373	0.218136	1.37322	0.78197	1.67217
chr1	8154400	8155400	chr1_8154400_8155400	5.03565	5.47265	4.99941	5.24097	3.28367	5.36947	7.38456	0.209301	1.51739	7.54881	4.45211	3.3193	4.67531	2.89573	2.44318	4.98283	1.89486	3.65677	3.82668	4.78555	5.4522	4.93262	4.2984	4.17175	1.30589	2.91373	3.47612	2.10356	2.7415	1.43273	1.61729	1.71433	2.80236	0.62129	0.338501	4.45776
chr1	8155250	8156250	chr1_8155250_8156250	3.63705	2.17317	4.33799	5.21844	2.80553	1.83097	3.39748	0.276576	1.17315	3.31193	2.02926	0.9264	1.28851	1.09011	0.968545	2.73235	0.54129	1.29044	1.73468	1.26475	1.34488	0.79736	1.54293	1.56441	0.589927	1.55867	1.73138	1.18909	1.84211	1.29767	1.41862	1.49108	1.04251	0.617263	0.353515	3.35765
chr1	8169445	8170445	chr1_8169445_8170445	3.58086	1.40426	3.49384	4.05566	2.27017	3.41755	5.03883	1.32096	1.72596	6.45908	3.34943	1.4538	1.60926	1.63632	1.12682	1.15341	1.29263	4.4357	2.40713	2.5398	2.05451	1.21654	2.58632	2.64626	4.42759	2.55901	3.87211	5.77606	5.28459	3.52748	3.51093	2.93907	7.46873	0.991179	0.856276	7.59625
chr1	8174010	8175010	chr1_8174010_8175010	0.708977	0.0568148	1.2732	0.754804	0.2061	0.841824	0.715258	0.676076	0.418982	0.61332	2.85157	0.176457	1.41523	0.968984	0.607065	1.34931	1.26015	0.695186	1.09394	2.68281	1.01085	4.87276	2.57155	1.68029	0.686687	0.360804	2.01536	0.420386	0.15949	0.368133	0.229271	0.420765	0.0626132	0.189199	0.179563	0.196354
chr1	8182015	8183015	chr1_8182015_8183015	4.51107	2.06119	4.14954	3.73412	1.73987	1.95773	3.17153	0.960514	1.98773	4.72399	2.12827	2.33087	2.88403	2.31783	2.86463	4.21053	2.20592	6.86294	3.21277	4.50997	3.50784	2.93945	5.46513	4.81854	7.71761	10.5925	17.1455	13.1228	15.2368	7.17432	12.2527	8.07281	13.4371	5.68918	4.64777	10.5392
chr1	8183985	8184985	chr1_8183985_8184985	2.14542	1.48213	2.18263	2.07646	1.2366	0.976027	1.61711	0.256535	1.093	6.43186	1.45318	1.62647	6.14743	3.06945	4.69336	6.14389	1.52413	16.9111	4.89215	7.3319	4.953	1.87463	9.15095	8.7365	8.66366	12.9136	33.4247	16.0426	29.0687	10.5638	15.2216	7.68353	24.4355	6.2189	4.53202	23.1527
chr1	8229660	8230660	chr1_8229660_8230660	0.886221	0.724389	0.932167	1.06359	0.476606	0.268916	0.900695	0.107558	0.418982	0.812649	0.712893	0.0882285	1.01205	0.276852	0.206954	1.21131	0.615753	0.206383	0.247439	0.830393	0.758141	0.713687	0.576951	0.55044	2.46583	2.4715	3.86277	3.54326	3.08347	2.92973	5.3019	2.31421	4.63338	0.177375	1.40845	0.229079
chr1	8238590	8239590	chr1_8238590_8239590	2.46197	1.54758	2.30336	3.00586	1.58405	1.23666	1.89892	0.420984	1.29032	3.11653	1.70073	0.815138	2.07085	1.96247	1.71424	3.12632	1.04928	2.99683	1.80064	3.42898	1.92525	1.54454	2.37374	4.2179	3.99748	7.82784	7.94794	5.25191	7.07118	4.02666	6.65597	4.90954	8.73703	4.05356	2.26679	6.89149
chr1	8257315	8258315	chr1_8257315_8258315	3.56037	3.09378	2.72371	5.12736	1.88607	1.91002	4.76839	0.929669	1.74635	4.56434	2.1065	1.95734	2.58873	1.71695	2.72136	4.19327	1.62885	2.47112	2.83663	3.51696	2.36666	1.89103	2.6929	3.66343	2.70058	3.47099	5.26549	3.27023	5.50039	3.82363	4.90718	3.80279	2.86021	0.787006	1.43274	3.68287
chr1	8259020	8260020	chr1_8259020_8260020	2.23328	1.11854	1.86718	2.45097	1.04338	1.02597	2.27243	0.466723	1.3486	1.67321	1.4548	0.843685	1.49031	0.856512	0.822642	1.32823	0.741051	1.14869	1.06952	1.41925	1.05068	0.982857	1.91012	1.31997	0.842752	2.82103	2.50775	1.18234	3.125	1.51855	1.85387	0.76921	2.16603	1.15737	0.486084	3.35028
chr1	8269485	8270485	chr1_8269485_8270485	2.14268	1.46456	1.37425	2.1348	1.1908	0.727502	2.86103	0.0819486	0.993142	1.60826	1.23789	0.679687	1.76995	0.769035	0.46603	0.517917	0.40732	0.502078	0.833478	0.738128	0.62507	0.700015	1.99277	0.463528	0.721368	1.73186	2.28	0.640589	1.58308	0.545382	1.04446	0.631147	1.5862	1.59768	0.219466	4.71249
chr1	8281685	8282685	chr1_8281685_8282685	0.148679	0.516298	1.22376	0.551613	0.972471	1.22596	1.54625	1.48223	0.943726	1.71491	3.4072	1.85023	2.77229	1.93528	2.33396	1.52199	3.14313	2.01975	4.8977	2.23257	1.72046	2.40842	3.06512	1.76186	0.589108	0.453982	2.26261	0.503764	0.854741	0.364559	0.70117	1.08459	0.722179	1.17377	0.21966	0.983675
chr1	8283830	8284830	chr1_8283830_8284830	0.425386	0.511333	0.0682073	0.205856	0.695587	0.911976	0.476839	0.0921921	0.139661	0.91998	2.18841	0.264686	1.48105	0.519098	0.248345	0.919984	0.601433	0.912431	1.56277	0.862332	0.395552	1.2551	1.18687	1.56441	0.187278	0.108241	0.916072	0.270248	0.717704	0.184067	0.25793	0.71004	0.0939198	0.283799	0.0673363	0.392707
chr1	8825630	8826630	chr1_8825630_8826630	0.164666	0.461849	1.21453	1.19529	0.927449	1.00476	2.39958	0.499622	0.432498	0.747855	2.27184	0.409836	1.1084	0.803765	0.384534	0.641021	1.89576	1.21097	0.907416	1.33522	1.40357	2.00055	1.18687	0.336432	0.326227	0.377098	1.13475	0.174354	0.277821	0.0712516	0.166407	0.305394	0.36356	0.0274644	0.104263	0.342035
chr1	8844100	8845100	chr1_8844100_8845100	0.729233	0.29219	0.876951	0.308783	1.32493	0.450977	1.1921	0.86924	0.688328	0.315422	5.45683	0.378122	1.39642	1.5128	0.461212	2.01082	2.24617	0.698289	1.1051	1.35509	1.13015	2.40474	2.54329	2.16037	0.120393	0.139167	0.824465	0.0772138	0.239235	0.0788857	0.0736944	0.0338114	0	0	0.0432876	0.210379
chr1	8848455	8849455	chr1_8848455_8849455	1.05334	0.324656	0.83148	1.13711	1.17771	1.33623	1.49864	2.00189	0.851265	1.08645	2.69052	0.504163	1.42933	2.13572	0.946075	0.876175	1.4729	1.01795	1.22045	0.657015	1.23061	2.44693	0.979639	1.4568	0.249704	0.206173	0.942246	0.240221	0.334169	0.245422	0.163765	0.180328	0.0715579	0.162171	0.141086	0.261805
chr1	8849070	8850070	chr1_8849070_8850070	0.744425	0.511333	1.09132	1.44099	0.695587	1.50827	2.64248	0.138288	0.488812	1.88596	1.44236	0.176457	1.35763	0.363369	0.372517	1.42598	0.773271	0.391042	0.781386	1.24559	1.64813	1.77191	3.61007	1.60786	0.140459	0.0541205	0.183214	0.0900828	0.15949	0.0460166	0.214942	0.0788934	0	0.0709498	0.101004	0.147265
chr1	8896810	8897810	chr1_8896810_8897810	3.76957	2.58027	3.0347	4.04744	2.48271	3.30254	4.75372	0.493583	1.63725	4.65368	1.15695	1.61255	1.58586	0.900835	1.13092	2.22495	0.983442	1.70855	0.793407	1.82195	1.27794	2.24897	1.07731	1.6687	0.726063	0.579506	1.2515	0.831534	1.31027	0.526714	0.444434	0.480643	0.90163	0.432248	0.354292	0.743123
chr1	8899585	8900585	chr1_8899585_8900585	0.739802	0.681778	0.427037	0.930825	0.322591	0.805223	0.746356	0.865804	0.558643	1.21597	0.415193	0.276194	0.463633	1.08334	0.31673	0.543991	0.777006	1.17879	0.516394	0.366595	0.802569	0.564957	0.653639	0.604602	1.13995	0.602385	2.00739	1.28466	1.60877	0.512185	1.25601	1.61903	1.53538	0.468886	0.702639	1.0586
chr1	8903500	8904500	chr1_8903500_8904500	0.948003	0.29219	0.631405	0.846949	0.821455	0.601303	2.49319	0.537349	0.239418	1.26169	1.50063	0.151249	1.608	0.320358	0.312205	0.662388	0.70699	0.379869	0.830501	0.624164	0.926722	1.21503	0.712123	0.655561	0.160524	0.111334	0.34549	0.370626	0.218729	0.0631085	0.176866	0.297541	0.0966032	0.267582	0.0692602	0.235624
chr1	9280080	9281080	chr1_9280080_9281080	1.99746	0.444638	0.99642	1.07403	1.25004	1.53724	1.51344	1.53921	0.837964	0.671985	2.54306	0.59842	1.80302	3.46667	0.863808	0.527991	0.582755	0.952102	1.67149	0.549893	0.928687	1.42523	1.5997	1.36035	0.244276	0.282368	0.382361	0.281998	0.20803	0.384139	0.314002	0.0823235	0.29401	0.370173	0.26349	0.358559
chr1	9374415	9375415	chr1_9374415_9375415	0.87508	0.29219	1.02896	0.846949	1.43092	1.29881	1.49864	2.71835	0.670371	0.315422	0.750313	0.665495	1.18484	1.42381	1.13529	0.378508	1.1194	0.84912	0.910873	0.394209	0.542471	0.658139	0.881675	0.417175	0.321048	0.222667	0.314082	0.185313	0.328093	0.189326	0.235822	0.757376	0.515217	0.38921	0.623342	0
chr1	9376560	9377560	chr1_9376560_9377560	0.306278	0.409067	0.622051	0.395243	1.03874	0.707132	0.724795	2.87639	0.804445	0.397431	1.38467	0.719945	1.13745	1.29567	1.86755	0.529911	1.6084	0.625667	0.562598	0.965812	0.791104	0.637888	2.23132	0.792633	0.404521	0.103911	0.395743	0.345918	0.497608	0.176704	0.330151	0.227213	0.405733	1.43035	0.323214	0.188499
chr1	9413115	9414115	chr1_9413115_9414115	0.856982	0.418024	1.09928	0.991713	1.15085	1.32725	1.19732	1.42124	0.72175	0.628541	2.03884	0.479139	0.856198	1.2913	0.797604	0.886408	0.948245	0.445274	0.698114	0.621047	0.600546	1.92712	1.78464	0.411085	0.196847	0.132734	0.256768	0.0631237	0.167639	0.112858	0.120493	0.0967452	0.164531	0.310729	0.0412865	0.120392
chr1	9443830	9444830	chr1_9443830_9444830	1.11374	0.595006	1.39887	1.34742	1.46706	1.88262	1.82066	1.24711	1.02079	0.923325	2.32225	0.692995	2.56356	1.60826	1.46298	2.00724	1.40595	1.03804	1.96057	2.11141	2.07125	2.3357	2.50322	2.38928	0.715063	0.472325	1.27917	0.550324	0.974337	0.42168	0.562757	0.447541	0.327865	0.510839	0.183644	0.406988
chr1	9449870	9450870	chr1_9449870_9450870	0.687162	0.550667	0.724047	1.14012	0.356711	0.74469	0.696918	0.425502	0.741276	1.01905	0.780483	0.48865	0.865844	0.670835	0.458483	0.934138	0.634479	0.391042	0.540959	0.663332	0.456406	0.920031	1.23252	0.722034	0.907579	0.549532	2.45225	0.831534	2.31874	0.339815	1.38886	0.509773	0.736909	1.83378	0.0776957	2.12968
chr1	9466560	9467560	chr1_9466560_9467560	0.684768	0.0249431	0.0798525	0.994132	0.271449	0.123194	0.0581511	3.64271	0.797088	0.161557	0.524055	0.025823	0.144493	0.97236	0.96915	0.134632	0.829852	0.152602	0.274438	0.196303	0.212247	0.194478	0.607909	0.2035	0	0	0.0268119	0.0527314	0.02334	0.0808097	0.0251639	0	0.137444	0.0207658	0.0197082	0.0287347
chr1	9472615	9473615	chr1_9472615_9473615	0.629338	0.420274	0.874549	1.52277	1.52457	1.61446	1.25415	4.57677	1.21677	0.907378	3.40117	0.4351	0.925149	3.8911	1.08863	2.17772	1.63835	1.02849	1.00189	1.16553	1.77727	2.06319	4.51986	1.20009	0.184713	0.106758	0.602349	0.0888488	0.10487	0.0302575	0.113065	0.0518751	0.0308777	0.023326	0.022138	0.161387
chr1	9628755	9629755	chr1_9628755_9629755	0.164666	0.197935	0.211223	0.79686	0.598354	0.217245	0.0615276	1.49887	0.216249	0.142449	0.847128	0	0.458648	2.33092	0.256356	0.0712246	0.598661	0.100914	0.241978	0.0741791	0.102078	0.457268	0.382862	1.21115	0.0724948	0.0837995	0.354609	0.139483	0.246952	0.356258	0	0.48863	0.0727121	0.384502	0	0.0760079
chr1	9835355	9836355	chr1_9835355_9836355	1.02093	0.220267	0.629606	0.988107	0.913181	0.595752	1.29113	0.340402	0.541454	0.373653	2.16699	0.29319	0.583306	1.15	0.397352	0.713341	0.475859	0.433154	0.548172	0.636799	0.535516	0.599724	0.766901	0.224633	0.242021	0.19983	0.372066	0.232829	0.441664	0.373797	0.285707	0.233039	0.0693562	0.41915	0.323214	0.217499
chr1	10195325	10196325	chr1_10195325_10196325	1.14594	1.16876	0.868599	2.67192	0.984232	2.81753	3.05566	0.451553	0.581444	3.55976	1.70526	0.993922	1.86189	0.559355	1.13529	1.66724	1.26248	0.606514	0.497535	1.68947	1.67908	3.90544	2.27685	1.66019	0.183456	0.318096	0.538426	0.352978	0.429646	0.315543	0.336889	0.23185	0.0460015	0.38226	0.346301	0.14426
chr1	10803900	10804900	chr1_10803900_10804900	1.66197	0.118915	0.361657	3.01602	2.17843	0.4307	0.521196	4.2194	0.506676	0.205391	2.52616	0.0984877	0.551088	1.18789	0.900972	0.436458	1.03103	0.200068	0.327092	0.374346	0.459944	0.473883	1.10407	0.169781	1.1498	0.75517	0.69025	1.18155	1.22399	1.02735	0.431883	0.308235	1.41535	2.25719	0.140936	1.12333
chr1	10866750	10867750	chr1_10866750_10867750	1.17799	1.062	0.724047	0.522556	0.64208	0.938957	1.15542	0.382952	0.5479	1.57104	1.79052	0.570092	0.387351	2.87501	0.573103	0.636912	0.555169	0.721924	0.577023	1.14978	1.39965	0.817805	0.912978	0.601695	0.302526	0.749361	1.22613	0.415767	0.662496	0.297338	1.0714	0.218474	0.693562	1.24435	0.0621566	1.0875
chr1	10890365	10891365	chr1_10890365_10891365	0.591063	0.387537	0.77541	0.520056	0.312404	0.584846	1.32511	0.139744	0.511599	1.02263	0.502602	0.356629	0.586184	0.708159	0.292785	1.23181	0.477529	1.82761	0.69091	0.871409	0.649538	0.690113	1.64913	0.768481	1.96346	2.05088	4.07315	2.00268	2.63914	2.13905	2.10688	1.63434	2.56253	2.50938	0.289192	5.85341
chr1	10900720	10901720	chr1_10900720_10901720	10.227	5.85903	9.51492	7.4108	6.33113	5.73492	5.27172	2.58906	5.09761	15.5937	3.86288	5.60251	7.13784	9.97534	8.45752	17.1194	5.64917	32.1686	12.5998	15.7615	14.1739	7.53678	12.8001	22.3	37.323	50.9815	52.7887	35.5827	43.6005	25.3398	41.8205	31.439	65.376	53.1591	4.87627	76.357
chr1	10919840	10920840	chr1_10919840_10920840	0.472651	0.909037	1.63698	0.823422	0.996149	3.46083	3.12594	0	0.372428	2.53506	2.38736	0.509765	2.04056	2.86081	0.478294	5.5199	1.33652	0.926914	1.1113	2.55506	3.86762	3.11725	2.76937	2.1245	0.16647	0.481071	0.325715	0.360331	0.141769	0.327229	0.229271	0.0701274	0.0417421	0.315332	0.0149636	0.479976
chr1	10934980	10935980	chr1_10934980_10935980	0.0880109	0.317379	1.27007	0.170363	0.415753	0.783767	2.02245	0.0762969	0.260058	0.913635	1.39949	0.255559	1.63426	0.988077	0.205527	1.33239	0.355527	0.485431	0.614331	1.42731	1.2003	1.43586	0.777605	0.467524	0.154989	0.223947	0.189532	0.0372756	0.131992	0.0761655	0.177883	0	0.544087	0.0293585	0.0139316	0.1625
chr1	11333965	11334965	chr1_11333965_11334965	1.0607	0.717195	0.595264	0.962442	0.264986	0.721563	2.2913	0.459763	0.413541	0.344096	0.496075	0.219998	0.2462	0.355953	0.180614	0.430122	0.321359	0.325022	0.219194	0.328507	0.575348	0.161083	0.215795	0.568875	0.321048	0.2699	0.314082	0.140389	0.173989	0.2008	0.214384	0.147541	0.5562	0.398056	0.0944457	0.489609
chr1	12051790	12052790	chr1_12051790_12052790	0.765695	0.3068	0.709356	0.452882	1.54575	0.617337	0.683469	2.24949	0.810032	0.294394	1.55178	0.0352914	0.29621	1.32889	0.331126	0.404793	0.618617	0.208556	0.250043	0.498236	0.210961	0.502042	0.67256	0.660528	0.0749113	0.129889	0.0732858	0	0.031898	0.0736266	0	0	0.18784	0.0851398	0.0134673	0.196354
chr1	12150195	12151195	chr1_12150195_12151195	2.47338	1.45493	1.92387	1.8336	0.497189	1.04143	1.41577	1.45987	1.08849	5.16706	1.67361	0.545744	2.49183	3.49348	1.35182	1.84376	1.7857	3.46697	1.85599	2.1099	1.74532	2.667	2.39821	1.91385	0.926738	1.92825	3.1732	1.73851	1.79549	0.796989	1.10618	0.878401	1.06894	0.702184	0.508146	2.45341
chr1	12153035	12154035	chr1_12153035_12154035	9.60872	4.13879	5.00722	8.22454	3.16424	3.52576	4.79083	6.0131	5.22495	16.0271	6.2914	3.58727	8.83751	7.59227	5.86678	9.97479	9.60675	20.187	10.215	13.8244	8.32055	9.4224	9.32741	12.0735	8.0111	7.30436	21.546	14.905	14.1402	4.28767	6.8215	5.50212	5.33022	5.32875	2.44312	10.2843
chr1	12157490	12158490	chr1_12157490_12158490	3.08405	0.681778	1.29594	2.4188	0.656943	0.385836	1.37091	1.24459	0.872879	5.47388	1.14394	0.397028	1.62915	1.45348	1.40729	3.17394	1.15991	4.43181	1.05487	2.10792	1.45036	1.735	1.43414	1.4775	0.561835	0.649446	3.16045	1.26116	1.71451	0.920333	0.300919	0.552254	0.281759	0.780448	0.707031	1.86536
chr1	12159495	12160495	chr1_12159495_12160495	3.50318	1.20314	1.44439	3.24525	0.763782	0.990381	2.78623	0.563999	1.0187	6.71044	1.12346	0.871906	1.20807	1.66111	1.71407	2.5976	1.85989	5.79662	1.17668	2.25446	3.04032	1.18127	1.67558	4.49895	1.2779	2.24123	5.81975	1.61089	2.777	0.606337	0.202298	0.594021	1.41432	0.801315	0.475315	5.3593
chr1	12518690	12519690	chr1_12518690_12519690	1.18278	0.798179	0.89834	1.41588	1.7418	1.02661	1.12813	5.58549	1.61461	0.753935	2.79496	1.13621	1.32933	2.00549	1.7687	0.942423	2.64044	1.10636	1.32645	1.28999	1.25419	1.27491	1.12897	0.686813	0.630351	0.538565	0.241307	0.9228	0.396779	0.781161	0.729754	0.461815	0.109955	0.436082	0.758765	0.287347
chr1	12520760	12521760	chr1_12520760_12521760	0.22194	0.133391	0.49821	0.75182	1.12907	0.402611	0.704892	2.59741	0.364332	0.383992	1.40128	0.920646	0.59242	1.35417	1.3389	0.671988	1.21034	0.306033	0.285376	0.549893	0.550333	0.500758	0.464428	0.362761	0.341986	0.169421	0.0955901	0.375998	0.124818	0.240087	0.314002	0.205809	0.196007	0	0.544546	0.102445
chr1	12539825	12540825	chr1_12539825_12540825	1.80389	0.984221	2.49854	2.73029	2.18962	3.39261	5.04804	2.44552	1.95315	3.03801	5.58248	1.59209	4.86408	3.31598	2.21083	3.00482	2.93029	3.48116	3.18664	3.70003	3.8425	4.39647	5.03305	3.54442	0.980043	1.42585	2.8598	1.56053	1.49657	0.896806	1.3808	1.05349	2.06765	1.93325	0.473885	1.78933
chr1	12541330	12542330	chr1_12541330_12542330	0.352044	0.317379	0.395132	0.468499	0.383772	0.986966	0.756365	1.44964	0.664592	0.380681	2.14039	0.511117	0.653705	0.988077	0.61658	0.951708	0.888817	0.566337	0.678997	1.11013	0.518309	0.702655	0.695752	0.32367	0.154989	0.0895788	0.189532	0.149103	0.197987	0.266579	0.10673	0.0326455	0	0	0.236838	0.203124
chr1	12549350	12550350	chr1_12549350_12550350	1.85623	0.232424	0.65107	1.17899	0.737744	0.535706	2.43838	1.58403	0.666562	1.00361	1.98042	0.336873	1.44066	1.24584	0.56442	1.02871	0.890433	1.10203	0.511452	1.01912	1.22262	1.32893	1.42964	0.663688	0.331993	0.413284	0.899416	0.343953	0.30448	0.1506	0.39862	0.107582	0.717206	0.406349	0.128551	0.883591
chr1	12556320	12557320	chr1_12556320_12557320	0.480871	0.666957	2.25381	0.984527	0.83336	2.23266	3.87	0.497036	0.752953	2.35195	2.78525	1.15081	3.96664	1.55278	1.38209	3.88793	2.18159	2.55027	2.70427	2.66615	3.65742	5.25154	4.81629	2.63002	0.781683	0.357666	1.76842	1.33166	1.48395	0.592214	1.13639	0.4665	1.30671	0.974789	0.17566	2.2538
chr1	12705530	12706530	chr1_12705530_12706530	1.76022	0.934506	0.945495	1.19254	1.02339	0.798281	1.48807	0.209817	1.01134	1.00881	0.370453	0.4381	0.500493	0.300719	0.599453	0.666195	0.391079	0.687694	0.339499	0.872244	0.681986	0.381878	0.634362	0.935048	0.871813	1.45566	1.02347	1.28601	1.05593	0.723572	0.764897	0.489683	3.43941	0.616529	0.543334	1.48281
chr1	13550395	13551395	chr1_13550395_13551395	0.235598	0.0314667	0.957001	0.228025	0.513664	0.621654	0.469503	0.204241	0.489887	0.373653	2.13026	0.29319	0.528621	0.0383334	0.916965	1.32478	1.04689	0.721924	1.70222	1.83964	1.02235	1.93547	1.42425	1.25153	0.380319	0.0399659	0.135297	0.0332613	0.0883328	0.067963	0.190472	0.174779	0.277425	0	0.136744	0.0724998
chr1	15799505	15800505	chr1_15799505_15800505	1.43648	1.09975	2.14699	2.24683	0.820257	1.59058	2.37701	1.17858	0.926392	2.05262	2.18342	0.744844	2.29228	2.49167	1.27792	2.06372	1.34707	1.39124	1.46068	1.60622	2.32163	3.89108	2.8628	1.60371	0.767935	1.13572	1.90027	1.41235	1.78885	0.64377	1.31687	0.618461	1.31393	1.51455	0.361383	1.65766
chr1	16167285	16168285	chr1_16167285_16168285	0.71021	0.675849	1.25264	1.07403	1.61296	2.0643	1.29368	1.73161	0.88897	1.28637	2.49116	0.478736	0.762419	2.70834	0.44918	1.05598	1.07586	0.693674	0.538137	0.879828	1.3208	0.832028	0.825649	0.544142	0.449468	0.225894	0.860311	0.300798	0.332848	0.326518	0.592118	0.477476	0.372412	0.57747	0.161607	0.491738
chr1	16172890	16173890	chr1_16172890_16173890	0.378121	0.321951	0.69723	0.457457	0.996149	0.841824	0.529821	2.04871	0.57416	0.776872	1.65789	0.607797	1.89794	4.17586	1.49007	1.94219	1.54654	2.91109	1.19812	2.29955	3.14977	1.82113	3.91228	1.48715	4.16174	2.88643	7.49143	0.900828	3.01258	2.00428	3.13338	2.15642	6.53264	0.646432	1.08486	3.25074
chr1	16175610	16176610	chr1_16175610_16176610	0.348043	0.325394	0.483652	0.842136	1.64411	0.420912	0.260094	3.0172	1.02841	0.250904	2.71291	0.240623	0.807845	1.07595	0.586997	1.00362	1.03103	0.604337	0.255726	0.62715	0.575348	1.04704	1.61846	0.948126	0.204304	0.0590406	0.599611	0	0.0869944	0.1004	0.0468964	0.0860655	0.819664	0	0.128551	0.214204
chr1	16178790	16179790	chr1_16178790_16179790	2.66329	0.222319	0.818488	2.04066	1.93555	1.31764	1.70003	2.88601	0.655798	1.10398	2.33546	0.230161	1.3909	2.00417	0.388714	1.87197	1.16551	0.646069	0.489215	1.49971	1.34144	1.46375	1.7029	2.17657	1.22138	0.62121	1.0037	0.422998	0.540878	0.576208	0.403717	0.0823235	0.637021	0.222104	0.26349	2.20258
chr1	16181475	16182475	chr1_16181475_16182475	1.74462	1.63109	3.7091	4.12753	4.20287	5.00832	4.2493	5.68557	2.24871	5.6177	7.46428	2.51954	5.02432	4.321	2.01191	6.87542	3.70648	4.09852	2.27888	5.90897	8.89241	6.75121	8.68369	3.64368	5.46189	0.986501	10.0745	3.1472	2.88293	2.51635	4.77987	2.68437	6.27717	3.25471	1.42173	7.30734
chr1	16182770	16183770	chr1_16182770_16183770	1.70154	0.681778	0.477451	1.13221	1.12067	0.666444	0.69539	4.56351	0.663388	1.70196	1.93973	0.485257	1.23421	2.49167	0.951988	1.05798	1.3747	1.04278	0.468831	1.72466	1.18666	1.10744	1.73085	0.695292	0.608654	0.108241	1.05348	0.720662	0.757576	0.506183	1.1177	0.5917	2.30103	0.0709498	0.53869	1.71809
chr1	16188675	16189675	chr1_16188675_16189675	0	0.285395	0.190346	0.574481	1.33725	0.274082	0.487928	3.03591	0.311801	0.256739	1.61008	0.393951	0.523534	2.08605	0.323426	0.102696	1.00705	0.145504	0.348898	0.427823	0.809502	0.288451	1.43529	1.06719	0.0522637	0	0.204518	0.150836	0.133526	0.0513674	0	0.0440335	0	0	0.0187915	0.109593
chr1	16482610	16483610	chr1_16482610_16483610	4.03431	0.923699	1.61057	0.836703	1.8549	1.60218	1.36899	1.10631	4.24388	1.06836	3.08047	1.40027	2.00658	1.88885	2.08289	6.16092	1.36362	4.21316	1.96607	5.26671	0.740065	1.91481	1.41659	0.773793	3.47975	2.09499	0.851061	1.15074	3.70428	0.712516	0.898596	0.274854	0.545341	0.521824	0.703773	2.28024
chr1	16499175	16500175	chr1_16499175_16500175	2.98945	2.49734	3.55432	5.07701	2.75673	3.20916	3.44062	2.20039	2.57408	5.64797	5.26275	2.07069	2.8279	4.03348	2.07457	5.74558	2.81397	4.07893	3.64704	3.81141	4.23088	4.67941	5.10158	7.22566	2.02385	1.14819	4.26353	1.56475	1.87158	2.13558	2.08624	1.97713	2.10463	1.78746	0.776785	2.21305
chr1	16623705	16624705	chr1_16623705_16624705	3.02497	1.06054	1.63698	2.01281	3.5724	0.810645	0.706428	2.7043	3.41393	1.14486	2.03368	1.96063	1.71144	3.13766	1.39809	1.55375	1.52745	0.347593	0.764022	1.70337	2.34401	1.11565	1.67041	0.772547	0.499409	0.6735	0.732858	1.12103	0.567075	1.88157	1.06993	0.350637	0.667874	1.26133	0.897817	0.174537
chr1	16644190	16645190	chr1_16644190_16645190	32.5489	28.9096	31.9298	30.8651	21.5208	20.4029	25.98	9.12405	26.2021	19.9072	14.3113	20.23	10.6954	14.0659	14.4627	32.8939	6.94004	17.6095	19.4086	17.1848	16.4856	19.2624	11.6262	23.5951	35.9574	33.5896	29.5507	20.9108	16.5252	37.4783	30.0309	25.9585	37.6649	55.112	3.91854	41.4623
chr1	16647095	16648095	chr1_16647095_16648095	8.41933	8.15477	12.6706	11.1322	4.36022	6.12235	7.33217	3.90799	8.98907	12.6455	9.42543	5.41746	5.0625	7.63681	5.54744	12.4449	3.02613	9.42563	6.69759	9.22807	11.1987	11.713	5.70315	12.1631	13.7759	17.8471	18.2453	9.06912	5.66706	13.1667	16.5611	6.59016	18.7352	19.6817	2.01484	20.38
chr1	16673695	16674695	chr1_16673695_16674695	0.689815	0.110559	0.486668	0.934696	0.551456	0.409536	2.44863	0.299002	0.362363	0.537069	1.54856	0	0.608431	1.21216	0.214785	0.77577	0.278656	0.422748	0.152053	0.31075	0.299337	0.287337	0.320776	0.732876	0	0.0702104	0.118842	0.233728	0.0517264	0	0	0.0511741	0	0	0	0.0636823
chr1	16677695	16678695	chr1_16677695_16678695	39.2664	89.9947	33.7469	29.6812	19.4907	69.8066	95.4998	5.27623	14.0778	10.8359	36.7654	39.2875	16.3872	12.19	55.8126	8.05057	8.02615	12.8502	76.8595	6.8279	2.43417	33.3665	29.4344	17.2967	39.6223	31.4532	39.9126	49.4929	4.74053	36.3942	50.0623	43.2287	34.7821	61.2482	9.2116	39.1136
chr1	16680490	16681490	chr1_16680490_16681490	12.6506	7.24759	4.69741	1.61104	6.45182	1.06143	4.70619	3.07842	5.35568	2.25595	4.41143	20.5764	14.3984	0.487501	4.53499	8.35185	1.07586	5.54259	7.90898	6.49873	5.05619	10.593	5.0055	9.25041	11.823	5.25204	7.50383	2.44399	3.57812	3.84139	2.24287	2.799	6.81123	4.7012	2.35384	3.12458
chr1	16685330	16686330	chr1_16685330_16686330	1.09385	0.876571	0.389756	0.529343	0.397478	0.521129	0.840144	0.526812	1.3168	0.473133	0.966313	0.352914	0.507788	0.711906	0.898772	0.946269	0.540062	0.409663	0.71441	0.821268	0.489731	0.506261	0.9608	0.198655	0.749113	1.85556	2.30327	0.720662	2.23286	1.20958	1.03172	0.631147	1.39538	1.82442	1.23129	0.617111
chr1	16685805	16686805	chr1_16685805_16686805	12.8439	13.6575	10.7724	15.3794	10.2319	9.66739	24.4572	14.7032	7.78496	11.2534	12.6299	20.6284	15.594	38.42	15.9582	11.2535	13.3036	16.5499	14.1557	13.2039	12.7597	19.2624	16.0802	18.4365	19.4286	12.6537	21.0638	16.18	16.1136	17.9554	13.7119	28.4627	25.5947	28.0137	4.48329	24.4745
chr1	16692970	16693970	chr1_16692970_16693970	3.90924	1.07445	1.29508	0.875538	1.05659	1.05494	1.73231	0.462128	1.66532	1.50923	1.48077	0.924724	0.779894	0.205011	0.22634	1.2018	0.522039	0.574188	0.474766	0.98968	0.841174	0.504658	0.495781	0.7525	0.284473	0.180858	0.417451	0.109468	0.266489	0.265615	0.222016	0.155789	0.0570652	0.323316	0.0562556	0.223694
chr1	16713185	16714185	chr1_16713185_16714185	2.89057	1.03499	0.848072	0.892867	0.603401	0.385413	0.930697	0.293238	1.47401	1.09068	1.00672	0.255119	1.22767	0.150101	0.502674	0.452233	0.322973	0.48998	0.542263	0.526403	0.667196	0.362922	1.83036	0.150786	0.785215	0.281688	1.03306	1.14611	1.08376	0.292732	0.298329	0.159688	0.407363	0.800109	0.136295	0.510993
chr1	16727145	16728145	chr1_16727145_16728145	50.6849	68.2381	14.5879	11.2364	12.7052	12.6497	21.3354	2.15387	13.4964	13.5408	15.2115	24.8102	14.7738	1.52146	8.89646	15.5143	1.00366	1.91022	55.7453	6.7562	2.15628	11.3214	9.53698	6.84832	2.16779	5.47144	14.9036	9.22193	14.1593	3.98757	3.26864	2.81503	1.95486	4.64125	0.786583	17.161
chr1	16759270	16760270	chr1_16759270_16760270	9.25214	9.01225	17.1882	9.80387	4.23149	6.7872	8.07646	3.87207	9.63659	11.5227	9.77326	5.5584	6.59067	9.11018	5.46359	18.5607	3.2864	8.79844	9.61104	10.851	14.8826	13.4001	7.86302	12.059	10.6749	16.4797	24.5965	9.45869	7.29666	10.7679	16.701	4.37858	17.1873	16.549	1.41406	24.6669
chr1	16764735	16765735	chr1_16764735_16765735	1.95794	0.224146	0.336365	1.18437	1.39753	0.668846	0.627076	4.54646	0.619864	0.302459	0.9157	0.406093	0.373306	1.09224	1.85068	0.332707	1.41237	0.149989	0.308273	0.315007	0.433482	0.970911	0.715374	0.600047	0.153927	0.106758	0.0903523	0.0888488	0.0786525	0.0907726	0.197864	0.10375	0	0	0.0664139	0.129109
chr1	16867940	16868940	chr1_16867940_16868940	1.33693	0.389587	2.06571	1.52921	0.485807	1.00217	1.61217	0.263406	1.03748	2.62851	1.87578	0.201665	2.08757	0.355953	0.662253	2.78624	1.12922	1.56417	1.87533	2.68281	2.2603	1.60316	2.59981	3.12881	0.481573	0.185556	1.41337	0.566235	0.592391	0.420724	0.196518	0.135246	0.214674	0	0	0.448808
chr1	16881385	16882385	chr1_16881385_16882385	1.72551	0.662573	1.63698	0.521887	0.444131	1.61251	3.08938	0.218145	1.69953	2.73662	2.01749	0.566651	1.5186	1.26338	0.363773	1.39941	0.929377	0.83716	0.950869	1.58701	1.22565	1.89669	1.53792	0.264407	0.158263	0.914713	0.557385	0.852615	1.23998	0.622197	0.377813	0.666705	0.317475	0.311779	0.227616	0.564171
chr1	16913810	16914810	chr1_16913810_16914810	7.76955	10.347	10.5079	9.64494	6.42395	7.79925	6.71782	5.74303	9.64891	14.7413	11.7613	9.37299	10.4632	7.67655	4.52864	12.988	7.02009	8.93646	11.1692	9.79	11.8666	12.2601	16.1624	10.23	7.73349	5.10006	9.4571	4.38756	6.78301	5.08349	4.68826	8.67363	4.19324	5.57165	1.66954	5.44015
chr1	17128205	17129205	chr1_17128205_17129205	1.43792	1.49799	2.42088	1.49608	0.992763	1.01967	2.67298	1.6205	1.0386	1.74148	2.32011	0.984183	4.12191	1.57923	2.37851	2.33235	1.59737	2.29118	2.6413	1.68418	2.0279	4.14278	3.1427	2.14463	2.4056	1.46354	2.19857	1.55298	1.45562	1.74215	2.03438	2.21346	2.09534	1.94263	1.58193	1.19472
chr1	17155765	17156765	chr1_17155765_17156765	0.400363	0.120314	0.385171	0.774986	0.0727411	0.429165	1.32767	0.303692	0.788672	0.12988	0.561732	0.0830386	2.04443	0.488563	0.0779121	0.173173	0.0808649	0.12268	0.441253	0.135268	0.155118	0.660124	1.30323	0.327196	0.176262	0.050937	0.215546	0.339135	0.037527	0.0433098	0.283218	0.222758	0	0	0.174282	0.184803
chr1	17162715	17163715	chr1_17162715_17163715	0.97897	1.26082	1.30061	1.82732	0.304915	0.299828	0.849165	0.575885	0.918317	0.967869	0.981107	0.406093	1.89899	2.42341	0.272159	0.15123	0.42371	0.535674	0.179826	0.126003	0.238415	0.995183	1.3332	0.714341	0.33864	0.498205	0.451762	0.355395	0.052435	0.0302575	0.254397	0.440938	0.339655	0.279912	0.121759	0.677824
chr1	17167685	17168685	chr1_17167685_17168685	1.17452	0.59731	0.709839	2.18608	0.262641	0.163895	0.481059	1.05735	0.682236	0.195394	0.866211	0.0187388	1.23727	1.30096	0.193401	0.214934	0.41971	0.152264	0.19915	0.18315	0.140018	0.878116	1.38643	0.20305	0.0795518	0.137936	0.155651	0.0573979	0.016937	0	0.0913028	0.0335122	0	0	0.0143015	0.0834069
chr1	17475490	17476490	chr1_17475490_17476490	1.32016	0.705287	0.677369	2.68322	0.927449	0.580568	0.937235	0.419633	1.09802	0.266477	1.35833	0.0730167	1.02141	0.816237	0.445308	0.647161	0.284421	1.18661	0.290999	0.832596	0.927501	0.885956	2.57837	2.01395	0.929934	0.71663	2.80508	1.11827	1.25392	0.83782	1.03172	0.620265	0.660677	0.880756	0.111453	0.974997
chr1	17519705	17520705	chr1_17519705_17520705	3.91134	4.17035	2.40231	7.9241	3.85434	2.58013	2.40277	7.29874	3.89599	21.9648	3.13147	4.34497	1.6003	4.46559	4.46376	4.81737	5.70413	15.0323	1.70484	6.2715	12.3494	2.64636	2.65119	9.1291	4.40712	4.08223	10.6502	7.83369	6.51215	6.25348	5.38639	4.30328	9.68959	4.37862	0.598156	6.70152
chr1	17520265	17521265	chr1_17520265_17521265	0	0.395871	0.633668	0.637488	0.538519	0.597423	0.461457	1.85574	0.648746	2.0655	0.539082	0.34153	0.114662	1.20565	0.256356	0.78347	0.997769	1.61462	0	0.445074	0.867662	0.514426	0.306289	0.0672863	0.0724948	0.0837995	0.283687	0.627674	0.123476	0.213755	0.133125	0.122157	0.0727121	0.604218	0	0.152016
chr1	17521705	17522705	chr1_17521705_17522705	1.60595	3.28632	1.41626	1.33228	1.04208	1.15396	1.6609	0.820407	1.97722	7.24407	0.724256	1.61785	0.319507	1.14785	1.04919	0.843491	1.06578	4.13011	0.18964	1.65361	5.54662	1.23437	0.266713	1.3359	0.883785	0.671338	2.56912	1.96765	1.37627	1.36499	0.92739	1.46795	3.64704	0.593109	0.208818	0.926613
chr1	18961885	18962885	chr1_18961885_18962885	1.101	0.240627	0.738244	0.484366	0.509188	0.594228	0.86018	5.3363	0.952979	0.259759	1.77882	0.332155	0.441411	1.70997	0.623297	0.25976	1.98119	0.368039	0.110313	0.270535	1.02378	1.07704	1.53595	0.531694	0.132196	0.101874	0.258656	0.339135	0.300216	0.346478	0.323677	0.222758	0.132593	0	0.158438	0.184803
chr1	18965395	18966395	chr1_18965395_18966395	1.45847	1.22189	1.42438	2.95149	1.25266	3.32356	4.53306	1.32182	1.34945	2.46602	3.53453	1.59499	3.01596	2.071	0.696656	1.31904	1.82104	1.07663	1.09597	2.44887	2.60962	3.15262	2.03464	1.65245	0.817214	1.28202	3.36924	1.7689	2.6844	0.745828	0.964726	0.737704	0.79039	0.398056	0.60865	2.32564
chr1	18995140	18996140	chr1_18995140_18996140	0.576329	0.296903	0.580862	0.39843	0.448766	0.570268	0.676803	0.0356873	0.24328	1.03275	0.269541	0.273224	0.191103	0.964518	0.128178	0.427347	0.399108	0.479342	0.21173	0.370895	0.99526	0.943114	0.612579	0.370075	2.42858	0.377098	3.58155	1.08099	2.83995	2.63631	3.76079	2.62639	1.8178	4.53163	0.925331	2.09022
chr1	18997840	18998840	chr1_18997840_18998840	5.29139	2.81857	4.35196	4.94053	3.30262	7.39162	7.35029	0.647594	1.83943	7.51242	6.31777	4.23497	3.82905	6.07725	3.29511	5.27757	2.5147	3.87227	2.10402	4.45889	6.07799	9.72391	5.1817	4.62963	3.50804	3.07299	5.92542	4.13941	5.62493	5.3065	4.3282	4.08706	3.60102	6.47893	2.65075	5.77567
chr1	18999795	19000795	chr1_18999795_19000795	0.325828	0.435177	1.1842	2.57538	0.513057	3.04489	2.86103	0.282461	0.962767	2.77168	1.06669	1.35159	0.806699	0.7422	0.972244	0.986536	0.482609	0.565763	0.558608	1.07639	1.11091	1.16871	0.555557	0.798846	0.621604	0.55272	0.327447	0.229999	0.447929	0.516953	0.526836	0.241716	1.29489	0.688364	0.15473	0.401063
chr1	19010115	19011115	chr1_19010115_19011115	5.0261	2.56978	3.89516	4.09178	3.34833	5.16318	6.28449	1.39565	2.09706	4.99337	5.96228	2.47583	4.8305	5.07279	2.15996	4.61973	2.73883	2.29411	2.37541	4.68165	5.03061	7.52381	4.9666	3.65831	1.40603	2.21145	4.45352	2.11764	3.13091	1.77837	1.93646	1.72837	2.63553	2.34898	1.17269	2.65833
chr1	19031370	19032370	chr1_19031370_19032370	0.940327	0.430596	0.51694	1.30014	0.292879	1.50642	2.50968	0.116453	0.485137	1.80122	0.628253	0.612956	0.9354	0.590133	0.209132	0.464834	0.379852	0.329298	0.0493507	0.423602	0.832741	0.979214	0.937003	0.823372	0.236562	0.205088	0.231429	0.227578	0.302191	0.406884	0.0543011	0.149482	0.118636	0.134431	0.10632	0.0620064
chr1	19494865	19495865	chr1_19494865_19495865	3.04952	1.48752	1.27557	2.21362	1.49355	1.59618	2.72479	2.55743	1.02297	0.774217	2.23234	0.742495	1.3541	1.1973	1.13529	1.37639	1.49968	1.38134	1.55871	1.34389	0.842474	1.38071	1.8805	1.7608	0.700469	0.674749	1.57041	0.814255	0.720811	0.8032	0.884332	1.18033	0.351284	0.331713	0.640132	0.887416
chr1	19563510	19564510	chr1_19563510_19564510	0.769191	0.308201	0.919397	0.879821	1.19425	1.24544	0.855697	1.50033	0.55099	0.967869	1.97857	0.493113	0.819649	1.48476	1.1975	2.02649	1.3135	0.899932	1.25878	1.82704	1.463	1.41996	1.85347	0.842923	0.50796	0.177931	0.662584	0.118465	0.117979	0.302575	0.211997	0.168594	0.169828	0.396541	0.0719484	0.387328
chr1	19580690	19581690	chr1_19580690_19581690	2.1877	0.243492	0.389756	0.823422	0.706628	0.561216	1.0445	0.474131	0.359127	0.735984	0.511577	0.201665	0.705262	0.237302	0.283823	0.473135	0.441869	0.782084	0.133952	0.219005	0.640417	0.590637	0.452141	0.347646	0.26754	0.185556	0.209388	0.617711	0.227843	0.368133	0.0982592	0	0.107337	0.527056	0.153912	0.280505
chr1	19807380	19808380	chr1_19807380_19808380	0.918834	0.899947	0.130958	0.592864	0.408078	0.57244	1.04905	0	0.268148	1.50141	0.286483	0.254098	0.402845	1.69434	0.675498	1.85469	0.247447	1.81443	0.525091	0.45991	0.727816	0.212629	0.332324	2.33618	1.3484	4.77992	3.82552	4.88609	2.87082	3.26902	2.68248	2.53721	4.55323	3.20126	2.39178	7.16298
chr1	19808055	19809055	chr1_19808055_19809055	1.03385	1.13917	1.03606	1.2195	0.563514	1.08691	1.42448	0.25207	0.678857	2.06821	0.604395	0.777305	1.33482	1.00928	0.855061	2.5713	0.522039	3.32633	1.68542	1.97936	2.30321	0.9196	1.92303	3.27403	3.1861	8.77986	8.7108	8.18271	6.638	2.74003	3.42166	2.68437	11.2704	7.71647	0.603469	23.6817
chr1	19860070	19861070	chr1_19860070_19861070	0.204185	0.49088	0.163698	1.18573	0.408078	0.269384	0.572206	0.221261	0.603334	1.50141	0.572967	0.169399	0.379149	0.199334	0.198676	0.220796	0.0412411	0.625667	0.225039	0.183964	0.126577	0	0.189899	0.375458	0.13484	2.96148	0.615601	0.691836	0.15311	0.132528	0.577764	0.113606	1.80326	0.0340559	0.129286	0.518374
chr1	19863580	19864580	chr1_19863580_19864580	0.737336	1.2272	0.854865	1.20769	0.43281	0.72958	1.35634	0.491691	1.41523	1.59463	1.008	1.05874	1.2375	0.775187	1.47903	1.54557	0.687352	3.99732	1.25022	1.07312	1.12513	0.531574	1.50337	1.73823	1.94769	4.35851	5.37429	5.81334	4.97608	2.94507	3.43907	1.26229	3.13066	2.93259	1.4814	6.02151
chr1	19865800	19866800	chr1_19865800_19866800	0.704087	0.56423	0.649146	0.936998	0.31981	0.493483	0.559052	0.305188	0.751278	1.02784	0.411614	0.255559	0.817131	0.472559	1.06189	1.48466	0.319974	3.34408	0.840663	1.42731	1.36397	0.488803	2.57837	2.12184	1.51114	4.43415	3.5632	5.21859	4.7517	2.74196	4.87399	1.10995	4.31383	2.28997	0.84983	6.49998
chr1	19866480	19867480	chr1_19866480_19867480	2.11226	1.90428	1.49586	1.8314	0.895468	1.13211	1.77581	0.49593	1.96488	4.22556	1.19368	1.20478	2.39011	0.515518	1.64421	5.59604	1.52877	16.5586	3.23332	4.5991	5.59229	2.38292	5.52509	9.96186	5.6571	18.2293	25.3594	23.26	19.6337	7.80696	13.8037	2.84016	11.3481	4.72673	2.56342	18.6468
chr1	19869580	19870580	chr1_19869580_19870580	0.687162	0.472	0.692567	1.71018	0.142685	0.679934	1.11874	0.638253	1.06357	1.10398	1.14777	0.325767	1.38991	1.10209	0.649517	0.636912	0.396549	1.95521	0.504895	1.10555	0.669396	0.78373	2.60199	0.441243	0.518617	1.09906	0.845605	0.62365	0.625691	0.594677	2.97612	0.327711	1.60386	0.523937	0.279705	0.996872
chr1	20008145	20009145	chr1_20008145_20009145	1.92174	2.95972	3.948	2.12152	1.68032	5.82344	5.45279	1.27551	1.69564	3.92236	7.10591	6.07843	7.30419	5.54031	3.06195	10.2086	7.3021	4.95013	9.44282	13.0939	10.4612	13.1538	11.0309	8.12265	3.41067	1.28361	3.00041	1.09371	2.27414	0.701618	2.47613	1.00241	1.29941	2.12349	0.798529	1.19198
chr1	20028395	20029395	chr1_20028395_20029395	0.976963	1.95726	2.33406	1.59563	1.81052	3.0934	3.02987	0.486986	1.05046	2.69391	3.16411	2.98879	3.67357	2.31284	3.12748	5.68365	4.56809	3.06846	6.19127	7.74586	4.67092	6.18897	4.0206	5.29952	5.20436	2.05088	5.31234	1.862	3.15011	1.92345	3.00137	3.34297	2.0168	4.24477	2.59809	1.86019
chr1	20029705	20030705	chr1_20029705_20030705	0.887762	0.444638	1.63698	1.18143	1.45166	0.878425	1.161	0.0962005	0.510065	1.53597	0.518992	1.01271	1.3909	0.433334	0.604666	2.97595	2.15171	0.408044	0.163072	2.09959	1.23825	2.61935	2.27054	2.72071	0.977104	1.35537	2.00739	1.03399	0.41606	0.672243	0.986864	0.411618	1.27404	0.148069	0.245924	1.1269
chr1	20030070	20031070	chr1_20030070_20031070	1.36123	1.63627	1.52784	0.823422	1.17477	1.34692	1.62125	0.368769	0.837964	1.54557	1.98947	1.34107	1.4613	1.16278	0.794703	2.57596	1.09976	1.04278	2.75048	1.91629	1.47673	3.54382	1.66162	3.61552	1.79787	0.952521	1.24586	1.65752	1.08453	0.736266	1.23807	0.757376	1.72812	2.27039	0.673363	2.2777
chr1	20033165	20034165	chr1_20033165_20034165	0.108609	0.217589	0.417951	0.315353	0.236796	0.46569	0.791349	0.141231	0	0.328844	0.406359	0.270317	0.907537	0.3711	0.2959	0.986536	0.87747	0.765444	0.997514	2.15277	1.3129	1.13101	1.06061	0.576945	0.573789	0.110544	0.467782	0.229999	0.162883	0.234979	0.351224	0.40286	0.0959181	0.652134	0.343845	0.401063
chr1	20124870	20125870	chr1_20124870_20125870	1.91424	0.0639167	0.153466	0.0771958	0.173897	0.841824	1.04308	0	0.0523727	2.20795	0.74605	0.132343	0.407289	0.622918	0.248345	0.206996	0.322196	0.391042	0.586039	0.359305	0.543884	0.830584	0.741794	0.130367	0.842752	0	0.137411	0	0.418661	0.483175	0.128965	0.35502	2.67671	1.06425	0.0252511	0.441796
chr1	20201880	20202880	chr1_20201880_20202880	1.51248	0.681778	1.39446	0.594694	0.65265	4.14676	4.25623	0.532666	0.496571	2.41239	3.4042	0.235276	3.3351	0.784415	1.94997	2.45329	2.59666	1.33244	1.18076	2.93832	4.60012	5.67668	3.07707	3.51509	0.0832348	0.192429	0.0814286	0.200184	0.177211	0.245422	0.114636	0.105191	0.417421	0.189199	0.0897817	0.0872683
chr1	20207275	20208275	chr1_20207275_20208275	0.977483	0.478695	1.39317	0.840942	0.434125	1.97023	2.11027	0.376615	0.713161	1.40933	1.981	0.225264	1.21005	1.80249	0.845429	0.751646	0.789723	0.865284	0.239403	0.880679	1.51488	2.86522	1.11111	2.44092	0.143447	0.055272	0.0935563	0.0459997	0.122162	0.0469957	0.219515	0.040286	0.0959181	0	0.0859612	0.451196
chr1	20232330	20233330	chr1_20232330_20233330	1.8717	1.09084	0.572941	0.782251	0.24732	2.02038	0.937783	0.184384	0.726235	0.846382	0.915155	0.176457	0.473936	0.332223	1.25828	0.294395	0.378044	1.22526	0.593853	0.45991	0.685623	1.21081	0.395624	1.04294	0.636746	1.94834	0.219857	1.47736	0.510367	1.06759	1.99466	0.378688	2.06624	1.98659	0.282812	1.02104
chr1	20250280	20251280	chr1_20250280_20251280	0.478559	0.255667	0.741755	0.347381	0.579656	0.657675	1.69874	0.345721	0.523727	0.44849	2.20085	0.165429	0.277697	0.934377	0.124172	0.655489	0.451075	0.146641	0.380926	0.538957	0.568606	1.32893	1.00142	0.162959	0.0702294	0.0811808	0.171764	0.0675621	0	0.103537	0.0644826	0.029585	0.0352199	0.0266062	0	0.110449
chr1	20255440	20256440	chr1_20255440_20256440	0.618743	0.154949	0.84329	1.16028	0.6183	0.663255	1.82066	0.502866	0.380893	0.4349	2.27884	0.160416	0.323138	0.490784	0.361229	0.669079	0.499892	0.379192	0.255726	0.487784	0.791104	1.04704	1.3667	0.916521	0.0681012	0.118081	0.166559	0.196544	0	0.133867	0.187586	0	0.204916	0	0.0489718	0.107102
chr1	20279940	20280940	chr1_20279940_20280940	0	0.286347	0.065479	0.148216	0.037098	0.538767	0.286103	0.0885045	0.134074	0.397431	0.429725	0.0423497	0.142181	0	0.119206	0.132478	0	0.250267	0.262546	0.045991	0.158221	0.141753	0.0474748	0.625763	0.674202	0.883247	0.131914	0.259438	0.30622	0.795168	2.59994	0.227213	1.30736	0.510839	0.404018	0.329874
chr1	20531950	20532950	chr1_20531950_20532950	0.306278	0.531787	0.589311	0.642269	0.18549	0.606113	1.33515	0.752288	0.972038	0.353272	0.716208	0.592896	1.4455	0.647835	0.476822	1.36894	0.206206	0.844651	0.675117	0.413919	0.601239	0.850518	2.42122	0.542328	2.38218	0.259779	0.527658	0.778315	0.688996	0.750992	1.15553	0.340819	0.540978	0.408671	0.355536	0.376999
chr1	21380950	21381950	chr1_21380950_21381950	1.05095	0.451176	1.22773	1.41677	0.709226	0.643747	3.19762	0.227769	0.665442	1.16892	1.08836	0.186837	0.261362	0.0732845	0.0584341	0.45458	0.151622	1.44916	0.193048	0.642522	0.977246	0.469035	0.907607	0.582818	0.72708	0.191014	0.808299	0.826642	0.59105	0.454753	0.758618	0.696118	0.596667	0.250411	0.0475315	1.21277
chr1	21383265	21384265	chr1_21383265_21384265	0.928115	0.227259	0.892896	1.04799	0.843136	0.663255	2.10002	0.0446992	0.677143	0.423748	0.482295	0.470552	0.227393	0.453031	0.381297	0.200724	0.395748	1.75376	0.265198	0.696834	1.00686	0.841211	1.03102	0.40032	0.499409	0.708487	1.62117	0.851692	0.715287	0.580089	1.04214	0.612021	1.13842	0.1204	0.0979437	1.47563
chr1	21391070	21392070	chr1_21391070_21392070	0.668464	0.219143	0.721049	1.17632	0.883285	0.481042	2.11171	0.237066	0.618497	0.394277	0.539998	0.352914	0.126947	0.0889883	0.283823	0.289138	0.343676	0.316558	0.0669759	0.273756	0.734596	0.65392	0.452141	0.322814	0.0802621	0.15463	0.444949	0.360331	0.432901	0.157771	0.270213	0.112705	0.483016	0.121628	0.0192389	0.364657
chr1	21395285	21396285	chr1_21395285_21396285	0.124503	0.249431	0.279484	0.180751	0.271449	0.492775	2.39582	0.107932	0.245258	0.592377	0.815196	0.309876	0.288985	0.850815	0.19383	0.161558	0.150882	0.267053	0.0914793	0.224346	0.463085	0.345739	0.347377	0.152625	0	0	0.214495	0.0527314	0	0.161619	0.0503279	0.092363	0	0.0830632	0.0985409	0
chr1	21401510	21402510	chr1_21401510_21402510	2.41798	2.77196	1.40004	4.45298	2.29422	2.17102	2.64771	0.320246	1.74208	3.89297	1.16227	2.53541	1.20043	1.14748	0.914955	3.60246	1.43801	8.5206	1.9	1.87595	3.24769	0.769383	1.2181	3.51306	4.81995	6.22101	9.60429	7.5954	4.10476	5.98701	4.26264	2.84016	9.69845	2.89027	1.37153	6.85171
chr1	21404240	21405240	chr1_21404240_21405240	3.09536	0.892113	0.870732	2.28631	1.65757	1.05676	2.29288	0.282461	1.72941	2.84215	0.482552	1.26148	0.516792	0.18555	0.464986	1.12747	0.614229	1.74721	0.498757	0.880679	0.892096	0.207351	0.429294	0.909797	0.310802	0.193452	0.537949	1.14999	0.407208	0.375966	0.307321	0.322288	0.671427	0.362297	0.232095	0.651727
chr1	21427265	21428265	chr1_21427265_21428265	0.900817	1.48387	1.63698	1.06561	1.27297	1.22147	1.75776	0.260307	0.722949	1.55855	2.1065	0.996464	1.13838	4.88563	0.895989	1.21221	0.889514	1.16546	1.10313	1.21741	1.11685	1.52871	3.16499	0.654393	1.32196	4.73714	1.25017	1.69568	2.3642	2.03556	2.9131	3.00723	3.49161	10.2502	1.58438	3.78847
chr1	21497385	21498385	chr1_21497385_21498385	0.22194	0	0.355864	0	0	0.0732021	0.663428	0	0	0.47999	0	0	0.257574	0.650001	0.0863808	0.0959983	0.0896546	0.136015	0	0.199961	0.137583	0.154079	0.516031	0.0906903	0.0977104	0.112947	0.669131	0.0939995	0.166424	0.0960347	0	0	0.58802	0.444207	0	2.2538
chr1	21804175	21805175	chr1_21804175_21805175	0	0.394713	0.430783	0.43338	0.0650842	0.206764	0.719441	0.155271	0.26462	0.348624	0.209418	0.297191	0.457307	0.393422	0.557687	0.232417	0.180882	1.72882	0.329005	0.968232	0.804983	0.559551	0.249868	0.585509	1.34052	1.13938	3.89572	2.08613	2.48468	1.08502	0.724015	0.797238	1.34454	1.55343	0.0850564	3.30701
chr1	21944090	21945090	chr1_21944090_21945090	1.83767	0.36816	1.04766	2.56908	0.519372	0.538767	1.23978	0.840792	1.60889	0	0.85945	0.211749	0.545026	1.24584	0.397352	0.309115	0.206206	0.156417	0.262546	0.367928	0.126577	0.318944	0.949497	0.33374	0.179787	0.207823	0.351772	0.172959	0.191388	0.132528	0.206344	0.227213	0.135244	0.442727	0.0808035	0
chr1	21951065	21952065	chr1_21951065_21952065	0.57517	0.80661	0.622512	2.85298	0.444131	0.331987	0.846221	0.96607	0.991394	0.186587	0.874245	0.298237	1.20153	0.631692	0.307808	0.653059	0.0871291	0.308427	0.686739	0.388657	0.267415	0.973304	1.20359	0.146893	0.348179	0	0.0619316	0	0.080868	0.0311098	0.0871877	0.0266682	0.0317475	0.647542	0.0910462	0.132746
chr1	21954665	21955665	chr1_21954665_21955665	0.996026	0.249431	0.95823	2.22927	0.135724	0.369581	0.860636	0.539661	0.735773	0.323115	1.22279	0.25823	4.76826	1.39777	0.77532	1.0232	0.301764	0.801159	0.548876	0.50478	0.848989	4.06243	2.89481	0.814001	0.657758	0.253442	0.375366	0.158194	0.0933599	0.215493	0.201311	0.0461815	0.0549774	0.166126	0.0394164	0.287347
chr1	21955555	21956555	chr1_21955555_21956555	1.36954	0.299317	1.43734	1.50626	0.497656	1.273	2.09344	0.269831	1.06278	0.753935	1.74685	0.671398	1.09814	1.82317	0.484575	1.61558	0.100588	1.14451	0.503136	0.448693	0.656037	1.77191	2.54743	0.712251	0.822197	0.380164	0.0536237	0.158194	0.2334	0.430985	0.150984	0.138544	0.164932	0.415316	0.21679	0.632163
chr1	21958225	21959225	chr1_21958225_21959225	1.53949	0.649312	1.06533	2.82316	0.294428	0.58794	1.54405	0.948262	1.59612	1.33178	1.21263	0.705828	2.144	1.34471	0.851468	0.806081	0.851007	1.2414	0.535807	1.38703	1.07992	1.71566	2.03464	1.98655	2.81809	1.11334	1.88449	3.19151	2.18729	1.15699	0.687814	1.02186	1.07337	2.35148	0.346301	1.12202
chr1	21960265	21961265	chr1_21960265_21961265	1.42088	0.632577	1.75511	2.92867	0.994379	0.729002	1.48459	0.912417	1.96965	1.7527	0.689135	0.611233	0.793965	0.87337	1.22892	1.06984	0.892849	1.06428	0.521998	1.44611	0.68508	0.621083	0.929919	0.623613	1.71447	0.348157	0.770634	0.846964	1.18384	0.546507	0.319089	0.839361	0.859802	0.579302	0.266568	0.728735
chr1	21963620	21964620	chr1_21963620_21964620	1.11664	0.0639167	0.102311	1.31233	1.15931	0.578754	1.2517	0.414865	0.523727	0.551988	0.969865	0.727885	0.407289	0.389324	0.248345	0.275995	0.322196	0.244401	0.351624	0.359305	0.296664	0.276861	0.519256	0.782204	1.89619	1.94834	2.26728	1.75661	1.3756	0.759275	0.451378	0.5917	1.0566	2.97989	0.252511	1.39902
chr1	22039485	22040485	chr1_22039485_22040485	1.88479	0.534933	0.402948	0.912098	1.22709	0.751166	0.82163	5.34431	0.95399	0.339685	1.72625	0.228037	1.23952	1.38	1.10036	0.577467	1.99861	0.649731	0.721279	0.77831	0.705908	0.572464	1.35121	0.545537	0.864361	0.119898	0.947078	0.266091	0.529997	0.475741	0.317453	0.378688	0.277425	0.104787	0.323214	0.471249
chr1	22042070	22043070	chr1_22042070_22043070	1.11664	0.703083	0.920799	1.15794	0.405759	0.26307	0.447036	0.0691441	0.837964	1.72496	0.59684	0.4632	0.407289	0.545053	0.682948	1.86297	0.579953	0.586563	0.586039	0.431166	1.2361	0.442978	0.667615	2.28143	0.842752	0.162362	1.03058	0.405373	0.598087	0.41415	0.386895	0.41419	0.704398	0.159637	0.303013	0.220898
chr1	22042730	22043730	chr1_22042730_22043730	1.54326	1.33184	3.27395	2.03941	1.74706	1.99688	6.1989	0.463105	0.779501	4.28753	4.13624	0.984877	4.87713	1.18789	1.54782	2.61875	1.4866	1.92793	1.39559	1.63108	2.59408	3.17296	3.2846	2.95903	1.1498	0.211448	3.01665	0.553067	1.37977	1.33555	0.647825	0.74857	0.786305	1.4256	0.432205	1.09593
chr1	22163275	22164275	chr1_22163275_22164275	1.17311	0.571677	1.20994	1.76448	0.82952	2.0392	3.13351	0.590946	0.593341	1.12455	2.20942	1.17054	2.45799	2.56905	1.13529	1.67311	0.666006	1.02982	1.56083	1.27118	1.47411	2.55331	4.03978	2.66889	1.73087	0.903578	2.34879	0.886281	0.962882	0.713401	2.07626	2.34034	1.86206	0.84611	0.301131	1.72694
chr1	22184835	22185835	chr1_22184835_22185835	0.0963138	0.192956	0.154432	0.139826	0.314983	0.222368	0.287903	0.375726	0.0948638	0.291616	0.540535	0.239715	0.335332	0.799216	0.112458	0.291618	0.311254	0.177076	0.318452	0.260327	0.835883	0.802375	1.38841	0.393562	1.18727	0.931282	3.48453	1.01981	1.76943	0.958535	1.44052	0.750231	4.16791	2.40962	0.48787	1.11144
chr1	22258980	22259980	chr1_22258980_22259980	1.24425	0.319583	0.726408	0.895472	0.753553	0.599799	1.63317	0.995675	0.701795	0.993578	1.46226	0.330857	0.392478	0.591772	0.186259	0.924584	0.438187	0.557235	0.339903	1.00605	0.721882	0.9967	1.63195	1.08205	0.575881	0.357195	3.25664	0.540497	1.47129	0.786885	0.425585	0.331352	0.450815	0.436341	0.161607	0.868865
chr1	22273635	22274635	chr1_22273635_22274635	0.777849	0.467505	0.763922	0.917528	0.582968	0.705528	2.06176	0.463595	0.52672	1.24066	1.25052	0.564663	1.26383	1.30516	0.737939	1.6402	0.765906	2.8453	0.821571	1.64254	1.89865	1.62003	2.37374	2.68184	2.20453	1.92978	17.0442	5.00346	5.75986	4.54381	2.27961	1.51475	5.30244	3.06503	1.07738	5.07153
chr1	22275165	22276165	chr1_22275165_22276165	7.76988	4.01827	6.89558	7.45452	4.38281	8.23944	8.49026	0.802806	2.19502	11.3329	6.35925	2.88578	6.00808	4.32184	3.44606	7.95257	4.14236	4.58177	7.03662	7.06145	7.07093	15.7747	12.772	10.0048	6.68235	4.78176	17.3162	9.73851	11.7881	11.259	7.66943	6.95379	11.2105	5.54539	1.47306	12.0523
chr1	22287650	22288650	chr1_22287650_22288650	0.392664	0.157333	0.818488	0.728412	0.546957	0.49646	2.90994	0.283668	0.214863	0.962441	1.59157	0.271472	0.683561	0.543057	0.20377	0.877523	0.502296	0.441175	0.528938	0.471703	0.486833	0.93139	1.03471	1.06968	0	0.0333049	0.281868	0.110871	0.122684	0.0566359	0.158726	0.0728247	0	0	0.0207189	0.120833
chr1	22291585	22292585	chr1_22291585_22292585	0.680617	0.272711	0.836676	0.914914	0.83814	0.93536	2.748	0.458912	0.3476	0.85047	1.53852	0.250961	0.74601	0.738273	0.220751	0.719632	0.397137	0.278074	0.43063	0.340674	0.457082	0.616888	0.527498	0.478979	0	0.173186	0.146572	0.128118	0.0567075	0.0981688	0.137563	0.112204	0.100181	0.100906	0.0119709	0.226898
chr1	22383545	22384545	chr1_22383545_22384545	1.61199	0.35883	0.545659	0.823422	0.292879	0.443065	3.46336	0.116453	0.26462	0.77472	0.628253	0.297191	0.56124	0.174854	0.104566	0.387362	0.253235	0.740922	0.460606	0.322744	0.527403	0.777154	0.957826	1.53696	0.709686	0.501327	1.65857	1.51718	1.64526	0.658765	1.23083	0.332183	0.949084	0.836461	0	0.826752
chr1	22428630	22429630	chr1_22428630_22429630	3.01637	2.64034	2.72333	3.92997	1.53451	3.07648	6.23358	0.623554	1.15791	4.95786	3.12527	1.57849	5.35332	5.0966	2.00482	3.89404	2.69942	2.44579	2.65955	2.67584	4.43018	4.78416	3.73325	5.49913	0.796784	2.00738	1.85879	1.96544	1.98347	1.26504	0.937928	0.912294	1.72129	1.67184	0.367289	1.22096
chr1	22442025	22443025	chr1_22442025_22443025	1.62756	1.33391	0.806626	0.859223	0.537652	1.24443	0.953677	0.160334	1.33588	1.24797	0.691989	1.0434	0.515148	0.686113	0.777427	0.799986	0.627582	0.884095	1.03279	0.799844	1.42169	0.950156	0.688041	0.846443	1.30281	2.59779	3.09075	2.75732	1.77519	2.65696	3.31945	0.878118	3.85479	7.6996	0.491848	3.03921
chr1	22444440	22445440	chr1_22444440_22445440	0.935849	0.374978	0.763922	0.576396	0.834705	0.645398	1.84378	0.221261	1.00556	1.28797	0.915155	0.670537	1.8365	0.373751	0.761591	0.772787	0.927925	0.938501	0.593853	1.07312	2.00413	1.62425	1.85943	1.70347	0.898936	0.649446	2.565	1.44132	2.20096	1.14121	1.20367	0.883606	0.864062	1.61766	0.29628	1.02104
chr1	22983595	22984595	chr1_22983595_22984595	1.02093	1.38453	1.56142	2.16623	0.713423	1.55414	2.84636	0.612723	0.593021	1.22287	1.35896	0.651534	1.56763	2.07	0.825269	1.15493	0.666203	0.794116	0.346214	1.94577	1.65523	1.44479	1.24165	1.6687	0.380319	0.119898	0.169121	0.133045	0.117777	0.135926	0.0952358	0.0873896	0	0.288165	0.0248626	0.362499
chr1	22984525	22985525	chr1_22984525_22985525	0.716439	0.789427	1.37851	1.34348	0.715926	1.24058	3.83144	0.426995	0.294022	1.35576	1.54969	0.817275	2.70227	1.44255	1.39422	0.852196	0.614999	0.164649	1.18442	0.927889	0.888257	2.89101	2.04058	0.914858	0.275989	0	0.154286	0.379296	0.0671536	0.116253	0.325807	0.0664365	0.0395452	0.149368	0.155937	0.0826752
chr1	23214370	23215370	chr1_23214370_23215370	0.170154	0.0681778	0.0545659	0	0.06183	0.224486	0.445049	0	0.0558643	0	0.159157	0.211749	0.0394947	0.0830557	0	0	0.0687352	0	0	0.0766517	0.0527403	0	0	0	0.0749113	0	2.49172	0.0720662	0	0	0.0687814	0	0	0	0	0.0785415
chr1	23240375	23241375	chr1_23240375_23241375	4.93033	3.04306	3.97665	6.59139	3.13071	1.93003	2.82847	0.755526	2.22367	3.93123	1.22279	1.98321	1.43337	0.510489	1.28897	3.97433	1.67982	3.46406	0.997124	3.18572	2.95603	1.37431	1.60951	3.93773	2.28023	0.443524	3.09945	2.42564	2.08192	2.35964	1.31859	0.822031	0.78068	1.0466	0.413872	1.35628
chr1	23249535	23250535	chr1_23249535_23250535	0.371246	0.185939	0.625027	1.03302	0.708234	1.46936	1.85534	0.281605	0.274243	0.562024	2.82143	0.0384997	0.753989	0.0906063	0.0361229	0.963474	0.224952	0.284394	0.886518	0.91982	0.230139	0.869848	1.85583	0.189625	0.0817214	0.0472325	0.439715	0.0786177	0.278382	0.08032	0.0375171	0	0.0409832	0.185759	0.0440747	0
chr1	23539555	23540555	chr1_23539555_23540555	1.80467	0.826397	1.38895	2.47027	1.14292	1.71766	2.6202	0.446992	0.897214	2.38637	2.19444	0.470552	1.31649	0.880894	0.722458	1.62809	0.812325	1.84856	0.644051	1.62595	1.61417	1.27077	1.65443	1.26417	1.04422	1.10209	2.57611	1.00456	1.41124	0.758577	1.3131	0.956283	1.45718	1.2728	0.375451	3.04646
chr1	23567015	23568015	chr1_23567015_23568015	2.8452	0.871781	2.68357	4.94053	1.97653	0.993628	4.04922	1.19699	1.51108	0.97729	2.58305	0.763683	4.15665	2.8593	0.879385	2.89569	1.18315	1.2821	1.13749	1.5456	1.53033	3.34049	2.49048	2.70138	1.10525	0.212933	0.973139	0.283539	0.345125	0.217259	0.270615	0.37248	0.406473	0.279147	0.132465	0.424896
chr1	23567965	23568965	chr1_23567965_23568965	5.06244	2.24818	4.04509	6.59418	3.34188	2.74114	4.61864	2.45033	3.73967	3.02909	3.31468	1.64499	3.15304	3.56247	1.54343	2.99261	2.2836	2.68882	1.59635	2.66064	2.53676	4.45175	4.23742	2.77542	2.22877	3.24186	3.88839	1.17927	1.45518	0.930981	1.77354	1.61177	1.73247	3.3493	0.440747	2.94044
chr1	23573495	23574495	chr1_23573495_23574495	2.01092	0.867717	0.446448	1.04799	0.505882	0.306118	1.47387	0.402293	0.711	1.47197	0.0723443	0.192499	0.215425	0.528537	0	0.802895	0.0624865	0.426591	0.340968	0.348417	0.287674	0.161083	0.0719316	0.37925	0.54481	3.46371	1.59896	0.655148	1.21792	0.4016	0.500228	0.057377	0.956274	0.309599	0.171401	1.42803
chr1	23574025	23575025	chr1_23574025_23575025	1.62052	1.46095	1.53304	3.13685	1.67824	1.71037	3.05782	0.597054	0.877867	1.78739	1.28842	0.705828	2.12519	1.93797	0.693789	1.01636	0.490966	1.4152	0.625109	1.60604	1.15526	1.71566	1.62017	1.0926	1.7836	7.58718	2.02408	1.57859	1.79236	0.736266	1.44113	1.50273	2.11096	2.29742	0.705428	2.54325
chr1	23650880	23651880	chr1_23650880_23651880	4.99602	4.43881	4.05761	6.80637	3.88739	4.87183	9.83099	1.05923	2.53172	10.8753	7.51765	3.22128	4.18475	1.59043	1.69086	3.6173	2.28142	6.93891	1.97508	4.1343	3.82086	2.97832	3.4596	2.86253	5.33145	4.20067	10.8525	10.4649	11.5443	7.40183	5.72935	3.86745	5.37141	7.0829	2.05447	7.82072
chr1	23838110	23839110	chr1_23838110_23839110	2.71593	1.59956	2.01474	3.30952	1.24849	1.79157	2.64095	0.368769	1.35363	3.05716	1.66809	0.814417	1.29117	0.862502	0.636782	1.85412	1.14999	1.80481	0.901599	2.34377	1.6532	1.59018	1.35425	2.42015	0.907579	0.899233	1.7053	1.35817	1.50902	1.4159	1.40208	0.813209	0.838054	0.873228	0.341861	2.12968
chr1	23951305	23952305	chr1_23951305_23952305	1.0607	0.531255	0.659042	0.962442	0.529971	0.743429	2.41516	0.976997	0.37001	1.49108	0.99215	0.439997	1.46182	0.970781	0.567645	0.573496	0.749838	0.812555	0.706292	0.806336	1.04796	1.12758	1.01732	0.731411	0.145931	0.168687	0.656717	0.140389	0.422544	0.143428	0.321575	0.0983606	0.5562	0.552856	0.157409	0.489609
chr1	23998875	23999875	chr1_23998875_23999875	0.312528	0.208707	0.200446	0.201654	0.0757102	0.137441	0.311405	0.0903107	0.444634	0.405542	0.0487217	0.345712	0.338526	0	0.243277	0.585786	0.420828	1.18111	0.459263	1.22017	0.807249	0.433938	0.823543	1.14936	2.66012	1.0073	3.72411	7.19192	6.21034	4.10205	3.57944	1.81616	1.97807	3.19709	2.04482	1.87538
chr1	24011560	24012560	chr1_24011560_24012560	0.850772	0.104889	0.923422	0.538391	0.380492	0.971335	0.916998	0.283668	0.451211	0.735984	1.07125	0.407209	1.8684	1.98056	0.738667	2.20796	1.55976	1.32353	1.15405	1.91629	2.10961	2.20353	1.64336	3.44972	0.316932	0.0999148	0.366429	0.277178	0.196295	0.283179	0.264544	0.194199	0.838054	0.240138	0.0621566	0.271874
chr1	24015545	24016545	chr1_24015545_24016545	0.977483	0.261106	0.557268	0.630706	0.236796	1.21796	0.547857	1.50646	0.320922	0.328844	1.37146	0.495582	1.23526	1.1133	0.972244	1.31538	0.965217	0.499202	0.837912	1.36995	1.14458	1.77191	2.02021	1.73083	0.717236	0.110544	0.701672	0.183999	0.447929	0.32897	0.614642	0.20143	0.0959181	1.30427	0.464191	0.451196
chr1	24018390	24019390	chr1_24018390_24019390	6.10554	3.5292	3.62702	3.80227	3.81891	5.24902	5.17978	3.27553	4.81419	8.37723	5.05559	4.25573	9.06054	5.00777	7.96651	11.3429	5.96379	13.6328	8.23673	15.3529	10.6721	9.22436	14.7544	10.7157	30.8018	31.53	46.4502	39.5305	44.7134	27.047	49.5226	24.6519	44.6174	36.9273	12.8256	34.8816
chr1	24020470	24021470	chr1_24020470_24021470	0.364616	0.389587	0.467707	0.176448	0.264986	0.240521	0.862851	0.158044	1.3567	0.841125	0.341052	0.352914	0.677051	0.0593255	0.614949	1.26169	0.294579	1.1545	0.267904	0.985522	1.16782	0.337507	0.565177	1.0926	2.24734	1.79371	2.04153	3.75774	8.02006	2.26139	3.38994	2.11885	5.31318	0.770312	2.07781	3.59047
chr1	24022295	24023295	chr1_24022295_24023295	1.8906	1.31305	2.18263	1.21988	1.9236	1.62129	2.94345	1.63897	1.84145	2.07166	1.94526	0.888821	2.4867	2.61472	3.13957	4.44318	1.62928	6.35322	2.96348	1.44787	4.78569	4.04696	9.87594	2.75542	14.0944	15.4264	24.7272	18.3635	32.7249	14.2072	17.3482	7.153	29.4143	19.3194	6.80346	19.8681
chr1	24229660	24230660	chr1_24229660_24230660	0	0	0.136415	0	0	0	0	0	0	0.122664	0.0663156	0	0.0658244	0.276852	0.110375	0	0	0	0.156277	0	0.219751	0.0492198	0.263749	0	0.31213	1.01025	7.20643	0	1.54173	0.981688	0.630496	0.315574	0.876585	1.4663	0	1.50538
chr1	24236045	24237045	chr1_24236045_24237045	0.198238	0.139003	0.301966	0.0719495	0.324157	0.196153	0.268511	0.51556	0.227796	0.450165	0.39403	0.123349	0.218563	1.3305	0.192889	0.385857	0.300299	0.379652	0.163863	0.267909	0.522282	0.670918	0.783565	0.445527	0.56729	1.05929	4.3758	0.0839607	0.743253	0.814897	0.961604	0.257361	0.875369	0.264512	0.070605	1.39545
chr1	24262430	24263430	chr1_24262430_24263430	1.20109	0.300784	0.625902	1.88903	0.163668	0.0990381	0.701233	0.0650768	0.49292	1.03904	0.280866	0.186837	0.278786	0	0.233736	0.844221	0	0.18402	0.49641	0.473437	0.325749	0.364805	0.34908	0.736192	1.65246	1.4517	2.45723	0.89023	0.956939	1.16936	1.27448	0.723963	0.72926	0.951562	0.142594	1.24742
chr1	24266155	24267155	chr1_24266155_24267155	1.14711	0.666457	0.754112	1.16574	0.541881	0.851282	1.70376	0.32319	0.659073	1.56293	0.858377	0.475839	0.865332	1.23184	0.602724	0.942725	0.463383	0.913896	1.13784	1.34356	1.01332	1.11491	0.960165	1.35934	0.984789	6.12961	4.96532	2.08911	2.81706	2.05989	2.66625	1.29775	8.48444	3.32906	0.308688	7.14816
chr1	24294295	24295295	chr1_24294295_24295295	0.316216	0.235304	0.347676	0.502798	0.623771	0.551283	0.43886	0.979032	0.667405	0.6448	0.739448	0.356037	0.366986	0.595355	0.826351	0.937895	0.748179	0.512161	0.780003	1.44485	0.644085	0.344974	0.525164	0.461477	1.39216	1.33338	2.84063	1.16709	2.11712	2.13061	2.86691	0.703757	2.79266	1.28086	0.529156	1.54303
chr1	24301845	24302845	chr1_24301845_24302845	0	0.262222	0.33579	0.12668	0.0475615	0.129511	0.317893	0	0.601615	0.283071	0.122429	0.325767	0.273425	0.191667	0.152828	0.169843	0.105746	0.842244	0.0961706	1.12029	0.324555	0.181735	0.304326	0.641808	0.345745	2.26474	3.26967	0.776098	1.91388	1.30262	1.05818	0.922446	2.31187	0.174646	0.207189	1.26875
chr1	24683405	24684405	chr1_24683405_24684405	1.30118	0.842196	1.12341	0.774986	1.34571	0.627241	0.897579	0.780922	1.05156	1.77502	2.24693	0.62279	0.836357	1.41683	0.662253	1.38539	1.25341	1.5335	0.588338	1.35268	1.24095	1.38973	2.18757	1.51328	1.63042	0.764055	3.10387	1.48372	2.21409	1.29929	1.49701	1.26229	2.56346	1.73618	0.728816	2.17144
chr1	24692250	24693250	chr1_24692250_24693250	2.55232	1.50559	1.65971	1.4753	0.798637	1.44981	2.66235	0.491691	1.39661	3.58792	2.22157	0.558781	1.85954	0.761344	1.10375	2.11596	0.83055	2.17246	1.22417	2.1718	1.36246	1.62425	2.76937	1.99896	1.93521	1.29889	7.23697	3.24298	4.51888	3.15981	3.12382	1.91974	4.66468	1.7028	1.12227	6.5124
chr1	24693820	24694820	chr1_24693820_24694820	2.55232	1.90497	1.92585	3.00307	1.63668	1.28749	3.52487	0.780922	1.57734	4.56743	2.45758	0.913425	3.53129	3.44437	1.83093	2.46772	1.35449	5.19856	1.89371	3.3366	1.22544	2.17146	2.65301	2.65847	2.07108	1.75733	7.47946	4.45115	8.31223	3.91954	2.69057	3.45275	15.6459	7.34539	2.58254	17.7642
chr1	24697070	24698070	chr1_24697070_24698070	1.64077	1.534	2.22161	2.82316	0.397478	1.32287	4.15531	0.553153	0.897819	2.36566	1.53473	0.604996	2.24273	1.69078	1.34816	1.73483	1.39925	4.52491	1.74137	1.39616	1.58221	1.64535	1.35642	2.23487	1.36446	1.02056	1.57041	3.39741	4.9214	1.49883	2.21083	0.676229	0.644021	0.668955	1.18319	2.4404
chr1	24724495	24725495	chr1_24724495_24725495	13.6694	8.38724	14.3373	14.0755	8.25368	10.3844	13.2875	2.24231	7.95222	21.1756	9.0207	3.75179	12.0154	11.6222	7.74702	17.8267	5.82634	18.0877	10.3961	11.9608	10.3534	11.6542	13.6211	18.1289	9.04969	12.2567	19.1379	9.99738	13.9495	11.7111	10.705	8.66662	25.7933	18.4222	2.90134	37.1939
chr1	24727190	24728190	chr1_24727190_24728190	3.68668	2.24419	3.50131	3.60247	3.11726	3.13345	7.48372	3.77988	2.49062	8.40248	10.08	2.82331	9.46226	4.77571	4.44261	4.96791	3.72316	5.62666	3.85484	8.49556	7.27376	8.63807	16.0887	5.35954	5.46228	4.36572	12.825	11.8309	8.90485	5.7981	9.17085	4.70731	7.26313	3.94954	2.03131	7.46144
chr1	24853295	24854295	chr1_24853295_24854295	2.75926	6.08072	4.55699	4.00584	2.85755	2.00217	3.37653	2.45181	5.75251	4.71428	2.06474	3.26207	1.66518	1.34685	2.8459	2.92406	1.72767	1.73327	1.3178	1.6159	1.3684	1.3888	0.577397	0.6765	1.45773	0.982946	0.178263	0.876481	1.7587	1.55213	0.892299	1.02348	0.731051	0.460215	2.29307	0.127365
chr1	24986200	24987200	chr1_24986200_24987200	0	0.354	0.314803	0.427546	0.178356	0.323778	0.531859	0.595703	0.709046	1.35874	1.10186	0.529371	0.729132	0.479168	0.458483	1.1889	1.42758	1.32353	2.01958	0.751776	0.73025	0.579279	0.82168	0.681921	0.129654	0	0.211401	0.166307	0.441664	0.0424769	0.0793632	0.0364123	0.346781	0	0.0310783	0
chr1	24988780	24989780	chr1_24988780_24989780	2.23328	1.59792	0.971954	3.31942	0.985415	1.52581	4.50017	0.484009	2.09491	2.20795	0.44763	0.397028	0.444315	0.778648	0.49669	0.482992	0.0644392	2.73729	0.175812	0.215583	0.24722	0.332233	3.04136	2.60735	0.0702294	0.0811808	0.549643	0	0.179426	0.069025	0.0644826	0.05917	0.14088	0.0532124	0	0.0736326
chr1	24990685	24991685	chr1_24990685_24991685	0.427481	0.926949	0.854775	1.10736	0.475147	1.17772	1.7993	0.893764	1.02372	1.40308	0.776186	0.928355	0.893007	0.8101	0.998273	0.652599	1.04626	2.02648	1.73675	0.441786	0.678089	0.663376	1.34473	1.23303	0.154989	0.0767818	0.335743	0.0426007	0.160275	0.0652847	0.0711532	0.139909	0.222076	0.0838815	0.067668	0.313392
chr1	25194235	25195235	chr1_25194235_25195235	2.33174	1.26255	4.0015	3.08021	1.9694	3.34651	2.90813	0.382427	0.662095	2.88942	4.1263	1.33323	3.92021	3.04538	1.44715	5.91516	1.22196	2.06625	1.71326	3.49191	4.66849	7.70016	3.19429	4.73829	0.582644	0.769714	0.38	0.747354	0.614331	0.29996	0.280221	1.00516	0.807014	0.651687	0.119709	0.727236
chr1	25253620	25254620	chr1_25253620_25254620	1.3825	0.937444	0.75028	1.23513	1.15931	0.70152	0.715258	1.29069	1.18712	0.597987	0.74605	0.838171	0.59242	0.415279	1.03477	0.735987	0.85919	1.56417	0.586039	1.00605	0.692216	0.442978	1.13742	0.521469	1.87278	3.08487	1.05348	1.80166	1.95375	2.99108	1.4616	1.69621	1.45576	0.496649	1.5824	1.81627
chr1	25504940	25505940	chr1_25504940_25505940	0.638079	0.681778	0.682073	0.205856	0.541012	0.491064	0.596048	1.93604	1.39661	0.367992	2.18841	0.882285	0.641788	0.311459	1.15894	0.459992	1.28878	0.260695	0.0781386	0.958146	0.725179	0.590637	1.58249	0.173823	0.468196	0	0.183214	0.0900828	0.239235	0.368133	0.171954	0.0788934	0	0	0.437686	0
chr1	25506350	25507350	chr1_25506350_25507350	3.7988	2.90152	2.28415	4.73947	2.97647	2.87786	3.18262	1.72378	2.51389	3.23491	2.27632	1.77278	1.55682	1.15892	1.06268	1.66881	1.4866	1.72786	1.52643	1.87173	1.89497	1.38044	1.90451	2.47395	1.30659	1.26869	2.99108	1.93573	1.71359	1.05303	1.1277	0.74857	1.04841	1.386	0.394622	2.24665
chr1	25517385	25518385	chr1_25517385_25518385	0.657032	0.465769	1.13454	1.29628	0.569325	1.95036	2.70051	0.37242	0.431427	1.02746	1.18186	0.440269	0.516168	0.641421	0.177038	0.896301	0.347079	0.294249	0.0928379	0.865178	0.485628	0.298243	0.540555	0.495654	0.111254	0.0514413	0.0870722	0.107029	0.113696	0.0656079	0.122581	0.0749878	0.0446351	0.185453	0.0320014	0.163304
chr1	25790965	25791965	chr1_25790965_25791965	5.55838	9.18127	5.09281	3.1839	7.79058	3.51695	2.22525	1.13089	3.9105	2.89487	1.80378	8.56405	1.47447	9.52373	3.48786	2.40422	3.07017	2.12032	2.16704	2.91276	2.42605	2.2838	2.32099	1.71505	6.94178	4.32964	2.34514	3.55527	4.25306	6.6264	6.00691	9.59344	3.75679	3.51911	10.0556	3.3511
chr1	25791680	25792680	chr1_25791680_25792680	4.64057	12.7833	5.32017	5.05282	6.87156	4.20912	2.55759	1.60917	3.65657	4.06464	1.79052	10.4912	1.69647	4.64357	3.83806	3.36212	2.57757	3.19943	1.70484	3.60611	3.20037	2.17462	2.15795	2.18069	7.81461	6.02214	2.04867	5.4541	3.26229	7.7308	4.03309	10.8873	3.22743	4.21829	8.75984	2.99886
chr1	25913785	25914785	chr1_25913785_25914785	1.70154	0.318163	1.56422	1.75663	0.57708	1.19726	2.33121	0.344184	0.372428	1.5701	1.53852	0.141166	1.00053	1.05204	0.309051	0.735987	0.274941	0.97326	0.291717	0.45991	1.19545	1.22065	1.47699	1.39058	0.399527	0.115457	0.488572	0.240221	0.850612	0.0490844	0.275126	0.0841529	0.651177	0.378399	0.0359127	0.314166
chr1	25922675	25923675	chr1_25922675_25923675	6.12021	1.97037	5.81941	9.0016	5.76864	7.24585	9.31209	3.52164	4.47499	7.28277	8.84948	3.78043	5.01851	3.39181	3.37021	5.13264	4.72869	4.44682	6.6471	4.24996	4.05907	5.1302	5.09547	4.80516	1.87082	0.938467	4.5583	1.66394	2.35477	1.54963	1.48006	1.85379	1.56959	2.21096	0.676888	1.98615
chr1	25953295	25954295	chr1_25953295_25954295	2.68209	1.80267	2.05316	2.26092	1.06892	2.28291	4.62291	1.01255	1.76114	2.05826	1.82087	1.47147	3.49427	0.886866	1.07756	1.68404	0.699002	1.56417	0.635704	0.701558	1.50176	2.34253	1.73002	1.97981	1.29508	1.23285	1.15518	0.989384	0.778526	1.08568	0.979261	0.930674	1.18434	0.519497	0.712167	0.75879
chr1	26015075	26016075	chr1_26015075_26016075	2.42679	2.04533	2.7104	3.52317	1.94612	1.68365	5.19051	0.979353	1.86825	4.01775	1.83944	2.1522	2.29198	1.10287	2.0519	2.7871	1.08173	4.43608	2.33647	1.20632	1.66002	1.83001	2.33483	3.28269	7.99463	11.4132	13.9844	12.9719	15.4051	7.53164	16.034	10.9571	10.2357	7.67654	6.13312	14.7555
chr1	26075635	26076635	chr1_26075635_26076635	0.18906	0.166657	0.509281	0.439159	0.3435	0.336729	0.579271	0.147507	0.335186	0.621498	0.671998	0.235276	0.570478	0.535248	0.588669	1.30842	0.213843	1.56417	0.777913	0.885753	0.808684	0.813767	1.56491	1.6687	1.64805	2.44384	6.46543	2.83461	3.58675	2.45422	3.39322	2.01967	6.76222	4.84351	1.15519	7.6447
chr1	26078565	26079565	chr1_26078565_26079565	1.38498	0.824475	1.95422	1.57025	0.963397	0.991916	1.55989	0.308736	0.961385	1.72871	1.07339	0.410365	0.826632	1.3907	0.677654	1.14677	0.431593	1.23678	0.901319	0.998255	1.10387	0.879088	1.30648	1.16421	2.42155	2.87972	4.48236	2.88265	2.77438	2.27729	2.99119	2.4512	4.29847	3.32639	1.1087	4.67596
chr1	26079880	26080880	chr1_26079880_26080880	1.1097	0.444638	1.5836	2.28231	1.6936	1.40914	2.48785	0.384802	1.23873	2.80794	1.40128	0.575404	1.80302	1.89584	1.18774	2.90395	1.1431	3.26435	1.34534	1.77465	2.4765	1.67561	2.94138	3.21951	4.32369	5.28028	8.07737	5.73397	4.88871	4.7057	4.95675	2.67551	9.87383	5.46005	0.983695	9.29692
chr1	26082935	26083935	chr1_26082935_26083935	1.56264	0.417415	1.46994	1.76448	1.05994	1.78673	2.47178	0.993417	1.16289	3.69494	3.21563	1.12356	2.32132	4.98334	1.94621	2.74869	1.51498	3.67101	1.37779	1.92411	2.64778	3.76079	3.63328	3.06496	7.98035	20.4112	19.7872	5.5594	11.7567	7.88857	14.5283	5.5644	38.3653	13.7614	3.43003	11.108
chr1	26084020	26085020	chr1_26084020_26085020	0.600545	0.0601569	0.866634	0.435929	0.163668	0.148557	0.785381	0.19523	0.098584	0.194819	1.54476	0.311395	1.04545	1.17255	0.409039	0.38964	0.121297	0.598064	0.606723	0.473437	0.511891	2.91844	1.11705	0.797541	3.04052	1.91014	3.75051	0.127176	2.3642	2.2088	6.06895	2.28327	3.51371	5.95978	0.665441	2.49485
chr1	26085495	26086495	chr1_26085495_26086495	0.729233	0.29219	1.01337	0.470527	0.0883285	0.400868	0.681198	0.42145	0.558643	0.841125	0.568419	0.504163	0.62063	0.237302	0	0.315423	0	0.223453	0.0893012	0.43801	0.527403	1.26565	0.678212	0.0993275	4.38766	3.21631	1.88449	2.67675	3.91889	1.26217	4.51992	2.43442	7.40625	5.75707	1.34673	4.15148
chr1	26092105	26093105	chr1_26092105_26093105	0	0.247919	1.73619	0.673709	0.281045	2.75506	3.64131	0.134098	0.507857	2.6094	1.3022	0.384997	3.69814	0.453031	2.04696	1.60579	0.249946	2.27515	1.07973	0.696834	1.39042	4.02707	2.5176	2.52834	1.22582	1.33825	1.93208	0.786177	1.5659	1.07093	1.81333	1.37705	3.00543	1.032	0.293831	1.49943
chr1	26093975	26094975	chr1_26093975_26094975	4.88625	3.39066	5.48868	7.64858	4.30495	5.05994	5.83426	1.37253	3.77308	10.8508	5.57902	2.63836	5.35395	3.62425	4.14351	10.3904	4.23438	12.9901	5.987	8.85389	8.48639	5.38206	9.49497	11.6229	10.1671	13.6002	22.5383	13.9546	17.3682	11.233	14.6869	6.60173	18.6232	20.4518	4.08339	24.1168
chr1	26097380	26098380	chr1_26097380_26098380	0.294498	0.236	0.472205	1.18763	0.749094	0.420912	0.495179	0	0.225606	0.594449	0.642751	0.162883	0.797488	0.479168	0.458483	1.10398	0.396549	1.59425	0.396704	1.01711	0.669396	0.71558	2.09985	1.16328	0.950797	0.799319	3.50926	1.20572	2.90762	1.14688	1.78567	0.436948	1.51717	0.622175	0.217548	2.44687
chr1	26099925	26100925	chr1_26099925_26100925	0.329331	0.131957	0.633668	0.557802	0.359013	0.380178	1.07673	0.356873	0.702808	0.925915	0.385058	0.136612	0.496868	1.04489	0.256356	0.641021	0.199554	0.302742	0.362966	0.296716	0.765584	0.400109	0.765723	0.672863	0.797443	1.17319	1.13475	0.976381	1.2965	0.498761	0.931877	0.549709	2.18136	0.933791	0.208525	1.59617
chr1	26225055	26226055	chr1_26225055_26226055	5.78224	4.07257	3.52022	5.50891	3.75904	2.14553	3.6206	1.60561	1.64627	6.78017	3.06343	3.29803	2.74715	6.19611	2.84827	4.90441	2.50001	8.88669	3.1698	5.4538	6.25882	2.90092	3.12998	6.25763	4.25602	9.21869	5.36997	5.96938	3.50595	3.1275	3.4695	0.955099	8.29819	4.17411	0.500553	14.5753
chr1	26396060	26397060	chr1_26396060_26397060	1.21235	0.9971	1.30958	2.62466	0.417352	3.11475	5.98433	0.497838	0.712269	1.98716	1.90989	1.24402	1.77726	1.02781	1.41557	1.57317	1.13413	0.899396	1.1252	1.60969	0.771326	2.25919	2.22538	0.573616	0.702294	0.454612	1.20922	0.999919	0.765551	0.5522	0.464275	0.402356	2.08502	0.297989	0.292913	1.0014
chr1	26481050	26482050	chr1_26481050_26482050	15.6233	13.6046	9.82185	16.9924	9.72417	11.4794	10.2159	2.84958	6.47518	22.3471	3.47253	7.63578	4.21875	3.32223	8.21796	5.05155	4.71773	20.429	4.8588	8.01359	8.19871	5.28889	4.63959	12.9577	4.25632	3.30627	1.4324	8.54968	1.94288	8.80173	4.62711	4.96311	7.68435	2.16719	5.0441	2.42765
chr1	26482685	26483685	chr1_26482685_26483685	6.12556	7.86966	6.50113	5.76396	6.27132	5.64423	5.24068	3.22409	5.17143	7.48601	3.13767	5.44496	3.54323	3.22731	5.73322	4.03742	3.82953	7.12069	5.07231	6.19784	6.61513	4.25259	5.87784	4.92664	7.61955	11.6034	3.87368	15.7516	5.83277	13.1686	13.206	7.17704	20.5228	12.5034	5.62547	11.6915
chr1	26483615	26484615	chr1_26483615_26484615	4.85358	8.1478	4.5889	3.68515	4.37878	4.74733	5.17487	3.44587	5.63222	5.93613	1.80031	3.74899	2.7193	2.57337	4.00609	2.56992	3.27901	4.41044	3.38174	3.88285	5.23944	3.54382	3.42441	3.55625	5.82098	10.1356	2.23462	10.3846	3.41988	7.31438	9.03179	4.1904	14.1157	8.12317	4.79523	5.90992
chr1	26484335	26485335	chr1_26484335_26485335	4.02183	5.14432	3.7204	3.9674	3.26013	3.36729	3.17892	4.22408	5.78957	3.81374	2.02564	3.84997	2.11835	1.88763	3.31126	1.87342	3.12433	2.93874	3.12554	2.43892	1.53426	1.8793	2.22988	1.70663	3.40506	2.04674	0.799481	2.94816	1.5079	4.016	1.50069	1.54918	4.03001	0.928798	3.08523	1.21382
chr1	26487175	26488175	chr1_26487175_26488175	5.85689	4.34902	2.98102	4.29046	2.36256	2.37483	3.7344	1.93312	2.9461	7.71621	1.68372	1.85001	2.23249	1.07535	2.6769	3.60246	2.49617	6.0097	2.32935	4.40546	3.96385	1.95843	3.07337	4.39132	3.14628	3.71893	2.38372	6.82733	4.19038	4.83611	5.32151	2.07282	8.37567	3.6386	1.85423	5.33255
chr1	26500415	26501415	chr1_26500415_26501415	19.7259	17.4521	21.7742	21.289	16.2653	19.8061	19.0304	8.71702	12.1442	22.6565	17.7552	16.6419	15.9328	45.2257	15.8641	20.5263	10.9735	27.0703	23.9269	18.9395	23.0255	17.6479	23.475	25.1144	32.4565	60.95	28.2169	26.976	23.4859	27.6488	28.5668	26.3084	87.116	100.037	5.64001	64.3645
chr1	26508035	26509035	chr1_26508035_26509035	2.94267	3.2966	1.38661	1.88903	2.35681	1.42615	3.90447	0.72886	2.03083	1.61051	1.29198	2.26695	0.7806	0.762159	0.818077	1.4027	0.436671	0.938501	0.551566	2.19134	0.558426	0.646227	1.14498	1.37422	0.872496	0.397308	0.775967	0.534138	0.743035	0.545703	0.606895	0.445516	0.716	0.560921	0.627416	0.332646
chr1	26612450	26613450	chr1_26612450_26613450	2.55232	1.6031	0.884852	1.46881	0.952516	1.52438	3.06723	0.269101	0.928555	0.924953	0.677494	0.572293	0.448318	0.26937	0.161089	0.208861	0.250791	0.507298	0.126711	0.43505	0.513148	0.263392	0.513241	0.2255	0	0.0702104	0.207973	0.233728	0.155179	0.149243	0.334612	0.025587	0.0304605	0.092043	0.0982746	0.0955234
chr1	26618275	26619275	chr1_26618275_26619275	0.972311	0.584381	0.935415	0.470527	0.794957	0.801737	1.0445	0.526812	0.319224	0.105141	0.909471	0.201665	0.394947	0.355953	0.567645	0.420564	0.196386	0	0.0893012	0.328507	0.301373	0.843768	0.904283	0.0993275	0.428065	0.123704	1.04694	0.514759	0.364548	0.210362	0.0982592	0.360655	0	3.16233	0.692602	0.56101
chr1	26620350	26621350	chr1_26620350_26621350	40.4054	32.0185	35.532	50.1955	30.6945	39.5038	33.5155	18.2296	19.6737	42.3651	37.1533	27.7375	27.3907	34.975	25.3531	42.5763	23.7515	54.9126	37.7271	35.736	37.0655	33.738	41.8721	56.9398	48.3674	51.9175	63.3706	44.5989	43.991	35.9985	48.4605	41.3564	59.7993	53.0371	12.0552	64.095
chr1	26635415	26636415	chr1_26635415_26636415	3.61965	3.16097	1.60721	2.73975	1.75372	1.89793	4.76839	0.683898	1.61499	4.4159	1.12857	1.27049	1.98191	1.04197	1.22818	0.682461	0.749838	3.66868	0.64784	1.71421	2.04249	1.61083	1.85583	2.61683	3.30972	7.36826	6.99546	4.71706	4.41932	0.12048	3.97682	1.79016	3.23767	3.12695	0.954951	8.48248
chr1	26648255	26649255	chr1_26648255_26649255	2.79931	1.38555	1.94325	3.1715	1.71129	1.59675	1.31054	0.528172	1.66512	2.73501	0.616093	0.887978	0.733836	0.401883	0.615254	0.89743	0.731697	1.6449	0.423461	1.17203	1.23514	0.617311	0.750409	1.89747	0.811942	0.653636	0.97872	0.892692	0.703813	0.299257	0.559126	0.366472	0.698036	0.351545	0.224165	0.592861
chr1	26805565	26806565	chr1_26805565_26806565	0.609508	0.854766	1.29492	1.40105	1.46731	2.18623	1.95006	0.792577	0.725402	1.45	1.71035	1.04294	1.76842	1.15286	0.830287	1.81251	1.10797	1.1206	0.979648	1.81905	2.3615	2.51241	1.66516	1.36983	0.637305	0.504048	0.885992	0.451759	0.571307	0.758244	0.52356	0.339124	0.2355	0.127074	0.832156	0.281343
chr1	26970525	26971525	chr1_26970525_26971525	0.830986	0.0475659	0.875592	0.976617	0.776469	1.68365	1.13111	0.566017	0.428726	0.718868	3.71984	0.443195	0.413316	0.463567	0.184815	0.308088	0.335683	0.109128	0.479735	0.641735	0.956684	0.659316	0.33122	0.582105	0.104527	0.120827	0.102259	0	0.0445088	0.0513674	0.0959741	0	0	0.1188	0	0
chr1	27026705	27027705	chr1_27026705_27027705	2.36737	0.622493	2.25381	2.14806	1.88178	2.63527	7.47738	1.47507	1.36017	2.59194	7.68107	0.889957	4.32724	2.02223	1.09416	3.67994	2.09194	2.10823	3.50604	2.93276	2.54529	5.3671	6.15797	2.05565	1.00967	0.752981	3.34565	0.783329	0.887595	1.02437	1.2261	1.04276	0.784026	0.690989	0.421584	0.751266
chr1	27031270	27032270	chr1_27031270_27032270	1.36731	0.967881	2.38238	2.11737	2.21925	1.65358	1.98399	1.97555	0.793073	1.24197	3.98604	0.945306	2.05231	2.53617	1.02886	3.68651	2.33822	2.02504	2.76276	3.49039	2.3168	3.59129	4.23882	3.31505	0.521704	0.556668	1.60967	0.328159	0.598087	0.611364	0.552708	0.507172	0.583644	0.881805	0.180365	0.79944
chr1	27067375	27068375	chr1_27067375_27068375	1.13436	0.454519	0.545659	2.1043	0.4122	0.623573	0.671106	0.163897	1.05521	0.81776	0.265262	0.235276	0.438829	1.10741	0.441502	0.572434	0.992842	1.39037	0.555652	0.936854	0.820404	0.525011	0.615415	0.618037	0.582644	0.577286	1.14	0.320294	0.708843	0.409037	0.229271	0.420765	1.0853	0.378399	0.299272	0.610878
chr1	27070525	27071525	chr1_27070525_27071525	0.548431	0.405686	0.568206	1.08202	1.30303	0.75138	1.1586	2.45033	0.318565	0.602169	2.60439	0.0874994	0.714821	1.83272	0.262712	0.474438	1.09067	0.180978	0.356467	0.87421	0.53612	1.2008	1.2163	0.620591	0.0185731	0.0429386	0.14536	0.0357353	0.0474515	0.0365091	0.0341065	0.0156483	0.0745149	0.112582	0.0267119	0.116839
chr1	27071950	27072950	chr1_27071950_27072950	0	0	0	0.411711	0.12366	0	0	3.39267	0.111729	0.0735984	1.35284	0	0.434441	0.830557	0.397352	0	1.51217	0.156417	0	0.0766517	0.210961	0.177191	1.02862	0.208588	0	0	0	0	0.0637959	0.0736266	0.0687814	0	0	0.0567598	0	0.0785415
chr1	27090580	27091580	chr1_27090580_27091580	0.600545	1.50392	0.866634	0.14531	1.03656	0.792305	1.06587	0.585691	1.42947	0.909157	0.912815	2.61572	0.940902	0.146569	0.701209	0.58446	0.727784	0.644069	0.49641	0.946874	0.651497	0.677496	0.837791	0.368096	1.85075	0.229216	0.258656	1.65328	0.900648	1.29929	1.39586	0.946721	0.596667	2.90477	2.06762	0.55441
chr1	27161295	27162295	chr1_27161295_27162295	1.02093	0.590874	0.65479	0.933212	0.32976	0.823116	2.3524	0.344184	0.484157	1.52103	1.27326	0.188221	0.421276	0.775187	0.132451	0.490658	0.687352	0.97326	0.166696	0.970922	0.668043	0.94502	1.1605	1.15882	0.149823	0.173186	0.928286	0.816751	0.72302	0.343591	0.733668	0.0841529	0.601087	0.0378399	0.0897817	0.314166
chr1	27166055	27167055	chr1_27166055_27167055	2.10667	1.46095	1.84485	1.13711	0.588857	1.22933	2.78534	0.175604	0.824663	2.34814	1.02315	1.04194	1.57979	1.74022	1.04068	1.29674	0.785545	3.25248	1.33952	2.22655	2.36075	1.85629	2.82588	2.41697	5.35081	7.29854	9.00368	8.40773	5.37708	4.48772	4.61818	2.67486	8.08605	9.43295	1.3852	12.1552
chr1	27192095	27193095	chr1_27192095_27193095	3.73804	4.78318	3.37707	4.51261	3.02334	2.78398	4.46051	0.696886	2.59967	6.51954	1.955	3.13454	3.48921	2.88406	3.55114	9.68374	2.98755	24.2631	4.99102	9.54223	8.7582	3.79496	8.8221	17.1797	16.103	15.4844	30.278	24.616	21.9418	17.3399	16.2801	10.7047	21.1209	20.0715	3.9002	23.9521
chr1	27499630	27500630	chr1_27499630_27500630	1.07466	0.59207	1.24927	1.07262	0.536944	1.26274	1.68148	0.494926	0.705654	1.71407	0.691078	0.668679	1.73049	0.524563	1.09795	2.58564	1.43801	2.03753	1.03636	2.45084	2.51904	1.98174	1.46797	2.90925	0.946248	0.546902	2.05393	0.91031	1.66205	1.13346	1.00457	1.17094	1.06772	0.649751	0.276433	0.961099
chr1	27502060	27503060	chr1_27502060_27503060	0.196332	0	1.13329	0.665072	0.142685	0.841824	3.00775	0.0851004	0.580129	1.27382	1.83643	0.162883	1.50383	1.53334	0.382069	0.424608	0.475859	0.541443	0.504895	0.442221	0.73025	0.954106	0.273893	0.722034	0.0864361	0.0999148	0.0845605	0.415767	0.0736107	0.169908	0.0793632	0.0728247	0.260086	0	0.0621566	0.0906248
chr1	27502755	27503755	chr1_27502755_27503755	1.12475	0.693333	1.7757	1.80036	0.943169	2.1973	3.94402	0.262513	0.937383	2.95641	2.30643	0.574233	2.5705	1.94266	0.471434	2.20796	0.594152	2.12091	1.46212	1.7539	2.62807	3.36363	2.29328	3.04043	0.266633	0.352242	1.00613	0.769521	0.616333	0.336935	0.524604	0.320922	0.649479	0.346331	0.0958686	0.638981
chr1	27504325	27505325	chr1_27504325_27505325	2.21687	1.51939	6.04278	5.32166	4.41996	5.59933	7.06266	2.31376	2.38461	4.69347	7.53042	2.22638	7.06164	5.86611	1.73699	6.43463	3.62922	3.79869	3.47203	5.16414	6.19321	7.32053	6.76855	7.62835	1.37409	1.39538	3.30414	1.17365	1.54204	1.17382	1.37956	1.14688	1.57141	2.30607	0.378622	2.27546
chr1	27519270	27520270	chr1_27519270_27520270	0.805994	0.107649	0.25847	0.195021	1.31795	0.531678	0.828194	1.39744	0.39693	0.406728	1.88476	0.0557233	0.84186	2.4261	0.156849	0.348625	0.813969	0.288136	0.444156	0.363087	0.41637	0.60618	0.99947	0.109783	0.827967	1.77743	1.85143	0.341366	1.0073	0.988147	0.543011	1.24568	0.711813	2.28533	0	1.61217
chr1	27683795	27684795	chr1_27683795_27684795	3.24104	1.49342	1.84485	2.11737	1.14827	1.71037	3.98123	0.105362	1.2769	2.41823	1.74315	1.17638	3.17838	1.46336	1.2299	2.76871	0.818276	1.8621	1.60742	1.20453	1.60732	1.85629	2.18535	3.37713	1.10583	1.8968	2.72204	2.40221	4.1923	1.15699	1.34288	1.23224	3.18433	2.05417	0.397605	2.84245
chr1	27686345	27687345	chr1_27686345_27687345	4.04393	1.11564	4.33692	3.7856	3.05938	3.03931	4.54545	0.258617	2.37242	3.18289	3.10047	1.48499	2.86208	2.16808	0.928874	3.01086	1.6068	2.07201	2.58162	2.5086	3.69867	2.96853	3.17526	3.19654	0.758842	1.31576	1.4562	1.46004	2.21214	1.23349	0.991524	0.393442	2.3419	1.94605	0.209879	2.87645
chr1	27687555	27688555	chr1_27687555_27688555	5.00045	2.79668	4.71048	5.39426	3.44481	3.7109	5.11872	0.0903107	2.08636	4.77639	1.65654	1.12356	1.88607	1.11871	1.01365	1.7123	0.631241	0.766123	1.95187	1.17324	1.6145	2.60363	2.13152	0.808809	1.46765	1.0073	1.16659	1.9855	2.65599	1.53264	0.631666	0.9274	1.65606	0.104253	0.412263	1.39451
chr1	27712170	27713170	chr1_27712170_27713170	0.696086	0.483442	0.952422	0.898279	1.04549	0.765294	2.10676	0.241376	0.761785	0.602169	0.607692	0.943243	1.12021	0.385077	0.866949	1.1642	0.637363	0.554569	0.494404	0.91982	1.12193	0.805414	1.03581	0.758501	0.143013	0.165314	0.319792	0.373434	0.365377	0.24096	0.187586	0.258197	0.573765	0.278639	0.440747	0.449828
chr1	27857960	27858960	chr1_27857960_27858960	0.998732	0.489101	0.782901	0.322209	0.887126	0.658818	0.518303	1.97211	0.364332	0.671985	2.02407	0.414291	0.875751	1.35417	0.302333	0.623989	1.03103	0.340036	0.896895	0.449912	0.447146	0.539278	0.619237	0.997593	0.488552	0.0564736	0.812516	0.516997	0.748908	0.288104	0.583147	0.370456	0.490016	0.185086	0.140528	0.153668
chr1	27862905	27863905	chr1_27862905_27863905	2.74865	2.4499	3.02211	1.79162	3.42443	4.34788	4.52735	9.77439	2.44943	4.92543	9.05098	4.95631	11.5099	7.6393	7.35756	9.46269	10.8994	7.64895	19.8249	8.59173	6.08541	11.0988	11.0601	8.41227	3.28457	3.08309	7.90037	2.30454	5.48925	2.16025	2.99313	2.47604	2.37793	4.41604	1.26089	3.78035
chr1	27863925	27864925	chr1_27863925_27864925	0.859727	0.775074	0.706484	0.416045	1.13246	1.40009	1.48573	1.42073	0.91735	1.2318	1.40729	0.936151	1.79597	1.62614	1.1084	1.20857	1.51941	1.99226	2.62546	1.50076	1.2158	1.24966	2.02393	1.69066	1.1355	0.765663	2.17543	0.864795	1.95417	0.790517	1.56387	0.657722	1.25754	1.29054	0.306203	1.63697
chr1	28096035	28097035	chr1_28096035_28097035	7.17608	6.66957	6.42928	7.69721	3.5485	5.41695	6.27492	1.02614	2.57461	6.17587	5.15532	3.22226	3.36563	8.81113	1.90038	3.39194	2.18159	3.67239	3.37015	2.63282	3.02683	5.46981	6.08916	4.3229	3.28958	9.977	3.44125	2.28732	2.80147	3.10512	5.4128	3.43015	13.8838	9.87128	1.39357	9.08349
chr1	28104675	28105675	chr1_28104675_28105675	2.98248	1.28695	1.93126	3.69152	2.41762	2.11875	2.43241	1.61595	1.1675	4.14301	3.19209	0.618591	1.27803	0.867886	0.803633	1.48851	1.22797	1.66962	0.927127	1.34356	1.61776	1.47328	2.37374	1.68745	0.479769	0.379452	1.53159	0.48584	0.473093	0.595631	0.649173	0.574415	0.785127	0.420916	0.108949	0.608917
chr1	28120740	28121740	chr1_28120740_28121740	2.66833	2.06858	1.48816	2.72291	1.2647	2.90812	2.94773	0.779443	1.69497	2.35849	1.19368	1.53999	0.552028	0.76449	0.699881	0.777805	0.984163	1.49307	0.298347	0.4181	0.701206	0.664467	0.755281	1.39849	0.663987	0.324723	0.599611	0.491361	0.30448	0.3765	0.633102	0.215164	0.486675	0.580498	0.101004	0.29453
chr1	28126405	28127405	chr1_28126405_28127405	0.33473	0.16765	0.214685	0.0809924	0.212857	0.220806	0.328315	2.93806	0.52201	0.579135	1.01756	0.48598	0.738097	1.59304	1.27022	1.08588	2.06206	1.25646	1.66012	1.80948	0.726259	0.697146	0.856104	0.991646	0.515783	0.0425866	0.792928	0.318982	1.004	0.362098	0.236788	0.24832	0.517329	0.446635	0.172204	0.347643
chr1	28288220	28289220	chr1_28288220_28289220	1.6242	0.774747	1.9098	1.9837	0.955554	0.765294	3.72801	0.704013	1.16807	2.00723	2.31502	0.609579	4.55984	1.84988	0.662253	1.50543	1.24973	1.13758	1.13656	1.77693	1.72604	3.24851	3.34482	2.18069	0.340506	0.0787208	0.566299	0.163787	0.521967	0.2008	0.156321	0.344262	0.239069	0.232199	0.146916	0.53551
chr1	28289905	28290905	chr1_28289905_28290905	1.31732	0.923699	1.26734	3.4265	0.598354	0.92329	1.26132	0.713746	0.919057	1.28204	1.07816	0.68306	1.26128	0.160753	0.384534	0.78347	0.532143	0.555027	0.362966	1.18687	1.27597	0.914535	0.765723	1.07658	0.217484	0.418998	0.354609	0.348708	0.432166	0.356258	0.199688	0.244315	0.508985	0	0.156394	0.0760079
chr1	28296370	28297370	chr1_28296370_28297370	3.36159	2.26982	5.17045	6.71792	3.1669	5.2152	11.1185	1.16027	3.41317	6.4623	6.81271	2.96964	11.1548	10.5136	3.12551	6.59696	3.34455	3.45261	3.88787	5.80496	8.39342	9.31334	6.42647	5.698	0.986637	2.72451	2.81525	1.89833	2.4507	1.56232	0.83041	1.20072	2.72138	1.14212	0.364601	5.25845
chr1	28297520	28298520	chr1_28297520_28298520	0.510463	0.477244	0.600224	1.72919	0.43281	0.505094	3.2425	0.663783	1.00556	1.17757	1.83031	0.282331	5.80571	4.15279	0.728478	0.441592	0.343676	1.14706	0.312554	0.613214	0.580143	2.06723	3.24411	0.556234	0.149823	0.173186	0.146572	0.0720662	0.255184	0.147253	0.137563	0	0.150272	0	0	0
chr1	28298160	28299160	chr1_28298160_28299160	0.765695	0.102267	0.818488	1.29689	0.278235	0.210456	1.64509	0.221261	0.544677	0.607187	0.537156	0.0529371	2.63627	1.30813	0.447021	0.441592	0.463962	0.0782084	0.140649	0.689865	0.316442	1.28464	1.48359	0.365028	0.0561835	0.129889	0.219857	0.0540497	0.0956939	0	0.154758	0.047336	0	0.383129	0.0808035	0.0589061
chr1	28299825	28300825	chr1_28299825_28300825	3.47325	4.47021	4.21901	7.35987	1.91227	4.77323	5.53526	1.07209	3.10997	6.0548	2.33814	3.03433	5.32567	4.36685	2.33495	3.16399	1.21172	4.82151	2.60999	3.24782	3.09917	3.61689	4.9922	3.59115	2.91922	1.5801	3.42252	2.00597	3.31476	1.75338	1.61672	1.77632	4.2293	1.52725	0.466495	4.42099
chr1	28301385	28302385	chr1_28301385_28302385	0.790858	0.374498	1.08363	1.14815	0.888261	0.592834	2.10884	0.249308	0.448488	1.15062	0.874245	0.0596475	1.36841	0.52641	0.67158	0.839647	0.29043	0.660916	0.686739	0.518209	0.5794	0.99826	1.17015	1.11638	0.284874	0.219531	0.650282	0.548109	0.458252	0.217769	0.261563	0.160009	0.0952426	0.287796	0.102427	1.52658
chr1	28306115	28307115	chr1_28306115_28307115	6.26771	5.38518	5.71905	7.16065	4.8603	1.87546	4.34587	1.31636	3.18214	5.75744	1.93406	1.76904	3.6895	1.79779	1.00595	3.88489	1.07018	7.58324	2.16019	4.65732	3.00419	2.31021	4.05639	3.7757	3.41368	3.22257	3.78489	2.43566	2.97983	3.07554	4.77987	1.82154	6.5625	4.28932	0.317077	14.0182
chr1	28307400	28308400	chr1_28307400_28308400	3.08965	1.50709	2.06776	1.69018	2.05015	1.55073	1.45561	0.52404	1.58772	2.8471	0.879554	0.50151	1.4031	0.262281	0.470548	0.871564	0.70544	0.905571	0.641559	1.14978	0.874378	1.30562	1.37427	1.42718	0.532265	0.273451	1.27286	0.51205	1.10803	0.755642	0.651613	0.647756	0.355907	1.47874	0.489074	1.61217
chr1	28310720	28311720	chr1_28310720_28311720	1.82308	0.657429	0.409244	2.02915	0.529971	0.360782	0.442779	0.474131	0.837964	0.86741	0.255789	0.378122	0.338526	0.177977	0.141911	1.02512	0.589159	1.78762	0.803711	0.657015	0.791104	0.316413	0.762988	1.04294	1.44472	0.649446	4.78975	0.231642	1.02529	1.1044	0.736944	0.540983	0.241508	0.425699	0.404018	0.673212
chr1	28314240	28315240	chr1_28314240_28315240	0.866824	0.974428	0.957476	1.75948	0.927449	1.19126	2.64061	0.887132	0.782627	2.07256	1.2162	0.839003	1.73255	0.869735	0.74972	1.59348	1.42982	1.62319	1.89302	2.02838	2.09717	1.47102	1.47799	1.19052	0.593637	0.943535	2.04301	0.83624	0.993049	0.698064	0.710525	0.7413	1.04198	1.33332	0.160082	1.98947
chr1	28351590	28352590	chr1_28351590_28352590	4.7753	1.99585	3.27395	5.69755	2.39342	2.1996	2.4611	0.642371	1.93272	2.74213	1.71351	1.50273	1.67215	1.28602	0.913268	3.59684	1.61306	3.10311	1.05865	3.57914	3.0751	1.57186	1.60802	3.83532	2.70043	1.29889	2.39361	1.81328	1.18846	1.5141	1.4311	0.97726	1.12704	1.2771	0.475698	0.87409
chr1	28775000	28776000	chr1_28775000_28776000	7.13607	7.28389	7.88421	6.37732	5.58362	6.27073	5.11872	5.39606	5.67763	5.76771	8.50193	7.58405	4.00186	4.93249	5.67645	6.30846	5.2393	4.6127	5.22412	5.49077	5.90906	5.18917	5.01392	5.66166	4.31122	3.36652	5.56374	4.03718	3.86681	3.87667	4.56905	3.59367	2.43808	4.63925	4.7905	4.59227
chr1	28781810	28782810	chr1_28781810_28782810	1.71701	1.13423	1.42863	1.99867	0.876861	1.27039	3.19048	0.281605	1.02079	2.16781	0.976648	0.846994	1.99268	0.656895	0.957256	1.82659	0.862314	0.95272	1.21044	1.69331	1.49591	1.99743	1.96373	1.11879	0.55162	0.802952	2.19857	0.766523	1.21792	0.86344	1.16303	0.464754	0.471307	1.13004	0.404018	1.09244
chr1	28784785	28785785	chr1_28784785_28785785	1.48199	1.51751	1.37295	2.78901	1.43605	2.17245	2.21499	0.642371	0.594684	6.26773	2.23334	1.77596	1.71993	2.17017	1.02542	4.0598	2.26161	3.83473	1.81483	3.63477	3.98104	2.3435	2.7566	3.96989	1.30491	2.93298	3.75885	4.11475	2.77821	2.13755	1.73063	1.40481	2.47221	1.53801	0.78197	1.44415
chr1	28785210	28786210	chr1_28785210_28786210	1.37432	0.826	0.975889	2.28025	1.24849	0.874201	1.72396	0.510603	0.999111	0.891673	1.2855	0.44793	0.683561	0.479168	0.573103	0.891677	1.30861	1.23329	0.721279	1.10555	1.30836	0.920031	0.639084	1.16328	0.388963	0.649446	0.718764	0.415767	0.441664	1.01945	0.833313	0.47336	0.563519	0.261969	0.279705	0.362499
chr1	29136250	29137250	chr1_29136250_29137250	2.08826	0.929697	0.595264	0.673709	0.590195	0.841824	1.08372	1.10631	1.0665	0.903253	2.06181	0.384997	1.34641	0.453031	0.541843	0.702533	0.374919	0.0710985	0.340968	0.522625	1.36645	1.44975	1.18687	0	0	0.472325	0.599611	0.294816	0.0869944	0.1004	0.562757	0.0860655	0	0.0773998	0.440747	0.107102
chr1	29990675	29991675	chr1_29990675_29991675	0.810259	0	0.389756	2.82316	0.736071	0.267246	0.302755	1.40483	0.212816	0.350469	1.47789	0.0672217	0.394947	1.42381	0.536109	0.841128	1.11286	0.521389	0.357205	0.693515	0.527403	0.70314	1.13035	0.79462	0.107016	0.453582	0.139592	0.102952	0.182274	0.140241	0.0655061	0.0601092	0.107337	0.405427	0.012826	0.299206
chr1	30667680	30668680	chr1_30667680_30668680	1.41795	0.0568148	0.545659	1.16651	0.30915	0.46768	1.7749	0.86046	0.605196	0.429324	2.05578	0.058819	0.88863	0.761344	0.827816	0.367994	0.458235	0.0434491	0.0520924	0.191629	0.351602	0.590637	2.76937	0.57941	0	0.0721607	0.0610715	0	0.15949	0.122711	0.0573178	0.262978	0	0	0	0.0654512
chr1	30768670	30769670	chr1_30768670_30769670	0.940327	0.726632	1.07696	1.75519	1.04948	2.45901	1.5811	1.22276	0.551292	1.04587	2.54442	0.417925	0.73273	2.36053	0.33984	0.755355	1.24809	0.370461	0.542857	1.08926	1.1242	1.93511	1.0307	0.603806	0.118281	0.0341814	0.144643	0.0853416	0.10073	0	0.135753	0.124568	0.118636	0.156836	0.010632	0.0310032
chr1	31102180	31103180	chr1_31102180_31103180	0.43754	0.350629	0.631405	0.811659	0.74196	1.01019	1.92098	1.70687	0.574604	1.7979	1.56884	0.241998	0.778609	0.925478	0.62441	2.27105	0.441869	1.67589	0.669759	0.657015	0.700692	0.25313	1.42425	0.566166	0.160524	0.111334	1.22492	0.0926566	0.136706	0.189326	0.0884332	0.162295	0.450815	0.0243256	0.0808035	0.269285
chr1	31110770	31111770	chr1_31110770_31111770	3.68203	1.0562	2.2542	2.26779	2.29582	2.85668	6.26144	0.870536	1.79956	3.5291	2.46564	1.83978	3.54481	2.38955	1.22137	1.68312	1.40287	3.39758	1.58327	2.90271	2.24362	2.44001	2.3932	4.25724	2.89207	6.32412	0.396464	5.19231	6.35344	4.23655	8.50747	3.38336	1.51503	4.42448	0.549729	2.49144
chr1	31112190	31113190	chr1_31112190_31113190	5.65948	3.80906	4.28223	5.96086	3.21247	4.46533	5.57003	1.07424	2.99967	8.41582	2.14516	3.49845	3.22826	2.78056	2.86496	7.26387	2.33102	14.3949	3.45169	9.03157	5.53773	3.33838	3.23379	12.0618	7.97968	9.67581	5.97438	13.1129	17.3358	7.26663	11.9321	5.84497	11.8257	6.72481	1.13593	6.6248
chr1	31113075	31114075	chr1_31113075_31114075	2.91693	0.93501	3.08687	6.56385	1.53692	1.20261	3.37874	0.695392	1.53228	5.67759	0.750313	0.967993	0.372378	0.854288	1.47588	3.84816	0.70699	9.02748	0.321484	1.57684	0.723295	0.759391	0.54257	2.97982	3.85258	0.29689	1.38196	0.432397	0.929597	0.504868	1.0612	2.97541	7.98587	1.41089	0.577168	2.62553
chr1	31121750	31122750	chr1_31121750_31122750	3.79735	1.22221	2.8148	4.45853	2.30731	2.546	4.24503	0.458712	1.51242	3.25808	3.72661	0.826336	2.08069	1.58008	0.629948	4.11973	1.20706	2.49885	0.640355	3.14085	2.77851	1.57743	1.82373	2.59463	0.95923	0.823688	0.884792	1.08099	1.14366	0.404049	0.780082	0.138544	0.797173	0.706037	0.0886868	0.833306
chr1	31122435	31123435	chr1_31122435_31123435	0.100091	0.761987	0.738244	0.242183	0.763782	0.990381	1.17807	0.433845	0.230029	0.995743	1.63839	0.498232	1.46363	0.439707	0.467473	4.02628	0.768217	0.490719	0.625109	2.70535	0.961734	0.764354	1.02397	0.368096	0.0440655	0.356559	0.215546	0.0847838	0.262689	0.0866196	0.0404597	0.111379	0	0	0.0316877	0.0462009
chr1	31123760	31124760	chr1_31123760_31124760	1.02093	0.6136	0.982185	2.05856	1.11294	0.280608	0.349682	0.442522	1.34074	1.61916	0.477472	0.635246	0.355452	0.415279	0.397352	1.61917	1.03103	1.35561	0.75013	2.83611	1.42399	0.413446	0.395624	1.52964	0.898936	0.346371	1.09929	1.22513	1.02073	0.589013	0.275126	0.315574	0.300543	1.19196	0.215476	0.471249
chr1	31135905	31136905	chr1_31135905_31136905	0.0342593	0.0549083	0.175783	0.116053	0.0746939	0.101697	0.147212	0.0890984	0.179965	0.414917	0.288406	0.142113	0.103375	0.250839	0.160007	0.311189	0.318304	0.545884	0.163619	0.401264	0.403516	0.202164	0.238967	0.433974	2.06635	2.63265	3.14293	3.09063	3.82775	3.02413	2.79742	1.30889	2.17843	3.63415	1.04665	1.58137
chr1	31138495	31139495	chr1_31138495_31139495	0.498013	0.199545	0.279484	0.301252	0.226207	0.369581	0.488469	0.107932	0.286134	0.484672	0.407598	0.206584	0.20229	0.48618	0.0484575	0.430822	0.201176	0.534106	0.228698	0.16826	0.231543	0.216087	0.347377	0.254375	1.47996	0.760327	1.60871	2.26745	1.68048	1.29296	0.905902	0.877448	0.934616	2.07658	0.729203	0.976979
chr1	31139840	31140840	chr1_31139840_31140840	0.425386	0.284074	0.318301	0.48033	0.2061	0.093536	0.423857	0.0614614	0.65175	0.30666	0.331578	0.117638	0.526595	0.138426	0.441502	0.367994	0.114559	0.564838	0.416739	0.574888	0.395552	0.0984395	0.395624	1.21676	0.624261	1.6597	2.38179	1.80166	2.39235	1.22711	1.54758	0.999316	0.125226	0.472999	0.404018	0.589061
chr1	31145165	31146165	chr1_31145165_31146165	1.31563	0.738007	0.928182	1.50253	0.917888	0.624859	1.81887	0.296536	1.34765	1.43403	0.689135	0.567573	1.27034	0.590809	0.69639	1.50232	1.23298	2.08018	1.02466	2.4892	1.63114	1.09603	2.47163	1.74181	2.15467	3.88329	5.50777	4.30169	4.89321	2.07217	1.95708	0.917441	5.29824	4.35354	0.533137	2.2105
chr1	31146385	31147385	chr1_31146385_31147385	1.54686	0.619798	0.446448	0.973135	0.0562091	0.306118	0.982577	0	0.914142	0.401446	0.217033	0.898327	0.502659	0.453031	0.361229	1.07053	0.124973	1.51677	0.340968	0.4181	0.67124	0.536943	3.66851	1.58021	0.476708	4.25092	5.59637	2.16199	4.98768	1.004	2.12597	1.26229	5.05459	1.90919	0.342803	1.78503
chr1	31152055	31153055	chr1_31152055_31153055	2.1189	1.81379	2.59445	3.1694	2.02989	2.63665	14.827	0.96019	3.5732	3.95765	3.82879	1.55815	4.80642	1.22233	1.68687	3.29111	1.12829	4.9286	4.03372	3.86151	3.13456	3.64412	10.0324	3.62077	4.53708	7.15616	27.2125	9.79013	15.961	5.70954	9.07136	3.03665	11.1853	14.8432	3.67427	17.0717
chr1	31154760	31155760	chr1_31154760_31155760	13.187	14.4878	15.0641	16.7772	11.0079	19.8931	16.5645	7.75731	8.79862	25.2732	16.9247	16.4987	18.4285	27.2897	12.8785	22.7105	13.5261	23.8629	19.5793	22.1879	24.835	19.8285	22.7625	24.8939	26.7139	64.357	34.1171	28.5048	33.6637	29.0431	33.8134	23.4313	75.7933	59.6688	4.41053	65.9468
chr1	31162260	31163260	chr1_31162260_31163260	3.49762	1.36356	1.84918	3.7054	1.40835	1.62129	3.37319	0.614614	1.80007	2.65772	2.1221	1.25481	1.31649	0.415279	0.515086	2.04441	1.64201	1.88279	1.14603	2.04405	2.37331	1.67347	0.879164	2.89705	1.41499	0.962143	2.52429	1.24114	1.77211	1.59524	0.80245	0.455828	0.7931	0.315332	0.239418	0.392707
chr1	31163520	31164520	chr1_31163520_31164520	0.98166	0.629333	0.692567	1.61517	0.499396	1.03609	0.990357	0	0.837964	2.20795	0.642751	0.244325	0.774703	1.05417	0.534897	0.764294	0.555169	1.20321	0.288512	0.884443	0.365125	0.477053	1.18687	1.28362	0	0.899233	0.676484	0.582074	1.10416	0.169908	0.476179	0.145649	0.606866	0.392953	0.217548	0.543749
chr1	31170210	31171210	chr1_31170210_31171210	5.10463	5.11333	7.68119	9.74805	5.23652	10.2443	14.9434	3.06362	4.61525	17.0182	12.3959	6.30359	17.0526	12.2284	7.96232	16.3559	6.10686	17.3984	12.2906	15.8315	15.6152	16.3288	19.6838	17.6176	21.1077	28.6556	46.7789	25.8108	35.2448	26.5056	23.0947	26.5082	41.7004	28.5022	4.55608	45.0949
chr1	31171960	31172960	chr1_31171960_31172960	7.73201	6.19616	9.43668	14.9306	6.95587	13.2463	21.7663	2.24515	5.5207	27.2098	11.1644	8.7502	29.7604	13.8141	8.15155	24.1577	9.37022	19.7131	13.1824	23.8071	17.1251	18.0579	20.9099	25.1532	10.9393	21.6609	47.0107	21.7153	34.8157	16.9233	13.1393	12.0568	23.3695	13.9479	2.50729	26.1266
chr1	31386250	31387250	chr1_31386250_31387250	0.319039	0.255667	0.153466	0	0.173897	0.210456	0.208617	0.207432	0.0523727	0.137997	0.29842	0.132343	0.148105	0	0.124172	0.137998	0.128878	0.195521	0.351624	0	0.296664	0.166117	0.222538	0	1.05344	1.86716	1.3054	0.945869	2.63158	1.1044	0.644826	0.887551	0.845278	3.56523	0.202009	2.13535
chr1	31389820	31390820	chr1_31389820_31390820	3.95084	2.05934	5.05668	4.29759	2.68071	4.70499	6.25116	0.287943	2.181	5.38377	4.93824	2.10298	3.82233	3.12312	1.31997	4.67301	2.23154	1.73558	2.71023	4.55185	5.0609	6.33519	4.45483	4.47178	2.20116	4.41268	5.19526	5.77517	7.65551	2.46599	2.8973	1.4525	3.92147	5.09672	0.448294	6.55229
chr1	31394370	31395370	chr1_31394370_31395370	2.4363	0.836727	1.71138	2.83519	1.49657	1.53059	3.0561	0.854873	0.933187	2.78503	3.49965	0.962493	1.00981	1.30247	0.677304	1.17925	1.03103	0.888732	1.10815	1.04525	1.81594	1.34907	1.07897	0.853313	0.638449	0.472325	1.44906	1.13013	1.17442	0.5773	0.539309	0.23668	0.896507	0.677248	0.312196	1.74041
chr1	31441425	31442425	chr1_31441425_31442425	1.4293	4.58155	2.02985	2.66789	2.00329	2.08772	2.78474	0.531027	1.40778	1.05982	1.24143	3.55737	1.23223	2.19267	0.635763	0.706548	1.15475	1.81443	1.42525	0.91982	2.65811	1.34665	2.46869	1.25153	1.61808	1.03911	0.791486	3.89158	1.76077	2.2088	1.56822	1.51475	1.53277	0.476783	4.71893	0.753998
chr1	31453460	31454460	chr1_31453460_31454460	4.56323	8.64618	7.21757	5.20253	1.8549	3.69892	4.73949	1.84384	5.45946	7.05876	2.96612	3.91414	5.63696	5.05885	7.22458	4.11484	3.2493	13.9827	6.70571	6.02761	11.8666	4.29554	10.6099	8.56474	10.8962	12.5166	23.0184	22.7991	18.4428	13.6209	15.1632	9.20901	11.0313	10.965	16.6504	17.9217
chr1	31466810	31467810	chr1_31466810_31467810	2.11972	4.71467	4.05082	4.89866	2.46796	2.29718	2.89336	0.712536	2.64172	5.33277	0.950898	1.92009	2.35964	2.36498	3.33371	4.32237	1.52033	10.3924	2.66996	4.24832	5.13547	1.7569	3.64108	3.99498	4.60895	4.66721	10.0799	16.673	13.4134	7.78695	5.54332	2.32669	7.92747	4.31471	7.36819	10.9625
chr1	31468835	31469835	chr1_31468835_31469835	2.86832	3.46733	4.13141	2.32911	1.83723	1.61951	1.7257	0.42145	2.93686	1.59814	0.932208	1.47216	0.993008	0.878018	1.04068	1.53506	0.589159	3.36668	1.33952	2.47476	2.59181	1.04627	1.62771	1.84749	4.73011	2.82045	5.75817	9.84219	5.81454	7.17334	3.38012	2.59672	4.80869	3.63263	4.74817	5.1613
chr1	31471060	31472060	chr1_31471060_31472060	13.901	11.8337	12.175	16.939	6.27685	6.22348	9.50272	2.25212	7.27233	16.4216	4.36972	6.27683	7.83898	8.60962	9.41936	13.0112	5.4129	27.345	9.87895	11.9905	15.5537	8.10017	18.0786	19.1826	29.5365	37.3896	57.85	52.5247	51.35	31.7318	41.3425	22.6199	46.6916	31	31.4845	48.7027
chr1	31472140	31473140	chr1_31472140_31473140	10.027	20.3072	8.4772	22.056	3.37857	5.05094	6.47138	1.18533	10.7738	4.33705	1.53473	1.51249	2.1581	3.0256	1.77389	9.6204	0.515514	13.9099	3.6167	1.06765	3.33394	2.5313	13.7338	4.61873	3.53153	8.53558	15.39	15.1339	7.79221	8.75631	3.9058	2.29918	8.61379	2.85826	2.42411	6.64797
chr1	31473205	31474205	chr1_31473205_31474205	2.49801	3.22031	4.10985	0.840942	1.65757	1.54036	4.34228	0.235384	1.64027	2.30191	1.67623	2.43286	2.59656	2.54469	4.7344	5.21455	1.36008	4.06018	11.3318	2.34848	5.62189	2.18661	7.77779	5.32564	9.1328	7.35118	18.0564	16.8819	13.3157	14.8976	10.4489	3.38402	10.6469	10.9414	3.42126	16.5438
chr1	31474250	31475250	chr1_31474250_31475250	6.88532	4.89929	3.88306	5.08415	3.3647	2.07519	3.78144	0.746113	4.6965	9.29394	0.9716	3.20085	4.0505	1.97016	4.82829	12.9397	3.33286	27.3729	8.41716	5.26758	9.32767	3.25537	10.2126	15.1832	11.5503	15.4055	49.519	41.656	34.6056	23.9372	17.7792	9.42317	20.4701	15.0282	19.2331	22.3843
chr1	31477055	31478055	chr1_31477055_31478055	6.64565	7.82115	5.82722	7.08454	4.49142	5.02976	4.03064	1.15501	5.25967	14.1642	2.38736	4.6345	4.45619	3.85504	5.98527	13.0395	3.90364	19.6751	6.46339	9.74778	8.41854	3.90043	10.7938	11.1378	15.8303	30.4545	37.1683	32.9465	36.2914	19.7958	24.7743	11.6941	40.1339	18.388	10.352	31.7871
chr1	31483060	31484060	chr1_31483060_31484060	4.3193	5.664	3.9875	4.52882	2.33051	4.29546	4.71948	5.38969	3.35186	10.7567	4.43804	5.67377	7.91412	6.80418	8.60929	12.4835	5.44594	16.6243	12.0454	12.3822	8.8847	7.1558	13.0251	10.4294	15.8466	30.5073	54.7388	31.6814	37.3206	17.6138	23.3063	7.88934	46.064	31.3926	8.04928	73.3456
chr1	31485930	31486930	chr1_31485930_31486930	1.53139	2.2243	2.12807	2.47027	1.27524	1.53633	1.94312	0.359549	1.90637	3.56032	0.716208	0.635246	1.11079	0.591772	1.68874	1.79397	0.644392	2.30715	1.59403	1.37973	1.16688	0.908105	1.86932	1.19938	0.64611	1.68856	4.06736	1.81066	3.13397	1.84987	0.876963	0.426024	3.18388	1.19196	1.10095	3.18093
chr1	31487770	31488770	chr1_31487770_31488770	3.4156	3.27855	2.32306	3.37845	1.48665	2.06742	4.13027	0.667037	2.6248	7.37066	1.84318	2.60015	4.26891	2.65656	5.3175	6.07189	2.51692	9.53452	4.41253	4.44693	5.25851	2.1758	8.32555	5.32205	3.91632	12.3013	27.175	13.3535	16.8872	11.8723	9.43721	3.31352	22.2756	5.34628	7.5278	16.0952
chr1	31511350	31512350	chr1_31511350_31512350	8.80432	6.35179	9.91947	9.2465	6.56022	5.4371	5.80081	1.02511	4.87403	15.8	4.94994	4.55551	7.85907	4.90334	7.21795	18.2309	6.77262	35.1507	15.8801	13.4176	18.0357	10.3389	20.2639	27.968	32.5864	42.1246	68.6197	62.9952	65.5722	34.6822	47.923	32.9355	55.8245	38.0629	14.1295	66.8503
chr1	31531935	31532935	chr1_31531935_31532935	1.62914	0.39166	1.21902	3.15353	1.22344	1.11049	3.95675	0.517845	0.891451	2.02004	1.72703	0.405476	2.09238	1.37837	0.380443	1.03351	0.833597	0.931845	0.877812	1.12531	1.17824	2.45052	3.13132	0.843227	0.430342	0.82908	1.02912	0.413998	0.895857	0.281974	0.482933	0.120858	1.19898	0.507216	0.257884	1.05279
chr1	31535665	31536665	chr1_31535665_31536665	0.844375	0.815058	1.77236	1.1887	0.86469	1.50642	3.43467	0.482449	1.42391	2.55658	1.23856	1.01894	2.28059	1.29267	1.53862	2.7558	1.19382	3.6458	2.48163	3.18133	1.9153	3.34398	3.94434	2.82299	0.405535	0.820353	1.96714	2.1945	3.3241	0.315543	1.28771	0.597929	6.33853	0.268862	0.249094	1.62988
chr1	31548860	31549860	chr1_31548860_31549860	7.54598	7.41433	7.39308	9.11582	5.72599	6.74374	8.23583	1.68351	4.57237	14.1597	4.61902	4.74133	6.23973	6.25626	5.23684	9.52783	5.24479	17.5714	10.1105	9.37317	10.7917	6.66393	10.785	11.7897	14.0703	18.1421	29.2028	21.3144	18.5355	12.6406	15.3861	9.86853	25.7871	14.0296	2.26162	42.2459
chr1	31556270	31557270	chr1_31556270_31557270	1.4293	0.449973	0.785748	1.58097	0.408078	1.2459	2.07902	0.221261	0.871483	2.51707	0.572967	0.423497	0.781994	0.697668	0.794703	0.57407	0.701099	0.938501	0.637611	0.643874	0.696171	0.956832	0.996972	0.917786	0.13484	0.36369	0.571629	0.302678	0.459331	0.176704	0.412688	0.113606	0.135244	0.0681118	0.145446	0.471249
chr1	31562235	31563235	chr1_31562235_31563235	4.07728	2.66279	3.10922	4.21033	2.62486	3.70614	4.75639	0.765369	2.0343	5.30464	2.01199	2.5836	3.43529	3.98041	2.47408	5.13802	2.59378	5.22373	2.9958	4.38216	5.61236	3.85586	4.43397	3.89626	2.85511	4.10091	6.66486	4.77269	6.04256	2.59777	3.62076	1.691	6.74805	3.30921	0.899511	8.49137
chr1	31563785	31564785	chr1_31563785_31564785	2.04185	0.49997	1.89162	1.42727	1.73124	1.3095	3.13654	0.0491691	1.0428	3.04207	2.2282	0.799939	1.71144	0.775187	0.309051	0.981316	0.595705	0.729945	0.791804	1.12423	1.37125	1.18127	0.474748	1.20517	0.699172	0.115457	0.439715	0.57653	0.382775	0.736266	0.32098	0.252459	0.300543	0.189199	0.39504	0.942497
chr1	31712255	31713255	chr1_31712255_31713255	0.481569	0.694642	2.44002	0.559306	1.25993	2.95432	3.50881	0.709706	0.853775	1.08315	6.9819	1.63805	4.00163	2.9618	0.862178	2.08298	1.82862	3.39395	2.72453	2.4731	2.74647	7.28824	5.37451	1.18068	0.848053	0.735222	1.20299	0.203961	0.433331	0.208377	0.934389	0.285802	0.297708	0.867462	0.594592	0.711319
chr1	31714680	31715680	chr1_31714680_31715680	3.92885	2.51645	6.47433	4.37154	4.27252	7.43453	6.42929	2.8217	3.6249	10.1715	12.7013	3.81861	8.6267	8.73485	5.13432	12.2802	5.80388	14.8157	10.7041	17.027	11.1821	14.6432	17.5097	15.1285	13.6987	16.871	46.8617	10.1662	15.9346	9.09578	24.1121	11.7436	13.4485	17.0088	1.66601	25.323
chr1	31829770	31830770	chr1_31829770_31830770	0.89331	0.102267	0.450168	0.679323	0.18549	0.631368	2.57493	0.0553153	0.293287	0.772783	2.50673	0.158811	0.622041	1.05896	0	0.386393	0.154654	0	0.187533	0.229955	0.435107	0.575871	1.00884	0.730057	0.0561835	0	0	0	0.191388	0.05522	0.0515861	0	0	0	0.0404018	0
chr1	31944120	31945120	chr1_31944120_31945120	20.2309	15.1144	18.6928	24.3031	15.1256	24.0415	17.5168	11.4861	11.904	21.9659	24.804	15.0092	22.5294	26.474	16.4784	34.3208	18.2401	23.6695	26.6682	31.8217	25.42	25.5103	26.4602	31.3342	19.5485	18.8339	28.8886	11.9227	16.3102	14.8769	17.1144	16.8878	21.6126	26.9067	2.71524	24.1515
chr1	31954375	31955375	chr1_31954375_31955375	16.8608	14.8132	13.8564	21.6335	9.25576	23.384	34.814	10.6831	9.25992	31.0451	27.4185	10.5233	30.6981	21.5693	13.0644	30.2647	13.3096	23.6521	23.6594	25.0628	20.4728	25.2542	29.0843	27.4956	15.7995	19.4178	29.8695	17.689	21.9613	19.6784	17.0911	19.4317	32.2629	20.1927	8.25992	37.8189
chr1	31955800	31956800	chr1_31955800_31956800	8.27139	6.23069	6.38117	9.69808	5.75362	7.23345	10.1372	4.91691	5.13641	13.309	8.31155	4.74473	8.27194	8.09793	8.33335	13.9633	7.65634	18.0024	7.93541	15.011	11.1634	8.43299	12.0885	13.7127	12.5893	12.2673	21.5582	15.1539	15.3819	13.6005	13.2595	10.2035	21.205	11.5727	3.33689	16.5592
chr1	31963720	31964720	chr1_31963720_31964720	0.785328	0.550667	0.975889	1.18763	0.499396	1.19798	2.43921	0.510603	0.451211	2.03811	2.20372	0.366488	1.36712	0.479168	0.649517	0.721834	0.594824	0.601603	0.396704	0.751776	1.1258	1.15856	0.684733	0.842373	0.21609	0.449617	0.507363	0.12473	0.368053	0.594677	0.555542	0.364123	0.303433	0.0327461	0.0466174	0.724998
chr1	32003860	32004860	chr1_32003860_32004860	2.7565	1.71808	1.01492	2.91491	1.29843	2.45812	1.52588	0.309766	1.10611	2.16379	0.954944	0.889344	0.545026	0.598001	0.476822	0.662388	0.701099	0.813367	0.487585	0.689865	0.75946	0.425259	0.712123	1.08466	0.539361	0.311734	0.747515	0.562117	0.382775	0.397584	0.412688	0.340819	0.450815	0.238391	0.307053	0.612623
chr1	32240485	32241485	chr1_32240485_32241485	6.88236	3.92785	5.96967	8.17277	4.78029	5.31061	5.68411	9.44488	4.26069	6.47007	10.8441	3.14989	7.74567	12.0245	5.21895	11.1387	6.2272	8.18659	6.40037	7.48212	6.96644	10.0849	11.5498	10.5747	4.39405	2.70118	8.78335	1.60267	2.32331	2.07693	2.38168	1.9217	2.80358	3.15144	0.550751	2.89548
chr1	32341595	32342595	chr1_32341595_32342595	0.785328	0.0524444	0.167895	0	0.190246	0.129511	0.220079	0.170201	0.085945	0.169842	0.244858	0.0542945	0.364566	0.127778	0.0509425	0.396301	0.105746	0.0401069	0.0480853	0.0589629	0.243417	0	0.304326	0.213936	0.864361	1.13237	0.563737	1.66307	1.07962	0.566359	0.42327	0.582597	1.15594	3.44925	0.227907	1.45
chr1	32400695	32401695	chr1_32400695_32401695	0.300272	0.44115	0.802439	0.339056	0.727411	0.528203	0.822781	0.694153	0.262891	0.216466	1.31071	0.373674	0.882822	1.1237	0.350604	0.909161	0.646919	0.552059	0.588338	1.39777	0.868663	2.32781	1.11705	0.490794	0.132196	0.050937	0.0862186	0.127176	0.075054	0.0866196	0.161839	0.0742526	0	0.0333881	0.0475315	0.0462009
chr1	32711925	32712925	chr1_32711925_32712925	1.11374	0.557818	0.714317	1.48216	0.37098	0.704071	0.572206	0.925274	0.731314	0.722602	1.47582	0.731495	0.797074	1.4497	0.325106	1.1642	0.749838	1.39353	0.852421	1.46335	1.09316	0.902064	0.949497	0.644725	1.79787	3.3535	2.51837	1.41512	1.67029	1.56624	1.98841	0.895081	3.36062	4.95359	0.367289	3.2559
chr1	32910665	32911665	chr1_32910665_32911665	2.1189	0.810415	0.864817	1.16522	1.11994	0.317669	0.557811	0.292232	0.695668	0.74987	0.270267	0.199763	0.111777	0.51714	0.37486	1.04149	0.194534	0.501714	0.389219	0.216939	0.268677	0.200594	0.492663	0.354205	2.20494	2.35271	1.74227	3.6713	5.27219	2.29215	2.7253	2.60795	3.74262	4.88349	1.79902	3.60105
chr1	32911960	32912960	chr1_32911960_32912960	0.928115	0.790242	0.508455	0.580138	0.688561	0.433667	0.715258	0.268195	0.609428	1.1207	0.217033	0.401039	0.38597	0.887186	0.195666	1.45525	0.203081	1.64712	0.340968	1.2543	1.05481	0.228201	0.899145	0.948126	3.47316	4.05412	3.56435	5.06102	5.49515	3.54746	5.87768	4.7336	9.75058	8.04958	2.06906	4.01632
chr1	32915710	32916710	chr1_32915710_32916710	0.785328	0.865333	0.346283	0.475051	0.64208	0.45329	1.11874	0.382952	0.837964	1.52858	0.413197	0.244325	0.387351	0.14375	0.764138	1.27382	0.396549	1.20321	0.865535	0.972887	1.4605	0.408903	0.958626	0.80226	3.71675	3.44706	4.60855	7.77484	7.94995	5.01227	8.49186	3.85971	4.5515	2.61969	3.83817	2.35624
chr1	32916380	32917380	chr1_32916380_32917380	1.22889	0.909037	0.727545	0.914914	0.4122	0.717109	1.00666	0.368769	1.27246	1.83996	0.442104	0.745041	0.636303	0.322995	0.588669	1.59464	0.534607	1.96969	0.764022	1.78854	1.31851	0.656264	1.14291	2.00862	5.0357	4.61829	5.985	12.5716	9.88837	6.83091	7.03099	9.25682	5.00906	6.27512	3.05258	4.01434
chr1	32917915	32918915	chr1_32917915_32918915	0.866824	0.30873	0.216204	0.326262	0.524971	0.222368	0.629787	0.16699	0.569183	1.58306	0.315312	0.239715	0.335332	0.0470127	0.299888	0.916512	0.311254	1.32807	0.495369	0.997918	0.746324	0.167161	0.223938	0.708411	3.2226	4.26429	5.43421	7.22022	6.31941	4.12587	5.37274	4.64429	6.59211	7.26098	1.38738	2.17841
chr1	32924635	32925635	chr1_32924635_32925635	3.68089	3.68717	2.57239	4.11711	2.19559	2.49684	1.97223	1.32456	3.18084	7.54008	1.65654	2.05987	1.01558	2.06792	1.60833	4.46098	2.30052	8.43799	2.34735	6.13214	4.4883	1.07279	2.24456	4.21432	6.31395	11.6105	9.4075	12.0012	7.36908	6.97199	7.17292	7.21311	16.2845	13.5297	1.18732	12.8872
chr1	32980825	32981825	chr1_32980825_32981825	2.32029	3.74535	4.25188	4.78013	2.02353	5.92556	10.2056	6.66657	3.24303	5.93566	8.83634	4.81247	13.8795	20.3217	8.87591	6.45184	5.91837	3.67681	9.37663	4.47965	5.79458	14.0142	14.9207	5.95965	2.10141	2.66526	3.3978	2.24622	2.75897	2.2088	1.87586	2.09016	3.95195	2.47679	0.776554	3.24366
chr1	33047500	33048500	chr1_33047500_33048500	0.738828	0.34986	0.926184	1.46266	0.756603	0.88613	2.02029	0.232906	0.418982	0.842508	1.31933	0.362201	1.12248	0.655703	0.261416	0.987772	0.678308	0.288136	0.518182	0.968232	1.24911	1.23568	0.749603	0.878264	0.118281	0.0683628	0.318215	0.170683	0.125913	0.0290631	0.271506	0.174396	0.148294	0.179242	0.010632	0.434045
chr1	33056810	33057810	chr1_33056810_33057810	0.779874	0.397704	0.841224	0.514639	0.747112	1.44981	2.17227	0.276576	0.558643	1.16531	1.26	0.382324	1.06965	0.588312	0.248345	1.7173	0.715992	0.543114	0.54697	1.82048	1.93381	1.55042	0.659373	1.30367	0.156065	0.144321	0.396965	0.240221	0.212653	0.368133	0.286589	0.184085	0.125226	0.212849	0.145895	0.261805
chr1	33126845	33127845	chr1_33126845_33127845	19.9648	23.1047	15.3876	22.452	14.2484	21.2514	25.3537	8.75211	12.9978	23.666	22.4235	20.6102	17.8516	26.8362	16.159	19.8226	13.9762	23.3003	17.2391	19.0437	16.455	20.9742	27.2892	24.3507	42.0669	50.6087	36.594	36.2253	30.6929	32.2975	38.487	25.6666	53.4633	47.5017	19.1474	45.3271
chr1	33127990	33128990	chr1_33127990_33128990	7.5796	6.69382	3.7452	7.26109	5.14313	4.59176	5.05738	1.70975	4.39296	10.9729	4.55769	5.83913	5.9242	3.17122	8.60929	11.3743	3.49925	20.8082	6.44998	10.7661	7.19185	4.18816	9.5669	12.5469	61.7678	45.7761	66.2237	57.2599	57.1553	54.9188	62.9975	45.0409	29.0298	24.6131	19.9315	19.3498
chr1	33130025	33131025	chr1_33130025_33131025	0.378121	0.909037	1.21257	0.365965	1.2366	0.997717	1.37753	0.819486	0.869	1.7173	1.41473	2.03906	0.74601	3.04538	0.80942	0.572434	0.534607	2.02762	0.625109	0.766517	0.937605	0.918769	2.63749	0.772547	2.91322	3.75236	1.79143	2.16199	2.90626	2.53603	3.43907	3.5765	11.8548	1.5136	3.83069	2.18171
chr1	33219555	33220555	chr1_33219555_33220555	2.28566	2.62535	2.10119	1.76974	1.38425	2.9401	3.28805	0.726529	2.25125	6.62386	2.38736	3.22363	4.01431	7.92129	3.97352	3.88865	2.58526	10.3655	6.52166	4.87368	5.38423	2.77688	9.5304	10.6473	17.7439	23.729	26.8423	11.1326	18.3389	9.59344	15.4296	18.6235	52.8867	52.6088	5.34268	48.0744
chr1	33220590	33221590	chr1_33220590_33221590	0.957118	1.24638	1.151	0.521072	0.420251	0.776056	1.63168	0.138288	0.995082	1.58697	0.89526	1.14146	0.851603	1.3237	1.10203	1.29373	0.902149	3.12834	1.65556	2.04804	1.73054	1.2874	2.59628	2.16736	8.07638	11.2029	12.075	6.55352	9.64415	5.60828	8.17317	12.1446	11.2175	17.8394	2.49355	17.1564
chr1	33222220	33223220	chr1_33222220_33223220	0.0729233	0.175314	0.187083	0.282316	0.211988	0.264573	0.367847	0.0632175	0.26336	0.473133	0.341052	0.332748	0.321599	0.462739	0.198676	0.220796	0.0883738	0.446905	0.348275	0.328507	0.248633	0.126565	0.712123	0.774754	0.577887	0.816447	2.38702	0.617711	1.69515	0.504868	1.50337	0.730327	1.70666	0.535164	0.404018	3.06312
chr1	33230895	33231895	chr1_33230895_33231895	0.278434	0.148752	0.297632	0.359312	0.101176	0.306118	0.225415	0.201146	0.396128	0.642313	0.347253	0.230998	0.452393	0.588941	0.325106	0.923329	0.224952	0.938501	0.238678	0.12543	0.402744	0.289949	2.07163	0.910201	1.51185	1.6059	7.63505	0.235853	2.26185	0.84336	2.10096	1.17049	1.72129	2.66255	0.293831	5.44078
chr1	33234885	33235885	chr1_33234885_33235885	1.71396	0.701684	1.18292	1.24415	0.568655	0.651338	1.21124	0.226106	0.954178	1.35378	0.644762	0.370946	0.934034	0.818432	0.725094	1.49884	0.481648	2.45472	1.20459	0.990318	1.27039	0.67255	2.09652	1.87272	3.24798	4.81633	9.25968	2.3198	5.0152	2.19268	5.72342	2.94382	4.63977	5.85414	0.996774	8.39304
chr1	33237095	33238095	chr1_33237095_33238095	0.258462	0.310684	0.414424	0.531576	0.117399	0.468864	1.60556	0.168046	0.169714	0.419231	1.32967	0.134018	0.524929	0.441562	0.251488	0.531029	0.417632	0.217795	0.379813	0.553057	0.440615	0.381297	0.600947	0.52807	0.568947	0.624784	0.890561	0.246302	0.4603	0.307554	0.809705	0.407449	1.3981	0.538859	0.214794	2.02816
chr1	33244115	33245115	chr1_33244115_33245115	0.529369	0.363615	1.1762	0.786826	0.60456	0.835588	2.16873	0.180287	0.583471	1.29206	1.60926	0.376442	1.43058	1.36581	0.67697	1.06309	0.458235	0.741531	1.23633	0.953888	1.05481	1.66691	1.98691	0.942507	1.11535	1.05836	2.06829	1.07299	1.97058	0.785351	1.51319	1.07996	1.45263	1.5136	0.418981	4.18888
chr1	33430150	33431150	chr1_33430150_33431150	3.43581	3.52689	4.03997	4.37047	3.24607	7.26343	6.87137	5.16276	3.73861	6.14264	8.55471	4.18068	5.05835	12.6341	3.27306	8.08171	4.75859	4.78274	6.84013	6.33851	5.74057	9.3934	7.51685	8.55744	3.93284	5.32879	9.04797	3.61717	3.85229	3.11497	3.76975	5.40116	5.404	5.43585	0.528331	7.37081
chr1	34732505	34733505	chr1_34732505_34733505	0.443881	0.444638	0.569383	2.14806	0.645182	0.292808	0.456107	0.288601	0.364332	0.47999	1.45318	0.368258	1.23635	0.108334	0.345523	0.57599	0	0.136015	0.163072	0.299941	0.0687916	1.69487	2.06412	0.0906903	0.293131	0	0.28677	0.281998	0.166424	0.288104	0.269145	0.0823235	0.58802	0.81438	0.105396	0.102445
chr1	34835240	34836240	chr1_34835240_34836240	0.249006	0.374146	1.07801	0.632629	0.972691	0.615968	0.418688	0.566644	0.449639	0.64623	0.902539	0.542283	0.996999	0.698884	0.242288	1.13091	1.15676	0.858385	0.640355	1.51434	1.23489	1.62065	1.85268	1.98413	0.630351	0.348483	1.50146	0.632777	0.886919	1.23908	1.15754	1.03908	0.412331	2.24271	0.709495	0.344816
chr1	34843910	34844910	chr1_34843910_34844910	0.680617	0.6136	1.00947	0.247027	0.80379	1.01019	0.747047	0.59003	0.446914	0.367992	0.954944	0.458788	0.434441	1.16278	0.927154	1.06718	0.446779	0.417111	0.593853	1.22643	0.817474	2.21489	1.18687	1.0777	0.224734	0.303075	0.586286	0.432397	0.510367	0.515386	0.412688	0.347131	0.450815	0.823018	0.323214	0.274895
chr1	35047050	35048050	chr1_35047050_35048050	0.332911	0.222319	0.213519	0.537014	0.403239	0.219606	0.352446	0.432902	0.1093	0.191996	0.830386	0	0.669692	0.541668	0.259142	0.335994	0.403446	1.19013	0.652287	0.299941	0.206375	0.308159	0.67084	0.226726	0.537407	0.677683	2.29416	0.657996	1.08176	0.240087	1.70458	0.0823235	1.22504	1.44367	0.017566	3.58559
chr1	35214990	35215990	chr1_35214990_35215990	0.850772	0.409067	0.818488	2.22324	0.80379	1.12243	1.65304	1.18006	0.558643	1.98716	1.75073	0.423497	0.513431	0.415279	0.794703	1.39838	1.03103	0.260695	0.500087	1.37973	1.58221	2.00817	1.10775	1.87729	0.59929	0.173186	0.439715	0.0720662	0.255184	0.294507	0.343907	0.0631147	0.676222	0	0.0269345	0
chr1	35218200	35219200	chr1_35218200_35219200	1.16014	1.39455	1.41375	1.23513	0	0.994882	3.72801	0.603439	0.152357	1.00361	0.976648	0.769995	1.29255	2.9447	0.993379	0.401448	0.749838	0.49769	0.681937	0.4181	0.50343	0.966497	0.215795	0	0	0.354243	0.0999351	0.0982722	0.260983	0.2008	0.468964	0.258197	0	0.1548	0.0367289	0.53551
chr1	35219085	35220085	chr1_35219085_35220085	0.742492	0.223127	1.51792	0.314398	0.404705	1.01019	5.04582	0.120688	0.274243	0.923325	0.651098	0.192499	1.03404	0.0453031	0.180614	0.160579	0.112476	0.170636	0.136387	0.16724	0.345209	0.193299	0.215795	0.644725	0	0.0472325	0.0799481	0	0.139191	0.08032	0.150069	0.0688524	0.286882	0.0309599	0.117532	0.51409
chr1	36211505	36212505	chr1_36211505_36212505	0	0.240627	0.738244	0.29062	0.109112	1.08942	0.972377	0.216923	0.262891	0.389639	1.45114	0.456712	1.27777	1.22141	0.740165	0.779281	1.33427	0.950769	1.10313	1.39777	1.30299	2.50152	1.72213	1.02249	0.0440655	0.101874	0.129328	0.0423919	0.075054	0.0433098	0.0404597	0	0.0441975	0	0.0158438	0.184803
chr1	36411505	36412505	chr1_36411505_36412505	12.8561	9.26713	13.4798	12.1988	12.3889	6.11102	6.62865	1.83018	9.86935	15.9463	5.77682	4.15654	3.21808	3.1069	4.07163	7.35987	5.32061	19.5811	4.26	11.2139	14.4743	6.34388	5.80248	12.3865	16.1753	18.2807	23.56	36.7805	25.3293	29.1234	20.0485	14.2592	19.7023	12.9917	11.3524	35.8091
chr1	36488890	36489890	chr1_36488890_36489890	1.70154	1.40617	2.55777	2.11002	0.541012	1.57842	2.0067	0.553153	1.53627	3.17393	1.14394	0.882285	1.06142	0.622918	1.20033	1.97797	1.46062	2.99799	2.26602	3.35351	2.9996	1.55042	1.23632	2.12933	2.10688	1.40713	9.29813	3.73844	5.7815	3.54328	1.76252	0.788934	1.69056	0.780448	0.303013	2.20898
chr1	37445120	37446120	chr1_37445120_37446120	0.588996	0.629333	0.0629606	0.190021	0.499396	0.0647557	0.586878	0.510603	0.580129	0.934134	0.550929	0.570092	0.546849	0	0.152828	0.679373	0.555169	1.68449	0.288512	1.23822	0.608541	0.0681505	0.456489	0.722034	1.90159	0.899233	2.87506	2.74406	1.3986	1.86898	0.714268	2.03909	1.30043	0.982382	1.11882	0.906248
chr1	37447090	37448090	chr1_37447090_37448090	0	0.743758	0.483652	0	0.505882	0.306118	0.845305	0.553153	0.571339	1.0538	0.108516	0.577496	0.269282	0.339773	0.316075	0.853076	0.656109	0.533239	0.42621	1.30656	0.50343	0.241624	0.0539487	0.663688	0.766138	1.12177	2.14861	2.3094	1.6094	2.6104	3.9862	2.3668	0.256145	0.890098	2.00172	0.321306
chr1	37448165	37449165	chr1_37448165_37449165	1.2478	1.42416	0.945808	1.29918	1.3053	0.735816	2.12635	0.819486	1.6511	3.79441	1.344	1.31755	1.26383	1.47655	0.838854	2.87853	1.80239	5.08644	1.26411	4.53097	3.1527	1.1419	2.49682	3.04383	5.47685	5.33027	19.2009	10.5697	13.6807	8.04984	11.5553	4.74062	11.621	9.33384	2.83112	8.08104
chr1	38029795	38030795	chr1_38029795_38030795	1.60145	1.20314	1.66907	0.920295	1.96401	1.41955	1.70166	1.08461	1.97168	1.08233	2.38736	1.4947	2.13736	1.5634	1.9478	0.779281	2.10249	1.47216	2.05918	1.21741	1.86142	2.29306	1.76867	1.22699	0.220327	0.764055	0.819076	0.763054	0.900648	0.692956	1.21379	0.482642	0.839753	1.60263	0.934786	1.06262
chr1	38740650	38741650	chr1_38740650_38741650	3.35229	2.25902	3.48163	4.46123	2.57471	4.52323	4.46236	1.04026	2.37632	4.64659	3.33162	2.27551	4.62441	3.83048	2.49086	4.56422	2.72376	3.02328	2.40713	3.51797	3.79021	5.55375	4.71205	3.65807	1.35847	1.76417	2.13294	1.75863	1.88531	1.31869	1.17031	0.734768	4.74365	1.93153	0.307536	1.07262
chr1	38745155	38746155	chr1_38745155_38746155	0.920507	0.469421	1.74432	1.25538	0.821021	1.24203	2.26694	0.47154	0.769278	2.20795	1.3698	0.659545	3.24374	0.735248	0.618826	2.09937	1.08173	2.23086	1.44492	1.5833	1.40064	2.03334	1.82895	1.84651	0.810516	0.553626	2.95546	1.77212	3.60813	1.01387	1.08246	0.34144	2.32798	0.669952	0.278176	1.81547
chr1	38970685	38971685	chr1_38970685_38971685	1.85623	1.30158	1.51792	4.177	1.9898	1.43875	2.06341	1.00573	1.82828	2.20795	1.04176	1.53999	1.20638	0.498334	0.686335	2.97071	1.57466	3.29897	0.818324	4.84996	3.30825	1.32088	0.949497	2.84438	1.10324	0.425092	1.83881	1.06134	0.661158	0.84336	0.52524	0.481967	0.573765	0.278639	0.426055	0.257045
chr1	38981225	38982225	chr1_38981225_38982225	2.52229	2.18971	1.44439	1.68559	1.20023	1.18846	1.40247	0.859014	1.43933	2.28588	0.589819	0.772259	0.487875	0.644903	1.2388	1.45466	1.0189	2.50267	0.75013	2.38071	1.1727	0.437766	1.34047	2.1595	2.19446	1.77261	1.81059	1.93307	1.91388	1.58514	1.06813	0.868755	0.954667	1.04171	0.570378	0.997939
chr1	39047405	39048405	chr1_39047405_39048405	0.751845	1.14158	1.06594	1.60855	1.33725	1.17464	2.21785	1.73235	1.0913	1.28369	1.81365	0.787901	1.67163	1.21686	0.770061	1.14677	0.927126	0.824522	0.755945	1.28347	1.27558	1.1126	1.43529	0.873158	0.505216	0.483309	0.511296	0.351951	0.459924	0.530797	0.367901	0.161456	0.192208	0.0923998	0.501107	0.20092
chr1	39060340	39061340	chr1_39060340_39061340	0.392664	0.393333	1.51105	2.09023	1.99758	0.712312	1.02704	0.425502	0.837964	1.01905	1.10186	0.570092	1.00256	0.191667	0.61131	1.01906	1.34827	0.601603	0.721279	0.530666	1.15623	0.885956	1.27817	0.722034	0.172872	0.299744	0.0845605	0.49892	0.0736107	0.424769	0.555542	0.218474	0.17339	0.261969	0.90127	0.453124
chr1	39064430	39065430	chr1_39064430_39065430	1.80163	0.782039	1.2518	2.9062	0.763782	0.693266	1.17807	0.715845	0.640796	0.389639	0.842598	0.373674	0.731813	0.293138	0.584341	0.58446	0.606487	0.598064	0.33094	0.87924	0.651497	0.521151	0.418896	0.490794	0.462688	0.229216	0.258656	0.445115	0.225162	0.454753	0.182068	0.167068	0.596667	0.200329	0.33272	0.485109
chr1	39540505	39541505	chr1_39540505_39541505	0.785328	0.402074	0.44772	0.168907	1.06221	0.546826	0.497216	4.74671	1.27485	0.905826	1.57117	0.579141	1.47852	2.3213	1.00187	0.735987	2.57316	0.922458	0.737308	0.766517	0.622065	1.16613	1.29846	1.30144	0.403369	0.222033	0.394616	0.443485	0.441664	0.358694	0.440906	0.614964	0.30825	0.0145538	0.283158	0.483332
chr1	39646200	39647200	chr1_39646200_39647200	0.626884	0.663836	1.96724	1.5385	1.741	1.77226	2.42602	0.504631	1.05848	0.910296	2.74337	0.50151	1.67333	1.4644	0.853958	2.18859	1.32044	1.30347	1.52987	2.13818	1.88755	3.48165	3.47732	2.76287	0.827967	0.501327	1.23429	0.51205	0.688324	0.368133	0.235305	0.348792	0.889766	1.20988	0.219729	0.413376
chr1	39825175	39826175	chr1_39825175_39826175	0.516925	0.932051	1.03606	1.40711	0.657433	0.85248	1.47277	0.532147	0.657643	1.2018	0.906593	0.723697	1.36482	1.48239	0.528126	0.726671	0.626447	0.47519	0.189906	1.0479	0.78109	1.59248	2.01317	0.396052	0.369815	0.0986501	0.16698	0.191569	0.19381	0.335514	0.391793	0.0239676	0.485054	0.258652	0.265936	0.0894776
chr1	39826575	39827575	chr1_39826575_39827575	0.975042	2.13726	2.04162	2.96987	1.54228	2.79977	4.6398	0.845267	1.95839	1.71178	2.06547	1.1896	4.2601	2.57566	1.29474	2.95222	1.2743	1.24782	1.32748	2.48041	1.88443	2.88682	6.08105	2.39056	0.555522	0.40864	0.64228	0.315796	0.430085	0.421905	0.463695	0.340394	0.582514	0.573976	0.372241	0.503018
chr1	39829620	39830620	chr1_39829620_39830620	8.09271	5.86163	6.06879	11.8392	6.65049	10.4099	12.0954	1.80787	5.90662	8.29328	5.70638	5.06131	7.99044	6.65459	2.47133	9.10111	5.18029	6.94338	2.49281	9.39451	8.97228	7.86556	8.9739	7.80932	3.23398	3.32643	7.29283	3.82303	3.75773	1.88556	2.99451	1.91653	3.29865	2.03505	1.05439	3.27575
chr1	39919225	39920225	chr1_39919225_39920225	0.145847	0.584381	0.0935415	0	0.635965	0.57725	0.871934	0.316087	0.143651	1.1986	0.682103	0.0604996	0.372378	0.0711906	0.340587	0.378508	0.176748	0.715048	0.267904	0.722716	0.180824	0.202504	0.203464	0.238386	0.192629	2.67201	2.26139	1.85313	1.09364	0.88352	1.65075	0.270492	6.50462	6.71388	0.230867	5.04909
chr1	39926055	39927055	chr1_39926055_39927055	1.64919	0.157333	0.17629	0.988107	0.884644	0.207218	0.308111	2.14453	0.386753	0.237779	0.771301	0.0651534	0.255196	0.0766668	0.152828	0.0339686	0.539307	0.168449	0.115405	0.141511	0.14605	0.272602	0.730382	0.0641808	0.242021	0.19983	0.439715	0.365875	0.323887	0.101945	0.666651	0.233039	0.693562	0	0.0994505	0.942497
chr1	39927225	39928225	chr1_39927225_39928225	1.21127	0.485333	0.249708	0.251214	0.440146	0.0570728	0.711217	1.27506	0.482894	1.27238	0.768811	0.251227	0.823363	1.05579	0.639804	0.898154	0.908702	2.5716	0.667489	0.85746	0.992232	0.360389	0.96559	0.636369	2.32352	3.56645	11.7381	6.52261	6.5526	2.92011	2.90281	1.09114	12.0345	4.93522	0.588907	6.74924
chr1	39932735	39933735	chr1_39932735_39933735	2.07646	1.69867	1.41501	1.84223	1.03749	0.599264	1.58407	0.337517	1.42028	3.40549	0.728347	1.22025	2.24919	1.09803	1.78472	4.34108	1.08345	6.99899	2.00247	3.11804	2.78898	1.0211	2.937	5.62126	7.999	10.7434	17.7004	16.4164	15.9274	8.76032	8.84832	8.60072	11.5378	7.76359	3.82105	17.9314
chr1	39934305	39935305	chr1_39934305_39935305	2.43554	1.32345	2.02215	2.06663	1.81853	0.93536	2.31251	1.17138	2.12503	2.79963	1.52916	1.24558	3.39189	2.41025	1.96079	5.31065	1.63078	7.00297	4.25319	4.1933	3.17476	1.91089	5.30601	5.34421	12.6468	19.1014	25.7793	23.7253	24.1048	18.8542	23.1699	12.6477	29.2735	25.8536	7.00825	39.7789
chr1	39936410	39937410	chr1_39936410_39937410	0.178069	0.237829	0.628142	0.545757	0.107843	0.371969	0.576642	0.411649	0.253338	0.744542	0.77728	0.566304	2.06658	0.637405	1.15509	0.667523	1.41467	1.41866	2.00616	0.748691	0.49674	0.824145	1.29728	1.23697	1.07141	0.906204	1.8918	0.905018	1.55781	0.616409	1.15169	0.528402	1.07462	0.831598	0.272477	0.986335
chr1	39938565	39939565	chr1_39938565_39939565	1.16421	0.538246	0.488221	0.476718	0.715926	0.443065	0.736172	0.388177	1.02908	1.16208	0.670136	0.371489	1.57979	0.74313	0.38341	1.93681	0.795881	4.30832	0.888312	1.41201	1.85979	0.901499	1.70743	2.70798	3.86385	5.19557	11.9186	6.10667	7.65551	4.4951	4.8147	1.39517	11.5867	6.51245	0.637923	11.6572
chr1	39976585	39977585	chr1_39976585_39977585	1.53591	0.434407	0.564974	1.09304	0.607356	0.446986	0.700489	0.411193	1.03819	1.03559	0.823956	0.374776	1.02756	0.705606	0.404384	0.937895	0.41971	1.31501	0.879578	0.50875	0.854112	0.595864	1.95361	1.34751	3.97759	12.3912	13.8335	7.99744	12.618	7.48646	9.07549	2.27883	15.22	11.5579	3.67549	20.664
chr1	39980415	39981415	chr1_39980415_39981415	6.90146	3.51797	3.07751	6.54127	2.58202	2.46486	3.27302	1.75239	4.39763	8.40788	3.89617	2.64262	5.76306	4.02654	4.18014	6.92417	3.51374	11.6374	5.79101	7.6713	6.26554	4.09666	11.4699	10.2458	32.4875	60.9752	43.3031	57.578	58.8402	35.9592	39.2714	24.2966	73.8074	62.4858	9.54775	62.2614
chr1	39981640	39982640	chr1_39981640_39982640	1.27616	1.42443	1.1985	2.07326	1.02682	0.481042	1.72003	1.06679	2.33433	2.05024	2.25947	0.756245	4.54894	1.46831	1.06433	3.23309	1.17832	3.93835	3.18136	2.29955	3.13616	2.08832	7.67227	4.87946	9.4308	20.5039	24.6162	21.0022	26.5209	12.7795	17.1339	6.69467	28.1357	15.0515	5.06465	44.3899
chr1	39984770	39985770	chr1_39984770_39985770	2.23328	1.31029	0.818488	1.9299	0.405759	0.341991	0.849369	0.311148	1.49262	0.655486	1.26829	0.628628	2.70292	1.51836	0.713991	1.41448	0.708832	1.53973	1.4358	1.54501	1.82943	1.21819	3.11554	1.79255	6.4611	14.3284	12.9853	12.8706	14.3541	6.83347	8.44722	4.08273	14.9685	13.3829	2.55036	15.3156
chr1	39986985	39987985	chr1_39986985_39987985	0.928115	0.260315	0.476211	0.494053	0.269803	0.336729	0.606886	0.402293	1.15791	0.240867	1.08516	0.307998	1.98191	1.495	0.25286	0.240869	0.412411	0.597228	0.204581	0.45991	0.66165	0.676548	1.59688	0.189625	1.02152	2.83395	1.95873	2.86955	4.59331	1.76704	1.95089	0.826229	2.74587	2.13623	1.38101	1.84215
chr1	39987670	39988670	chr1_39987670_39988670	0.478559	0.19175	0.153466	0.463175	0.173897	0	0.327827	0.207432	0.5761	0.482989	0.59684	0.330857	0.29621	0.233594	0.124172	0.413993	0.257757	1.12425	0.644643	0.646749	0.24722	0.387606	0.593435	0.325918	2.03665	5.43911	5.22161	3.44567	9.03111	3.24417	3.80447	2.07095	14.3697	3.99093	0.782784	11.8549
chr1	39988480	39989480	chr1_39988480_39989480	0.638079	0.409067	0.83895	0.18527	0.672401	0.294638	0.965598	0.414865	0.879862	0.91078	1.22352	0.344091	2.44373	1.05896	0.521524	1.32478	0.592841	1.66193	1.64091	1.35099	1.79976	1.17389	3.26389	1.98158	5.61835	14.028	10.4707	12.6206	17.4163	8.89042	12.6644	4.33125	17.3564	8.74811	6.40368	19.0856
chr1	39990185	39991185	chr1_39990185_39991185	0.385255	0.154365	0.277977	0.699132	0.0349981	0.0953008	1.1696	0.417474	0.411077	0.374935	1.2162	0.239715	2.19084	2.25661	0.224916	0.541575	0.35016	0.472202	0.530753	0.39049	0.716471	1.00297	2.73204	0.354205	1.86572	3.13695	1.99116	1.5501	3.68331	1.54199	2.29704	1.21466	4.42309	2.9558	0.853773	7.60222
chr1	39995870	39996870	chr1_39995870_39996870	0.0455771	0.127833	0.306933	0.264671	0.0662464	0.120261	0.263964	0.256821	0.733218	0.275994	0.682103	0.226873	1.01558	0.355953	0.266084	0.630846	0.386635	0.782084	0.719991	0.492761	0.437932	0.395516	1.14448	0.540093	4.7756	9.20822	7.16499	8.70586	8.78333	5.81782	8.16165	3.19518	12.4578	14.2305	3.3115	13.8009
chr1	39997800	39998800	chr1_39997800_39998800	0.425386	0.284074	0.125047	0.617567	0.167456	0.245532	0.304647	0.322673	0.395705	0.30666	0.431051	0.191162	0.756981	0.674828	0.206954	0.536657	0.257757	0.510527	0.390693	0.479073	0.516415	0.319929	1.13742	1.81066	1.21731	3.51783	1.58786	2.19202	1.90059	3.69667	1.38996	0.775785	2.3793	2.08119	1.68902	1.93081
chr1	40001600	40002600	chr1_40001600_40002600	0	0.215298	0.473861	0.260028	0	0.487372	0.552129	0.52404	0.39693	0	0.314126	0.111447	1.27838	0.0655703	0	0.232417	0.217058	0.164649	0.345455	0.181544	0.458007	1.16573	1.87401	1.20761	1.12367	0.957079	2.54572	1.76373	2.61899	1.91817	1.14032	0.896893	1.12704	1.20988	1.127	1.11612
chr1	40004345	40005345	chr1_40004345_40005345	0.337496	0.219747	0.568206	0.796202	0.199287	0.347861	1.00097	0.731442	0.789487	0.255466	1.02597	0.227498	1.26318	0.597178	0.279131	0.547428	0.272669	0.271467	0.356467	0.475114	0.575348	0.93721	1.70674	0.655069	2.60023	3.58537	2.27125	4.16317	4.6028	2.99374	4.12688	1.51788	3.14825	3.71519	1.64278	2.27835
chr1	40007170	40008170	chr1_40007170_40008170	0.510463	0.545422	0.436527	0.823422	0.18549	0.224486	0.731153	0.368769	0.39105	0	0.477472	0.141166	2.64614	2.07639	0.662253	0.735987	0.412411	0.104278	0.500087	0.383259	0.580143	1.18127	2.05724	0.208588	0.0749113	0.692743	0.0732858	0	0.0637959	0.957146	0.275126	0.126229	0.0751358	0.340559	0.861904	0.235624
chr1	40012260	40013260	chr1_40012260_40013260	1.12475	0.78	0.790742	0.900182	0.377268	0.55646	0.880939	0.487525	1.20724	0.486498	0.789043	0.484509	0.913732	0.61236	0.336739	0.898154	0.541726	0.742317	0.397315	0.467705	0.54975	0.480518	0.96559	0.530308	1.40935	0.946651	1.58372	3.88425	2.04363	2.02161	2.93778	0.86649	1.68101	2.10685	0.951838	1.09825
chr1	40013345	40014345	chr1_40013345_40014345	0.567181	0.303012	0.121257	0.457457	0.2061	0.249429	0.282571	0.245846	0.744857	0.081776	0.176842	0.235276	0.175532	0.461421	0.147167	0.327105	0.229117	0.173796	0.277826	0.340674	0.351602	0.590637	0.439582	0.231764	2.49704	3.27129	4.88572	3.68339	6.73401	3.51772	3.2098	1.40255	6.26132	9.33384	1.04745	7.94141
chr1	40013950	40014950	chr1_40013950_40014950	0.805994	0.538246	0.323087	0.585063	0.146439	0.243686	0.552129	0.465813	1.14669	0.29052	0.659666	0.33434	0.7795	0.590133	0.261416	1.16208	0.515514	0.432204	0.888312	1.059	1.04093	0.816012	1.78031	0.521469	8.36838	16.7831	6.19072	12.7159	11.0552	9.30021	10.1	5.18205	15.9565	11.7851	4.93327	15.1916
chr1	40014740	40015740	chr1_40014740_40015740	0.708977	0.482926	0.386508	1.13221	0.180337	0.420912	1.09938	0.645345	1.04745	0.858648	1.82368	0.352914	1.90891	0.795951	0.413908	1.01198	0.544154	1.0645	0.781386	0.990085	0.615303	0.738297	1.74734	0.927056	3.21494	5.33989	5.43536	3.99367	8.42638	4.44828	4.35616	1.39378	8.5467	4.37524	1.76197	6.97055
chr1	40017550	40018550	chr1_40017550_40018550	0.546925	0.182619	0.35078	0.242615	0.0993696	0.165358	0.596048	0.197555	0.3292	0.25628	0.383683	0.132343	0.613578	0.333706	0.0886946	0.335137	0.0736448	0.321213	0.368368	0.287444	0.113015	0.759391	0.826571	0.595965	1.44472	3.57195	2.57155	2.85691	2.93917	1.79465	2.39507	1.4708	5.43393	6.18784	0.81525	4.24965
chr1	40024320	40025320	chr1_40024320_40025320	0.311258	0.498862	0.359336	0.331377	0.113104	0.205323	0.860636	0.269831	0.449639	0.64623	0.611397	1.60103	0.910304	0.638111	0.702634	1.21169	0.352058	2.32718	1.85246	0.757169	0.617447	1.05883	1.15792	0.966626	18.9654	17.7727	16.8647	12.0491	20.3991	6.49171	19.804	13.5312	16.5757	20.8281	9.13474	21.9533
chr1	40031980	40032980	chr1_40031980_40032980	0.680617	0.204533	0.381961	0.576396	0.24732	0.112243	0.85831	0.295015	0.167593	0.220795	1.1141	0.141166	0.513431	0.996669	0.198676	0	0	0.104278	0.250043	0.0766517	0.158221	0.649701	0.395624	0	0.299645	1.73186	1.17257	0.216199	0.382775	0.0736266	0.756596	0.189344	1.27731	0.737878	0.430952	2.19916
chr1	40130880	40131880	chr1_40130880_40131880	1.62914	0.892113	1.75888	2.57538	1.14451	1.00302	1.10586	0.164769	0.695332	1.40933	0.990501	0.473055	0.907537	0.662679	0.887701	1.43283	0.921344	0.732164	0.578558	1.66351	0.875264	1.47031	1.08586	2.4853	1.96044	0.580356	1.87113	1.01199	1.66955	1.17489	0.987818	1.4503	0.575508	0.235493	0.0859612	0.476262
chr1	40140015	40141015	chr1_40140015_40141015	0.819262	0.656527	2.00075	1.0064	1.0534	1.35107	4.98032	0.273162	0.786238	2.5078	2.47578	0.44441	7.43085	0.799796	1.74148	3.5709	1.40016	1.12002	1.31967	2.697	2.89095	3.89383	4.71818	2.83267	0.610388	1.05836	1.65572	0.907501	1.15778	0.463575	0.789712	0.467516	0.973983	0.609643	0.0997575	0.407252
chr1	40344100	40345100	chr1_40344100_40345100	1.00905	0.64214	1.10401	1.92451	0.841175	1.07675	1.53032	2.21261	0.993864	1.05263	2.60944	0.615548	2.67278	2.83935	0.716157	1.69448	2.0141	1.29135	1.11211	1.28347	1.17746	1.87493	2.56695	1.77057	0.444241	0.362482	0.741379	0.175976	0.378325	0.231153	0.047987	0.308235	0.393153	1.089	0.0563746	0.438371
chr1	40372990	40373990	chr1_40372990_40373990	9.10826	13.5553	14.1871	14.4583	9.40179	22.2506	24.085	14.9243	7.49238	17.8584	21.7905	20.469	35.1154	32.5627	19.7897	27.1016	21.9346	19.3374	36.2379	18.5091	17.8231	33.9269	28.2522	24.6624	14.3653	18.2864	20.7356	9.13546	12.4777	10.7192	11.4905	16.9667	16.5741	16.043	2.98656	15.6159
chr1	40374100	40375100	chr1_40374100_40375100	2.55232	4.40373	6.88198	9.629	8.13884	8.6244	11.4344	14.1788	7.23385	8.87687	13.9831	8.49155	14.9556	11.3397	12.6707	15.4332	23.7768	12.3378	12.9359	13.9381	10.6234	14.6092	11.9414	12.4727	3.80672	2.57128	7.11171	3.04443	4.17928	2.99766	3.49522	2.35714	2.30008	3.04071	1.26977	3.0535
chr1	40375295	40376295	chr1_40375295_40376295	0	0.247919	0.793685	0.22457	1.79869	0.816314	1.84956	3.62064	1.67593	1.27125	3.61721	0.641662	3.26729	2.03864	1.74594	2.00724	4.1866	0.284394	1.30705	1.6724	0.67124	1.71822	2.58954	1.07454	0.136202	0.0787208	0.732858	0.262059	0.115993	0.133867	0.0625286	0.401639	0.0683053	0.0515999	0.342803	0.142803
chr1	40377245	40378245	chr1_40377245_40378245	0.124503	0.598634	0.598894	0.602504	0.678622	0.657033	0.55825	1.34915	0.899278	0.592377	2.32913	0.206584	0.664666	1.15468	0.96915	0.807791	1.55912	0.343354	1.05201	0.448693	0.308723	0.561826	0.636858	0.30525	0.548132	0.316803	0.804356	0.263657	0.980279	0.538731	0.251639	0.554178	0.43982	0.996758	0.335039	0.114939
chr1	40379675	40380675	chr1_40379675_40380675	0.625057	0.542639	0.701561	0.957859	0.189275	0.755923	0.856363	1.35466	1.40231	0.450602	2.87458	0.345712	0.749592	0.559355	0.72983	0.450604	1.38873	0.159609	0.420992	0.891663	0.516639	2.02504	0.92043	0.425689	0.733825	0.424128	1.25633	0.441222	0.390587	0.36062	0.294777	0.656908	1.19604	2.32831	0.62664	0.480866
chr1	40381100	40382100	chr1_40381100_40382100	0.850772	0.340889	0.491093	0.329369	0.958364	0.897945	0.683469	2.72889	1.39661	0.662386	1.47221	0.423497	1.38231	2.69931	1.29139	0.515191	2.4401	0.677806	0.718875	0.65154	0.553773	0.767828	1.66162	0.660528	0.86148	0.173186	1.50236	0.612563	0.223286	0.404946	0.343907	0.757376	0.525951	0.283799	0.457887	0.0785415
chr1	40382960	40383960	chr1_40382960_40383960	0.900817	0.661725	1.68512	1.56208	1.00928	2.03028	1.97748	2.01738	1.92239	1.52608	4.52896	0.871906	1.9515	1.57562	1.60694	3.63664	2.57757	0.851091	1.93048	3.71986	3.11788	3.96074	2.93227	3.77298	1.85075	1.06968	3.00687	1.68508	1.23839	0.877023	1.30482	1.0581	1.69056	3.55584	0.689207	0.762314
chr1	40385740	40386740	chr1_40385740_40386740	0.729233	2.51608	1.76689	1.43119	2.25238	3.91515	2.95186	4.82911	2.54049	2.26052	5.41893	2.60484	4.72055	3.342	3.45318	3.2068	5.20424	1.88693	4.28646	3.88734	2.36075	5.34386	2.05347	2.05277	2.26518	0.804076	3.14082	1.42417	1.50376	1.38488	1.58852	1.56284	1.98573	1.90551	1.11586	1.04722
chr1	40883875	40884875	chr1_40883875_40884875	0.305405	0.297185	0.307807	0.147794	0.190246	0.402924	0.244533	0.283668	0.615939	0.905826	0.632549	0.778221	0.394947	2.3213	0.254713	1.1889	0.528732	1.45722	0.464824	1.67061	1.14947	0.393758	0.852112	0.570496	1.94001	2.39796	2.91264	1.60763	1.76666	1.52917	2.02817	1.05191	2.52379	2.28495	0.448909	3.66527
chr1	40884845	40885845	chr1_40884845_40885845	0.291693	0.29219	0.280624	0.282316	0.211988	0.625355	0.517711	0.379305	0.718255	1.38786	0.545683	0.786494	0.609346	0.284763	0.567645	0.946269	0.589159	1.25133	0.69655	0.985522	0.587677	0.455634	0.271285	0.178789	2.37576	2.3009	3.8318	3.27387	4.21053	4.16516	2.1224	2.16393	2.25407	1.9947	2.00855	1.00982
chr1	40898095	40899095	chr1_40898095_40899095	0.495595	0.258149	0.508575	0.0239832	0.270131	0.163461	0.46295	0.451115	0.99254	1.35049	1.20527	1.31572	1.97857	1.0644	1.36951	2.44376	1.26126	4.05469	3.44113	3.77305	4.04001	1.25582	4.88576	4.53628	10.1894	14.7544	27.258	16.7921	21.6658	11.3228	14.0635	8.95248	17.8138	12.7792	2.85558	23.5396
chr1	40899075	40900075	chr1_40899075_40900075	5.73397	2.88588	5.13517	3.58696	2.84587	3.57487	5.31708	1.27301	5.14257	15.8791	9.58215	6.41047	8.89441	7.64568	7.32107	16.8773	7.06183	29.4192	17.8284	19.6564	18.6614	9.61201	28.4524	31.4596	47.7483	54.0909	99.1165	77.2096	87.1994	54.5543	79.4284	40.5404	74.6315	58.8281	9.65215	96.2509
chr1	40901660	40902660	chr1_40901660_40902660	0.364616	0.379848	0.561249	0.423474	0.450475	0.408886	1.75749	0.410914	0.766138	0.883181	1.296	0.877244	1.04943	1.5306	0.62441	0.473135	0.70699	2.30156	1.20557	1.08407	2.32811	1.56941	3.35715	1.90709	2.40786	6.79135	8.22895	3.52095	3.47232	2.80833	4.74592	3.57049	9.66032	1.7028	1.63916	11.2763
chr1	40944140	40945140	chr1_40944140_40945140	0.478559	0.095875	0.358088	0.270185	0.376776	0.420912	0.447036	0.380293	0.28805	0.413991	0.932563	0.397028	0.29621	1.01224	0.713991	0.344994	0.257757	0.268841	0.234416	0.646749	0.24722	0.553722	0.556346	0.162959	0.491605	0.527675	2.30163	0.574278	0.538278	0.379637	0.677067	0.384605	0.739618	0.665154	0.0883789	0.920408
chr1	41317355	41318355	chr1_41317355_41318355	1.02951	0.928134	1.71951	1.63992	0.779369	2.0798	2.82898	0.390461	0.788672	2.09663	2.14662	0.8897	2.2502	1.5285	1.21877	1.26169	1.09168	1.73504	2.0014	2.12564	2.03427	2.93333	2.83253	1.68272	2.07737	1.35347	3.73203	2.14382	3.45785	0.761015	1.66463	0.970587	1.81841	1.4023	0.516056	1.66323
chr1	41332105	41333105	chr1_41332105_41333105	1.0828	0.929697	0.545659	1.79656	0.6183	0.969373	1.04038	0.402293	0.507857	1.27125	0.289377	0.51333	0.466755	0.906063	1.62553	1.53888	0.812325	0.853182	0.397796	1.2543	0.527403	0.483249	1.15091	0.821709	1.63443	1.57442	1.1326	1.04824	2.55184	0.736266	0.937928	1.43443	1.09288	4.02479	0.563176	2.85605
chr1	41347005	41348005	chr1_41347005_41348005	2.12039	1.6048	4.43243	4.97854	2.42564	4.5329	5.35527	0.851004	2.29473	12.0928	4.99509	2.60614	4.81227	3.41167	3.33164	7.23532	3.52136	6.32886	3.02937	8.38452	9.59061	7.57833	7.77857	8.47187	3.21542	3.6369	7.23838	9.24665	14.1332	4.89334	5.3967	2.8256	6.51948	3.98192	1.08152	11.455
chr1	41353365	41354365	chr1_41353365_41354365	3.44728	3.32035	5.33612	7.66745	3.10756	5.55385	7.03492	1.37929	3.06891	6.73855	4.74372	3.73997	5.46257	4.33616	3.48328	5.24749	3.02613	5.20035	3.82372	6.60001	7.2124	8.51438	5.08659	6.28472	2.71432	4.11597	6.51006	5.19439	5.66706	2.95463	3.16216	2.4836	4.18614	4.13536	0.55618	6.51792
chr1	41355330	41356330	chr1_41355330_41356330	1.33164	0.489101	1.63698	2.36286	0.846802	1.53724	2.88176	0.0481002	0.947264	2.78394	1.45318	0.966678	1.59696	1.24584	0.820618	1.10398	1.03103	2.34625	1.26381	1.69967	1.99496	1.23263	1.7029	2.22191	1.22138	2.31542	3.72802	4.13598	3.41169	1.53656	0.942006	1.48182	2.35208	1.44367	0.43915	3.12458
chr1	41404060	41405060	chr1_41404060_41405060	0.294498	0.747333	0.787008	0.522556	0.178356	0.647557	0.825298	0.212751	0.612358	0.976594	2.06599	1.50667	0.478493	1.05417	0.687724	1.23136	0.832753	0.782084	0.757343	1.592	1.27794	1.49931	1.59771	0.80226	0.950797	0.799319	0.591924	0.956264	0.625691	1.01945	0.912676	1.09237	0.606866	1.01513	1.01004	0.453124
chr1	41412350	41413350	chr1_41412350_41413350	0.916216	1.04889	1.34316	1.17179	1.14148	1.59731	4.24264	0.113467	0.558643	2.17964	1.89765	1.0316	2.65829	1.27778	0.534897	1.38705	0.396549	0.741977	0.745322	1.56252	2.23132	1.27214	1.52163	1.52429	0.605053	0.366354	0.648297	0.692945	0.588885	0.538041	0.42327	0.242749	0.346781	0.130984	0.455815	0.362499
chr1	41415190	41416190	chr1_41415190_41416190	1.43179	0.399089	0.978193	0.542254	0.294069	0.759694	1.39563	0.0809492	0.449639	1.50787	0.553169	0.593929	0.924753	0.516566	0.848007	0.753938	0.528087	1.33527	0.663225	1.34608	1.25419	0.583434	0.89739	1.11925	1.97327	2.43938	2.01089	2.42564	1.96056	1.4007	1.43434	1.36235	1.48439	3.32253	0.472996	2.52865
chr1	41429075	41430075	chr1_41429075_41430075	0.914262	0.763184	1.51481	1.696	1.41194	5.98072	6.98889	0.132096	0.775429	4.28409	4.98852	2.62315	7.16209	3.60735	1.453	7.25002	3.32391	3.92209	1.84734	7.79102	2.92826	4.60168	3.36575	4.23402	0.301881	0.814231	1.44384	0.709906	1.51396	0.626376	0.52356	0.678248	0.2355	0.304978	0.482409	0.527517
chr1	41432380	41433380	chr1_41432380_41433380	0.588996	0.865333	0.566645	1.14012	0.64208	1.10085	0.476839	0	0.773505	0.764291	0.826394	1.30307	0.455708	0.862502	1.37545	0.169843	0.15862	0.300801	0.577023	0.61911	0.669396	0.613354	0.82168	0.320904	0.518617	0.999148	0.169121	1.49676	0.662496	1.18935	0.952358	0.582597	0.17339	2.35772	1.58499	0.634373
chr1	41450445	41451445	chr1_41450445_41451445	0.481569	0.30873	0.648613	2.0974	0.90995	0.698872	1.24158	0.16699	0.411077	0.499914	0.450445	0.199763	0.402398	0.329089	0.074972	0.249958	0.155627	0.383664	0.636903	0.173551	0.567207	0.534917	0.761389	0.432918	0.424026	0.392119	0.16593	0.285546	0.144444	0.166702	0.0778657	0.0357253	0.467827	0.0642564	0.167705	0.17783
chr1	41490205	41491205	chr1_41490205_41491205	0.130888	0.262222	0.209869	0.0633402	0.095123	0.302193	0.0489065	0	0.0429725	0.566142	0.428501	0.108589	0.182283	2.42778	0.101885	0.452915	0.211493	0.441175	0.432767	0.117926	1.29822	0.590637	2.73893	0.481356	0.403369	0.0666099	1.52209	0.332613	0.245369	0.0566359	0.84654	0	0.0577968	1.04787	0.0414377	1.0875
chr1	41492745	41493745	chr1_41492745_41493745	0.309372	0	0.0992106	0.299426	0.224836	0.255098	0.202295	0.469342	0.152357	0	0.723443	0	0.143617	4.90784	0	0	0.18746	0	0.170484	0	1.48632	0.268471	2.15795	0	0.0681012	0.0787208	0.133247	0	0.0579963	0	0	0	0	0	0.0489718	0.142803
chr1	41495895	41496895	chr1_41495895_41496895	5.85648	1.87093	6.61135	8.8853	5.82352	8.79673	6.60921	4.23655	2.16961	5.40863	8.42054	3.8246	4.51892	7.08871	4.63577	6.48696	3.19699	4.12261	5.84404	4.5278	5.28629	10.0546	8.11488	6.75889	4.47726	3.74564	11.8621	3.21784	3.1898	2.15743	3.90295	4.78498	5.80119	3.84119	1.42816	3.26952
chr1	41498430	41499430	chr1_41498430_41499430	0.911541	0.0730476	0.233854	0.794014	1.12619	0.781693	0.204359	2.05457	0.119709	0.157711	2.55789	0.151249	0.550104	1.86875	0.638601	0.709702	1.25196	0.558631	0.401856	0.739141	0.791104	1.51878	1.10209	0.372478	0.642097	0.278334	1.41337	0.231642	0.478469	0.315543	0.515861	0.540983	1.12704	0.608141	0.202009	0.336606
chr1	41500115	41501115	chr1_41500115_41501115	1.20655	0.334691	0.0892896	1.39233	0.74196	0.336729	0.086698	4.38499	0.365657	0.0802892	1.43242	0.115499	0.301596	1.17788	0.397352	0.0401448	1.04977	0.0568788	0	0.16724	0.431511	0.289949	0.517907	0.037925	0	0.0472325	0.119922	0.0786177	0	0.04016	0.0375171	0.0344262	0	0	0.0293831	0
chr1	41945625	41946625	chr1_41945625_41946625	0.942393	0.597867	1.03255	0.494053	0.684886	0.647557	0.74827	0.374442	0.979773	1.1889	0.2571	0.553804	0.510392	0.920002	0.764138	1.05303	0.412411	1.41978	0.577023	0.566043	0.535516	0.517943	0.876458	1.02689	1.69415	2.39796	2.30005	1.82937	2.26721	1.08741	1.39679	0.844766	4.78557	3.24841	0.360508	3.55249
chr1	42035180	42036180	chr1_42035180_42036180	2.14542	1.63034	4.21106	2.97148	2.9302	4.30672	3.24803	2.10038	2.1617	2.36795	5.48401	3.08416	5.12572	6.57224	2.7066	7.98386	5.00571	3.75174	6.7403	6.16546	6.59253	7.98644	6.81161	5.87975	2.93131	1.75068	2.8677	1.06533	1.35913	1.26446	2.18306	1.60531	1.86206	2.98606	0.456716	1.69035
chr1	42140430	42141430	chr1_42140430_42141430	4.59417	0.886311	3.87418	4.2818	1.2366	1.17855	1.04905	0.0737537	1.22901	1.61916	0.875366	0.98816	0.710904	0.166111	0.728478	1.39838	1.1685	0.677806	0.687619	1.76299	0.791104	0.826892	1.266	3.12881	1.27349	0.779336	0.879429	1.22513	0.574163	0.957146	0.619033	0.631147	2.02867	0.283799	0.323214	0.392707
chr1	42146690	42147690	chr1_42146690_42147690	0.756242	0.454519	0.69723	0.411711	0.44655	0.717109	1.80139	0.163897	0.744857	0.776872	1.45894	0.666616	1.44814	0.461421	0.956587	0.817764	0.840097	0.463457	0.972391	1.14978	0.791104	1.70629	0.835205	0.424901	3.62071	7.21607	2.76857	4.20386	2.62272	3.39501	5.27324	6.83743	8.18146	9.01851	2.16972	3.7089
chr1	42723270	42724270	chr1_42723270_42724270	1.20109	0.300784	0.52961	0.726549	0.436447	0.544709	0.729283	1.04123	0.788672	1.10398	0.561732	1.12102	1.8818	0.586276	1.46085	0.12988	1.03103	0.966104	1.04798	1.28504	1.48914	1.51134	1.95485	1.53373	1.32196	0.382027	1.48727	1.46252	2.02646	0.714611	0.606895	1.22517	0.464074	0.951562	1.33088	1.03952
chr1	42859655	42860655	chr1_42859655_42860655	2.14785	1.71003	2.8088	1.76833	1.63191	1.93205	1.3758	0.495722	1.40119	4.54862	1.40893	2.10591	2.63514	5.29651	3.7021	4.02983	1.22822	10.744	3.24852	5.65463	4.87631	2.64334	5.07177	7.55703	11.7402	20.5126	21.0366	13.3145	35.7885	9.41455	26.5992	10.0984	37.4078	13.6782	4.30952	34.9703
chr1	42915910	42916910	chr1_42915910_42916910	4.0837	1.9942	5.3611	5.5581	4.91548	2.10456	3.29019	2.98703	4.27362	6.12707	2.74547	2.2763	1.6884	0.560626	2.93047	6.18229	3.50549	10.2453	4.50078	3.62179	2.45242	1.63902	4.15405	7.30057	9.94448	1.29889	9.67372	12.0531	11.6747	5.7981	7.63474	7.76311	3.88828	2.6819	2.68672	9.89622
chr1	42997490	42998490	chr1_42997490_42998490	2.41798	1.7493	2.34777	1.33264	2.19659	0.863977	2.03284	0.669606	2.11696	1.53976	0.59684	1.72742	1.74608	0.426207	1.43779	2.38227	0.895366	3.25182	1.87533	1.96672	2.56068	0.909271	1.24934	1.89376	9.37377	4.51194	11.1375	13.0857	13.9763	8.283	6.73334	10.2644	4.65644	4.77231	9.3243	5.64258
chr1	42999065	43000065	chr1_42999065_43000065	2.50227	1.96512	2.92088	1.01717	3.30972	1.28749	2.61794	0.563999	2.20171	3.1604	2.52779	1.66077	1.76564	2.73595	2.29841	2.20796	0.889514	3.03633	1.80178	1.39777	1.89244	2.18883	3.53734	2.00408	5.55225	9.88177	12.6741	5.17181	11.8961	4.8507	11.6928	7.83365	19.8889	14.7242	6.52766	11.1806
chr1	43000045	43001045	chr1_43000045_43001045	2.43803	2.59483	3.37168	2.4334	3.32221	2.68881	3.82894	1.48608	3.20177	8.27158	2.42299	3.57128	6.22483	3.86767	3.46941	5.3057	2.03128	10.9258	4.64633	4.08428	5.73845	3.67606	10.487	4.35855	10.264	18.3784	21.1654	15.0048	23.5093	13.4176	16.3228	10.0324	29.0002	13.6732	6.17484	19.8346
chr1	43005605	43006605	chr1_43005605_43006605	21.4989	14.4797	17.9807	21.7096	10.4031	11.8212	10.1776	2.48187	6.98747	26.7758	10.1052	12.3688	10.8955	18.5491	13.6971	18.7385	6.27345	30.1992	16.0048	15.3303	13.9804	11.5221	13.7652	22.735	59.4296	77.6449	58.0237	59.9065	79.7753	47.3431	70.2771	58.4663	75.4936	102.015	17.5758	122.014
chr1	43007720	43008720	chr1_43007720_43008720	20.2416	12.2214	18.5983	18.7471	12.1028	11.8522	12.1098	2.32215	8.977	18.9206	7.18572	10.9543	10.5345	13.2848	10.6911	18.1774	6.40054	23.5709	12.988	14.5942	17.1771	11.2192	17.4505	19.2169	38.3494	50.4382	59.1438	34.3242	44.8908	27.5116	46.5705	36.1535	80.7003	56.2091	16.9087	71.2589
chr1	43010750	43011750	chr1_43010750_43011750	5.30096	3.95956	4.99487	4.46548	3.44821	2.69815	4.63389	0.737537	3.13699	7.9826	2.02007	2.74187	4.52669	5.17501	3.8971	6.79373	2.11493	11.1698	6.5396	5.68992	5.78114	3.77099	9.16021	7.27383	16.0771	31.673	43.0977	25.9716	43.1358	19.2279	25.1317	16.7739	62.6517	26.0222	13.4983	53.4686
chr1	43011625	43012625	chr1_43011625_43012625	1.34332	0.932959	2.55598	1.38682	1.46439	1.00428	2.92796	0.155271	2.11696	1.43323	0.586369	0.594382	0.519667	1.13655	0.38341	1.20082	0.832057	0.71348	0.329005	0.443773	0.388612	0.65281	1.9573	1.06124	0.354843	1.64071	2.23714	1.44132	3.3241	2.2863	1.15842	0.863675	5.25951	1.1352	2.39575	7.64746
chr1	43012260	43013260	chr1_43012260_43013260	0.773429	0.588808	1.53776	1.01056	0.646404	1.02039	2.74544	0.368769	1.85368	1.97378	0.542582	0.673745	1.2746	0.679547	0.782662	2.74322	1.03103	1.61157	0.568281	0.383259	0.982887	1.23497	2.12198	1.45379	3.0305	5.74662	9.19403	3.47228	10.3523	5.89013	5.03355	4.30328	9.46028	3.43139	4.54214	7.96125
chr1	43013570	43014570	chr1_43013570_43014570	0	1.14298	1.10737	0.363275	0.65467	0.445671	1.15002	0.260307	0.690088	0.12988	0.280866	0.435953	0.313634	2.12525	0.701209	0.779281	0.303243	0.460049	0.33094	0.811606	0.325749	0.521151	0.628343	1.04294	0.330491	0.0764054	0.193992	0.254351	0.225162	0.389788	0.0606895	0.389826	0.464074	0.350576	0.261423	0.138603
chr1	43014525	43015525	chr1_43014525_43015525	1.37221	0.901706	0.985706	1.5406	0.957367	0.796564	1.51768	0.166541	1.4777	2.65904	0.641764	0.68306	1.09566	0.803765	0.982698	0.973402	0.465625	1.54735	0.524285	1.01378	0.816623	0.533479	0.510482	1.0093	1.35324	1.73186	1.65484	1.81328	3.10748	1.78129	1.13157	1.85272	2.95696	2.10561	1.26853	5.95395
chr1	43031155	43032155	chr1_43031155_43032155	3.9152	1.11203	4.43414	4.10112	2.44919	1.92884	4.68506	0.665932	1.38305	4.35159	3.12907	1.23349	3.65805	2.46748	1.46596	2.65813	1.02102	2.58164	1.87533	2.947	2.51924	3.35459	4.12524	2.10613	2.05097	1.63938	3.30853	1.44832	1.91388	1.28668	1.72287	2.72067	3.04191	2.0169	0.588375	3.17979
chr1	43038460	43039460	chr1_43038460_43039460	1.16014	1.03816	3.03833	1.04799	1.883	2.3469	4.08203	0.284958	0.977625	2.55922	2.24267	1.07478	2.56715	1.49123	1.38471	2.74322	1.68714	1.30347	1.79008	1.95113	2.3853	3.43644	2.53559	2.13328	0.646961	0.806888	0.96604	0.835313	1.05843	0.468533	0.812871	0.874999	1.19534	0.890098	0.299953	0.874666
chr1	43042805	43043805	chr1_43042805_43043805	0.378121	0.227259	3.27395	1.46386	0.687	1.80836	1.94268	0.163897	0.310357	3.27104	1.85684	0.235276	3.42287	0.830557	0.220751	4.08882	0.458235	2.08556	1.04185	0.59618	1.87521	2.03442	3.34082	2.78117	0.16647	0.288643	0.162857	0.160147	0.567075	0.0818074	0.152848	0.490892	0.751358	0.189199	0.0897817	0.349073
chr1	43044565	43045565	chr1_43044565_43045565	0.416705	0.125224	0.467707	0.756204	0.189275	0.10308	0.48657	0.0451553	0.205216	0.495663	0.29233	0.086428	0.459428	0.406804	0.162184	0.180242	0.0841655	0.0957654	0.344448	0.610085	0.19374	0.361615	0.726656	0.0425689	0.412777	0.318096	1.70502	0.529466	2.57788	0.766318	0.336889	0.309133	0.966032	0.451762	0.131924	0.961732
chr1	43056665	43057665	chr1_43056665_43057665	0.486155	0.162328	0.805496	0.509738	1.17771	0.828461	0.8023	1.12387	0.505439	0.315422	2.8042	0.235276	0.451367	1.66111	0.441502	0.490658	0.720083	0.173796	0.238137	0.839519	0.728318	1.2094	1.3941	1.22504	0.17836	0.288643	1.11674	0.0686345	0.364548	0.0350603	0.229271	0.120218	0.178895	0.297313	0.0769558	0.224404
chr1	43058400	43059400	chr1_43058400_43059400	1.50819	0.464848	2.19504	1.23513	1.81274	1.74104	1.59307	1.86061	0.990321	0.827982	2.95707	0.553434	1.27909	1.78381	0.880495	1.60579	1.61684	1.20867	2.00319	1.59401	1.18666	2.21489	2.91323	3.034	0.255379	0.236162	1.74887	0.319385	0.587212	0.2761	0.633102	0.903688	0.281759	0.0580498	0.156098	0.133877
chr1	43067535	43068535	chr1_43067535_43068535	0.835846	0.287064	1.33064	0.852314	1.6271	0.974743	0.719441	0.815173	0.78406	0.529392	1.81495	0.359106	0.6236	1.32598	0.395028	0.413186	0.518529	0.539684	0.625109	0.726174	0.869752	1.36779	1.48532	1.06124	0.643974	0.622861	2.22429	0.59423	0.761074	0.620014	0.832617	1.32873	1.02817	1.48372	0.453634	0.840531
chr1	43069195	43070195	chr1_43069195_43070195	1.49861	0.487878	1.48679	0.951846	1.78683	1.79177	1.00617	2.05022	0.830276	0.425385	2.23404	0.349676	0.684816	3.15459	0.51036	0.729235	1.02157	0.559656	0.49894	0.780582	0.856424	1.20295	2.67863	1.14819	1.83498	2.21646	2.33977	0.595042	1.40468	0.729512	4.07009	5.29816	2.0266	4.99903	0.289114	4.0856
chr1	43070900	43071900	chr1_43070900_43071900	0	0	0.467707	0.617567	0.198739	0.360782	0.613078	0	0.239418	1.18283	0.937892	0.0756245	0.380841	0.711906	0.212867	1.02512	0.0736448	0.391042	0.133952	0.492761	0.282537	0.126565	0.678212	0.148991	0.963145	0.556668	4.08306	0.772138	1.162	0.709971	3.02147	2.97541	2.65659	0.912212	0.115434	2.27209
chr1	43071925	43072925	chr1_43071925_43072925	0.729233	0.422053	1.9228	1.13711	0.765514	1.33623	2.33121	0.0702416	0.558643	2.10281	1.21263	0.470552	2.57656	1.46336	0.819932	2.06777	1.01466	0.645529	0.922779	1.46003	0.879004	1.88441	1.09267	0.496637	0.713441	0.70099	0.907348	0.137269	0.880991	0.280482	0.786073	1.11202	1.21648	0.0270285	0.269345	0.261805
chr1	43120415	43121415	chr1_43120415_43121415	12.0028	9.32009	9.17591	12.5917	7.24915	7.63557	7.6088	1.08837	4.81037	16.0405	3.23907	7.17656	4.91869	4.90253	6.31467	11.2546	4.36933	15.8531	7.93719	7.98006	7.7913	5.55518	8.34017	12.3123	12.658	10.1946	19.704	12.3409	10.8005	8.56059	8.23146	9.09875	15.2424	13.8157	1.21424	20.8114
chr1	43134895	43135895	chr1_43134895_43135895	1.85623	2.30565	2.0239	3.41346	2.02353	1.89793	1.73396	0.201146	1.46263	4.93778	0.824725	1.84799	0.775531	0.634244	1.08369	2.52912	0.862314	5.71632	1.46616	1.88145	2.53153	0.902064	1.6832	2.1238	1.79787	1.70037	4.55704	2.24061	4.87169	1.48592	2.47613	1.51475	5.69666	0.433439	0.734578	3.2559
chr1	43136060	43137060	chr1_43136060_43137060	3.25214	2.63914	2.16503	2.74917	2.12416	1.90089	1.96119	0.267655	1.24343	4.30907	1.05891	1.75888	0.984181	1.42668	1.36189	2.45725	1.39688	4.7808	2.22317	2.61481	2.8199	1.60044	1.43573	1.8672	2.53732	5.50982	4.18438	5.35266	4.21362	3.74071	4.97556	2.19883	9.67071	2.91123	1.40103	5.96662
chr1	43137270	43138270	chr1_43137270_43138270	0.607694	0.827873	0.272829	0.352895	0.6183	0.76165	1.81653	0.0526812	0.438933	0.998835	0.341052	0.40333	0.423157	0.53393	0.425734	0.367994	0.245483	0.670358	0.178602	0	0.0753432	0.210942	0.113035	0	0.160524	0.061852	0	0.669187	0.501254	0.262952	0.196518	0.22541	2.09307	0.0810855	0.442496	0.729314
chr1	43329820	43330820	chr1_43329820_43330820	0.450409	0.270706	1.03515	0.908186	1.03656	0.891343	2.74884	1.62692	0.640796	0.909157	3.44061	0.498232	0.88863	1.61226	0.379821	0.6494	0.940055	0.391042	0.523988	0.811606	0.581694	1.45922	1.88503	0.705517	0.297442	0.152811	0.646639	0.0953818	0.450324	0.649647	0.333792	0.751808	0.165741	0.175288	0.439666	0.346506
chr1	43468105	43469105	chr1_43468105_43469105	0.77051	0.270138	1.82229	1.25844	1.50492	1.84248	2.68109	0.542716	0.632426	1.5414	3.69365	0.759098	2.61559	1.73947	0.899664	4.70754	1.7508	1.56417	1.87533	2.60327	3.43309	7.5557	4.65791	2.47944	0.593637	0.245074	1.86671	0.244753	0.39722	0.166702	0.428262	0.285802	0.467827	0.0321282	0.137214	0.355659
chr1	43472415	43473415	chr1_43472415_43473415	3.11581	2.39065	1.78579	3.91393	1.01176	2.47081	5.68491	1.43676	1.93711	2.78145	2.6354	0.742495	4.10847	2.26516	0.87727	1.69181	0.508819	0.589102	1.46129	1.01539	1.17124	2.04805	2.71285	0.270893	0.496166	0.472325	0.428293	0.421166	0.571678	0.659771	0.321575	1.18033	1.28804	1.92394	0.461735	0.734414
chr1	43475485	43476485	chr1_43475485_43476485	1.29413	0.864225	0.899184	1.32211	0.836011	1.04339	2.67298	0.43629	1.13302	1.11952	1.31137	0.328061	0.584076	0.807161	0.22386	0.746353	0.232344	0.242336	0.184891	0.388657	0.356554	1.49739	0.768959	0.146893	0.158263	0.182943	0.185795	0.243604	0.26956	0.248879	0.348751	0.373355	0.25398	0.23983	0.261758	0.132746
chr1	43477420	43478420	chr1_43477420_43478420	1.70154	0.991677	1.11612	1.42227	0.224836	1.5561	2.44199	1.00573	1.39661	2.00723	0.868131	0.641662	2.06449	0.604042	0.692355	1.17089	0.968541	0.710985	0.710351	1.39367	2.08564	1.74506	0.93511	1.20096	0.510759	0.157442	0.366429	0.294816	0.521967	0.267733	0.4377	0.401639	0.273221	0.1032	0.195887	0.0357007
chr1	43493540	43494540	chr1_43493540_43494540	2.13561	1.37747	2.1882	4.20954	1.87383	2.88625	4.058	0.519286	1.53912	1.98265	1.8027	0.626603	2.05533	1.27126	0.486553	1.73483	1.05207	0.750162	0.956799	1.64254	2.00198	2.49514	2.01041	0.872663	0.504505	0.318096	0.426254	0.220611	0.234352	0.18031	0.210555	0.270492	0.0230008	0.19113	0.0824526	0.264476
chr1	43522635	43523635	chr1_43522635_43523635	2.64685	1.38881	2.12201	4.91004	0.6641	1.41343	4.69774	1.55702	2.79321	1.44471	2.94736	0.44441	6.74335	7.72111	0.637725	1.90811	0.560064	1.66072	1.15761	1.73176	1.36734	2.95319	4.33721	1.41634	1.99763	1.44321	3.50143	1.33456	2.15016	1.1453	1.2992	0.864905	2.44887	1.84995	0.53869	2.12353
chr1	43524350	43525350	chr1_43524350_43525350	4.65422	3.72973	3.4545	10.9346	1.35026	3.912	8.9828	4.14865	5.6809	1.44491	5.63487	1.68153	14.7582	11.8904	3.49144	3.8477	2.19852	3.13984	3.01983	2.7899	3.31566	6.76193	9.14589	2.80673	2.84222	0.859561	0.727469	0.206661	0.351816	0.357306	0.819308	0.71004	0.314908	0.563425	0.635734	0.55441
chr1	43634565	43635565	chr1_43634565_43635565	5.35568	4.52656	4.53523	6.15542	4.89572	3.11889	5.0498	2.72042	4.64314	2.6785	4.77472	5.10279	6.60402	3.67624	4.55977	3.7282	3.51564	3.07705	3.56619	3.0912	4.66881	3.42763	2.5294	2.39363	5.85782	3.74762	1.29752	3.82778	3.10613	3.22267	2.77381	3.47648	1.99541	2.93104	4.54354	2.62663
chr1	43640005	43641005	chr1_43640005_43641005	0.816741	1.79989	0.65479	2.17383	2.15168	1.41426	1.79291	0.79654	1.34074	0.971499	1.14593	2.20218	1.37441	0.199334	1.03311	1.14814	0.824822	0.250267	1.20021	0.551892	1.0759	1.06315	0.474748	0.834351	1.4383	1.55867	0.615601	0.864795	1.37799	1.14858	1.07299	1.28754	0.540978	2.8607	2.42411	1.88499
chr1	43643630	43644630	chr1_43643630_43644630	2.32029	1.20861	1.26494	1.4597	1.60196	2.29588	3.98811	1.10631	1.52357	3.1112	2.82143	2.11749	3.60838	2.26516	2.43829	2.30832	0.749838	2.06186	0.681937	3.13575	3.30825	3.70491	3.8843	3.88732	2.24734	0.708487	1.6989	1.47408	1.21792	1.9076	1.40689	1.89344	0.409832	0.309599	1.79972	0.856816
chr1	44360065	44361065	chr1_44360065_44361065	0.118712	0.237829	0.0761384	0.517033	0.0431372	0.234928	0.421392	0.102912	0.272825	0.308086	0.77728	0.0984877	0.606197	0.173838	0.277222	0.359436	0.143864	0.800272	0.39251	0.213912	0.772706	0.206036	0.717643	0.630614	1.51565	0.785377	1.99405	0.703903	1.29075	1.23282	0.719805	0.572436	1.99197	2.29679	0.225498	1.04113
chr1	44793240	44794240	chr1_44793240_44794240	5.22913	1.12244	3.9527	7.92293	3.66456	5.29733	13.4678	0.70156	2.10513	11.309	10.8014	1.2395	7.19573	1.33699	1.06607	6.40847	2.5147	3.75782	2.35559	5.55257	6.94628	7.73591	7.49755	8.21632	0.712571	0.506885	3.99497	1.10736	1.56378	0.646478	0.679426	0.808176	0.412331	0.207658	0.571537	1.69535
chr1	45530365	45531365	chr1_45530365_45531365	0.605634	0.312	1.13756	1.54915	0.943169	0.998774	2.2468	0.412521	0.738544	2.09568	1.73994	0.753681	2.0082	0.886866	1.549	4.15396	0.838802	1.93533	0.444993	1.05234	3.08396	1.83198	1.93118	4.77277	0.114271	0.308212	0.558959	0.366439	0.519018	0.449247	0.0349736	0.0641844	0.0764093	0.288609	0.178042	0.359427
chr1	45532880	45533880	chr1_45532880_45533880	1.27616	0.568148	1.00037	3.15645	1.13355	1.82395	2.6756	0.491691	0.558643	2.33062	2.9842	0.294095	2.9621	2.00718	1.21413	2.69862	0.916469	0.999329	1.19812	1.46916	1.97776	1.87035	1.58249	1.79617	0.499409	0.288643	0.732858	0.660607	0.531633	0.674911	0.343907	0.368169	0.876585	0.331099	0.336681	0.130902
chr1	45538800	45539800	chr1_45538800_45539800	0.65444	0.708	1.1123	1.86854	0.546957	1.25194	1.60169	0.567336	1.16026	0.820905	1.22429	0.380061	1.01775	0.543057	0.40754	2.26458	0.872408	1.74465	1.15405	2.29955	0.953382	0.590637	1.15644	1.44407	0.864361	0.832623	1.26841	0.914687	0.907865	0.736266	0.820086	0.412673	0.953647	0.633091	0.155391	0.815623
chr1	45542265	45543265	chr1_45542265_45543265	1.18712	1.14158	1.37049	2.8724	1.59608	1.40957	0.975856	0.566017	1.44208	3.28625	1.9432	1.42807	2.20435	1.97016	1.01648	2.97818	2.5416	4.29237	3.2273	2.62042	3.01723	2.67847	2.09773	3.05605	0.888483	2.77903	4.60166	3.26812	2.89307	2.0547	1.4876	0.660503	1.36293	2.25719	0.24429	6.63036
chr1	45543465	45544465	chr1_45543465_45544465	0.742492	0.260315	0.982185	0.359312	0.134902	1.22447	0.537527	1.60917	0.457071	1.0839	2.60439	0.423497	1.80957	0.362425	1.08369	1.36492	1.98707	1.22289	2.72775	1.33792	0.834255	2.12629	1.29477	1.78248	0.204304	0.18893	0.839455	0.589633	0.62636	0.36144	0.375171	0.240983	0.696714	0	0.0881493	0.214204
chr1	45575460	45576460	chr1_45575460_45576460	2.78434	0.836727	1.56257	2.09598	1.57385	2.72955	5.36082	0.569915	1.29504	3.07775	2.31502	1.15499	2.81848	0.679547	1.2643	2.87704	0.906055	3.00984	0.880835	2.22987	2.03769	0.93965	1.58249	1.95946	1.25987	1.10209	1.86546	2.58783	2.63883	1.03747	1.28184	0.487705	1.2978	1.2384	0.489718	3.39156
chr1	45576755	45577755	chr1_45576755_45577755	1.5842	1.83375	1.41119	2.21472	1.15132	2.1481	1.41407	0.381485	0.98244	0.380681	0.329291	0.657151	1.2257	0.257759	1.64421	2.51251	0.213316	2.15747	0.193999	2.61673	0.709266	0.122201	0.736678	1.51046	2.71231	2.06031	0.682316	1.56558	0.923941	0.152331	0.782685	0.130582	2.09862	2.11381	0.222906	2.03124
chr1	45577645	45578645	chr1_45577645_45578645	1.57066	0.944	0.965396	2.59695	0.998792	1.29511	0.782505	0.567336	0.945395	0.622756	0.97943	0.705828	0.57723	0.383334	0.866023	2.32119	0.264366	1.48395	0.192341	1.65096	1.37936	0.318035	0.426056	1.3371	1.26773	1.13237	0.281868	2.4946	0.736107	0.226543	0.952358	0.339848	0.404578	0.654921	0.559409	0.604165
chr1	46331420	46332420	chr1_46331420_46332420	1.56432	0.461849	0.633668	1.35466	1.16679	0.92329	0.584512	5.35309	0.567653	0.67663	1.3092	0.273224	0.745302	2.21035	1.98676	0.641021	2.26161	0.756855	0.362966	0.630522	0.51039	1.08601	1.45487	0.201859	0.434969	0.712296	0.496452	0.348708	0.277821	0.320632	0.432657	0.397012	1.38153	0.714075	0.260657	1.29213
chr1	46331855	46332855	chr1_46331855_46332855	0.486155	0.194794	0.311805	0.588159	0.883285	0.400868	0.272479	2.42334	0.239418	0.315422	1.02315	0	0.564209	1.42381	0.662253	0.420564	0.785545	0.595873	0.357205	0.109502	0.22603	0.506261	0.565177	0.0993275	0.428065	0.61852	1.36102	0.102952	0.820233	0.525904	0.687814	0.180328	0.322011	0.243256	0.230867	0.224404
chr1	46370010	46371010	chr1_46370010_46371010	1.27616	1.02267	1.63698	1.30375	1.49422	1.3095	1.64244	2.08969	2.37423	1.10398	1.32631	1.29402	1.81017	0.484492	1.8212	1.04265	2.46301	0.95588	1.71905	2.49118	0.922954	1.23049	1.97812	0.347646	0.936391	0.288643	0.0610715	1.02094	0.797449	1.6566	0.687814	0.841529	0	0.331099	1.39162	0.392707
chr1	46623870	46624870	chr1_46623870_46624870	0.486155	0.243492	0.662585	0.117632	0.529971	1.24269	0.772025	0.316087	0.51874	0.367992	1.08	0.252082	0.282105	0.237302	0.331126	0.841128	0.441869	0.0744842	0.312554	0.328507	0.489731	2.02504	0.678212	0.546301	0	0	0	0.0514759	0.0455685	0.157771	0	0.0901639	0.161005	0.44597	0.0769558	0
chr1	46724675	46725675	chr1_46724675_46725675	1.11882	0.364237	1.30061	1.04902	1.21966	1.40688	2.52137	0.303097	0.803527	1.14934	1.73329	0.17404	1.08746	1.12637	0.489886	1.02837	0.395463	0.728516	0.642235	0.945021	1.12705	0.752456	0.97551	0.85721	0.0307855	0	0.0903523	0.148081	0.288392	0.12103	0.084799	0.0778126	0.123511	0.326564	0.011069	0.0968319
chr1	46729045	46730045	chr1_46729045_46730045	1.73038	0.762667	1.91443	1.71663	1.32044	2.31145	5.85138	0.187509	0.568111	1.38465	2.46829	0.502454	2.38976	3.25184	0.942868	1.57177	1.22325	0.927896	0.699274	1.16926	1.63584	1.41152	1.28745	0.989907	0.304724	0.176121	0.223584	0.256507	0.194632	0.112312	0.209842	0.0962767	0.0764093	0.0865828	0.0410865	0.159745
chr1	46749320	46750320	chr1_46749320_46750320	0.708977	0.710185	0.773016	0.737649	0.785756	0.5846	1.23183	0.460961	0.779772	2.11595	0.74605	0.544076	0.831033	1.0382	0.896801	0.935317	0.615753	2.70471	0.468831	1.46916	1.23061	0.221489	1.17039	1.79617	2.8716	2.57975	6.29036	8.10745	4.58533	4.32556	4.29884	1.45953	10.7538	7.60345	1.24011	7.00328
chr1	46751000	46752000	chr1_46751000_46752000	0	0.0705287	0.141119	0.0851816	0.31981	0	0.18087	0.0381485	0.202267	0.571022	0.205807	0.109525	0.326852	0.0859197	0.137018	0.609093	0.0711054	0.620273	0.258666	0.317179	0.95478	0.122201	0.245559	0.647341	1.85987	1.83637	5.45853	3.83939	3.39878	3.84636	6.43936	1.92609	6.257	6.57631	4.82035	4.18436
chr1	46752370	46753370	chr1_46752370_46753370	0.15952	0.127833	0.255777	0	0.579656	0.157842	0.149012	0.207432	0.523727	0.689985	0.14921	0.0661714	0.0740525	0	0.0620862	0.206996	0.128878	0.782084	0.0586039	0.071861	0.148332	0.0553722	0.222538	0	1.47482	0.405904	6.11478	3.64835	2.99043	2.55392	1.86999	0.65087	4.93079	1.22388	1.36356	2.42988
chr1	46753485	46754485	chr1_46753485_46754485	0.18906	0.454519	0.242515	0.731931	1.0992	0.436501	0.741749	0	0.620714	1.06309	0.176842	0.392127	0.263298	0.645989	0	0.245329	0.381862	0.231729	0.347283	0.340674	0.410202	0.131253	0.0879164	0.849802	2.49704	0.481071	4.39715	3.44317	4.46571	2.2088	3.13338	3.50637	4.17421	0.630665	0.987599	1.30902
chr1	46754380	46755380	chr1_46754380_46755380	0.106346	0.127833	0.136415	0.102928	0.0386437	0.105228	0.278156	0.184384	0.174576	0.781983	0.198947	0.176457	0.172789	0.363369	0.413908	0.321994	0.214797	0.521389	0.312554	0.287444	0.230739	0.0738297	0.296718	0.434558	0.749113	0.757687	2.565	2.34215	2.19298	1.74863	1.50459	0.946721	1.59664	0.177375	1.04371	1.81627
chr1	46755555	46756555	chr1_46755555_46756555	3.40309	0.833284	1.39446	1.46386	1.9923	0.374144	2.01332	0.245846	1.05521	0.81776	0	0.470552	0	0.0922842	0.220751	0.327105	0.0763724	0.289661	0.347283	0.170337	0.293001	0.262505	0.263749	0.0772547	0.416174	0.288643	0.651429	0.400368	0.921496	0.654459	0.305695	0.0701274	1.5862	0.819864	0.179563	0.349073
chr1	46757120	46758120	chr1_46757120_46758120	5.57625	3.54599	4.59955	5.73263	3.93158	2.26926	3.64885	0.637328	2.92377	6.50386	1.8035	1.73772	1.77726	1.12396	1.63044	3.67194	1.53533	5.89113	1.29438	3.44933	3.02683	1.6082	2.45115	3.75231	4.58018	5.73207	12.0205	12.4549	10.828	9.62748	7.05383	2.87103	10.3026	7.11657	2.26601	7.95232
chr1	46767360	46768360	chr1_46767360_46768360	1.04413	1.39455	0.520856	0.505282	0.379411	0.306118	1.27879	0.100573	0.609428	0.903253	0.325549	0.384997	0.403923	0.113258	0.225768	0.200724	0.0468649	0.817633	0.127863	0.313575	0.287674	0.402707	0.161846	1.09034	0.612911	0.590406	1.6989	1.13013	1.82688	0.4518	1.12551	1.07582	1.84424	1.93499	0.293831	2.24914
chr1	46768580	46769580	chr1_46768580_46769580	0.378121	0.568148	0.606287	0.594694	0.17175	0.249429	0.900695	0.0819486	0.729339	1.59463	0.486314	0.392127	0.482712	0.184568	0.441502	0.654211	0.343676	2.92557	1.04185	0.702641	1.09876	0.475791	1.07698	1.71892	2.28896	3.03075	6.63643	7.18661	5.72391	4.27443	5.00576	1.89344	3.84028	4.88765	0.875372	4.7343
chr1	46857465	46858465	chr1_46857465_46858465	4.85358	1.91121	2.38837	4.65706	3.22327	3.14649	3.25188	1.37835	2.25289	4.70547	3.71802	1.11081	1.49562	0.449318	1.43307	2.20796	1.79162	1.61545	1.32195	2.18646	1.97128	2.12048	3.30767	2.90655	1.54735	2.42744	3.71234	5.63534	2.44725	2.64332	2.77381	1.30368	2.25407	2.0936	1.19218	3.32192
chr1	47237305	47238305	chr1_47237305_47238305	0.0836825	0.469421	0.644056	0.647939	0.486531	0.71762	1.17255	0.544085	0.494536	1.04968	1.09584	1.0761	3.18547	1.06202	1.13994	1.95459	1.79162	2.17958	2.8591	2.37495	1.42658	1.65572	2.49048	1.09423	0.368416	0.723973	0.973139	0.496194	0.282375	0.289679	0.169135	0.27936	0.628185	0.725782	0.145711	0.424896
chr1	47241295	47242295	chr1_47241295_47242295	0.836825	0.402361	0.536713	0.728931	0.425715	1.35244	1.57904	0.652902	0.52201	1.33925	1.40893	1.24966	1.22369	0.939483	0.814245	1.23067	1.04793	0.666694	0.768576	1.05553	1.08939	0.958575	1.20633	1.43618	1.65787	1.49053	2.3067	1.87845	1.94525	2.02775	2.33406	2.9488	1.51503	1.81445	1.94723	1.08155
chr1	47532880	47533880	chr1_47532880_47533880	0.663602	0.286347	1.2441	1.21043	0.797607	1.26274	1.27793	0.973549	0.653612	1.28061	2.31574	0.465847	1.43366	1.24584	0.337749	1.85469	1.38158	0.578742	0.80639	1.49471	1.62967	1.77191	1.49546	2.31532	0.13484	0.259779	0.483686	0.194579	0.172249	0.022088	0.309516	0.0189344	0.473356	0.153252	0.0484821	1.06031
chr1	47708860	47709860	chr1_47708860_47709860	2.39605	0.250449	2.1715	1.05869	0.586754	2.23341	1.46944	0.135466	0.837964	1.01386	1.63218	0.475354	0.955126	0.483079	0.283823	0.923739	0.946862	0.622475	1.14816	1.05592	1.58221	2.02504	0.775099	1.76661	0.183456	0.238572	0.40382	0.132367	0.253882	0.135233	0.210555	0.0772833	0.667022	0.156379	0.032981	0.408736
chr1	48493870	48494870	chr1_48493870_48494870	0.174022	0.604303	1.28354	0.785994	0.695587	1.87497	1.44135	0.829729	0.742741	1.27961	2.08894	1.25124	2.71975	2.57662	1.39976	4.96791	3.81949	1.29755	2.68513	5.20012	4.13532	4.6714	4.72051	2.65475	0.280917	0.0295203	0.499676	0.147408	0.217486	0.1255	0.187586	0.107582	0.102458	0.251549	0.0459111	0.107102
chr1	51569475	51570475	chr1_51569475_51570475	0.963138	0.810415	1.46195	1.69345	1.18994	1.27068	2.62711	0.500969	0.98026	1.65249	1.1111	0.572653	1.72882	0.53281	1.04961	1.48586	0.817041	0.79684	0.813821	1.05577	1.58221	1.25928	0.955468	1.1938	0.240282	0.277751	0.27655	0.475909	0.818514	0.555673	0.363373	0.130993	0.340238	0.514051	0.218525	0.503851
chr1	52705750	52706750	chr1_52705750_52706750	5.10463	1.65431	3.3221	4.105	1.63668	2.42643	3.66044	0.325384	1.03513	5.64976	1.82563	0.653929	1.06287	2.05197	1.34398	2.66254	0.667136	1.01211	1.59954	1.82611	2.46638	1.79797	1.7454	1.74846	0.264393	0.305622	0.614307	0.349733	0.759922	0.259859	0.606895	0.111379	1.19333	0.0751233	0.0831801	0.242554
chr1	52706825	52707825	chr1_52706825_52707825	4.15933	5.75723	6.83084	6.19092	3.8701	6.79695	7.72361	0.682905	1.86214	7.05999	2.97683	2.90174	4.47606	5.22944	1.88865	5.7516	3.13127	4.19042	3.12554	3.77581	5.97723	6.95639	3.2236	3.75973	1.49823	3.62407	2.30714	2.34883	3.21342	2.04518	3.08243	0.771402	5.37082	2.16528	0.409006	2.53078
chr1	52707900	52708900	chr1_52707900_52708900	2.37001	0.730476	2.4847	1.98504	0.861203	1.11241	2.60558	0.395109	0.837964	4.33705	1.91842	0.453747	1.69263	0.489436	2.12867	1.57712	0.883738	1.67589	2.37765	2.25849	3.13616	2.87936	3.56061	1.22918	0.401311	1.20611	1.88449	0.926566	2.22146	0.473314	1.54758	0.202869	0.845278	0.121628	0.404018	1.30435
chr1	53166605	53167605	chr1_53166605_53167605	0.502095	0.13412	1.07343	0.364466	0.212857	1.10403	1.20382	0.253906	0.219794	0.832506	3.4832	0.381842	2.03948	1.42965	0.390838	1.846	2.23108	1.56417	0.676347	2.18646	2.3344	4.27002	4.82531	2.08588	0	0.0851733	0.32438	0.0354424	0.156875	0.144839	0.202962	0	0.0739041	0.41872	0.0529859	0.270389
chr1	53182990	53183990	chr1_53182990_53183990	1.79352	0.469874	3.0085	1.86939	1.00265	2.54822	3.27343	0.568103	0.996498	2.83453	4.2908	0.772596	3.31435	1.07748	0.617506	6.92226	4.06838	1.56417	3.37052	7.05403	5.04596	7.11159	9.11004	4.79188	0.485911	0.0702104	1.93118	0.204512	0.387948	0.358184	0.223075	0.204696	0	0.207097	0.109194	0.191047
chr1	53359760	53360760	chr1_53359760_53360760	0.964208	1.11357	0.509281	1.45471	0.39159	0.766995	1.86497	0.221261	0.633128	2.67408	0.132631	0.329387	0.329122	0.166111	0.220751	0.220796	0.297852	1.21657	0.104185	0.357708	0.369182	0.137815	0.210999	1.32106	0.249704	0.490693	0.146572	0.408375	0.340245	0.269964	0.206344	0.168306	0.500906	0.397319	0.152629	0.235624
chr1	53982080	53983080	chr1_53982080_53983080	1.06733	0.223127	1.35423	0.785994	1.87176	1.10202	0.84964	2.03158	1.00556	0.742675	2.73461	0.519746	0.452393	1.08728	0.758581	1.06384	1.31222	0.710985	1.10815	0.79439	0.747953	1.09536	0.79844	0.701613	0.265595	0.283395	0.519663	0.17689	0.278382	0.24096	0.150069	0.0688524	0.307374	0.541799	0.13957	0.128522
chr1	54120925	54121925	chr1_54120925_54121925	1.15775	0.189773	0.354397	0.407467	1.18561	0.416572	0.294952	2.39509	0.466495	0.159337	1.15676	0.087319	0.195437	0.616496	0.286749	0.09105	0.616491	0.0967526	0.212666	0.189654	0.212048	0.328808	0.46496	0.301054	0	0.0267813	0.135994	0.111443	0.0197307	0.182169	0.127636	0.01952	0.162665	0.105328	0.00833026	0.145747
chr1	54428685	54429685	chr1_54428685_54429685	1.68593	1.14464	2.86846	2.96885	1.15718	2.23971	4.15593	0.345086	1.16854	2.43077	2.05883	1.18501	3.18494	1.00581	1.14831	2.81566	1.11616	2.08077	2.37427	2.67929	2.91765	3.80392	2.85285	2.18156	0.55668	0.667321	1.25056	1.28926	1.45736	0.547134	0.738296	0.538502	0.248155	0.453037	0.259461	0.994378
chr1	54464170	54465170	chr1_54464170_54465170	1.02093	0.204533	1.01492	0.74108	1.00165	1.54896	0.896457	1.15056	0.502778	1.58973	1.28917	0.804644	2.13271	1.794	2.30464	2.25212	2.88688	3.84785	6.71367	1.88563	1.61385	2.12629	2.75354	3.67114	0.449468	0.311734	1.09929	0.475637	1.03349	0.088352	0.165075	0.454426	0.631141	0.544895	0.0323214	0.329874
chr1	54478960	54479960	chr1_54478960_54479960	0.106346	0.0852222	0.511555	0.566103	0.193219	0.736596	0.655653	0.184384	0.314236	0.505989	2.08894	0.485257	1.77726	0.363369	0.289736	1.24198	1.33174	0.61915	0.898594	1.3414	1.12073	1.40276	0.989059	1.43404	0.140459	0	0.229018	0.0450414	0.239235	0.0920333	0	0.11834	0	0.212849	0.101004	0.0981768
chr1	54483895	54484895	chr1_54483895_54484895	1.3286	0.728475	0.762427	2.77482	0.508191	1.75284	3.81471	0.181858	0.757611	1.42156	3.40117	0.464106	2.09376	0.887445	0.571533	1.08886	0.593194	0.471393	0.488099	1.22853	1.06203	1.21364	0.715374	1.00008	0.123142	0.106758	0.481879	0.177698	0.367045	0.151288	0.197864	0.181563	0.185266	0.0933039	0.0553449	0.419605
chr1	54488385	54489385	chr1_54488385_54489385	6.48426	3.85849	5.92851	7.73127	6.83806	6.36146	5.71175	6.29099	4.59295	6.59999	8.94293	3.25063	3.42643	6.8824	2.80294	4.57108	3.55565	4.68405	3.30463	4.57424	4.55847	5.2008	5.0041	5.35563	4.03306	5.95384	4.7299	4.25386	4.52089	3.47438	3.87035	1.8218	4.60562	5.70667	0.939068	4.67428
chr1	54922725	54923725	chr1_54922725_54923725	1.72772	2.20267	1.33476	3.30636	1.28416	1.01019	4.21085	0.476562	1.41809	4.51781	0.954944	0.814417	2.60665	2.26167	2.68977	3.77052	1.39585	5.05346	0.98094	2.72408	2.82363	1.30849	2.4833	8.76068	7.19149	2.11819	12.4135	7.41728	6.88996	3.87389	2.63486	1.6604	7.2824	2.96024	0.596703	5.40124
chr1	54924980	54925980	chr1_54924980_54925980	0.354488	0.823815	0.318301	0.377402	0.2061	0.374144	1.17885	0.184384	0.139661	0.61332	0.165789	0.264686	0.29621	1.00359	0.469096	0.582657	0.085919	0.630012	0.234416	0.191629	0.813079	0.442978	0.263749	0.869115	1.62308	1.22673	5.22161	1.7416	1.46199	1.31914	1.1177	0.657445	3.38111	3.33464	1.03249	3.10893
chr1	54934595	54935595	chr1_54934595_54935595	0.729233	0.375673	0.601338	1.00827	1.05994	0.652843	2.37446	0.316087	0.307823	0.946265	0.828268	0.259284	1.20902	0.152551	0.405461	1.30675	0.967904	0.223453	0.650623	1.07938	1.19473	1.4103	1.84086	0.723671	0.275184	0.106032	0.807639	0.529466	0.507763	0.0901551	0.210555	0.0772833	0.460015	0	0.0164905	0.817472
chr1	54945195	54946195	chr1_54945195_54946195	0.378121	0.378765	0.0606287	0.365965	0.2061	0.0623573	0.211928	0.245846	0	0.327104	1.14947	0.235276	0.219415	0.276852	0.220751	0.245329	0.30549	0.405525	0.0694565	0.255506	0.527403	0.328132	0.703331	0.231764	0.332939	0.192429	1.22143	0.720662	0.425306	0.327229	0.152848	0.28051	0.500906	2.77493	0.149636	0.52361
chr1	54957500	54958500	chr1_54957500_54958500	0.196332	3.69733	0.692567	0.665072	0.356711	1.87791	0.770278	0.425502	0.322294	1.95319	1.74461	2.85046	0.546849	2.0125	6.1131	0.339686	0.15862	0.120321	4.32767	0.353777	0.608541	0.885956	2.00855	0.160452	2.07447	11.7899	0.253682	3.40929	2.35554	3.90787	6.19033	3.34993	3.12103	8.25201	1.39852	1.17812
chr1	55956865	55957865	chr1_55956865_55957865	0	0.0757531	0.48503	0.182983	0	0.0623573	0.176607	0	0.124143	0.40888	0	0.156851	0.175532	0	0.294335	0.245329	0.152745	0.289661	0.138913	0.340674	0.117201	0	0.175833	0.0772547	0.16647	0.0962143	0.57	0.240221	1.13415	0.981688	0.229271	0.420765	0.0834843	2.58573	0.718254	2.61805
chr1	55965625	55966625	chr1_55965625_55966625	1.53949	1.46095	2.05272	1.52921	1.35437	4.06213	3.04269	0.316087	1.19709	3.08412	1.4021	2.21832	1.16603	0.751457	0.536109	1.64721	0.752814	0.918638	0.744177	0.730016	1.53198	2.1938	1.09267	1.0926	0.749113	0.907163	0.663062	1.50996	0.789854	0.911568	0.949839	1.11202	0.608242	0.973026	0.833687	0.52361
chr1	56000240	56001240	chr1_56000240_56001240	1.88649	0.71142	2.02843	1.23513	2.25814	0.439212	0.621964	0.192401	1.34803	1.15197	0.207597	0.230161	0.206059	0.270834	0.388714	0.383993	0.179309	0.816087	0.244608	0.249951	0.309562	0.231119	0.412825	0.0453451	0.341986	0.451789	0.669131	1.03399	0.873727	1.24845	0.942006	1.19369	3.77313	0.185086	1.40528	0.56345
chr1	56017035	56018035	chr1_56017035_56018035	0.113436	0.49997	0.327395	0.274474	0.12366	0.374144	0.847713	0.0491691	0.893828	1.86449	0.689682	0.752884	1.21117	0.276852	0.485652	0.490658	0.320764	1.39037	0.541761	0.562113	0.773524	0.433134	0.421999	0.278117	0.54935	1.44321	1.22143	2.35416	4.97608	2.15971	2.7054	1.22022	4.30779	1.05952	2.56776	3.66527
chr1	56018395	56019395	chr1_56018395_56019395	0.291693	0.29219	0.701561	0.070579	0.158991	0.432938	0.163488	0.0632175	0.287302	0.567759	0.545683	0.362997	0.338526	0.0711906	0.737939	0.441592	0.294579	0.357524	0.160742	0.722716	1.03974	0.354382	0.406927	0.476772	0.898936	1.11334	1.13069	7.35076	14.5455	2.39812	1.35598	2.65082	1.67446	0.194605	1.89311	6.6648
chr1	56019150	56020150	chr1_56019150_56020150	0.150136	0.360941	0.481463	0.508584	0.327335	0.445671	0.645135	0	0.690088	2.07807	0.772382	0.809627	0.348482	0	0.29217	0.909161	0.303243	1.74819	0.220627	0.811606	1.25646	0.573266	0.488712	0.552144	1.71855	1.68092	2.52189	6.23161	3.82775	1.1044	2.00275	1.72637	4.64074	1.20197	2.30528	3.04926
chr1	56019930	56020930	chr1_56019930_56020930	0.343581	1.33733	0.849968	0.427546	0.624245	0.712312	1.0087	0.106376	1.16026	0.72183	0.321376	0.814417	1.00256	0.287501	0.993379	1.14644	0.277584	1.51905	1.76713	0.685443	0.973666	0.920031	1.1184	1.46412	2.33378	3.07238	3.38242	6.19493	5.5208	2.50614	6.36889	3.78688	3.98798	8.95605	5.34547	4.98436
chr1	56023830	56024830	chr1_56023830_56024830	2.65649	4.17415	2.73943	3.83143	4.08835	2.81753	1.703	0.474131	4.65155	5.61	1.36421	2.76569	1.81353	0.966159	3.06123	4.19062	2.88267	5.92149	2.35373	4.998	4.87578	1.30181	2.22841	3.72478	13.1859	12.7504	14.2459	22.3258	20.1738	14.6953	12.886	11.6891	14.2835	20.3814	14.7013	14.979
chr1	56025710	56026710	chr1_56025710_56026710	1.37432	1.83556	1.02836	1.17179	0.760984	1.10085	1.99294	0.283668	1.20323	4.47252	1.04064	1.35736	2.6431	1.4375	1.73205	3.42517	1.34827	4.61229	2.35618	3.41985	3.12385	1.22671	3.07369	2.51375	4.60993	10.2579	8.39968	12.667	15.1393	6.54144	8.57122	3.95681	20.7202	7.33512	8.67084	18.6989
chr1	56029045	56030045	chr1_56029045_56030045	0.500454	1.24324	1.12341	1.4531	0.581929	0.924355	1.96345	0.303692	1.38018	3.98297	1.07665	1.0795	0.766661	0.195425	0.467473	1.08233	1.17254	2.26958	1.02959	1.89375	1.45811	0.486407	0.791247	1.71778	2.95239	3.15809	5.13	6.01965	6.1169	2.68521	3.27723	2.00482	2.96124	4.00658	1.93295	3.28026
chr1	56030175	56031175	chr1_56030175_56031175	1.33164	2.81604	0.806626	1.89745	1.20972	1.04923	1.79678	0.577203	2.67177	5.72788	0.726588	2.20955	1.78585	1.51667	2.2459	4.92791	2.21148	8.25155	3.31579	6.03216	3.07269	1.05288	1.92651	3.53692	7.62141	10.7676	12.9365	24.0952	22.384	11.7803	9.89854	6.33891	16.1379	11.1052	6.58139	18.6451
chr1	56032085	56033085	chr1_56032085_56033085	2.16772	1.96128	2.96001	2.0642	2.23604	1.66058	2.73039	0.151549	2.50241	3.56902	1.70059	1.65338	2.09376	0.27306	1.27915	4.14371	1.63835	6.06383	2.36342	3.02407	2.73093	1.91755	2.66639	4.80037	4.64861	3.48744	11.5952	10.6915	10.1986	3.87296	5.00314	3.70907	5.09483	7.09109	2.55693	7.32695
chr1	56058030	56059030	chr1_56058030_56059030	0	0.0705287	0.112895	0.170363	0.031981	0.116114	0.312412	0	0.231162	0.228409	0.246968	0.4381	0.12257	0.343679	0.411053	0.266478	0.355527	0.242716	0.420332	0.237885	0.518309	0.213851	0.163706	0.575414	0.193736	1.16452	0.833942	1.60285	2.01287	1.90414	0.675955	1.33847	0.777267	0.587171	2.17334	1.05625
chr1	56059695	56060695	chr1_56059695_56060695	0.667896	0.210268	0.596655	0.207779	0.728091	0.975571	1.55084	0.0827144	1.36267	0.371431	0.758601	0.613477	0.752982	0.20958	1.5597	0.226987	0.713047	0.467788	1.08664	1.07456	1.24211	0.198719	1.33107	1.03319	1.13417	8.61882	10.9518	6.76884	14.8102	2.9313	4.18474	6.42354	4.36069	3.62839	4.33469	17.2204
chr1	56062045	56063045	chr1_56062045_56063045	3.274	9.70475	5.0464	4.56573	3.90168	5.59668	7.28083	0.564597	4.64637	12.9127	3.6716	8.77661	6.98647	5.63633	7.60449	12.1362	4.36587	21.0138	11.239	9.67397	8.87127	5.70678	11.6886	14.2559	16.1963	30.4926	55.7831	34.219	44.2304	12.415	31.8482	18.5557	46.2785	32.6232	12.5886	60.8236
chr1	56063135	56064135	chr1_56063135_56064135	1.02093	2.59076	2.18263	2.85453	2.30832	2.31969	2.60672	0.147507	3.53807	4.26871	0.954944	2.39982	1.47447	0.996669	1.81016	2.40422	1.28306	4.06684	2.25039	3.37268	2.25025	1.06315	1.95174	2.78117	3.99527	7.50471	8.55001	9.75297	11.3131	6.28281	8.25377	3.5765	10.0181	8.0599	4.00426	15.3941
chr1	56064360	56065360	chr1_56064360_56065360	0.300272	0.541412	0.866634	0.326947	0.763782	0.544709	1.37442	0.130154	1.30624	2.24042	0.526624	0.467092	1.11514	0.586276	0.964162	1.88326	0.90973	1.61017	1.04798	1.35268	1.72181	1.01624	1.43123	1.41103	1.48721	2.40677	3.81517	5.46856	6.07937	3.05334	3.42896	2.19973	4.475	3.55584	2.5667	5.85596
chr1	56072885	56073885	chr1_56072885_56073885	0.185623	0.818133	0.65479	0.359312	0.674509	0.367341	0.572206	0.120688	0.944614	1.00361	0.434066	0.577496	0.560106	0.135909	0.397352	0.521882	0.599871	1.45041	0.477356	0.91982	0.834255	0.193299	0.38843	0.910201	1.67529	2.17269	2.03868	3.30194	2.78382	2.04816	2.4011	1.3082	2.13113	1.48608	1.88052	2.14204
chr1	56073605	56074605	chr1_56073605_56074605	1.53754	2.88318	3.47118	2.94646	2.52534	2.98188	5.23948	0.586475	3.51339	5.29376	3.27903	2.34709	4.16835	1.95131	2.20219	4.60214	2.33534	2.33683	3.27617	4.37746	4.17474	5.52922	4.0325	3.81992	2.16611	2.75428	3.52301	5.02727	5.76469	2.2088	4.25119	1.84782	2.90586	4.57498	1.75237	4.37183
chr1	56075115	56076115	chr1_56075115_56076115	0.291693	1.75314	1.30958	0.423474	0.635965	0.865876	1.58038	0.0632175	1.29286	1.57711	0.682103	0.907494	0.677051	0.355953	0.454116	0.8201	0.235663	0.625667	1.33952	0.591313	0.813707	0.658139	0.610391	0.178789	0.706307	0.964892	0.69098	2.3473	1.64047	0.567977	0.589555	0.97377	0.837228	0.827072	0.923469	1.2791
chr1	56079920	56080920	chr1_56079920_56080920	0.141795	0.397704	0.227358	0.274474	0.154575	0.327376	0.662276	0.491691	0.837964	0.61332	0.862103	0.647009	0.724069	0.692131	0.386314	0.55199	0.515514	0.651737	0.364647	1.02202	1.01085	0.196879	0.659373	0.463528	1.06124	1.58754	1.03822	1.92177	2.23286	3.3132	2.06344	2.26161	0.375679	1.3717	3.72594	0.785415
chr1	56080865	56081865	chr1_56080865_56081865	0.761885	0.122109	0.635244	0.516175	1.55036	0.376936	0.754402	2.67495	0.65036	0.626136	1.78161	0.410855	1.13179	2.752	0.770981	0.92273	0.892532	0.980523	0.643769	1.02965	0.519531	1.19009	1.55888	0.965107	0.771475	0.814231	0.492218	0.774443	0.599872	1.05495	0.708346	0.508686	0.269143	0	0.928638	0.492349
chr1	56089260	56090260	chr1_56089260_56090260	1.79607	1.26886	1.95528	2.74474	1.82055	1.12243	2.03981	0.163897	1.58282	2.26928	0.641051	1.17638	1.06416	0.461421	0.717441	2.63729	1.52745	3.12834	1.04185	2.74669	1.86056	0.951582	1.4726	2.66529	2.393	1.22673	2.58536	4.00368	2.49867	1.79976	1.39473	1.99863	1.21052	2.14426	1.07738	2.20352
chr1	56124680	56125680	chr1_56124680_56125680	0.177244	0.909037	0.557026	0.308783	0.270506	0.678136	0.655653	0.215115	1.05909	4.98322	0.795787	1.70575	1.50573	1.38426	1.89018	2.83662	1.50358	4.12766	2.55253	3.67289	2.83479	0.639857	1.59898	2.3611	4.58832	8.2624	4.2292	6.87632	5.39607	5.27657	5.9324	3.11629	9.93984	8.9515	1.47018	11.454
chr1	56137805	56138805	chr1_56137805_56138805	0	0.378765	0.181886	0.548948	0.2748	0.249429	0.847713	0.0819486	0.993142	0.81776	0.530525	0.392127	0.131649	0.553705	0.80942	0.0817764	0.381862	0.173796	0.138913	0.340674	0.468802	0.328132	0.351665	0.309019	0.749113	1.05836	0.244286	2.16199	0.921496	1.22711	0.382119	0.210382	1.75317	0.630665	0.568618	0.0872683
chr1	56590260	56591260	chr1_56590260_56591260	2.67385	0.535683	1.01337	0.764606	0.883285	1.04226	2.97457	0.158044	0.957673	1.9451	1.30736	0.40333	0.818104	0.177977	0.0946075	0.473135	0.441869	0.260695	0.223253	0.602263	0.640417	0.801579	0.395624	1.29126	0.588589	0.061852	0.314082	0.205904	0.455685	0.0525904	0.196518	0.135246	0.0536685	0	0.0384779	0.280505
chr1	58432395	58433395	chr1_58432395_58433395	1.54686	0.433859	0.347237	0.673709	0.674509	1.53059	1.50276	0.603439	0.304714	0.802892	2.53205	0.384997	0.502659	0.377526	1.44492	0.602171	0.499892	0.236995	0.397796	0.20905	0.287674	0.536943	0.287726	0.126417	0.0681012	0.0787208	0	0.13103	0.115993	0.0669333	0.0625286	0.229508	0.136611	0	0.220373	0
chr1	58596385	58597385	chr1_58596385_58597385	1.08098	0.336878	0.154068	0.552177	0.872894	0.614036	2.30005	0.754891	0.315469	0.259759	0.870685	0.523143	0.543632	0.410393	0.397352	0.441592	0.436671	0.18402	0.154439	0.162321	0.167528	0.354382	0.530601	0.490794	0.0264393	0.122249	0.0775967	0.0763054	0.112581	0.31183	0.242758	0.378688	0.0795556	0.100164	0.190126	0.277205
chr1	58617910	58618910	chr1_58617910_58618910	0.23928	0.223708	0.639444	0.656165	0.869484	0.499833	0.700357	3.11148	0.680846	0.413991	2.20085	0.264686	0.684985	1.59623	0.745034	0.344994	1.61098	0.537683	0.586039	0.646749	0.86527	1.82728	1.33523	0.35851	0.245803	0.162362	0.343527	0.135124	0.20933	0.207075	0.419137	0.29585	0.0352199	0.0532124	0.404018	0.368163
chr1	58620170	58621170	chr1_58620170_58621170	1.43568	1.21442	0.920799	0.945649	0.768044	1.09174	1.92971	0.674155	1.24385	0.845232	0.764702	1.33997	0.59242	0.973309	0.729513	0.534741	0.338306	0.818744	0.322322	0.628784	0.951797	0.304547	1.24251	0.700724	1.49237	1.82657	2.12987	1.65527	1.58493	1.13891	2.77275	2.51473	1.42641	3.52532	2.25366	2.24579
chr1	58922100	58923100	chr1_58922100_58923100	0.446655	0.102267	0.450168	0.18527	0.278235	0.736596	0.655653	1.02333	0.314236	0.358792	1.37273	0.132343	0.459125	2.92771	0.248345	0.303595	0.902149	0.273729	0.351624	0.316188	1.22621	1.37323	1.48359	0.286808	0.0842752	0.292251	0.467197	0.108099	0.167464	0.08283	0.128965	0.165676	0.281759	0.297989	0.0707031	0.441796
chr1	59279305	59280305	chr1_59279305_59280305	0.600545	0.401046	0.577756	0	0.254594	0.429165	0.41139	2.34277	0.558643	0.173173	1.31071	0.207597	0.696964	1.1237	0.233736	0.476227	0.727784	0.3067	0.33094	0.405803	0.496379	0.694867	0.46544	0.736192	0	0.050937	0.129328	0	0.037527	0	0	0.0371263	0	0	0	0.0924017
chr1	59937750	59938750	chr1_59937750_59938750	2.39918	0.899947	3.38854	3.23605	2.44847	2.44129	2.3079	0.309766	1.05583	2.42875	1.86214	1.22814	1.24408	1.59467	1.98676	1.92093	1.54654	0.7508	1.14395	1.93162	2.02523	2.58699	1.18687	1.89815	0.696675	0.649446	0.527658	0.518877	0.516747	0.485936	0.309516	0.284016	0.631141	0.374615	0.23433	0.636186
chr1	60639505	60640505	chr1_60639505_60640505	3.62264	2.37523	2.42906	5.02022	3.47046	3.42161	6.15276	0.142749	1.72999	4.13101	3.38851	3.4836	3.59274	2.25054	3.65307	3.06266	1.66295	1.46325	3.99263	4.82164	1.73532	2.85792	4.28805	5.11376	3.84223	7.87716	17.3758	4.32397	5.24773	1.85254	1.53094	2.25991	5.59883	10.821	0.312788	5.92861
chr1	62230475	62231475	chr1_62230475_62231475	1.34839	2.12252	4.9727	3.77531	3.14983	5.94042	6.74772	0.459221	2.78267	5.91564	5.67561	2.23734	7.93619	3.80803	2.81145	5.20746	3.34598	2.59711	3.04298	4.98959	4.80633	9.49477	3.89652	4.1324	0.720845	1.42143	1.41041	1.30535	1.26388	1.41697	1.01225	1.92917	0.978183	1.22087	1.38738	0.755776
chr1	62325130	62326130	chr1_62325130_62326130	1.61647	0.681778	3.05569	2.88198	1.71578	2.45532	3.05972	0.387207	1.13125	3.29353	3.46167	0.86464	2.75475	2.20098	1.04305	2.77835	1.3747	1.30347	1.59403	2.45285	2.96664	4.40025	2.98696	3.12881	0.206006	0.303075	0.714536	0.486447	0.590112	0.312913	0.22354	0.252459	0.281759	0.510839	0.101004	0.628332
chr1	62337070	62338070	chr1_62337070_62338070	2.81335	1.11564	4.6691	4.12647	2.46617	4.99354	7.94912	0.490295	1.39978	3.28684	6.28039	2.22577	2.39661	2.85976	0.598285	2.19542	1.11304	1.63527	2.6425	2.29955	2.53513	4.86269	2.67046	2.76142	0.549066	0.767527	2.09864	0.945869	1.5224	0.8785	0.433792	0.527151	1.16546	0.657898	0.266284	2.32947
chr1	62753860	62754860	chr1_62753860_62754860	0.531732	0.639167	0.682073	0.308783	0.386437	0.52614	0.417234	0.368769	1.01254	1.70196	0.348157	0.6176	0.543051	0.15573	0.372517	0.59799	1.76134	10.5581	0.468831	2.01211	4.28515	0.406063	1.63195	20.3373	6.9293	1.51537	2.74822	9.95415	3.66826	10.5838	6.70619	10.2167	0.375679	2.55419	0.303013	3.33801
chr1	62754595	62755595	chr1_62754595_62755595	0.0785328	0.881067	1.30958	0.190021	0.570738	1.1397	0.440159	0.272321	1.34074	9.78293	0.477472	0.29319	3.90086	0.613335	0.672441	0.577467	1.87171	2.50267	1.61567	1.62737	2.75061	3.27122	3.50583	3.62622	1.00266	1.71853	2.19857	4.02462	4.03386	3.36417	4.06339	2.00996	1.38712	5.47514	0.372939	11.0925
chr1	62760100	62761100	chr1_62760100_62761100	2.83591	2.56803	2.92837	3.7054	2.24649	3.53566	5.19224	0.442522	2.36492	5.25002	1.98947	1.99985	2.27753	0.775187	1.25828	3.33648	1.48926	3.23261	1.917	2.274	3.23474	2.87443	1.89899	2.87387	2.4471	1.50094	4.12843	6.24574	4.04041	3.04323	3.37029	1.51475	1.72812	2.15687	0.870883	2.85367
chr1	62762245	62763245	chr1_62762245_62763245	0.658662	0.395871	0.580862	0.876546	0.239342	0.814668	1.16902	0.214124	0.324373	1.28204	0.385058	0.478142	0.305765	0	0.192267	0.427347	0	0.555027	0	0.519254	0.306234	0.342951	0.229717	0.201859	0.362474	0.670396	1.70212	1.53431	0.740856	1.78129	0.931877	0.97726	0.654409	2.30701	0.521313	0.228024
chr1	62765635	62766635	chr1_62765635_62766635	1.127	0.95626	1.38186	2.08529	1.13221	1.35566	5.58583	0.287352	0.827081	2.23663	1.86028	0.604996	0.938639	0.582469	0.361229	0.659521	0.321359	0.507847	0.94984	0.567422	0.719185	0.87445	0.98649	0.893947	0.321048	0.0337375	0.428293	0.617711	0.4474	0.573714	0.321575	0.295082	0.526927	0.375942	0.167903	0.153003
chr1	62768255	62769255	chr1_62768255_62769255	2.59558	1.17867	2.46934	3.18204	1.57195	2.5112	4.21881	0.825042	1.64752	4.45333	2.10411	1.25614	1.52623	1.26695	0.572456	2.73188	2.06206	2.54509	1.36676	2.2216	2.81579	1.74188	2.17258	2.65154	0.952262	0.968666	1.52782	2.41849	1.75168	1.34774	0.909314	0.641844	1.52819	0.432914	0.301301	1.39777
chr1	62772795	62773795	chr1_62772795_62773795	0.504854	0.741714	1.16927	0.787228	0.672656	1.07309	2.33703	0.145886	0.46042	2.23222	0.99692	0.604996	1.06766	0.739287	0.545813	1.06759	0.838418	0.446905	0.41216	0.682284	0.869345	1.63561	0.939063	0.962712	0.296352	0.456753	0.241601	0.546436	0.462696	0.509723	0.272102	0.35372	0.17339	0.112272	0.18647	0.258928
chr1	62774710	62775710	chr1_62774710_62775710	0.708977	0.369296	0.409244	1.64684	0.541012	0.444296	1.93385	0.553153	0.907794	0.643986	1.32631	0.176457	1.62915	1.17662	0.469096	1.31864	0.658712	0.608287	0.54697	0.54295	0.659253	0.787516	0.989059	0.289705	0.780326	2.5617	2.04589	5.19478	3.03031	3.19049	3.15248	0.762636	4.94644	0.827748	1.31306	2.42169
chr1	62777220	62778220	chr1_62777220_62778220	1.64666	1.2206	1.63698	1.35466	1.19671	0.950446	2.1227	0.463935	1.05421	1.88744	0.962646	0.375683	0.821744	0.602824	0.544756	1.03276	0.764956	0.630713	0.21173	0.927238	1.09734	0.828797	0.765723	0.471004	0.652453	0.502797	0.460991	1.84815	1.11128	1.42503	1.36453	0.427551	1.34517	0.0274644	0.482215	0.87409
chr1	62777910	62778910	chr1_62777910_62778910	4.32476	4.2327	5.66121	6.72461	5.04945	4.18573	6.99363	0.553153	4.05016	8.92381	3.28262	3.14682	3.09375	2.52628	2.67661	4.63059	2.63485	6.47392	3.17764	4.15197	4.81255	4.40517	4.12108	2.57838	6.02412	8.6232	8.51947	15.0739	12.2541	10.2464	9.9733	6.46926	18.3457	9.83837	3.81572	18.2282
chr1	62872910	62873910	chr1_62872910_62873910	1.57066	1.18	1.69994	2.09023	2.71101	1.457	2.09075	2.08496	2.06268	1.52858	2.02007	1.22163	1.2532	1.38959	1.56648	0.764294	1.86378	0.872324	1.40649	1.194	0.973666	0.885956	0.958626	0.441243	0.605053	0.599489	0.211401	0.62365	0.441664	1.44421	0.674587	0.400536	0.303433	1.83378	0.481713	0.543749
chr1	63031885	63032885	chr1_63031885_63032885	0	0.131957	0	0	0.119671	0.108622	0.399929	0.0713746	0.108124	0.142449	0.154023	0.068306	0.343986	0	0	0.142449	0.0665179	0.756855	0	0.0741791	0.459351	0.514426	0.459434	0.201859	0	0	0.496452	0.836898	0.061738	0	0.0665627	0.183236	0.36356	0	0.0260657	2.8883
chr1	63665150	63666150	chr1_63665150_63666150	1.41795	2.6703	1.68245	2.67612	2.57625	1.54334	1.29806	0.737537	1.95525	0.981312	0.331578	1.11756	0.59242	0.138426	0.993379	0.919984	0.229117	0.260695	0.729293	0.511011	0.571353	1.27971	0.593435	0.173823	0.561835	0.505125	0.244286	0.600552	0.15949	0.245422	0.687814	0.420765	1.06442	0.331099	0.202009	0.654512
chr1	63697990	63698990	chr1_63697990_63698990	0.0567181	0.295437	0.92762	0.247027	0.4122	0.59863	1.09143	0.196677	0.372428	0.318926	1.72421	0.352914	1.21117	0.359908	0.463577	1.22665	1.05394	0.590908	1.08352	1.53303	1.17787	2.97287	1.92537	1.43694	0.848995	0.490693	1.39243	0.432397	0.914408	0.66264	1.30685	0.546994	0.550996	1.30548	0.727232	0.392707
chr1	63731300	63732300	chr1_63731300_63732300	1.03983	0.151506	0.727545	0.457457	0.961799	0.654752	0.830053	2.78625	0.65175	0.654208	2.07789	0.156851	0.8996	1.19969	0.919796	0.695099	1.60382	0.14483	0.520924	0.809101	0.966905	2.62505	1.23083	0.695292	0.249704	0.144321	0.244286	0.0800736	0.0354422	0.122711	0.191059	0.0350637	0.0834843	0.536065	0.0448909	0.130902
chr1	64320105	64321105	chr1_64320105_64321105	0.130888	0.0524444	0.125921	0.253361	0.237808	0.129511	0.268986	0.340402	0.0429725	0.622756	0.367286	0.162883	0.394947	0.830557	0.254713	0.735987	0.211493	0.0802137	0.0480853	0.235851	0.0405694	0.227168	0.486921	1.97891	1.21011	1.73186	2.36769	0.831534	1.91388	1.81235	4.65597	3.01009	6.70443	7.02949	0.124313	7.91456
chr1	65247440	65248440	chr1_65247440_65248440	1.95678	1.15902	1.48692	2.285	1.02019	1.30483	4.34718	0.70066	1.08935	2.28155	2.76536	1.21755	3.07071	1.45348	1.30795	1.76637	1.30597	0.860292	2.09411	1.47555	2.08324	2.24442	2.67046	2.17279	1.0113	1.06076	1.86879	1.44132	1.89793	1.80385	1.34124	0.552254	1.95353	1.37643	0.457887	2.43479
chr1	65254305	65255305	chr1_65254305_65255305	3.52166	5.08839	4.77974	5.47418	2.66278	6.46474	9.07157	1.69608	2.68616	6.29305	5.02427	4.29399	7.81499	5.79943	2.90745	5.80071	2.88831	3.34634	6.10298	5.30419	5.4633	8.44591	6.82347	5.66893	4.22061	7.92008	6.31228	3.99252	5.23482	4.94863	4.78115	4.26189	6.38524	6.70439	1.4218	9.78621
chr1	66395235	66396235	chr1_66395235_66396235	0.700636	0.0802092	0.513561	0.435929	0.436447	0.528203	0.523588	1.47507	0.295752	0.389639	1.96606	0.166077	1.11514	2.19853	0.467473	1.03904	1.01081	0.705409	1.10313	1.08214	0.682521	2.46678	1.21014	0.531694	0.088131	0	0.172437	0.0847838	0.225162	0.129929	0.202298	0.111379	0	0	0.095063	0.0924017
chr1	66480360	66481360	chr1_66480360_66481360	1.06346	0.767	0.409244	3.08783	0.772875	0.911976	3.53655	0.553153	1.11729	2.11595	1.09421	1.32343	1.0861	0.415279	0.745034	1.37998	0.171838	1.30347	0.781386	1.3414	1.05481	1.47659	0.692341	1.30367	0.842752	1.40713	2.565	1.17108	1.91388	0.644233	0.859768	0.394467	1.50272	1.48995	0.269345	1.86536
chr1	67558910	67559910	chr1_67558910_67559910	0.776792	0.200087	0.925247	0.966626	1.10891	0.969927	1.01587	2.59741	0.801531	0.263994	2.90635	0.368258	0.708328	1.51667	0.604666	0.263995	1.09827	0.408044	0.224224	0.499902	0.378354	0.808916	1.21267	0.249398	0.268704	0	0.167283	0.164499	0.104015	0.0240087	0.0897149	0.0617426	0.245008	0.40719	0.061481	0.128057
chr1	67561440	67562440	chr1_67561440_67562440	1.70154	0.255667	0.170518	0.874886	1.12067	0.491064	0.536444	3.27282	0.453897	0.137997	1.44236	0	0.320894	0.778648	0.248345	0.183997	0.945109	0.0325868	0.117208	0.239537	0.164813	0.553722	0.543982	0	0.0936391	0.0541205	0.183214	0.135124	0.199362	0	0.128965	0.157787	0.234799	0	0.0336681	0
chr1	67563955	67564955	chr1_67563955_67564955	1.62756	0.059285	0.189794	0.895024	0.860243	0.146404	0.0967499	4.29696	0.510065	0.191996	1.28018	0.122753	0.291917	1.66111	0.748634	0.127998	1.04597	0.0680073	0.217429	0.199961	0.160514	0.616317	1.20407	0.332531	0.358271	0.263543	0.414224	0.219332	0.110949	0.384139	0.29905	0.274412	0.228674	0	0.0702639	0.512227
chr1	67570080	67571080	chr1_67570080_67571080	0.96812	1.05793	2.51191	1.74622	1.37518	1.97393	3.8476	1.37335	0.92465	2.6267	2.8813	0.766676	2.36968	1.03104	1.02763	1.75114	1.24434	0.5124	1.81066	1.46696	2.40059	3.11612	2.16911	1.72624	0.387472	0.0895788	0.227439	0.335481	0.329979	0.0761655	0.177883	0.0652911	0.0388634	0.0293585	0.125385	0.487499
chr1	67572120	67573120	chr1_67572120_67573120	3.28856	0.393333	1.35365	3.2066	1.6052	1.18179	2.32917	3.19127	0.660702	1.76212	2.45623	0.570092	1.33294	1.29375	0.878759	1.31628	1.28878	1.11297	1.20814	0.994998	1.73434	2.35119	2.48786	2.36667	0.561835	0.0749361	0.761045	0.415767	0.386456	0.2761	0.436497	0.0546185	0.130043	0.0327461	0.0776957	0.29453
chr1	67608405	67609405	chr1_67608405_67609405	1.17348	0.117548	0.112895	0.823422	1.08735	0.135466	0.0986563	2.64496	0.0963177	0.0761363	0.768346	0.170372	0.177045	0.486878	0.365381	0.101515	0.568843	0.197768	0.0646664	0.0264316	0.0909315	0.162934	0.654825	0.407585	0	0	0.025271	0	0.0659958	0.050777	0.0474355	0	0	0.0587171	0.00928776	0.0270833
chr1	67610100	67611100	chr1_67610100_67611100	1.14854	0.204533	0.0409244	0.55581	0.602842	0.294638	0.11921	3.15297	0.0837964	0	0.89526	0	0.355452	1.05896	0.447021	0	0.463962	0.0391042	0.0937663	0.114978	0.118666	0.132893	0.712123	0.312881	0	0	0	0.0540497	0	0	0.103172	0.047336	0	0.17028	0	0
chr1	67614240	67615240	chr1_67614240_67615240	0.785328	0.0786667	0.251842	0.997608	0.713423	0.161889	0.458499	3.65932	0.290064	0.339685	1.05595	0.0407209	0.29621	0.958335	0.305655	0.297226	0.912063	0.270721	0.288512	0.0442221	0.0912812	0.204451	0.502138	0.240678	0	0	0.0422803	0.0415767	0.184027	0	0.198408	0.0364123	0.0433476	0	0	0.0453124
chr1	67618445	67619445	chr1_67618445_67619445	0.959517	0.123028	0.381551	1.11441	1.0181	0.443065	0.84612	3.34387	0.617447	0.282219	1.13086	0.143288	0.49888	0.655703	0.537769	0.182613	0.914746	0.223453	0.225603	0.190188	0.333096	0.479615	1.10656	0.439132	0.0506919	0	0.165306	0.0162555	0.11512	0.0996451	0.124117	0.0284728	0	0.12803	0.0303773	0.159445
chr1	67626135	67627135	chr1_67626135_67627135	1.02093	0.163627	0.392874	2.07502	1.18714	0.269384	0.228883	3.62868	0.201111	0.0883181	1.62341	0.338798	0.142181	0.299001	0.238411	0	0.164964	0.0625667	0.075013	0	0	0.141753	0.189899	0	0.0898936	0	0	0	0	0	0.0825377	0	0	0	0	0
chr1	67626965	67627965	chr1_67626965_67627965	0.827778	0.110559	0.0442426	0.734404	1.50397	0.045504	0.1031	3.22922	0.0905907	0.0596744	0.38714	0.0572293	0.0960681	0.0673425	0.536962	0	0.222925	0.0422748	0.0506845	0	0.0427624	0.191558	0.0641552	0.2255	0	0.140421	0	0.0584321	0	0	0.278844	0	0	0	0	0.0636823
chr1	67632905	67633905	chr1_67632905_67633905	0.33147	0.159377	0.616523	0.994523	0.385434	0.721563	1.53579	2.15514	0.174122	0.458795	1.14717	0.274998	0.815539	0.614828	0.387031	0.372773	0.535599	0.304708	0.194839	0.746608	0.842474	0.966497	0.955662	0.487607	0.116745	0.168687	0.19987	0.0842333	0.198844	0.143428	0.160788	0.0245901	0.146369	0.0221142	0.0209879	0.0918017
chr1	68279530	68280530	chr1_68279530_68280530	0.510463	0.204533	0.68753	0.592864	1.00165	0.606113	2.07902	0.0442522	0.268148	0.309113	0.668461	0.169399	0.450239	0.598001	0.119206	0.441592	0.288688	0.0938501	0.225039	0.413919	0.474662	0.815079	0.427274	0.250305	0.0898936	0	0.3078	0.0432397	0.0765551	0.132528	0.206344	0.0757376	0.0450815	0.17028	0.0484821	0.141375
chr1	68299670	68300670	chr1_68299670_68300670	0.411664	0.791742	1.02971	1.23513	0.448766	0.977602	2.10732	0.285498	0.216249	1.53132	1.27069	0.887978	2.00658	1.3664	0.801112	0.997144	0.63192	0.428885	1.20989	0.81597	1.22493	2.71503	1.76116	0.437361	0.326227	0.125699	0.212765	0.174354	0.154345	0.356258	0.232969	0.152697	0.036356	0.109858	0.078197	0.228024
chr1	68339115	68340115	chr1_68339115_68340115	0	0.200523	0.160488	0.242183	0.0727411	0.396152	0.43009	0.260307	0.164307	0.216466	0.514921	0.207597	0.32525	0.0977126	0.155824	0.173173	0.32346	0.644069	0.0735422	0.495982	0.558426	0.20846	0.698159	0.204498	0.528786	0.662181	3.2332	0.678271	1.83882	0.519717	0.687814	0.334137	0.795556	1.23536	0.316877	2.21764
chr1	75111840	75112840	chr1_75111840_75112840	1.19108	0.477244	0.709356	2.05856	1.42209	0.72958	1.71662	0.368769	0.614507	1.47197	0.716208	0.423497	0.631914	0.664446	0.331126	3.16474	0.756087	1.04278	0.625109	2.14625	1.16029	0.767828	0.949497	2.71164	1.04876	0.779336	3.00472	1.72959	0.829347	1.69341	0.343907	0.378688	0.676222	0.964917	0.0808035	1.88499
chr1	77769435	77770435	chr1_77769435_77770435	2.85859	2.53621	1.70245	3.26075	1.7807	2.4918	2.47956	0.265513	1.07259	4.23927	1.14593	1.18579	1.23223	0.199334	1.03311	2.56124	0.494893	2.18983	1.1252	1.0118	1.32905	1.27578	1.80404	2.83679	1.79787	0.623468	1.49503	2.33495	1.68421	1.85539	1.07299	1.43902	1.26228	1.7028	0.323214	1.03675
chr1	80673725	80674725	chr1_80673725_80674725	1.11882	0.672438	1.21091	1.35357	0.965564	0.853355	2.37766	0.212168	0.4362	1.39131	1.43896	0.34808	1.08746	0.341325	0.517102	0.725905	0.621441	0.27855	0.693614	0.567013	1.2571	0.752456	1.07306	0.685768	0.0307855	0.0355861	0.0903523	0.177698	0.10487	0.0302575	0.0565327	0.0518751	0.0308777	0	0	0.161387
chr1	80822720	80823720	chr1_80822720_80823720	0.356137	0	0.095173	0.028724	0.0647058	0.0978865	0.0776249	0	0.0584626	0.0513477	0.05552	0.12311	0.068886	0.0289729	0	0.154044	0	0.345572	0.174449	0.0802169	0.110387	0.0412073	0.828049	0.339561	0.888483	2.62799	2.2497	1.05585	1.37977	1.15577	3.98292	2.44386	1.5464	2.63339	1.30601	3.34258
chr1	80864390	80865390	chr1_80864390_80865390	1.74022	0.511333	0.37204	0.673709	1.05392	0.344382	0.43349	0	0.228536	0.501807	0.108516	0.336873	0	0.0566289	0.135461	0.250905	0.0468649	0.142197	0.0852421	0	0.0359593	0.201354	0	0.0474063	0.306455	0.826568	0.249838	0.835313	0.521967	0.3514	0.422068	0.172131	1.2295	2.28329	0.422382	1.76718
chr1	80911190	80912190	chr1_80911190_80912190	3.06278	0.409067	0.381961	1.07045	0.24732	0.112243	0.667574	0.221261	0.223457	0.735984	0.397894	0.141166	0.394947	0.249167	0	0.0735987	0.0687352	0	0.250043	0.0766517	0.158221	0.118127	0.0791247	0	0.59929	1.2123	0.293143	0.720662	0.191388	0.147253	0.343907	0	2.25407	1.92983	0.053869	1.17812
chr1	80913570	80914570	chr1_80913570_80914570	2.9662	2.76396	1.39364	2.16983	1.67944	1.6609	2.62906	0.149501	2.21947	2.41681	0.806541	1.63104	2.22558	0.168356	1.69143	2.59585	0.780237	2.40966	1.87533	1.52268	0.812485	0.742287	2.02089	2.45231	6.80276	9.82946	4.60512	8.0052	7.31929	6.71594	8.58838	5.11741	7.73696	7.20236	1.67067	6.94137
chr1	80914430	80915430	chr1_80914430_80915430	1.48199	1.55049	1.68978	1.67341	1.22663	0.868979	1.21517	0.0356873	1.16234	1.31765	0.231035	0.580601	0.420427	0	0.608845	0.712246	0.232813	2.19488	0.362966	0.370895	0.561429	0.200055	0.650865	1.61487	1.88487	4.18998	4.00708	2.65018	4.72295	3.02819	3.62766	1.74074	4.90807	7.25061	0.573444	3.95241
chr1	81158190	81159190	chr1_81158190_81159190	0.0773429	0	0.0496053	0	0.252941	0.0765294	0	0.0670488	0.0253928	0.100361	0.217033	0.0641662	0.287234	0.0377526	0.0602048	0.16727	0	0.165897	0.227312	0.0696834	0	0.18793	0.791247	0.0632084	0.374557	1.37761	0.433052	0.163787	2.89981	0.736266	0.8754	0.918032	0.136611	0.361199	0.575419	1.92784
chr1	81173650	81174650	chr1_81173650_81174650	0	0.0681778	0.163698	0.0823422	0.12366	0.168365	0.0317892	0	0.223457	0.956779	0.318315	0.0705828	0.631914	0.498334	1.25828	0.809586	0.0687352	0.990639	0.812641	0.0766517	0.105481	0.590637	0.632998	0.0695292	0	0.346371	0.146572	2.23405	0.127592	0.147253	0.206344	0.189344	0.826494	0.283799	1.05045	0.54979
chr1	81174575	81175575	chr1_81174575_81175575	1.09846	0.621367	0.973897	1.06315	0.633953	1.74758	1.88321	0.224062	1.40014	2.43154	1.66209	0.643287	1.90474	0.946205	1.68497	2.37565	0.652549	6.21707	2.96729	1.45541	1.8626	2.35507	3.48549	2.50833	4.63692	13.7781	11.132	13.9571	12.1374	6.79415	8.61944	4.00259	16.9484	17.6099	1.74904	14.8831
chr1	81177710	81178710	chr1_81177710_81178710	0.141795	0.170444	0.272829	0.274474	0.4122	0.327376	0.238419	0.307307	0.186214	0.429324	0.397894	0.117638	0.164561	0.761344	0.331126	2.0853	0.400955	0.391042	0.520924	2.61893	0.615303	0.639857	0.527498	2.72323	3.93284	3.24723	3.29786	17.356	4.1999	3.25184	3.61102	4.31284	12.3348	9.79107	1.36917	12.8939
chr1	81178960	81179960	chr1_81178960_81179960	0.283591	0.189383	0.242515	0.411711	0.24045	0.218251	0.653446	0.0819486	0.372428	0.654208	0.309473	0.196063	0.570478	0.138426	0.551877	0.776875	0.725538	1.30347	0.972391	0.979438	0.908304	0.82033	0.48354	1.19745	1.41499	1.15457	3.54215	3.40313	4.04041	3.39501	3.2098	0.490892	0.500906	0.441465	1.25694	1.9199
chr1	82135370	82136370	chr1_82135370_82136370	0.182308	0.29219	0.935415	1.23513	0.993696	0.781693	2.21389	0.158044	0.179564	1.02512	0.511577	0.0756245	1.43873	0.266965	0.638601	0.788558	0.589159	0.446905	0.669759	0.410634	1.29967	0.885956	0.423882	1.86239	0	0.278334	0.392602	0.540497	0.341764	0.5522	0.0736944	0.270492	0	0.0608141	0.0865752	0.504909
chr1	82135900	82136900	chr1_82135900_82136900	0.478559	1.21442	2.09738	3.39662	1.79693	1.31535	4.02333	0.276576	1.04745	1.58697	0.820655	0.727885	0.962682	0.622918	0.434603	0.896984	0.322196	0.684323	0.937663	0.646749	1.28554	0.9967	1.03851	1.23849	0.772523	0.568266	0.618349	1.35124	0.956939	1.24245	0.967239	0.29585	0.845278	0.90461	0.277762	1.47265
chr1	83508230	83509230	chr1_83508230_83509230	0.32722	0.236	0.524672	0.570062	0.404273	0.410119	2.20079	0.0567336	0.386753	0.877519	1.01004	0.271472	0.865844	0.575001	0.305655	0.764294	0.581605	0.461229	0.432767	0.41274	0.38541	1.06769	0.699949	0.160452	0.0576241	0.0333049	0.140934	0.221742	0.147221	0.14159	0	0.0970995	0	0.0873228	0.0621566	0.120833
chr1	84365335	84366335	chr1_84365335_84366335	0.325828	0.261106	0.696585	1.05118	0.868251	0.46569	1.50153	1.74184	0.463555	0.798621	1.57464	0.270317	1.084	2.65072	0.464986	0.610713	0.526482	1.23137	0.558608	0.44034	0.235648	1.54571	1.9697	0.488184	0	0.165816	0.795229	0.275998	0.244325	0.0469957	0.175612	0	0.575508	0	0.0171922	0.300797
chr1	84430240	84431240	chr1_84430240_84431240	0.638079	0.3068	0.613866	0.247027	0.0463725	0.336729	0.190736	0.995675	0.335186	0.386392	1.31305	0.211749	1.21446	1.24584	0.447021	0.275995	0.824822	1.60327	1.68779	0.517399	0.514217	1.32893	2.13637	0.782204	0.955119	0.714391	2.19857	0.540497	1.67464	1.43572	2.5793	0.23668	4.84626	4.17185	0.0404018	2.9453
chr1	84619015	84620015	chr1_84619015_84620015	1.41192	0.217589	0.139317	0.315353	1.6181	0.250756	0.446402	3.38953	0.606187	0.187911	1.82862	0.0901057	0.302512	0.689186	0.887701	0	0.74585	0.232961	0.119702	0	0.100992	0.188501	0.505051	0.0887607	0.0478157	0	0.140334	0	0.0407208	0.0939914	0.219515	0.080572	0	0.108689	0.0343845	0.250664
chr1	84620455	84621455	chr1_84620455_84621455	2.34696	0.493701	1.09132	2.07275	2.30263	1.12243	1.23868	3.84028	1.50256	1.06591	2.08551	0.608473	0.503897	1.97615	1.0048	0.88826	0.450334	0.629263	0.862219	0.607927	0.763824	0.855406	0.572972	0.479512	0.051663	0.418034	0.379064	0.198803	0.0439972	0.203108	0.142306	0.0652911	0.621814	0.626316	0.00928776	0.379166
chr1	85143990	85144990	chr1_85143990_85144990	2.1877	0.219143	0.818488	1.67625	0.596218	0.601303	2.38419	0.237066	1.01753	0.551988	1.19368	0.378122	0.465473	0	0	0.0788558	0.441869	0.335179	0.200928	0	0.282537	0.442978	0.254329	0.297982	0	0	0	0	0.136706	0.0788857	0.0736944	0	0	0	0.0288584	0.0841516
chr1	85210895	85211895	chr1_85210895_85211895	0.977483	1.43609	1.14937	2.26003	0.710387	0.46569	1.09571	0.141231	2.13948	1.36235	0.965103	0.540634	1.26047	0.583157	0.380443	0.939558	0.570356	2.36289	1.27682	1.02746	1.95251	0.490103	0.858587	1.02075	0.239079	0.165816	1.21623	0.459997	0.203604	0.845923	0.351224	0.241716	1.00714	0.108689	0.137538	0.200531
chr1	85225150	85226150	chr1_85225150_85226150	1.70154	1.01004	1.9098	1.95182	1.1221	1.164	2.63144	0.450717	1.15867	1.30842	1.70947	0.745041	2.08444	0.799796	0.858476	1.06309	1.12013	1.28416	1.13446	1.05041	1.66034	1.76097	2.02208	1.41634	0.332939	0.320714	0.447858	0.66728	0.980567	0.586286	0.382119	0.210382	0.347851	0.0210222	0.179563	0.509065
chr1	85229320	85230320	chr1_85229320_85230320	2.9962	1.11159	3.62982	4.94053	0.766154	3.36729	9.86849	0.962005	1.2023	5.71188	5.44941	1.5651	8.8863	18.6875	2.85057	6.38389	2.4655	3.02632	4.97369	2.39953	4.74662	11.7871	17.5967	8.57023	1.12367	1.12947	1.52944	1.17499	1.16497	0.528191	1.12144	0.288132	2.20507	1.33262	0.158094	3.73926
chr1	85244320	85245320	chr1_85244320_85245320	1.67724	0.90579	2.03453	0.846949	1.24543	1.20261	3.88283	0.379305	0.957673	2.20795	1.84168	1.05874	2.65743	1.31703	1.58941	1.23015	0.353495	0.603322	3.08089	0.722716	1.10755	2.10098	1.22078	1.16213	0.674202	0.482446	0.314082	0.27797	0.546822	0.252434	0.353733	0.32459	0.579619	1.31359	0.17315	0.639552
chr1	85606855	85607855	chr1_85606855_85607855	1.67823	0.448292	0.784851	1.18437	1.16884	0.94561	1.6722	0.909292	0.619864	1.05861	2.06033	0.4351	0.681689	1.05811	0.843692	0.514183	0.338968	0.814224	0.359652	0.504011	0.628548	0.70391	1.26816	0.371457	0.646495	0.889653	2.5901	1.65851	2.2547	1.11953	0.961055	0.778126	2.25407	1.39956	0.564518	2.8404
chr1	85611285	85612285	chr1_85611285_85612285	0.78179	0.847616	0.855357	1.53557	1.06949	1.12243	2.00186	1.39534	1.19278	0.735984	2.17228	0.53414	0.736522	1.21216	0.536962	0.576855	0.724506	0.760946	0.371686	0.642217	0.812485	1.00568	1.13341	0.695292	0.769359	0.655297	1.86185	1.4608	1.56903	1.71132	1.63588	0.887017	1.09658	1.97892	1.13562	2.97184
chr1	85612570	85613570	chr1_85612570_85613570	2.75926	0.967387	1.83607	1.60234	2.60688	2.18419	3.69872	1.43521	2.15153	1.61121	2.96807	0.85844	1.8413	1.27951	1.26186	2.17812	1.39328	2.05033	1.46985	1.67805	2.1595	2.56209	2.98322	1.32481	3.31027	3.01905	13.132	5.11281	8.40554	4.08926	4.40573	2.12372	6.2444	14.4968	1.98733	14.4559
chr1	85615790	85616790	chr1_85615790_85616790	2.28365	1.41289	1.18465	3.02283	1.23253	1.48427	2.8924	1.7468	2.46979	1.7867	2.51301	0.975158	1.43428	1.67204	1.00645	1.43808	1.19382	1.28632	0.974676	1.40696	2.00899	1.46882	2.15511	0.782204	3.6815	2.92251	4.91786	3.71236	4.45732	2.35411	2.89153	1.25814	2.71379	6.65435	0.994096	3.58087
chr1	85617285	85618285	chr1_85617285_85618285	0.810259	0.941503	0.62361	0.941054	0.559414	0.988809	2.34635	1.19411	1.11729	0.385515	1.70526	0.235276	1.67382	1.22606	0.693789	0.70094	0.687352	0.695186	0.684643	0.693515	0.904119	1.51878	2.33606	0.297982	0.392393	0.329877	0.628164	0.274538	0.516443	0.385663	0.327531	0.210382	0.787137	0.243256	0.359127	0.785415
chr1	85622730	85623730	chr1_85622730_85623730	0.130888	0.288444	0.251842	0.285031	0.380492	0.194267	0.513519	0.794271	0.51567	0.339685	0.489715	0.325767	0.637991	0.479168	0.356598	0.311379	0.264366	0.140374	0.288512	0.20637	0.811389	0.545204	1.06514	0.213936	0.806737	0.566184	2.84687	2.52232	2.5273	1.84067	1.05818	0.388398	1.7917	1.98659	0.839114	1.63125
chr1	85628640	85629640	chr1_85628640_85629640	0.800726	0.481255	0.850585	1.16248	0.781967	0.940862	1.00978	2.16923	0.591504	0.519518	1.98947	0.332155	0.743429	1.9054	0.876511	0.822574	1.51622	0.613399	0.845735	0.856696	1.1789	1.0423	1.76867	0.838441	0.418622	0.229216	0.474202	0.317939	0.31898	0.216549	0.404597	0.259884	0.220988	0.350576	0.269345	0.277205
chr1	85641310	85642310	chr1_85641310_85642310	1.22511	0.899947	1.44054	1.58097	1.66941	1.07753	2.05994	0.575279	0.905001	2.11963	1.05044	1.82104	1.06636	0.498334	1.23179	1.72221	1.03103	0.875934	1.20021	1.14978	1.74043	1.38209	1.61414	1.54355	1.70798	1.29889	3.6936	2.07551	1.83732	1.45781	1.15553	1.2118	1.53277	0.91951	0.307053	3.11024
chr1	86191715	86192715	chr1_86191715_86192715	0	0.0454519	0	0	0.65952	0.0374144	0.0211928	2.01593	0.186214	0	0.265262	0	0.0263298	0.221482	0	0.294395	0.13747	0	0.0416739	0	0.0351602	0.0393758	0	0	0	0.0577286	0	0	0.0425306	0	0.0458543	0	0	0.0378399	0	0
chr1	86774065	86775065	chr1_86774065_86775065	1.25766	0.503923	1.30484	1.03823	1.02154	0.902825	1.36832	2.72568	1.40875	2.17595	1.52238	0.920646	3.0222	1.26389	1.26692	1.56797	1.64367	1.17879	1.1415	1.89963	1.16946	1.64351	1.96092	0.906903	0.683973	0.527087	1.68876	0.845995	2.41315	1.44052	0.927054	0.713471	0.947365	0.493564	0.433294	1.87817
chr1	86792720	86793720	chr1_86792720_86793720	1.30118	0.461203	1.41229	1.74372	1.01838	1.15544	2.07565	1.30154	1.13372	2.25125	2.31714	0.685069	1.8818	0.610704	0.720687	1.45033	0.889514	0.720744	0.551566	1.23995	1.8304	1.45922	1.02397	1.82003	0.220327	0.33109	0.732858	0.190764	0.506615	0.346478	0.182068	0.185631	0.0883951	0.283799	0.0871411	0.623712
chr1	86849825	86850825	chr1_86849825_86850825	4.51705	2.06005	2.48491	4.10526	2.00169	3.23406	3.47166	0.668559	2.08587	5.57548	1.99233	3.82366	1.43204	0.466068	1.28639	2.44623	1.05328	2.01429	1.4436	1.96868	1.91231	2.01412	1.24664	2.53607	2.73238	2.59779	0.6485	2.48862	1.59719	1.90688	1.23213	1.52565	2.18921	2.03355	0.366232	3.11906
chr1	87175020	87176020	chr1_87175020_87176020	2.98218	2.71276	2.77424	2.17123	2.17707	2.63181	2.23863	0.698719	2.46097	7.58838	1.49524	1.88345	2.3385	0.799958	1.79854	3.03304	1.72561	5.631	1.69766	5.16794	3.28933	1.49214	2.06141	3.35936	1.45486	8.518	8.11158	2.71955	4.04936	1.04627	3.0843	2.87006	5.63519	3.27116	0.637923	3.98081
chr1	87193870	87194870	chr1_87193870_87194870	3.40309	2.04533	2.10823	2.32055	1.74248	2.19384	3.42457	0.167622	2.10761	4.14827	1.19368	1.09083	1.2387	0.490784	0.722458	1.73961	0.937298	1.84856	1.59119	0.975567	1.00686	1.55713	2.01408	1.83304	1.60038	1.73186	2.59831	3.11195	2.20386	1.506	2.81378	1.26229	4.23493	0.902998	0.477475	5.06949
chr1	87199280	87200280	chr1_87199280_87200280	1.47249	0.354	1.19625	1.33014	0.606409	0.74469	2.60427	0.170201	0.418982	2.8024	1.10186	0.366488	1.80004	0.910419	0.343862	0.849216	0.515514	0.270721	0.432767	0.61911	1.36922	1.32893	2.0542	1.40396	0.172872	0.0499574	0.549643	0.0831534	0.110416	0.0849538	0.198408	0.145649	0.260086	0	0.0155391	0.362499
chr1	87200595	87201595	chr1_87200595_87201595	1.87517	0.459156	2.10468	1.71406	1.0978	1.09952	2.89996	0.316087	0.855065	2.79374	1.94887	0.43214	1.66845	1.67806	0.567645	1.44193	0.631241	1.65993	0.650623	0.797803	2.45404	1.26565	1.30798	1.95817	0.366913	0.636192	0.717901	0.485344	0.546822	0.405698	0.589555	0.154567	0.920031	0.243256	0.0494716	1.25025
chr1	87201615	87202615	chr1_87201615_87202615	1.29413	0.720188	2.05198	3.47925	1.69815	2.53733	4.41915	0.498617	0.802557	2.9232	1.88299	0.387709	1.68548	1.26338	0.615615	1.586	1.04555	0.947313	1.05652	1.03642	2.16161	1.59722	1.03642	1.93898	0.126611	0.25612	0.123863	0.274055	0.188692	0.0933295	0.0581251	0.0266682	0.0317475	0.0959321	0.0455231	0.265492
chr1	87294005	87295005	chr1_87294005_87295005	1.38431	1.00533	1.58148	1.08859	1.00605	1.39828	2.61857	0.150008	0.596517	1.3098	1.41623	0.323006	1.14468	0.886866	0.336739	1.01042	0.489301	1.08696	0.699274	0.779509	0.858147	0.961037	1.44838	1.76769	0.304724	1.58509	0.149056	0.586302	0.583895	0.486684	0.38471	0.449291	0.916912	1.55849	0.0547821	0.878599
chr1	87318075	87319075	chr1_87318075_87319075	2.64685	1.48476	2.53428	2.70814	2.14344	1.35939	4.01957	0.508081	2.14767	3.33646	1.62694	0.862679	2.52766	1.36581	1.26564	2.486	2.24535	2.78074	1.52804	3.04903	4.12546	2.73006	3.20016	3.29105	0.715819	1.05836	1.56343	1.96981	1.92805	1.21075	0.840662	0.336612	0.701268	0.832478	0.173578	1.6581
chr1	87435165	87436165	chr1_87435165_87436165	1.02093	0.346133	1.25921	1.40615	1.34123	1.47643	3.15447	0.476562	0.928206	2.64954	1.21204	0.260614	1.91397	1.45667	0.458483	1.97018	0.72965	0.81818	0.778981	2.29955	2.06904	2.15355	1.24165	2.47096	0.172872	0.119898	0.439715	0.432397	0.264998	0.237871	0.222217	0.174779	0.104034	0.130984	0.0870192	0.0362499
chr1	87463595	87464595	chr1_87463595_87464595	0	0.0757531	1.87949	0.731931	0.687	0.249429	2.22525	0	0.186214	1.06309	1.32631	0.156851	0.74601	0	0.0735836	0	0.30549	0.289661	0.0694565	0.340674	0.761804	0.196879	0.615415	0.695292	0	0.0962143	0	0.0800736	0.0708843	0.163615	0.0764238	0	0.0834843	0	0	0.174537
chr1	87471840	87472840	chr1_87471840_87472840	6.52258	4.54519	5.03218	7.4108	4.01895	5.26919	7.82369	0.737537	3.25875	5.76521	2.1221	2.82331	6.34109	6.18304	2.46505	7.2781	1.33652	3.3311	2.50043	3.49191	4.36572	6.13607	5.05519	4.5194	3.91204	7.64903	5.78143	3.40313	3.15435	2.2088	2.36914	1.50774	8.7241	8.67164	0.688326	7.06873
chr1	87472430	87473430	chr1_87472430_87473430	17.137	7.67	9.29568	9.70462	7.15461	6.76465	8.29359	1.34337	5.77597	10.4483	4.26314	4.38622	5.37409	3.0701	4.29282	6.5056	3.46131	6.06115	3.58321	4.2706	4.23806	4.65127	3.603	6.14589	12.6413	7.32947	5.88904	8.95681	6.18592	7.88857	9.32234	6.08606	6.84273	6.41589	1.89023	3.36606
chr1	87473070	87474070	chr1_87473070_87474070	3.43242	0.881609	2.39902	2.34249	2.17471	1.24822	3.56807	0.305188	1.56035	1.71307	0.740905	0.328575	1.00099	0.343679	0.239781	0.761366	0.426632	0.188779	0.549664	0.436122	0.681986	0.824856	0.409266	0.359634	0.154989	0.223947	0.0758129	0.26093	0.197987	0.228496	0.249036	0	0.0388634	0.499095	0.0557266	0.0812498
chr1	87473825	87474825	chr1_87473825_87474825	4.3039	1.88492	4.39737	5.52177	3.12787	3.8955	8.2652	0.433845	1.77451	4.84884	2.85547	1.37014	4.29795	0.390851	1.09077	2.55431	1.13211	1.77886	2.16949	1.84866	1.8304	5.21151	2.88573	2.78117	0.793179	0.458433	0.775967	0.89023	0.900648	0.476408	0.566435	0.259884	0.220988	1.90312	0.0475315	0.924017
chr1	87474925	87475925	chr1_87474925_87475925	2.99237	1.26952	2.08856	2.81099	1.15132	1.85782	5.98515	0.0762969	1.2136	2.20795	1.64646	0.949217	3.55452	1.11696	0.753598	1.59887	0.426632	0.431495	0.969996	0.555064	0.927501	2.07741	2.12818	1.22276	0.232483	0.358315	0.151626	0.0745513	0.197987	0.0761655	0.355766	0.58762	0.46636	0.587171	0.0557266	0.243749
chr1	87475675	87476675	chr1_87475675_87476675	3.49632	1.93326	4.35032	3.21473	2.26145	2.62926	4.10212	0.333407	1.44635	3.53877	1.89681	1.94345	3.01891	1.05811	1.33358	2.99436	1.80783	1.09277	1.54136	2.89806	3.35948	4.44192	3.0566	1.97158	0.400211	0.213517	0.602349	0.207314	0.340827	0.272318	0.254397	0.129688	0.0617555	0.11663	0.0664139	0.0968319
chr1	87477920	87478920	chr1_87477920_87478920	1.54962	0.255667	1.16927	1.36747	1.09307	1.383	3.03133	0	0.688328	1.77425	2.08894	0.0378122	1.07905	0.489436	0.177389	0.946269	0.220935	0.307247	0.703247	0.451698	0.649835	1.20237	1.56837	0.521469	0.120393	0.324723	0.117781	0.0772138	0.0683528	0.0788857	0.184236	0	0.0402513	0.0304071	0.0288584	0.126227
chr1	87538990	87539990	chr1_87538990_87539990	2.14719	0.535683	0.922423	1.05869	0.544693	0.775012	1.264	0.210725	1.03748	2.03272	0.833682	0.638607	0.827507	0.316403	0.772628	1.59464	1.06376	2.27177	0.595342	1.60604	1.56965	0.942207	1.14919	1.77134	0.891801	1.11334	4.60653	2.05904	3.28093	1.36735	1.47389	0.796447	3.09488	1.83794	0.166737	2.95465
chr1	87545910	87546910	chr1_87545910_87546910	0.196332	0.0786667	0	0.285031	0	0.259023	0.220079	0	0.128918	1.10398	0.0918216	0.407209	0.136712	0.0958335	0	0	0	0.240641	0	0.0884443	0.121708	0	0.0912978	0.320904	0.0864361	0.599489	0.253682	0.415767	0.294443	0.339815	0.555542	0	4.50815	0.196476	0.404018	0.271874
chr1	87576310	87577310	chr1_87576310_87577310	0.756242	1.02267	2.03106	2.699	0.8244	2.3384	2.22525	0.204871	0.558643	2.00351	1.19368	0.627403	0.8996	0.23071	1.14055	1.92174	0.992842	0.608287	0.20837	2.34214	0.879004	0.984395	0.791247	3.36058	0.790731	0.384857	1.66929	0.440405	0.283537	0.654459	0.229271	0.245446	0.292195	0.157666	0.134673	0.479976
chr1	88928110	88929110	chr1_88928110_88929110	1.57066	0.629333	1.51105	0.665072	0.784765	0.647557	1.17376	0.680804	0.902423	1.44366	0.642751	1.14018	1.0937	0.670835	0.534897	1.27382	0.396549	1.44385	0.577023	0.884443	0.851958	0.340752	1.00428	0.561582	1.55585	1.39881	1.86033	2.82721	2.64998	1.78403	1.5079	0.801071	1.64721	1.96476	1.1499	3.44374
chr1	88998925	88999925	chr1_88998925_88999925	1.0828	0.681778	1.885	4.64111	1.51764	1.32651	3.55462	1.54212	1.62514	1.40506	1.51923	0.834161	4.63165	0.906063	0.842867	1.60579	0.499892	0.94798	0.909249	0.487784	1.1507	2.30885	4.31589	1.76983	1.83873	0.393604	0.266494	1.11375	1.33391	1.13787	1.18804	0.803278	0.273221	1.3416	1.17532	0.714013
chr1	89046385	89047385	chr1_89046385_89047385	1.46846	0.672438	1.03152	0.812142	1.0672	0.738037	0.809973	0.818363	1.01015	0.544427	0.359739	0.551126	0.551843	0.307192	0.870908	0.846889	0.564947	1.1142	0.84775	0.724516	0.736919	0.291273	0.585306	0.85721	3.78661	4.69737	7.71007	7.72985	8.49447	5.23455	8.87563	3.86469	9.23244	7.93083	3.58635	5.90675
chr1	89086920	89087920	chr1_89086920_89087920	1.94462	0.92527	1.67595	0.941054	0.6183	1.12243	1.24886	0.316087	0.51874	2.15538	0.568419	0.201665	0.59242	0.0593255	0.37843	0.367994	0.343676	0.0372421	0.223253	0.711766	0.565074	1.26565	0.339106	0.496637	0.0535081	0.247408	0.314082	0	0	0.105181	0	0	0.0536685	0	0.0192389	0.280505
chr1	89278820	89279820	chr1_89278820_89279820	0.150136	0	0.0481463	0	0.218223	0	0.0560987	0.650768	0.049292	0	0.140433	0.062279	0.766661	2.12525	0.0584341	0	0.242595	0	0.0551566	0.0676339	0.0465355	0.156345	0.209448	0.245397	0	0	0	0	0	0.0649647	0	0	0	0	0	0
chr1	89407040	89408040	chr1_89407040_89408040	1.12302	0.818133	1.47328	0.74108	1.33553	2.59282	2.44141	2.07985	0.70389	2.95866	3.15132	1.05874	2.63034	4.33551	1.50994	2.95867	1.48468	1.03235	1.20021	2.0696	2.05687	4.00452	5.41213	1.50183	2.69681	4.36428	5.40849	6.22652	5.47369	3.57825	7.75854	1.13606	12.3072	6.0279	2.1817	7.25723
chr1	89945550	89946550	chr1_89945550_89946550	0.340309	0.477244	0.436527	0.658738	0.24732	0.336729	1.43052	0.737537	0.558643	0.44159	0.63663	0.211749	1.30332	0.166111	0.529802	0.662388	0.343676	0.104278	0.125022	0.306607	0.421922	0.826892	2.61112	0.486705	0	0.0865928	0.293143	0	0.0637959	0.368133	0.137563	0.0631147	0.150272	0.283799	0.188542	0.157083
chr1	89954715	89955715	chr1_89954715_89955715	2.61913	1.70266	2.94827	2.96173	1.1848	1.63076	3.57005	1.03101	1.98304	2.16171	2.04988	0.532143	3.05825	1.8394	0.707328	2.11548	0.539805	1.14651	2.16988	2.0106	1.55736	2.53263	2.73415	1.78009	1.48254	0.435231	1.47339	0.950822	1.36276	0.821072	0.713022	0.713758	0.578271	0.267455	0.465361	1.11027
chr1	90062375	90063375	chr1_90062375_90063375	1.1037	0.608072	2.12364	2.87085	1.60424	0.819072	2.01046	0.299002	0.770021	0.95479	0.903326	0.572293	0.736522	0.404055	0.375873	1.25317	0.390119	1.09914	0.354791	1.18085	1.24011	0.574674	0.962328	0.732876	0.485911	0.772315	0.772472	0.525889	0.362085	0.238789	0.278844	0.25587	0.365526	0.782365	0.152872	1.52837
chr1	90219365	90220365	chr1_90219365_90220365	0.823328	0.791742	1.26734	1.59372	1.07704	2.38969	3.07638	0.0713746	0.810933	1.28204	1.00115	0.204918	1.07018	0.401883	0.576801	0.925919	0.598661	0.655941	0.302472	0.519254	0.96974	0.685901	0.612579	1.0093	0.217484	1.00559	0.709217	0.418449	0.432166	0.570013	0.465939	0	0.654409	0.98872	0.208525	0.684071
chr1	91095425	91096425	chr1_91095425_91096425	1.77099	0.751347	1.77061	3.07523	0.719247	1.95853	2.84157	0.496709	0.957673	3.0641	1.46165	1.12356	1.83771	0.762757	0.851468	2.07278	0.715407	0.638436	0.344448	0.844733	1.09786	2.31433	0.775099	1.14936	1.28419	0.583176	0.942246	0.485344	1.64047	0.450775	1.64233	0.618266	0.966032	2.84958	0.725583	2.78902
chr1	91099635	91100635	chr1_91099635_91100635	0.572482	0.420536	0.382471	1.08507	0.606743	0.676606	1.31019	0.59968	0.579526	0.557147	1.04865	0.237475	0.686543	0.675313	0.278518	0.350798	0.173444	0.423933	0.490739	0.623243	0.207018	0.612717	1.06486	0.23393	0.630095	0.728351	1.6027	0.62637	1.12686	0.289002	1.00279	0.318523	2.549	1.51183	0.422897	2.97283
chr1	91226425	91227425	chr1_91226425_91227425	0.154686	0.805737	0.793685	1.27256	1.06797	1.12243	1.09817	0	0.457071	0.869799	0.0723443	1.02666	0.287234	0.302021	0.421434	0.936711	0.124973	0.568788	0.28414	0.278733	0.575348	0.322166	0.215795	1.76983	1.29392	1.10209	1.39909	1.63787	0.753952	0.535466	0.562757	1.03279	0.614748	2.11559	0.293831	1.42803
chr1	91465720	91466720	chr1_91465720_91466720	2.55232	0.511333	1.27889	0.92635	0.463725	0.631368	0.327827	0.0691441	0.418982	0.965979	0.14921	0.132343	0.0740525	0	0.372517	0.620989	0.128878	0.342162	0.0586039	0	0.148332	0.0553722	0.0741794	0.0651836	0.0702294	0.0811808	0.137411	0.202686	0.0598087	0	0.193448	0.11834	0.774838	0.0532124	0.101004	0
chr1	91553030	91554030	chr1_91553030_91554030	0.478559	0.95875	0.818488	1.7755	0.231862	0.894438	0.0298024	0.138288	0.5761	1.31097	0.29842	0.264686	0.185131	0.15573	0.558776	0.413993	0.386635	0.537683	0.117208	0.790471	0.148332	0.110744	0.0741794	0.586653	0.561835	0.162362	0.137411	0.135124	0.657895	0.13805	0.773791	0.05917	2.18364	0	0.479771	1.39902
chr1	91555805	91556805	chr1_91555805_91556805	0.356137	0.190264	0.647176	0.574481	0.258823	0.50901	0.0443571	0.926209	0.389751	0.975607	0.49968	0.196975	0.330653	0.98508	0.184815	0.308088	0.623412	0.691144	0.305286	1.17651	0.294364	0.247244	0.607236	1.89184	0.41811	0.181241	0.460166	0.201115	1.06821	0.359572	1.43961	0.264201	3.82669	0	0.657703	1.69869
chr1	91556750	91557750	chr1_91556750_91557750	1.2397	0.409067	1.21604	1.51745	0.662464	1.08234	1.32152	0.189652	0.742197	1.29323	1.296	0.725995	0.321599	0.783097	0.397352	0.346965	0.294579	0.513941	0.455436	0.689865	0.361647	0.632826	0.779944	1.31112	0.481573	0.29689	0.471123	0.432397	0.601504	0.567977	0.501122	0.189344	3.25231	0.413536	0.253954	1.1108
chr1	91569455	91570455	chr1_91569455_91570455	0.628262	0.251733	1.2844	0.684074	1.05587	0.647557	1.12974	0.680804	0.670371	0.407622	2.0568	0.19546	1.00256	0.345001	0.61131	1.29081	0.697926	0.866308	0.403916	0.672177	0.803275	1.06315	1.57032	0.962712	0.726063	0.119898	1.21767	0.133045	0.441664	0.237871	0.285707	0.203909	0.208068	0.681118	0.111882	0.326249
chr1	91590935	91591935	chr1_91590935_91591935	0.443881	0.11857	1.04387	0.823422	1.15595	0.878425	1.86589	0.224468	0.364332	0.607987	2.04137	0.306882	1.95756	0.577779	0.31673	1.34398	1.22528	1.72285	1.03279	1.93296	1.1236	1.15559	1.78891	1.5115	0	0.188245	0.700994	0.156666	0.388323	0.0640232	0.23924	0	0.163339	0	0.105396	0.239039
chr1	91604340	91605340	chr1_91604340_91605340	0.665821	0.35571	1.13877	0.161104	0.766154	0.622217	1.7415	0.192401	0.582931	0.767983	2.38736	0.368258	1.98332	0.975002	0.215952	1.72797	0.627582	1.29214	1.30457	1.94962	1.96056	2.85047	2.21893	1.31501	0.683973	0.62121	1.43385	0.234999	0.62409	0.288104	0.448574	0.246971	0	0.333156	0.509414	0.256113
chr1	91608600	91609600	chr1_91608600_91609600	0.294498	0.275333	0.818488	0.380041	0.856107	0.841824	0.715258	1.10631	0.902423	0.297224	1.92825	0.162883	0.956986	1.24584	0.267448	0.467069	0.475859	0.120321	0.468831	0.442221	0.669396	1.29486	2.69328	0.481356	0.259308	0.0999148	0.253682	0.0415767	0.0736107	0.0424769	0.317453	0.145649	0.433476	0.130984	0.0776957	0.226562
chr1	91609240	91610240	chr1_91609240_91610240	0.957118	0.19175	0.665021	0.308783	0.231862	0.26307	0.953677	0.207432	0.209491	0.206995	1.4921	0.0661714	0.666472	1.16797	0	0.413993	0.193318	0.391042	0.175812	0.215583	0.296664	1.10744	1.03851	0.847387	0.561835	0.405904	1.71764	0.135124	1.43541	0.897324	1.22517	0.5917	0.704398	3.4588	0.22726	1.25175
chr1	91611170	91612170	chr1_91611170_91612170	1.6515	1.35353	3.39432	2.68823	1.52756	3.09494	2.11773	0.227769	0.640796	2.82488	7.44295	0.778487	3.31058	9.41706	1.92832	5.97448	0.788433	3.7034	3.28182	1.92756	3.18768	7.06159	8.44773	4.26378	1.61941	1.22249	9.02062	0.826642	2.25162	0.747094	2.0331	0.389826	6.46389	5.9097	0.0594144	7.935
chr1	91617240	91618240	chr1_91617240_91618240	1.12302	0.0818133	1.0804	2.12443	0.667764	0.471421	1.43052	0	0.301667	0.92734	1.33692	0.0846994	0.260665	0.498334	0.0397352	0.485752	0.288688	0.156417	0.0375065	0.689865	0.537951	0.496135	0.189899	1.08466	0	0.207823	0.0439715	0	0	0.044176	0.0412688	0.0378688	0	0.0340559	0.0808035	0.282749
chr1	91650565	91651565	chr1_91650565_91651565	0.315101	0.101004	0.747754	0.365965	1.2137	0.478073	0.906582	1.77555	0.4345	0.272587	2.0042	0.235276	1.25798	2.58396	0.539613	0.89954	0.636437	0.753118	0.486196	0.369064	0.62507	2.4063	1.49458	0.669541	0.16647	0.481071	1.22143	0.21353	0.543447	0.327229	0.33117	0.140255	0.389593	1.19826	0.339175	0.610878
chr1	91913705	91914705	chr1_91913705_91914705	3.62264	2.1333	1.93621	2.62964	2.15408	1.52071	4.37871	0.237915	2.28863	2.80149	1.64292	1.27504	2.99395	0.643012	1.19633	2.46912	1.24167	1.78281	1.10906	2.44791	2.10961	2.00055	2.45031	2.98303	1.71571	0.977661	2.05673	2.5107	2.46952	1.25878	1.26469	0.692226	0.605934	0.677456	0.356231	1.03877
chr1	91915090	91916090	chr1_91915090_91916090	2.15529	1.77262	0.782111	2.05856	0.59769	0.93536	2.08749	0.368769	1.28488	2.13435	1.08758	0.752884	1.60612	1.41195	0.507727	1.20211	0.412411	0.782084	0.770967	0.868719	0.896584	0.94502	1.39787	1.43694	1.07373	4.27191	2.51614	2.47427	2.80702	1.34982	1.49026	1.1571	6.53682	2.49743	0.745188	3.27256
chr1	91916800	91917800	chr1_91916800_91917800	2.37629	1.37531	1.49586	1.02218	1.3432	1.21919	2.99257	0.190742	0.866859	1.02784	1.52297	0.766676	2.0224	0.601438	0.753598	1.48466	0.817712	0.916926	1.03466	1.30837	1.09118	1.68026	2.0054	1.54643	0.813692	1.74679	2.19857	2.23654	3.1678	1.29481	2.31248	1.33847	2.44839	3.05329	0.543334	3.12812
chr1	91919655	91920655	chr1_91919655_91920655	0.612556	0.49088	0.261916	1.38335	0.296784	0.606113	0.305177	0.354018	1.00556	0.44159	1.43242	0.677595	0.805691	1.69434	0.0794703	0.618229	0.412411	0.5631	0.075013	0.551892	0.569595	0.0708765	3.51314	2.50305	0.179787	0.311734	0.0879429	0.0864795	0	0	0	0.227213	0	0.272447	0	0.188499
chr1	91941320	91942320	chr1_91941320_91942320	7.20857	6.14982	4.55699	7.56102	4.31139	6.55257	6.18602	1.10631	2.86493	9.45839	3.46813	4.54973	4.02685	5.6231	3.55737	5.5199	2.46611	6.52089	2.24279	4.27281	4.42591	3.05296	2.63036	5.2006	1.22996	3.84402	2.49568	1.84061	2.28889	0.895459	1.60335	1.40729	2.7719	0.678817	0.556889	3.02491
chr1	92441450	92442450	chr1_92441450_92442450	2.41798	0.94193	1.96006	2.47027	1.65965	2.17102	2.64771	0.17468	1.45541	1.04587	2.16747	1.39308	0.40534	0.819629	0.548973	0.813459	0.35272	1.21429	1.11039	1.059	1.39484	0.862641	0.937003	0.988047	0.561835	0.546902	0.491786	0.682733	0.377739	0.610326	0.950269	0.348792	1.0084	0.492914	0.223273	0.992103
chr1	92802785	92803785	chr1_92802785_92803785	1.33892	0.704131	1.1271	1.82233	0.577755	0.828023	2.22004	0.0725446	0.384639	1.44784	1.40893	0.48598	1.76755	0.857789	0.325698	1.73741	0.540867	0.589768	0.860805	1.4702	1.37471	2.14953	0.856104	1.06004	0.110525	0.38328	0.180211	0.212655	0.282375	0.181049	0.135308	0.1552	0.147808	0.0279147	0.119218	0.115881
chr1	92804405	92805405	chr1_92804405_92805405	1.58172	1.03707	1.70614	1.77442	0.78376	2.01563	3.33116	0.592107	1.86476	3.17199	2.15199	1.10348	2.36968	1.50904	1.20325	1.80369	1.16172	2.77585	1.84891	1.91089	3.36498	2.99478	2.9421	2.99661	2.75378	2.12213	3.87073	3.44091	3.01907	3.60874	8.39908	1.12006	2.06359	2.99788	3.05005	2.38943
chr1	92808470	92809470	chr1_92808470_92809470	0.98166	0.236	0.629606	0.570062	0.428054	0.45329	1.02704	0	0.193376	1.01905	0.367286	0.244325	0.729132	0.575001	0.305655	1.01906	0.951718	0.360962	0.504895	0.707554	0.365125	2.38527	1.00428	1.28362	0	0.799319	0.253682	0.24946	0.662496	0.254861	0.476179	0	0	0.196476	0.0621566	0
chr1	92810400	92811400	chr1_92810400_92811400	5.1797	4.73735	5.39239	5.5581	3.80527	5.1995	5.58883	0.667037	3.47509	10.8612	3.61615	3.09838	5.14883	3.22452	3.82743	8.65326	5.06417	11.3977	4.84	9.07985	10.3542	5.1203	5.70745	8.49688	9.60077	10.0091	13.5794	15.2452	15.3532	9.95584	14.0344	5.65248	17.1873	16.2892	2.50729	19.1445
chr1	92812540	92813540	chr1_92812540_92813540	0.255232	0.357933	0.450168	0.308783	0.74196	0.841824	0.524523	0.442522	0.796066	1.04878	0.89526	0.529371	1.06636	0.124584	0.546359	1.04878	0.463962	2.50267	1.35961	0.91982	1.1471	1.06315	1.72096	0.67791	3.82048	5.06568	11.6524	2.86463	8.80383	2.98188	3.66261	2.22479	6.64952	7.83286	1.21205	7.12764
chr1	92816335	92817335	chr1_92816335_92817335	0.827778	0.110559	0.973337	2.13645	0.701854	0.819072	1.28875	0.0598003	0.498249	1.07414	0.580709	0.286147	0.320227	0.134685	0.107392	0.179024	0.111462	0.253649	0.101369	0.43505	0.256574	0.0478895	0	0.056375	0.121478	0	0.0594209	0.0584321	0	0	0.0557687	0.0511741	0	0.0460215	0	0.0636823
chr1	92819770	92820770	chr1_92819770_92820770	1.41049	0.861193	1.61544	3.15284	1.34236	2.90208	3.73942	0.232906	0.727706	3.42814	2.2303	0.863711	2.19819	0.754059	0.653539	1.62692	1.11242	0.72034	0.542857	1.18003	1.97776	2.02837	1.2181	1.07038	0.0887108	0.273451	0.115714	0.256025	0.277009	0.0581263	0.162903	0.0498274	0.0889766	0.672156	0.116952	0.248026
chr1	92822610	92823610	chr1_92822610_92823610	2.14932	0.915018	1.83083	3.25035	1.43999	2.23748	3.5261	0.52404	1.21284	2.09174	2.04182	0.696541	2.47881	0.721274	0.470548	1.36545	0.976763	0.617435	0.74026	1.51286	1.62384	1.77191	1.53044	1.37229	0.0887108	0.205088	0.578572	0.284472	0.402922	0.116253	0.135753	0.0747411	0.0889766	0.179242	0.0637923	0.372038
chr1	93000210	93001210	chr1_93000210_93001210	0.850772	0.574129	2.01032	1.75519	0.813552	0.620291	2.0663	0.271724	0.676252	0.658512	1.13086	0.16717	0.883433	0.568276	0.191705	0.426098	0.379852	0.123487	0.460606	0.342916	0.582919	0.40412	0.333157	0.640401	0.0197135	0.0227876	0.0192857	0.113789	0.0335768	0.0581263	0.0724015	0.0332183	0	0	0.0212641	0.0413376
chr1	93394940	93395940	chr1_93394940_93395940	0.612556	0.73632	0.458353	1.33394	0.816156	1.01019	2.21253	0.486775	0.603334	1.10398	0.572967	0.677595	1.42181	0.448501	1.90729	0.618229	0.577376	0.312834	0.337559	0.735856	0.91768	1.24034	0.379799	0.917786	0.179787	0.259779	0.219857	0.432397	0.612441	0.265056	0.206344	0.0378688	0.0450815	0.17028	0.484821	0.0471249
chr1	93399480	93400480	chr1_93399480_93400480	0.675613	0.330863	2.21473	0.653894	1.69123	1.46081	1.62686	0.162692	0.443628	2.14301	1.05325	0.373674	1.49847	0.549634	0.175302	1.88326	0.636811	1.08112	0.937663	1.01451	2.7456	2.68393	2.54828	1.8098	0.330491	0.229216	0.355652	0.317939	0.309598	0.292341	0.364137	0.111379	0.0994445	0.100164	0.130712	0.207904
chr1	93400440	93401440	chr1_93400440_93401440	0.364616	0.340889	1.63698	0.646975	1.41326	1.00217	3.83742	0.316087	0.957673	2.4708	1.42105	0.554579	2.73642	2.01707	0.425734	0.683417	0.638255	0.633115	0.669759	0.657015	1.73289	2.02504	1.35642	1.04294	0.374557	0.556668	0.52347	0.514759	0.637959	0.315543	0.147389	0.450819	0.0536685	0.527056	0.269345	1.51473
chr1	93938140	93939140	chr1_93938140_93939140	1.91424	0	0.491093	0.92635	0.324607	0.71555	2.40804	0.110631	0.167593	0.993578	1.4921	0.264686	0.918251	0.249167	0.0993379	0.275995	0.257757	0.46925	0.281299	0.574888	0.316442	1.06315	0.593435	1.04294	0.0561835	0	0.164893	0.0540497	0.143541	0.22088	0.103172	0.142008	0.0563519	0	0.0404018	0.117812
chr1	93963325	93964325	chr1_93963325_93964325	0.880109	0.0705287	0.733817	2.21472	0.31981	0.522511	0.855021	0.381485	0.115581	0.685226	0.740905	0.146033	0.204283	0.343679	0.274036	0	0.213316	0.269684	0	0.0792949	0.436471	0.427703	0.0818532	0.575414	0	0	0.0758129	0	0.197987	0	0	0	0	0	0.0278633	0
chr1	94341980	94342980	chr1_94341980_94342980	0.943247	0.733652	1.03201	0.72497	0.524211	1.17123	1.40978	0.144301	0.801531	1.65596	1.01203	0.529371	1.33938	0.866669	0.345523	1.34398	0.963787	1.46216	0.815359	1.82464	1.6854	1.96451	1.54809	2.04053	0.7084	1.12947	3.44125	1.78599	3.57812	0.768278	0.672862	0.493941	1.51905	1.96192	0.333754	1.17812
chr1	94381955	94382955	chr1_94381955_94382955	1.67061	0.446255	0.357158	0.628795	0.37098	0.0918353	0.294773	0.281605	0.304714	0.802892	0.260439	0.269498	0.236968	0.588941	0.180614	0.0401448	0.112476	0.853182	0.136387	0.58534	0.287674	0.193299	0.431589	0.189625	0.490329	0.37786	3.55769	0.786177	1.70509	0.36144	0.187586	0.240983	0.286882	0.681118	0.0293831	0.985338
chr1	94550760	94551760	chr1_94550760_94551760	0.425386	0.278909	1.17813	0.823422	0.491829	1.09692	1.63281	0.15086	0.584035	1.38833	2.64057	0.72187	2.36968	1.17033	0.707406	2.07415	1.23411	1.24422	1.57698	2.17761	1.48632	2.1075	2.93121	1.43799	0.783164	0.432964	1.18257	0.458603	0.666957	0.3514	0.578389	0.530737	0.443984	1.5222	0.679484	0.606911
chr1	94598990	94599990	chr1_94598990_94599990	0.283591	0.0852222	0.954902	0.205856	0.669825	0.561216	0.556312	0.153654	0.395705	0.429324	1.65789	0.176457	0.921542	0.380672	0.193157	0.858652	0.744631	1.19485	0.625109	0.990085	0.747154	2.04262	2.8353	0.753233	0.40577	0.216482	0.671786	0.0600552	0.451888	0.0920333	0.429884	0.0788934	0.250453	0.236499	0.280568	0.0654512
chr1	94612165	94613165	chr1_94612165_94613165	0.185623	0.185939	0.65479	0.0449139	0.573332	0.428565	0.641565	0.160917	0.0609428	0.160578	0.694505	0.269498	1.93883	0.815456	0.25286	0.923329	0.524887	0.739425	1.0229	0.961631	0.863022	2.38403	3.23692	0.341325	0.245164	0.18893	0.359767	0.0393089	0.278382	0.16064	0.26262	0.206557	0.286882	0.309599	0.308523	0.257045
chr1	94614575	94615575	chr1_94614575_94615575	0.40837	0.24544	0.829401	0.131748	0.74196	1.09998	1.44959	0.324516	0.46926	0.706545	1.97355	0.621129	2.43287	2.35878	0.503312	2.20796	1.81461	1.18877	1.00017	1.34907	1.18138	2.69331	2.81684	1.80776	0.0898936	0.0346371	0.175886	0.0864795	0.229665	0.0589013	0.192588	0	0.0601087	0	0.22625	0.157083
chr1	94622480	94623480	chr1_94622480_94623480	0.574271	1.25277	1.28912	0.524932	2.04039	1.53633	1.21594	1.49351	0.481829	0.44159	2.20831	0.952868	2.32525	2.02448	0.993379	2.53916	2.37136	1.50551	1.99253	2.18457	2.53153	2.68002	2.81882	1.06901	0.365193	0.227306	0.934394	0.108099	0.215311	0.24849	0.25793	0.449692	0.535343	0.744973	0.353515	0.412343
chr1	94623285	94624285	chr1_94623285_94624285	0.928115	1.2272	1.75603	0.673709	2.22588	2.17344	1.31781	0.764357	0.975085	1.04376	2.90824	2.04049	2.30505	1.99334	0.830826	3.29187	1.68714	2.30359	2.1822	2.75946	3.711	2.89949	1.81268	2.04795	0.653771	1.22804	0.879429	0.668251	0.835146	0.64256	0.78786	0.344262	0.327865	2.63159	0.85211	0.685453
chr1	94627660	94628660	chr1_94627660_94628660	1.05095	1.32345	1.17959	0.835531	2.20951	1.53509	1.29027	0.357922	1.05978	0.941627	1.47455	1.0276	1.06287	0.952698	0.467473	0.58446	0.545838	0.966104	0.413675	0.743972	1.02378	0.703553	0.977423	0.276072	0.627933	0.573041	0.775967	0.317939	0.365888	0.129929	0.57655	0.222758	0.0994445	0.425699	0.297072	0.589061
chr1	94628195	94629195	chr1_94628195_94629195	1.79352	2.21117	2.34486	1.60234	2.70715	2.09318	1.72693	0.418602	0.543544	1.19349	2.51641	0.972899	1.72923	0.80811	0.912835	2.98373	1.39328	1.69099	2.12875	2.05095	1.92431	1.86769	2.69452	1.46575	0.425172	0.491473	1.06958	0.233728	0.413811	0.179092	0.724993	0.25587	0.0609209	0.460215	0.611486	0.509458
chr1	94629495	94630495	chr1_94629495_94630495	1.25868	2.18542	2.46668	0.507589	2.84587	4.17452	2.22089	0.363717	1.26269	1.69377	3.23765	2.32053	3.57075	2.21861	1.08863	3.4178	2.57051	2.42125	3.77634	3.93759	3.38116	5.09728	3.83701	1.82871	1.01592	0.604964	1.3854	0.296163	0.603002	0.393348	0.395729	0.440938	0.308777	0.699779	0.531311	0.451882
chr1	94632760	94633760	chr1_94632760_94633760	0.576329	0.42886	1.53136	0.358587	1.49589	1.33062	1.33822	0.963557	1.00015	0.641018	1.46322	0.751366	1.70082	0.321506	0.352489	2.0299	1.09755	1.38757	1.63335	1.96575	1.30149	2.71503	3.21604	1.37937	0.507464	0.418998	1.59574	0.383578	0.648249	0.498761	0.798752	0.48863	0.18178	0.823933	0.951397	0.342035
chr1	94636365	94637365	chr1_94636365_94637365	0.716439	0.897076	2.06776	0.693408	0.94372	2.18579	1.50581	1.28099	0.764458	0.852192	2.09418	1.41166	2.51519	2.36053	1.11537	3.83488	1.66411	1.39952	3.05974	1.93646	1.97082	5.03596	4.03953	2.01269	1.14338	0.410177	1.54286	0.682733	0.637959	0.581263	0.796416	0.76402	0.672268	2.12103	0.963972	0.702739
chr1	94647880	94648880	chr1_94647880_94648880	0.825749	0.451176	1.49254	0.944514	1.96401	1.68365	1.51466	5.17361	0.86261	1.26633	4.95026	1.05874	4.44315	2.27182	1.81146	3.44182	3.24471	1.8632	2.61994	2.70535	2.93174	5.41997	6.70233	1.56441	1.12367	0.305622	3.33019	0.699467	1.54799	0.649647	1.60827	1.00241	0.497222	0.275452	1.2477	0.623712
chr1	94667540	94668540	chr1_94667540_94668540	1.35123	0.751961	1.6129	0.653894	1.50029	1.65889	2.63664	0.227769	0.566858	0.974096	2.03628	0.778487	2.40453	1.17255	0.438256	2.56513	2.51692	1.42615	1.04798	2.70535	1.90796	1.74585	2.26902	1.10429	0.297442	0.496635	0.549643	0.254351	0.422179	0.487235	0.515861	0.334137	0.696111	0.0500822	0.237657	0.173253
chr1	94705805	94706805	chr1_94705805_94706805	1.65556	0.77391	1.15031	0.600876	2.05543	0.91008	1.05678	1.31561	0.860612	0.417721	0.838803	0.400605	0.960681	1.27951	1.02023	0.89512	0.668775	0.803221	0.912321	0.4972	0.513148	1.24513	1.34726	0.11275	0.364433	0.140421	0.65363	0.175296	0.206906	0.238789	0.390381	0	0.0609209	0.092043	0.17471	0.254729
chr1	94713325	94714325	chr1_94713325_94714325	2.60236	1.04272	1.86166	1.54997	2.65505	2.14582	1.68296	3.99138	1.18301	1.12562	5.1024	0.58127	2.20705	4.73906	1.16868	3.07383	2.06206	1.38015	1.72824	1.35268	2.14063	2.53627	3.95624	1.59508	0.96944	0.865928	3.36252	0.678271	0.825594	0.563027	1.53747	0.408389	0.265185	0.634375	0.649597	1.47843
chr1	94723600	94724600	chr1_94723600_94724600	1.20109	1.14298	1.01107	0.508584	1.30934	1.33701	0.532937	1.692	0.542212	0.454578	1.6852	0.435953	0.627268	4.2505	0.350604	0.909161	0.90973	0.414044	0.33094	0.743972	1.20992	1.35499	1.81521	0.368096	0.132196	0.229216	0.193992	0.127176	0.112581	0.0649647	0.303447	0.501205	0	0	0.285189	0.485109
chr1	94734895	94735895	chr1_94734895_94735895	2.00369	1.28072	1.22391	0.969637	2.94704	1.65218	1.71127	1.69565	1.26869	1.36191	2.74435	0.93011	1.37309	2.04923	0.68701	1.23811	1.32974	1.46184	1.01653	1.41841	1.80401	1.52351	1.88568	1.16965	0.441067	0.655516	0.595875	0.40411	0.590261	0.350931	0.636389	0.477784	1.03224	0.700215	0.581483	0.308294
chr1	94755445	94756445	chr1_94755445_94756445	2.76861	2.53067	3.3017	1.75849	2.578	3.73827	2.35995	2.58763	1.19303	1.60919	3.6822	1.93804	2.93198	3.12515	1.68369	4.11654	3.32026	2.75718	3.14673	2.80623	3.78121	4.2646	6.4775	2.86366	0.152362	0.396272	0.931599	0.219863	0.22707	0.41181	0.314762	0.0641844	0.420251	0.346331	0.27391	0.199682
chr1	94757680	94758680	chr1_94757680_94758680	2.13843	1.90714	1.52637	1.40204	2.10556	2.11593	3.17033	5.68103	1.49475	2.05877	4.51663	1.34489	1.88934	1.68356	1.07392	1.84991	2.73083	1.98692	1.87533	1.80235	2.13812	2.2987	2.27751	1.29663	0.759236	0.596789	1.15871	0.262944	0.517264	0.358184	0.780762	0.460567	0.67013	0.62129	0.305743	0.509458
chr1	94771830	94772830	chr1_94771830_94772830	0.850772	0.486984	0.701561	0.941054	0.6183	0.801737	2.33878	1.79116	0.359127	0.998835	2.38736	0.453747	0.930945	0.652581	0.425734	0.473135	1.22741	0.223453	0.267904	0.43801	0.376716	0.464072	0.395624	0.148991	0.0535081	0.123704	0.261735	0	0.136706	0.157771	0.196518	0.180328	0.107337	0	0.0769558	0.056101
chr1	94783200	94784200	chr1_94783200_94784200	1.68549	0.733233	1.08102	0.978785	1.45242	1.33421	0.872705	4.19561	0.948638	0.978998	1.50899	0.339597	0.972463	1.22233	0.805949	0.687384	1.55627	0.427933	0.619211	0.911143	0.880663	0.585065	1.11969	0.964226	0.424026	0.294089	0.560014	0.632279	0.343053	0.208377	0.506127	0.732369	0.382767	0.35341	0.297296	0.244516
chr1	94801655	94802655	chr1_94801655_94802655	0.674197	0.694642	1.42077	0.559306	1.46992	0.762406	0.701763	0.834948	0.98026	0.958168	2.79276	0.239715	1.05071	1.41038	0.674748	0.999832	1.01157	0.67879	0.849204	0.694204	0.656765	0.768943	0.895752	0.747767	0.212013	0.245074	0.622238	0.0815844	0.288887	0.125026	0.194664	0.0357253	0.0850594	0.257026	0.15246	0.0889149
chr1	95086850	95087850	chr1_95086850_95087850	0.440054	0.458437	0.790264	0.894407	0.671601	0.493483	0.953677	0.572227	0.780173	0.647158	1.35833	0.146033	0.857987	1.11696	0.513817	0.989776	0.782159	0.350589	0.0969996	1.78413	0.900222	2.07741	1.8417	1.65432	0.69745	0.447894	1.44044	1.11827	0.692956	0.266579	0.320189	0.228519	0.738404	0.146793	0.431881	0.528124
chr1	95286140	95287140	chr1_95286140_95287140	0.567181	0.454519	0.879117	0.64044	0.858749	1.68365	2.43718	0.163897	0.279321	1.3493	2.47578	0.43134	3.42287	2.58396	0.956587	2.0853	0.610979	0.66622	1.04185	1.57562	1.67011	2.46099	1.75833	2.51078	0.0832348	0	0.0814286	0.160147	0	0	0.0382119	0	0.0417421	0	0	0
chr1	96603790	96604790	chr1_96603790_96604790	1.5952	0.57525	1.73929	3.6282	0.869484	1.47319	2.71202	0.345721	0.837964	1.44897	0.671445	0.661714	1.18484	0.233594	0.682948	1.37998	0.644392	0.586563	1.05487	1.00605	1.58221	0.885956	0.815974	1.10812	0.702294	0.487085	0.824465	1.4188	0.538278	0.2761	0.580343	0.29585	0.774838	0.691761	0.151507	1.25175
chr1	96865615	96866615	chr1_96865615_96866615	0.401488	0.0919251	0.110358	0.0832674	0.500197	0.491852	0.535774	2.18775	0.659073	0.173659	0.670607	0.11896	0.173066	0.419945	0.223231	0.248086	0.254861	0.263624	0.0842843	0.387565	0.337775	0.199091	0.266713	0.304679	0.075753	0.116754	0.0494061	0.024292	0.0430085	0.0992719	0.185478	0.0425492	0.177287	0.363518	0.118028	0.0529493
chr1	97046500	97047500	chr1_97046500_97047500	1.07983	0	0.0629606	0.570062	1.46252	0.0647557	0.0366799	2.89342	0.51567	0	0.688662	0.0407209	0.0455708	0.431251	0.191034	0.0424608	0.634479	0.0300801	0	0.0442221	0.0304271	0.0681505	0.182596	0.240678	0.0432181	0	0	0	0	0	0	0	0	0.0327461	0	0
chr1	97063170	97064170	chr1_97063170_97064170	0.116014	0.0929697	0.074408	0.336855	0.927449	0.459176	0.0216745	2.46404	0.266625	0	1.08516	0.0481247	0.242354	1.69887	0.225768	0.100362	0.656109	0.106648	0.042621	0.20905	0.0359593	0.0805414	0.539487	0.474063	0	0.0590406	0.0499676	0.0491361	0.0434972	0	0.0937928	0	0	0	0.0183644	0
chr1	98405485	98406485	chr1_98405485_98406485	0.325828	0	0.104488	0	0.118398	0.107467	0.142037	2.16553	0.392238	0.140933	0.406359	0	0.705862	0	0.0422715	0.0469779	0.74585	0.366082	0	0	0.033664	0.150801	0.303031	0.0887607	0.0478157	0	0	0.137999	0	0.0469957	0.043903	0	0	0	0.103153	0.0501328
chr1	98815580	98816580	chr1_98815580_98816580	0.364616	0	0	0	0	0.0601303	0.0681198	0	0	0.315422	0.0852629	0	0.126947	0.0889883	0.141911	0.0788558	0	0.335179	0.200928	0.0821268	0.22603	0.0632826	0.423882	0.0744956	0.240786	0.835002	0.863725	0.849352	0.478469	0.236657	0.294777	0.0676229	1.04653	0.121628	0.0577168	2.18794
chr1	99438325	99439325	chr1_99438325_99439325	0.300272	0.280732	1.09132	0.0484366	0.0727411	0.396152	0.224395	0.216923	0.230029	1.16892	0.608543	0.249116	1.41716	2.24739	1.40242	1.2988	0.32346	0.460049	2.86815	2.11919	0.961734	3.926	4.09587	1.10429	0.308458	0.611244	0.560421	0.720662	1.57613	0.779576	1.21379	1.4108	1.94469	1.50247	0.285189	2.03284
chr1	99441305	99442305	chr1_99441305_99442305	0.842001	0.274117	0.776298	0.789467	0.745784	0.885217	1.08149	1.20895	0.812048	1.50232	2.11663	0.785871	1.95437	0.38531	1.04458	1.66166	2.06206	1.30616	1.50799	2.1336	1.54958	2.53913	2.1535	1.59129	0.671885	0.21425	1.11062	0.958407	1.2825	0.705905	0.999812	1.01504	0.975991	0.491529	0.474825	1.21456
chr1	99528705	99529705	chr1_99528705_99529705	1.45079	0.710484	0.51694	0.572062	0.566232	0.47851	1.18457	0.395941	1.42895	1.85933	0.376952	0.713258	0.486408	0.445878	0.292785	0.185934	0.0651175	0.691527	0.0197403	0.145235	0.233167	0.130562	0.749603	0.878264	0.18925	3.19938	1.55057	1.11513	1.20876	0.674265	0.912259	0.259102	1.30499	0.304711	1.26734	3.10032
chr1	99533570	99534570	chr1_99533570_99534570	1.27616	2.34361	0.409244	1.59538	0.772875	0.666444	1.23183	0.737537	0.733218	1.10398	0.248683	0.6176	0.0740525	0.207639	0.0827816	0.0919984	0.085919	0.260695	0	0.0958146	0.098888	0.0738297	0.247265	0	0.234098	0.541205	0.412232	0.450414	0.637959	0.368133	0.386895	0.157787	1.59664	0.780448	0.656529	0.589061
chr1	99534270	99535270	chr1_99534270_99535270	1.74022	1.13888	0.427846	1.74042	1.43333	0.937485	1.44135	1.81032	1.44739	1.25452	0.515453	0.433122	0.376994	0.424717	0.316075	0.326176	0.328054	0.248845	0.0852421	0.313575	0.305654	0.201354	0.161846	0.189625	0.638449	2.30258	0.749514	0.810745	1.30492	0.7279	1.17241	0.344262	0.691591	2.01239	1.57016	1.98139
chr1	99536895	99537895	chr1_99536895_99537895	2.4643	0.211586	1.01605	0.170363	1.27924	1.04502	0.822136	0.152594	0.346744	0.989772	0.164646	0.146033	0.245139	0.171839	0	0.380683	0	0.107874	0	0.0792949	0.381912	0.611004	0.0818532	0	0.0774945	0.447894	0.151626	0.670962	0.593962	0.152331	0.0711532	0.0652911	0.388634	0	0.222906	0.731248
chr1	99586640	99587640	chr1_99586640_99587640	0.065444	0.236	0.0419737	0	0.0713423	0.172682	0.1834	0.113467	0.150404	0.283071	0.122429	0.162883	0.318995	0.063889	0.280184	0.367994	0.237929	0.481282	0.45681	0.383259	0.507118	0.113584	0.547787	1.14991	0.605053	2.09821	2.31132	1.44132	2.11017	0.991128	0.899449	0.509773	2.34077	2.51053	0.383299	4.98436
chr1	99599295	99600295	chr1_99599295_99600295	1.33506	0.629333	0.226658	0.760082	0.770496	0.492143	0.542863	0.510603	0.799289	0.713338	0.514201	0.260614	0.145826	0.575001	0.122262	0.23778	0.15862	0.673795	0	0.318399	0.365125	0.190821	0.365191	1.02689	0.449468	0.799319	0.947078	0.49892	0.471108	0.305834	0.285707	0.145649	0.554849	1.28365	0.124313	2.39249
chr1	99808260	99809260	chr1_99808260_99809260	2.20427	0.511333	1.30214	1.37549	1.74951	1.58799	2.35168	0.980589	1.0665	1.3047	2.65865	0.40906	0.350066	0.424717	0.722458	0.602171	0.374919	0.195521	0.42621	0.391969	0.593328	1.3692	0.728307	0.45036	0.331993	0.324723	1.57398	0.540497	0.608961	0.3765	0.609653	0.23668	0.51229	0.406349	0.275467	0.0803265
chr1	99813970	99814970	chr1_99813970_99814970	2.55232	1.51574	2.96702	3.26428	2.83203	2.90128	5.69652	0.158044	1.3168	4.08077	3.6663	1.8528	3.3641	0.867636	0.869207	2.83881	1.50972	1.42451	1.02138	1.72466	2.55696	3.00592	2.24658	2.36523	0.381245	0.440696	0.333712	0.50189	0.854409	0.433871	0.25793	0.202869	0.322011	0.288867	0.17315	0.504909
chr1	100785365	100786365	chr1_100785365_100786365	0.380943	0.122109	1.00173	0.184348	0.664441	0.351807	1.48034	0.132096	0.500277	0.296591	0.997703	0.0948128	1.1141	0.44627	0.148266	0.560229	0.492431	0.233458	0.307889	0.858042	0.401456	1.58679	2.05488	0.311325	0.0670848	0.116319	0.0984436	0	0.0285653	0	0.123191	0.0282603	0.134572	0.0254149	0	0.0351678
chr1	101200165	101201165	chr1_101200165_101201165	0.40837	0.49088	1.04766	1.97621	0.667764	1.27957	0.877383	0	0.201111	3.62104	0.572967	0.423497	0.473936	0.0996669	0.635763	1.58973	0.247447	0.7508	0.225039	0.275946	0.126577	0.567012	0.379799	0.33374	0.0898936	0.103911	0.351772	0.0864795	0.229665	0	0	0.0757376	0.631141	0.544895	0.0646428	0.0942497
chr1	101216165	101217165	chr1_101216165_101217165	1.53754	0.985703	1.2228	2.29169	0.826883	1.78507	1.89586	0.0799739	1.11055	4.07008	2.07096	0.994963	0.571007	0.180121	0.981411	1.48971	0.819853	0.546516	0.271131	1.49609	0.934074	0.533708	0.314592	1.18116	0.947673	1.12675	0.635732	2.50061	2.05223	1.14432	0.720962	0.228125	4.61678	1.8464	0.379679	0.425827
chr1	101255565	101256565	chr1_101255565_101256565	1.54426	4.91568	1.9121	3.77805	1.77696	2.43351	2.22792	0.520614	1.25343	5.97446	1.98612	3.00718	1.22467	1.46569	0.717904	3.59953	1.66351	1.77448	0.850988	1.12079	2.48633	2.26328	1.47611	2.55914	0.963145	1.35347	0.905295	1.01741	0.96498	0.983751	0.710934	0.397782	1.91312	0.157401	0.468525	1.20782
chr1	101261780	101262780	chr1_101261780_101262780	3.21814	2.48997	2.38429	5.74606	1.77425	2.37907	1.32686	0.144301	1.49376	4.94389	1.29748	1.19684	0.154544	0.270834	0.647856	1.58397	0.717237	2.00621	0.122304	0.499902	1.47902	0.693357	0.774046	0.997593	0.0488552	0.282368	0.430156	0.516997	0.249636	0.144052	0.0448574	0.0411618	0.245008	0.222104	0.0702639	0.358559
chr1	101288105	101289105	chr1_101288105_101289105	0	0.200523	0.160488	0.0484366	0.109112	0.528203	0.822781	0.0867691	0.328613	1.03904	0.93622	0.62279	0.836357	0.0488563	0.662253	0.735987	0.283027	1.62551	0.33094	0.676339	1.7063	0.486407	1.95485	0.368096	0.528786	0.865928	0.215546	3.09461	2.62689	2.16549	0.728274	0.556894	1.54691	0.734539	0.396096	1.84803
chr1	101290335	101291335	chr1_101290335_101291335	0.359481	1.32515	2.28254	2.85298	2.35128	2.75075	3.46548	0.405126	1.27465	7.05923	2.72361	2.02801	5.0898	4.03581	2.57439	8.24098	4.67593	11.1254	2.37717	8.87432	11.3652	5.69008	6.72003	4.61243	2.72213	5.01263	2.72499	9.28741	9.38069	3.23542	2.29594	1.65343	8.50834	4.58076	0.512135	10.3542
chr1	101291320	101292320	chr1_101291320_101292320	0.102093	0.24544	0.785748	0.345837	0.964547	0.471421	0.953677	0.442522	0.636853	1.50141	1.76665	0.465847	1.77726	0.598001	0.794703	1.76637	1.23723	1.93957	1.50026	1.28775	1.26577	1.70104	2.70607	0.584045	0.224734	0.36369	0.615601	1.08099	0.995216	0.44176	0.453957	0.113606	2.4344	0	0.0969643	0.942497
chr1	101293415	101294415	chr1_101293415_101294415	0	0.417415	0.0668153	0.0504136	0.0378551	0.446682	0.291942	0.0451553	0.0684052	0.675904	0.438495	0.388926	0.60451	0.610205	0.486553	0.450604	0.336662	1.62801	0.153088	0.234648	0.387479	0.144646	0.678212	0.297982	0.183456	0.26508	0.0897377	0.705955	0.898351	0.405698	0.379	0.811475	3.45011	0.521264	0.148415	1.34642
chr1	101294960	101295960	chr1_101294960_101295960	0	1.02267	0.440724	0.285031	0.142685	0.582801	0.733598	0.0851004	0.580129	1.35874	0.550929	1.30307	3.09881	1.15	2.59807	3.99132	0.475859	2.94785	0.793407	1.14978	1.64306	0.749655	5.56916	3.12881	2.07447	2.6977	0.338242	6.40281	6.33052	2.2088	2.22217	1.01955	14.218	0.91689	1.83362	4.16874
chr1	101306460	101307460	chr1_101306460_101307460	0	1.22275	0.516003	0.563865	0.665344	1.02483	0.435375	0.0962005	0.491848	1.84796	0.285445	0.89763	0.618177	1.02917	0.626261	0.671988	0.381032	1.76819	0.856127	0.399922	1.15226	0.674097	2.91557	0.476124	1.00153	0.960051	0.525746	1.92699	2.20512	1.05638	1.14386	2.03751	2.27858	2.09148	0.535763	2.07452
chr1	101307775	101308775	chr1_101307775_101308775	0.229422	2.29813	2.31752	3.44172	2.56351	2.32684	2.48599	0.348051	1.11101	5.48267	2.17277	1.80819	3.94059	1.62379	2.1207	5.8052	2.54861	9.8068	1.39069	5.7618	7.87548	4.26055	5.0142	5.53109	4.51993	5.6334	2.47031	10.1055	9.50487	4.88914	2.85172	3.12737	9.11761	5.95022	0.86251	7.06873
chr1	101308980	101309980	chr1_101308980_101309980	0.147249	1.39633	2.42398	2.39901	1.33767	2.36358	2.15494	0.851004	0.934652	3.05716	2.43327	1.0791	3.30388	2.65938	1.31814	4.13993	2.33964	5.23395	1.85729	3.6041	5.29431	3.76531	4.56489	2.82797	0.907579	3.522	0.507363	3.22219	2.30033	1.55041	0.833313	0.782865	4.20472	3.53658	0.233087	4.73514
chr1	102085610	102086610	chr1_102085610_102086610	0.378121	0.340889	0.363772	0.365965	0.17175	0.405322	0.582803	0.163897	0.341393	1.10398	0.309473	0.274489	0.74601	0.0461421	0.515086	0.44977	0.152745	0.66622	0.520924	0.425843	0.322302	0.360945	0.703331	0.270391	0.16647	0.481071	3.62357	0.88081	2.09109	0.858977	0.267483	0.140255	1.21052	0.882931	0.852926	0.174537
chr1	102097135	102098135	chr1_102097135_102098135	0	0.584381	0.935415	0.77637	0.953948	0.144313	0.326975	0.126435	0.622488	0.946265	0.613893	0.483997	0.812461	1.21024	0.964997	1.26169	0.176748	1.78762	0.857292	0.91982	0.316442	0.506261	1.55989	1.37072	0.577887	1.55867	3.39208	3.27387	4.31989	1.07285	0.353733	0.162295	5.9894	2.82178	0.161607	1.00982
chr1	102659790	102660790	chr1_102659790_102660790	0.739802	4.2537	3.51119	3.6517	3.42753	6.01477	3.47609	0.256535	2.29529	3.80792	4.08273	1.48838	2.97927	0.270834	0.921395	1.18398	3.48159	2.84497	1.07356	2.39953	1.78858	1.66919	3.44021	7.81448	0.374557	16.5656	11.2318	1.40999	2.62118	4.96179	2.37744	0.974162	6.33754	12.0923	1.24133	2.15135
chr1	103332815	103333815	chr1_103332815_103333815	0.481569	1.04196	1.17368	1.81774	0.629966	1.81071	2.19526	0.16699	0.569183	1.5414	1.26125	0.279668	1.92257	0.799216	0.712234	1.70805	1.12829	0.973916	1.06151	0.867755	1.40309	2.20653	0.850964	1.84974	0.381624	0.0490148	0.16593	0.489507	0.216665	0.291728	0.116799	0.178627	0.0425297	0.192769	0	0
chr1	104072445	104073445	chr1_104072445_104073445	0.87508	1.6947	1.9176	2.25853	1.8549	3.31919	2.17983	1.13791	0.670371	4.60516	2.93304	0.907494	2.74206	2.99001	0.737939	6.30846	1.53181	4.60312	2.57188	1.24833	2.80277	3.29069	3.11977	1.7283	0.706307	0.59378	2.01012	1.72959	1.47642	1.32528	2.47613	0.540983	1.99647	1.75145	0.0692602	3.56803
chr1	106555245	106556245	chr1_106555245_106556245	0.593562	0.285395	0.4949	0.344688	0.258823	0.587319	0.0665356	0.102912	0.545651	2.97817	0.22208	0.196975	0.137772	0	0.138611	0	0.0479548	0.327384	0	0.0534779	0.0367955	0.0412073	0.110407	0.38807	0.0522637	0	0.102259	0.100558	0	0.0513674	0.0959741	0	0	0	0.0187915	0
chr1	106566095	106567095	chr1_106566095_106567095	0.612556	0	0.130958	0	0.222588	0.134692	0.0762942	0	0.134074	2.20795	0.0954944	0.0846994	0	0.299001	0	0	0.0824822	0.250267	0	0	0	0	0	0	0	0	0	0	0	0	0	0	0	0	0	0
chr1	106567880	106568880	chr1_106567880_106568880	1.6515	0.180471	0.288878	0.581239	0.218223	0.247595	0.0280493	0.0650768	0.197168	2.01313	0	0	0.0348482	0	0.175302	0	0.0606487	0.0460049	0	0	0.139607	0.156345	0.0698159	0.736192	0.0660982	0	0	0	0.0562905	0	0.0606895	0	0	0	0.0237657	0.0693013
chr1	107524820	107525820	chr1_107524820_107525820	0	0.1534	0.163698	0.123513	0	0.0841824	1.1921	0.165946	0.251389	0.44159	0.358104	0.105874	0.088863	0.186875	0.049669	0.220796	0.103103	0.625667	0.140649	0.287444	0.355997	0.177191	0.237374	0.573616	0.16855	0.714391	0.714536	2.48629	1.48325	0.49698	0.412688	0.331352	1.01433	0.0425699	0.22221	0.824685
chr1	107527550	107528550	chr1_107527550_107528550	0.306278	0.24544	0.458353	0.0494053	0.333882	0.471421	0.762942	0	0.368704	0.839022	0.143242	0.423497	0.331755	0.448501	0.516557	0.706548	0.0824822	0.813367	0.75013	0.137973	0.569595	0.531574	0.474748	0.50061	0.719149	1.87041	1.36312	3.32946	2.67943	1.59034	1.89837	0.492295	3.24587	1.39629	0.420178	2.45049
chr1	107534355	107535355	chr1_107534355_107535355	0.235598	0.3776	0.478501	0.912098	0.142685	0.362632	2.14211	0.0340402	0.257835	1.56255	0.624387	0.684111	0.820274	0.498334	0.427917	0.985091	0.475859	1.75668	0.807833	0.990576	1.29011	1.28123	0.949497	1.12316	0.656915	1.07908	2.53682	4.42376	4.88775	1.49519	1.93646	1.0778	4.78557	1.07407	0.261058	3.33499
chr1	107547430	107548430	chr1_107547430_107548430	0.283591	0.0378765	0.272829	0.0457457	0.2061	0.280608	0.671106	0	0.186214	0.695096	0.707366	0.313701	0.504654	0.507563	0.220751	1.14487	0.496421	1.41934	0.277826	1.49045	1.96311	0.656264	0.703331	1.23607	1.12367	0.432964	1.62857	1.64151	2.44551	1.1453	1.49026	0.876593	5.8439	1.7974	0.344163	2.39988
chr1	108532380	108533380	chr1_108532380_108533380	1.06346	1.27833	0.75028	1.74977	2.24134	1.54334	1.66894	0.0921921	0.558643	1.74796	0.696314	0.441143	0.59242	1.14202	0.0827816	1.10398	0.687352	0.391042	0.54697	0.862332	0.527403	0.516808	0.49453	1.65132	0.0936391	0.216482	0.183214	0.540497	0	0.184067	0.429884	0.0788934	0	0	0.101004	0.29453
chr1	108533480	108534480	chr1_108533480_108534480	5.35277	4.54519	3.54678	5.9355	2.87252	4.50142	5.86114	0.399499	1.52463	8.15716	1.90657	1.70575	1.6127	0.847861	0.758831	2.14663	1.43198	1.71624	0.963709	2.49118	1.42838	1.05823	1.26929	2.37558	0.858359	0.595326	1.58786	1.47135	0.943648	1.01237	1.06038	0.670594	1.15834	0.390224	0.129061	1.19448
chr1	108553470	108554470	chr1_108553470_108554470	2.34537	2.21117	1.21667	1.10161	1.02771	1.27411	1.95891	0.149501	0.407658	2.02893	0.677494	0.915669	0.704499	0.572411	0.456417	0.865282	0.585178	1.20483	0.506845	1.67805	1.11182	0.598619	0.769862	0.591938	1.85254	2.07121	9.71532	6.86577	4.26743	6.71594	5.10284	2.73781	3.07651	4.64817	0.316663	8.21501
chr1	108554365	108555365	chr1_108554365_108555365	2.24106	1.49659	0.878377	1.14476	0.95007	0.739162	1.48867	0.107932	0.817526	0.700082	0.407598	0.361522	0.404579	0.24309	0.38766	0.484674	0.402352	0.87746	0.228698	0.785213	0.424495	0.129652	0.347377	2.2385	1.04145	2.02754	8.5798	3.6912	1.96056	3.55563	4.07656	1.89344	2.03417	2.99027	0.256206	5.57453
chr1	109445875	109446875	chr1_109445875_109446875	1.37744	1.10383	1.29919	0.745001	0.441643	2.35176	2.13442	1.33459	1.22369	2.66356	2.76631	2.11749	3.27241	0.949208	2.93283	2.66357	1.96386	2.78074	3.57205	2.00754	1.83335	3.34694	4.52141	2.25142	1.67659	0.247408	0.732858	0.411807	0.820233	0.736266	1.17911	0.631147	0.35779	0.216228	1.15434	0.411408
chr1	109644380	109645380	chr1_109644380_109645380	0.704087	0.670023	0	0	0	1.01599	0	0.0381485	0.0288953	0.571022	0.617421	0.730167	0.0204283	0.214799	0.0342545	0	0	0.0539368	0.71133	0	0.0272794	0	0	0	0	0	0	0.85734	1.64989	0.0380827	1.10287	0	0.738404	0.0293585	0	2.31562
chr1	109783040	109784040	chr1_109783040_109784040	1.77552	0.266783	1.20994	2.63137	1.41134	1.09803	4.45741	2.21261	0.291466	1.87196	2.59496	1.15081	1.54544	0.920835	1.07976	3.83993	1.29999	1.29214	1.46765	1.49971	1.58221	3.15863	2.27054	2.35795	0.635118	0.225894	0.382361	0.328998	0.166424	0.144052	0.448574	0.0823235	0.245008	0.370173	0.035132	0.358559
chr1	109786245	109787245	chr1_109786245_109787245	0.77051	0.154365	1.72963	1.39826	0.664964	0.889474	3.65276	1.62815	0.158106	0.833189	4.68463	0.719146	5.29825	3.10284	0.412346	3.41609	1.36173	1.74124	0.849204	4.03506	3.64206	6.68646	5.7776	2.04652	0.212013	0.245074	0.082965	0	0.108333	0.166702	0.194664	0.214352	0	0.289154	0.0609838	0.266745
chr1	109788870	109789870	chr1_109788870_109789870	0.89331	0.3068	0.859412	1.29689	1.76215	0.926006	1.81199	2.87639	0.418982	0.827982	2.50673	0.317623	1.30332	0.747502	0.0993379	0.827986	0.927925	0.46925	0.468831	0.632377	1.22621	1.15174	0.83081	2.08588	0.0561835	0	0	0	0.0478469	0	0.154758	0.047336	0.225407	0	0.0606027	0.0589061
chr1	109790615	109791615	chr1_109790615_109791615	1.05613	0.517211	0.376316	1.36291	0.95943	0.638625	1.44696	3.76398	0.712751	0.40606	2.14039	0.486778	1.36188	0.887837	0.753598	0.304546	0.971773	0.323621	0.538887	0.475769	0.654707	0.733205	1.11866	1.43854	0.18082	0.0597192	0.303251	0.149103	0.175989	0.228496	0.21346	0.0435274	0.518178	0.469737	0.0185755	0.270833
chr1	109796470	109797470	chr1_109796470_109797470	0.121539	0	0.311805	0	0.353314	0.360782	0.317893	2.15993	0.39903	0.105141	0.852629	0	0.535999	1.30516	0.236519	0.262853	0.589159	0.111726	0	0.383259	0.301373	0.590637	0.565177	0	0	0	0.157041	0	0.0455685	0.0525904	0.0491296	0	0	0	0.0192389	0.056101
chr1	109802085	109803085	chr1_109802085_109803085	0.108609	0.348142	0.104488	0.0525589	1.30238	0.179111	0.020291	3.90738	0.285264	0.0469777	0.863514	0.0901057	0.40335	0.795215	0.169086	0.0469779	0.482609	0.0665603	0.0798011	0.0978532	0.067328	0.377003	0.202021	0.576945	0	0.055272	0.0467782	0	0	0	0	0.040286	0.239795	0	0	0.0501328
chr1	109802465	109803465	chr1_109802465_109803465	0.204185	0	0.523832	0.0988107	1.11294	0.336729	0.114441	3.09766	0.536297	0	0.572967	0.169399	0.284362	1.196	0.0794703	0	0.494893	0	0.300052	0	0.189865	0.212629	0.0949497	0.417175	0	0	0.0879429	0	0	0.176704	0	0	0.180326	0.0681118	0.0323214	0
chr1	109802830	109803830	chr1_109802830_109803830	0.116014	0.139455	0.18602	0.22457	0.969606	0.114794	0.086698	2.41376	0.799875	0.100361	0.379807	0.0962493	0.161569	0.339773	0.0903072	0.100362	0.328054	0.177746	0.0852421	0.0522625	0.0719185	0.241624	0.0539487	0	0.102152	0	0	0	0	0	0.0937928	0.0860655	0.153687	0	0	0.053551
chr1	109820940	109821940	chr1_109820940_109821940	0.440054	0.458437	0.818488	0.979589	0.543677	0.928909	1.26609	1.86928	1.04023	0.761363	3.53988	0.474609	2.61482	2.36279	0.342545	1.97955	1.17324	1.07874	1.164	1.90308	1.74588	2.13851	1.75984	1.40257	0.116242	0.179158	0.985567	0.111827	0.131992	0.266579	0.355766	0.130582	0.194317	1.26242	0.0696582	0.731248
chr1	109821945	109822945	chr1_109821945_109822945	0.585777	0.20118	0.563549	0.404962	0.973062	0.496814	0.719167	1.84989	0.851701	0.651527	2.81787	0.173564	1.18484	1.51134	0.390838	0.579137	1.28456	0.820547	0.584118	0.678556	0.907824	1.45239	1.16741	0.170973	0.257891	0.38328	0.540633	0.14177	0.0627501	0.217259	0.43975	0.06208	0.923801	0.642038	0.0132465	0.927047
chr1	109876880	109877880	chr1_109876880_109877880	3.68122	1.416	3.17951	4.51299	3.99517	4.12817	4.58499	4.021	2.38497	3.7153	6.77184	1.50667	3.1216	3.8573	1.70021	5.01037	3.78704	1.77473	2.30809	4.22321	4.48799	5.41796	5.91153	4.75339	0.518617	0.399659	1.33183	0.37419	0.55208	0.233623	0.357134	0.291299	0.45515	0.671294	0.0776957	0.430468
chr1	109959545	109960545	chr1_109959545_109960545	3.63618	1.70911	3.52062	5.3466	2.03277	4.61273	10.2161	0.454646	1.51522	8.46886	4.84013	1.10225	5.79435	2.66233	2.09562	5.29306	3.07896	1.92843	2.51756	3.81158	4.87667	9.49065	5.49537	5.22898	0.369426	0.355861	1.74681	0.740407	0.917612	0.514378	0.508794	0.233438	0.555799	0.536497	0.0885518	2.48535
chr1	109961145	109962145	chr1_109961145_109962145	1.97935	0.208707	0.701561	2.01654	0.643536	0.755923	2.72479	0	0.205216	1.71229	0.87699	0.21607	0.314345	0.355953	0	0.360484	0.210414	0.127687	0.038272	0.140789	0.387479	0.325453	0.193775	0.127707	0	0	0.224344	0.0882444	0.0390587	0.18031	0.0421111	0.0386417	0.368012	0	0	0.0961732
chr1	109977270	109978270	chr1_109977270_109978270	0.153139	0.143173	0.867597	0.469351	0.408078	1.01019	0.896457	0.110631	0.351945	0.353272	2.26799	0.359972	0.912327	1.44517	0.357617	1.76637	0.948546	0.641309	1.48151	1.65568	1.28159	1.86051	2.18384	0.813492	0.0898936	0.103911	0.197872	0.0432397	0.0382775	0.11044	0.144441	0	0	0.17028	0.0161607	0.0471249
chr1	110259445	110260445	chr1_110259445_110260445	0.498013	0.748293	0.798525	1.08451	0.723863	1.56045	2.55865	0.539661	0.694897	1.83098	1.16457	0.464814	2.39858	0.303862	0.533033	0.969349	0.955587	0.190752	0.411657	0.673039	1.54362	1.55583	0.984234	0.966626	0.219253	0.0633606	0.42899	0.474583	0.420119	0.269366	0.100656	0.184726	0.109955	0.872164	0.118249	0.976979
chr1	110260375	110261375	chr1_110260375_110261375	0.887762	0.71142	0.854074	2.25546	1.04842	1.61045	0.787821	0.384802	0.947264	1.05598	0.415193	0.552387	0.721207	0.433334	0.691046	1.43997	0.537928	1.08812	0.326144	1.49971	0.894291	1.00152	0.722443	2.44864	0.293131	0.112947	1.14708	0.657996	0.832121	0.864313	0.628004	0.246971	0.686023	0.222104	0.140528	0.717118
chr1	110507760	110508760	chr1_110507760_110508760	1.56619	1.74318	2.93912	3.28433	1.91813	3.29076	4.15066	0.955446	1.39026	3.3872	4.9375	1.70843	3.44681	2.18021	1.49007	3.81375	3.44457	3.07501	3.49493	4.181	4.24319	5.2956	3.69548	3.55547	0.612911	0.472325	2.04867	0.515929	0.913441	0.4769	0.679998	0.537909	1.56248	1.0062	0.192827	1.66008
chr1	110509840	110510840	chr1_110509840_110510840	1.93357	0.588808	1.58737	3.48083	0.702613	1.53059	3.87251	0.134098	0.812571	2.87703	3.54487	0.577496	1.84907	0.792805	0.451536	2.20796	1.3747	2.03816	0.483038	2.36923	3.57195	3.3022	2.40971	4.58261	0.340506	0.708487	1.59896	0.655148	0.78295	0.3012	0.312643	0.20082	0.204916	0	0.0489718	1.03532
chr1	110524865	110525865	chr1_110524865_110525865	0	0.272711	0.472904	0.329369	0.4122	0.860531	1.12322	0.196677	0.446914	1.03038	0.689682	0.423497	0.552925	0.166111	0.353202	0.539724	0.412411	1.73796	0.375065	0.408809	0.843844	1.53566	0.632998	1.85411	1.44829	2.48233	4.05515	2.45025	2.04147	0.343591	0.917085	1.09399	3.35607	1.05952	0.287301	2.25152
chr1	110555050	110556050	chr1_110555050_110556050	0.580072	0.232424	0.483652	0.561424	0.590195	0.420912	0.476839	0.251433	0.228536	0.401446	0.922389	0.0481247	0.269282	1.13258	0.135461	0.301086	0.468649	0.213296	0.170484	0.470363	0.215756	0.241624	0.431589	0.521469	0	0.826568	0.0499676	0.147408	0.0434972	0.2008	0.0937928	0.0430328	1.99793	1.97369	0.0550933	2.9453
chr1	110645685	110646685	chr1_110645685_110646685	0.352044	0.0705287	0.338685	0.0851816	0.447734	0.522511	0.263083	1.60224	0.404534	0.685226	0.987874	0.0730167	2.36968	0.515518	0.685089	1.37046	0.92437	1.24055	1.29333	0.237885	0.109118	0.977607	0.736678	0.287707	0.0774945	0	0.454877	0.0745513	0.197987	0.152331	0.21346	0.0652911	0	0.528454	0	0.0812498
chr1	110770780	110771780	chr1_110770780_110771780	0.803507	0.738593	1.12163	0.869168	0.738525	1.38745	1.75724	0.163897	0.57416	2.08529	0.972629	0.901892	1.40425	0.461421	0.625461	1.12442	0.897376	1.72348	0.989755	1.17107	1.81661	1.95238	2.17593	1.79617	1.41499	1.53943	4.1325	2.14197	1.64806	1.02259	1.73864	0.47336	2.56714	1.87623	0.448909	4.31978
chr1	110779250	110780250	chr1_110779250_110780250	0.232029	0.0929697	0.223224	0.112285	0.210784	0.191324	0.130047	0.15086	0.114268	0.150542	0.162775	0.144374	0.215425	0.169887	0.135461	0.200724	0.0937298	0.355493	0.255726	0.0522625	0.323633	0.281895	0.323692	0.142219	0.357531	0.177122	2.24854	0.0491361	0.217486	0.502	0.375171	0.129098	0.256145	0.812698	0.202009	2.03494
chr1	110916475	110917475	chr1_110916475_110917475	0.895549	0.861193	1.89545	1.04011	2.31049	1.35873	2.02447	0.892808	0.617447	0.852192	1.17274	0.520084	1.10169	0.74313	0.38341	0.619779	0.687352	0.71348	0.592208	0.524459	1.22135	0.80824	0.916181	0.402538	0.473124	0.273451	0.385715	0.682733	0.671536	0.775017	1.08602	0.265746	0.197726	0.0298736	0.680451	0.702739
chr1	110990155	110991155	chr1_110990155_110991155	1.35429	0.751347	0.734969	0.252068	0.605681	0.446682	0.817438	0.0451553	0.342026	2.02771	0.730825	0.475354	0.507788	0	0.283823	0.630846	0.631241	0.606514	0.153088	0.234648	0.839539	0.542422	0.581324	1.57505	2.4308	1.43143	1.74988	3.44153	1.28894	1.66787	2.35822	1.19789	5.42818	3.57935	0.32981	3.55841
chr1	111274735	111275735	chr1_111274735_111275735	0.0810259	0.0973968	0.181886	0.470527	0.529971	0.0801737	0.105964	2.00189	0.718255	0.0350469	0.98526	0.0672217	0.169263	1.10741	0.0946075	0.035047	0.589159	0.0993122	0.178602	0.146003	0.0502288	0.112502	0.452141	0.331092	0	0	0.069796	0	0.060758	0.0701206	0	0	0.0715579	0	0.012826	0
chr1	111359865	111360865	chr1_111359865_111360865	1.61854	0.64852	1.99631	1.62676	0.904829	1.64258	1.86083	0.593627	0.694897	1.61557	1.22279	1.08457	0.953651	0.72927	1.11452	1.66943	1.15676	0.686708	1.87533	1.73869	1.69798	2.72269	1.27372	1.67888	0.602945	0.443524	0.697109	0.896434	0.420119	0.323239	0.301967	0.600359	1.48439	0.290721	0.275915	1.43673
chr1	111361190	111362190	chr1_111361190_111362190	4.0837	1.04823	4.37891	5.18756	1.92446	4.27225	3.49284	0.304234	1.42454	4.5815	1.99941	1.58811	2.07347	1.52615	1.76325	4.44352	2.78377	1.68148	2.29727	4.71408	4.88507	5.89161	2.34407	5.47543	1.03939	0.746863	1.26418	1.02694	1.14833	0.85591	1.08331	1.1124	2.00049	0.787543	0.161607	1.26648
chr1	111364005	111365005	chr1_111364005_111365005	0.871522	0.199545	0.545659	1.10459	0.648461	0.465398	0.922664	0.107932	0.436014	1.00525	0.291142	0.361522	0.13486	0.16206	0.096915	0.59238	0.0838234	0.508672	0.167712	0.243042	0.463085	0.244898	0.115792	0.559625	0.621216	1.14049	2.1092	1.2304	1.167	1.07746	1.15754	0.692722	1.52104	1.1352	0.295623	2.29877
chr1	111379755	111380755	chr1_111379755_111380755	2.46006	1.62641	2.18921	3.00599	1.22915	3.59043	3.33213	0.533159	0.726908	5.08095	5.69515	1.98993	2.96924	2.46165	1.93888	3.61786	1.8633	2.6572	2.7565	2.96448	2.9166	5.44383	5.17647	3.44295	1.0289	0.90766	2.11911	1.12007	1.75247	0.771749	1.14359	0.479063	1.22209	1.37455	0.311532	1.90203
chr1	112388010	112389010	chr1_112388010_112389010	1.45847	1.41225	1.79288	3.52895	1.50158	1.48321	3.58764	1.31703	1.23699	6.46614	1.64842	1.76457	1.26947	0.652581	0.37843	1.99768	1.12922	4.02215	0.312554	1.86154	2.10961	1.30784	3.61713	4.22142	2.72891	3.0926	6.80511	1.33837	7.79221	2.10362	4.51992	1.12705	1.55639	0.364885	0.423257	8.41516
chr1	112762775	112763775	chr1_112762775_112763775	1.52243	0.562168	1.4168	1.27125	0.932873	1.24058	1.84043	0.271724	0.78406	1.25246	1.13086	0.681062	1.30956	1.13655	0.580924	1.36868	0.639117	0.512242	1.05281	1.02202	1.20285	1.37815	1.13829	1.35399	0.328558	0.759586	0.925715	0.35401	0.212653	0.232505	0.47061	0.166091	2.02999	0.945997	0.0945071	2.54915
chr1	112812065	112813065	chr1_112812065_112813065	0.823328	0.131957	0.739279	0.717174	0	0.325867	1.23055	0.142749	0.0540622	0.356121	0.385058	0.34153	0.726192	0	0.256356	0.641021	0.266072	0	0	0.445074	0	0.800218	0.0765723	0.74015	1.95736	2.26259	0.141843	0.627674	0.432166	0.498761	0.99844	0.610787	1.23611	0	0.521313	0.760079
chr1	112904580	112905580	chr1_112904580_112905580	4.3754	2.11838	2.68932	2.55849	2.64986	2.82612	4.76839	0.948262	4.12997	2.68108	3.83683	2.79811	2.20042	2.75864	1.34816	0.709702	0.736448	1.5083	2.54509	1.06765	1.63872	2.46802	2.28897	1.6389	1.20393	1.76278	2.04153	1.54428	1.36706	1.41994	1.17911	0.743852	1.93206	1.45954	2.2221	1.93549
chr1	113145725	113146725	chr1_113145725_113146725	0.523552	0.262222	0.545659	0.633402	0.428054	0.863409	3.399	0.397135	0.51567	0.962441	0.795787	0.217178	0.759513	0.511112	0.20377	0.226458	0.15862	0.320855	0.480853	0.353777	0.68968	0.817805	0.426056	0.320904	0	0	0.169121	0.0554356	0.245369	0.0566359	0.0529088	0.0970995	0.0577968	0	0.0828754	0.18125
chr1	113163880	113164880	chr1_113163880_113164880	1.79352	0.276396	0.486668	0.968077	0.852251	1.22861	4.12401	0.119601	0.29442	1.07414	1.77439	0.228917	0.784556	0.0673425	0.0805443	0.179024	0.724506	0.338198	0.684241	0.68365	0.620054	0.646508	1.37934	0.789251	0.151847	0.0351052	0.237684	0.0584321	0.103453	0.0298486	0.167306	0	0.0913814	0.161075	0.0436776	0.127365
chr1	113198480	113199480	chr1_113198480_113199480	5.63011	5.35396	3.49061	6.75691	4.28263	4.58051	6.75989	0.325384	3.40115	4.61072	1.89585	1.89951	1.56817	2.05197	0.876511	2.2729	1.18265	1.79419	0.717036	2.02902	1.04705	0.964129	1.91994	1.77913	0.760129	0.725852	0.193992	0.286145	0.365888	0.357306	0.667584	0.306292	1.52482	0.826357	0.0831801	1.62858
chr1	113199460	113200460	chr1_113199460_113200460	3.52044	1.05793	2.7377	2.81099	1.56707	2.49644	4.66973	0.190742	0.866859	2.32216	1.89342	0.4381	1.71597	0.429599	0.239781	1.33239	0.711054	2.15747	1.77833	1.26872	1.33669	2.01631	3.51969	2.04991	0.348725	0.403105	1.40254	0.335481	0.46197	0.190414	0.462496	0.0979366	0.0388634	0	0.0417949	0.649998
chr1	113201385	113202385	chr1_113201385_113202385	1.8693	0.979455	2.19032	2.50506	1.88102	1.51765	2.1357	0	0.991394	2.42564	0.90787	0.596475	1.21822	0.35094	0.811493	1.39941	0.726076	1.21168	0.528261	1.29552	1.20337	1.44748	1.67165	2.17401	1.07619	1.39036	4.14942	3.56271	2.31822	1.52438	2.06344	0.773377	2.12708	2.27839	0.523516	2.19031
chr1	113206295	113207295	chr1_113206295_113207295	7.17719	3.61393	6.11712	8.13516	3.24956	3.06348	5.72206	0.515721	3.01163	6.82307	2.42326	1.57617	2.92201	3.0537	1.13529	3.17083	1.42638	4.62194	1.62152	1.5388	3.05735	2.26485	3.60523	3.99924	0.304151	0.800821	2.59531	1.43049	1.4534	0.631085	1.10154	0.327437	1.76258	0.422498	0.394905	2.33853
chr1	113207600	113208600	chr1_113207600_113208600	0.98166	0.236	2.45546	1.52016	1.21282	1.68365	2.05407	0.340402	0.709046	2.03811	0.459108	0.407209	0.729132	0.383334	0.458483	3.1421	0.475859	0.481282	0.504895	1.23822	1.64306	1.90821	1.00428	1.52429	0	0.0999148	0.169121	0.166307	0.0736107	0.0849538	0.0793632	0.0728247	0	0.0654921	0	0
chr1	113208320	113209320	chr1_113208320_113209320	0.928115	0.526828	0.545659	1.30999	0.30915	1.24998	2.96218	0.0670488	0.406286	1.57233	0.759615	0.224582	0.969414	0.0377526	0.210717	0.702533	0.249946	0.49769	0.511452	0.383259	0.575348	0.671179	0.431589	0.284438	0.0340506	0.157442	0.266494	0.196544	0.405974	0.0334666	0.125057	0.0286885	0.341527	0.696598	0.0367289	0.428408
chr1	113255680	113256680	chr1_113255680_113256680	1.11149	0.593806	1.28054	1.69333	0.972326	1.26274	2.10732	0.214124	0.378435	1.54913	0.904887	0.529371	0.90774	0.542542	0.304423	0.925919	0.33259	2.05612	0.438584	0.611977	1.0463	0.928825	1.47402	0.723328	0.308103	0.460897	1.24113	0.90664	1.00324	0.498761	1.44774	0.213776	0.472629	1.57921	0.130328	0.950098
chr1	113275360	113276360	chr1_113275360_113276360	1.23749	0.433859	1.63698	2.76969	1.34902	1.32651	1.9507	0.0335244	0.736393	1.87341	1.12134	0.384997	1.13098	0.0377526	0.210717	1.3047	0.906055	0.94798	0.625109	0.557467	1.03083	0.859109	1.00704	1.67502	0.272405	0.118081	0.333117	0.294816	0.521967	0.2008	0.187586	0.0860655	0.170763	0.0773998	0.0244859	0.0357007
chr1	113293640	113294640	chr1_113293640_113294640	0.820387	0.67569	1.1985	1.43364	0.298109	1.05228	1.72003	0.316087	0.418982	2.03053	1.25763	1.60702	1.7561	0.756401	0.869207	0.689988	0.257757	0.89381	1.15533	1.2935	0.748723	0.98088	1.31404	1.34092	0.802621	0.997364	2.55192	1.54428	1.2987	0.650807	1.49231	0.828381	0.905655	0.805787	0.18758	1.34642
chr1	113307365	113308365	chr1_113307365_113308365	0.279706	0.196128	0.403638	0.541428	0.228686	0.43821	0.653204	0.575885	0.367327	0.756148	0.359739	0.319073	0.600535	0.40959	0.217727	0.665413	0.649689	2.72122	0.41103	0.88202	0.628548	0.558274	0.877959	0.085721	0.153927	0.284689	1.08423	0.799639	0.445697	0.332833	0.423995	0.129688	0.0308777	0	0.0442759	0.387328
chr1	113308135	113309135	chr1_113308135_113309135	0.729233	0.350629	0.187083	0.282316	0.476974	0.721563	0.572206	0	0.383069	2.14487	0.682103	0.907494	1.25254	0.569525	0.567645	1.19861	0.0589159	6.97172	1.3931	0.91982	0.497265	0.303756	0.474748	0.417175	0.256839	0.964892	2.63829	3.58272	2.57006	1.19906	2.18135	0.270492	0.257609	1.55684	0.184694	0.605891
chr1	113358915	113359915	chr1_113358915_113359915	0.665821	0.0889275	0.284691	0.214806	0.322591	0.219606	2.36346	0.192401	0.364332	0.383992	0.830386	0.0920646	0.309089	0.108334	0	0.287995	0.0896546	0	0.163072	0.399922	0.0687916	0	0.103206	0	0	0	0	0.281998	0.166424	0	0.17943	0.164647	0	0	0.0702639	0.204891
chr1	114002785	114003785	chr1_114002785_114003785	0.488269	0.195641	1.01065	0.644417	0.887126	0.951627	1.3932	0.269361	0.262319	0.383992	2.07597	0.31302	1.37029	0.606668	0.22459	1.03678	0.96827	0.65287	0.831666	0.71986	0.687916	1.14019	1.71322	0.634832	0.117252	0.0451789	0.19118	0.112799	0.116497	0.153656	0.125601	0.0658588	0.137205	0.932836	0.0632376	0.143424
chr1	114345825	114346825	chr1_114345825_114346825	2.69525	0.327253	1.82032	2.96432	2.30007	2.59955	4.73024	2.23031	1.63571	2.45524	4.58373	1.06721	1.36494	2.17274	0.731127	1.37777	1.69913	0.663207	1.08019	0.993406	1.26577	2.05542	1.46222	1.21815	0.359574	0.207823	0.263829	0.138367	0.137799	0.176704	0.181583	0.0302951	0.342619	0.531272	0.0646428	0.16965
chr1	114385710	114386710	chr1_114385710_114386710	2.08826	4.12166	3.42277	2.84455	4.10326	2.83159	3.68466	2.21261	3.555	1.77305	2.27884	3.62539	1.81316	1.62336	1.47502	1.94033	2.28076	1.09018	1.47753	1.63756	1.55823	3.65121	1.69039	1.80144	1.32797	0.472325	0.532987	1.01548	0.608961	0.937066	0.343907	1.11885	0.273221	0.670798	1.19981	0.53551
chr1	114517030	114518030	chr1_114517030_114518030	0.744425	0.894833	0.989006	1.18367	0.656943	1.05228	1.58946	0.138288	0.733218	1.14997	0.696314	0.573486	1.60447	2.38785	0.703644	1.47197	0.558473	2.15073	0.742316	1.86839	1.25258	1.21819	1.28578	1.8686	1.21731	5.89914	2.33598	3.46819	4.06699	0.736266	1.76252	1.14395	13.9471	2.80252	0.521856	4.81066
chr1	114518265	114519265	chr1_114518265_114519265	0.704087	0.56423	0.677369	0.425908	0.31981	0.290284	1.94024	0.0762969	0.809069	1.14204	0.411614	0.292067	1.26655	0.257759	1.09614	0.685229	1.06658	0.323621	0.452665	0.396474	0.763824	0.916506	0.245559	0.647341	0.232483	0.447894	0.227439	0.894615	0.659958	0.228496	0	0.195873	3.57543	0.117434	0.362223	0.0812498
chr1	114535130	114536130	chr1_114535130_114536130	2.41052	1.21205	1.54603	1.55535	1.15072	0.717109	2.17227	0.225359	1.42764	1.47197	0.839997	0.333308	0.515625	0.322995	0.570273	0.715543	0.744631	0.289661	0.243098	1.02202	0.864354	0.951582	0.703331	1.17813	0.499409	0.288643	1.44536	0.900828	1.32908	0.286326	0.458543	0.28051	0.855714	0.614898	0.172082	0.829049
chr1	114537790	114538790	chr1_114537790_114538790	4.63584	5.9899	2.73943	3.80623	2.46058	2.98933	5.27442	1.24177	4.13852	8.20096	2.46044	4.04051	3.90513	3.68666	4.27761	8.04329	3.26141	9.04983	4.42041	9.80829	6.16738	2.78443	4.33571	6.93873	25.0418	28.2575	19.3609	26.0542	29.0792	16.9266	19.4764	20.3835	38.7793	37.9306	7.67634	18.5614
chr1	114550000	114551000	chr1_114550000_114551000	2.09421	0.367111	1.595	1.36181	0.737203	0.582801	1.66282	0.198568	0.644588	1.24551	1.19368	0.29862	1.2456	0.159723	0.382069	0.820909	1.00459	0.58155	0.336597	1.03185	1.05481	1.45388	1.2173	1.8452	0.172872	0.299744	0.422803	0.471202	0.490738	0.198226	0.211635	0.121374	0.346781	0.589429	0.0517971	0.815623
chr1	114551965	114552965	chr1_114551965_114552965	0.816741	0.409067	0.392874	0.592864	0.667764	0.606113	2.0218	0.265513	0.201111	0.264954	0.190989	0.0846994	0.284362	0.398668	0	0.353274	0.164964	0.0625667	0.075013	0.275946	0.126577	0.283506	0.0949497	0	0	0	0.0879429	0	0	0	0.0825377	0	0.090163	0.0681118	0.0323214	0.188499
chr1	115134775	115135775	chr1_115134775_115135775	0.447775	0.538246	0.717972	1.60351	1.13897	1.18151	2.25871	0.621084	0.999676	0.852192	1.08897	0.185744	1.30956	1.26769	0.243988	0.426098	0.542646	0.493948	0.559308	0.927889	0.693951	1.42996	1.49921	0.841669	0.315416	0.136726	0.655715	0.265507	0.369345	0.310007	0.362007	0.465056	0.711813	0.238989	0.155937	0.124013
chr1	115138610	115139610	chr1_115138610_115139610	1.43568	0.447417	0.920799	2.08429	1.97083	1.99933	2.08617	1.65946	0.785591	1.24197	2.16355	0.397028	1.11079	1.24584	0.682948	0.689988	0.773271	0.537683	0.29302	0.934193	1.38443	1.43968	2.07702	1.36886	0	0	0.0687054	0	0.119617	0	0.0644826	0	0	0	0	0.0736326
chr1	115142130	115143130	chr1_115142130_115143130	0.510463	0.357933	2.25084	1.48216	1.15931	0.631368	0.715258	0.110631	0.293287	0.496789	0.119368	0.158811	0.503557	0.186875	0.049669	0.55199	0.103103	0.0782084	0.187533	0.287444	0.395552	0.442978	0.771466	0.365028	0.112367	0	0.109929	0	0.143541	0.16566	0.103172	0.0946721	0	0	0.0404018	0.0589061
chr1	115143880	115144880	chr1_115143880_115144880	0.478559	0.447417	2.35315	4.09138	1.79693	1.63103	4.82799	0.138288	0.261864	2.20795	1.79052	0.595543	1.22187	0.311459	0.0620862	0.827986	0.708832	1.07537	1.05487	0.71861	1.08777	1.66117	0.964333	1.95551	0.210688	0.162362	0.549643	0.337811	0.239235	0.207075	0.193448	0	0.21132	0	0.0252511	0.147265
chr1	115184510	115185510	chr1_115184510_115185510	0.0823328	0.494839	1.02971	1.27498	0.807779	0.787512	1.35361	0.713746	0.675777	0.67663	1.73276	0.307377	1.37594	1.20565	0.480667	0.997144	0.63192	0.68117	0.574697	2.37373	1.14838	1.91481	3.40747	1.54759	0.181237	0.167599	0.141843	0.139483	0.092607	0.249381	0.0665627	0.0305394	0.581697	0	0	0.266028
chr1	115194310	115195310	chr1_115194310_115195310	0.528065	0.56423	1.60875	2.08695	0.799525	0.464454	0.855021	0.228891	0.173372	0.380681	0.28813	0.21905	0.285996	0.0429599	0.342545	0.304546	0.426632	0.67421	0.387998	0.555064	1.30941	0.947056	0.654825	1.00697	0.0387472	0	0.151626	0.559135	0.362977	0.41891	0.177883	0	0.155453	0	0.0278633	0.1625
chr1	115222690	115223690	chr1_115222690_115223690	1.36123	0.954489	1.93709	3.21135	0.958364	1.51528	2.73388	0.0737537	0.642439	1.36157	1.59157	0.564663	1.00711	0.539862	0.662253	0.883185	0.412411	0.912431	0.562598	0.689865	0.817474	1.24034	1.14731	1.04294	0.149823	0	0.146572	0.288265	0.223286	0.11044	0.171954	0	0	0.397319	0.0134673	0.196354
chr1	115431825	115432825	chr1_115431825_115432825	1.20109	0.44115	1.3481	1.16248	1.05475	1.65063	1.64556	1.77877	1.0187	2.68418	3.08953	0.498232	1.13838	0.586276	0.779121	2.12137	1.01081	1.10412	1.02959	1.53303	1.76835	1.80666	2.69955	1.96318	0.572851	1.73186	4.31093	0.805446	3.56507	0.909505	0.647354	0.408389	4.19877	0.166941	0.285189	1.38603
chr1	115545595	115546595	chr1_115545595_115546595	3.40309	2.00401	2.91018	2.71979	2.39825	2.92512	3.63168	1.16218	2.08221	3.96985	4.46123	2.13887	4.30851	5.03368	2.56874	4.70586	3.45759	5.16649	5.34184	6.016	4.53886	8.39421	9.78269	6.7633	2.56514	1.07585	6.84001	2.99184	3.82775	1.82951	2.43861	1.03279	3.68849	1.1696	0.383613	2.28484
chr1	115827855	115828855	chr1_115827855_115828855	2.05768	0.570791	2.46181	2.68091	2.08496	3.05406	2.4766	0.823297	1.42909	4.02224	5.01531	0.886389	2.63604	2.54962	0.831666	5.27172	2.18993	1.9158	2.93656	3.44041	3.34839	3.69492	3.18339	5.7402	0.470373	0.966618	1.39754	0.368711	0.563778	0.445184	0.463875	0.308235	2.55112	2.94359	0.0501107	3.45217
chr1	115828930	115829930	chr1_115828930_115829930	0.348043	0.557818	1.19053	0.449139	0.590195	0.841824	1.25712	0.603439	0.609428	0.602169	2.44162	0.288748	0.969414	0.622918	0.270922	1.0538	1.8746	0.746535	0.554074	1.6724	1.58221	1.93299	1.94215	0.948126	0.306455	0	0.399741	0.147408	0.173989	0.1004	0.0937928	0.0860655	0	0	0.110187	0.053551
chr1	115877105	115878105	chr1_115877105_115878105	0.185623	0.334691	1.27982	0.808451	0.876861	0.857129	1.6646	0.0402293	0.731314	0.682458	1.69286	0.423497	2.06808	0.951366	0.216737	1.00362	0.749838	0.255955	0.409162	1.37973	1.89865	1.99743	1.59688	0.910201	0	0.236162	0.119922	0.275162	0.208787	0.08032	0.150069	0.0344262	0	0.0928797	0.0734578	0.299886
chr1	116075580	116076580	chr1_116075580_116076580	0.600545	0.360941	0.625902	0.508584	0.927449	0.49519	2.01955	0.650768	0.788672	1.10398	0.280866	0.685069	0.97575	0.293138	0.934945	0.19482	0.545838	0.414044	0.606723	0.135268	0.41882	0.729611	0.34908	0.674842	0.198295	0	0.0646639	0.127176	0.0562905	0.259859	0.364137	0.167068	0	0	0.261423	0.0693013
chr1	116078625	116079625	chr1_116078625_116079625	0.676517	0.665349	0.887517	1.22025	1.36324	1.21709	3.41256	0.426528	0.767292	1.4631	1.75457	0.484725	0.713759	0.330222	0.215432	1.09068	0.546569	0.584207	0.519669	0.443287	0.9722	1.04607	0.743582	0.95498	0.135382	0.0312986	0.211911	0.0781441	0.207529	0.159672	0.0497215	0.0912502	0.135788	0.266703	0.12656	0.227108
chr1	116091115	116092115	chr1_116091115_116092115	0.145847	0.233752	0.748332	0.564632	1.32493	1.20261	3.51498	0.0632175	0.383069	1.64019	1.56884	0.0604996	0.677051	0.355953	0	0.630846	0.117832	0.357524	0.214323	0.722716	0.271236	0.860643	0.813854	0.715158	0.0642097	0.0742224	0.188449	0.0617711	0	0.189326	0.176866	0	0.0644021	0	0.323214	0
chr1	116092605	116093605	chr1_116092605_116093605	2.76995	1.8075	3.19781	3.12134	2.22875	3.65443	4.74621	0.394497	1.39011	3.47453	2.4984	1.08336	1.77267	1.54522	1.17049	3.13222	1.6944	1.22466	1.39559	1.99651	3.11535	2.81583	1.93212	1.82716	0.261319	0.0805515	0.255648	0.40223	0.326398	0.308204	0.239935	0.102745	0.45431	0.0791998	0.125277	0.310513
chr1	116099325	116100325	chr1_116099325_116100325	1.51623	0.688528	0.583476	0.758201	0.587691	1.01686	2.06787	0.131442	0.414834	1.24607	0.567294	0.440269	0.527899	0.17269	0.432759	0.633969	0.551243	0.294249	0.371352	0.31875	0.673613	0.85964	0.258526	0.578263	0.0890035	0.0514413	0.0653042	0.0642174	0.0378986	0.0437386	0.0612904	0.0374939	0.245493	0.185453	0.112005	0.256621
chr1	116104435	116105435	chr1_116104435_116105435	1.07134	0.378765	1.39446	1.40287	0.6412	1.26793	3.04941	0.0546324	0.600024	1.22664	1.12	0.548978	1.03856	0.769035	0.34339	1.14487	0.687352	0.560011	0.648261	0.652959	0.74227	0.96252	0.937774	0.927056	0.0554899	0.0962143	0.0814286	0.0800736	0.165397	0.136346	0.101898	0.0467516	0	0.0210222	0.079806	0
chr1	116152200	116153200	chr1_116152200_116153200	2.94498	0.0786667	1.7629	0.475051	1.42685	0.777068	0.990357	1.19141	0.709046	0.594449	2.29554	0.0814417	0.546849	0.287501	0.305655	1.27382	0.793098	0.601603	0.36064	0	0.912812	1.36301	1.36947	0	0.432181	0.19983	0.676484	0.74838	0.809717	0.509723	0.317453	0.0728247	0.17339	1.76829	0.0310783	1.26875
chr1	116218515	116219515	chr1_116218515_116219515	0.266329	0.551351	1.1103	0.75182	0.7097	0.70274	0.920506	0.173161	0.655798	1.26717	0.664309	0.644452	0.669692	0.216667	0.397352	1.59357	0.860684	1.8498	0.994738	1.59969	1.47214	0.52387	1.3004	1.79567	3.36124	5.17298	4.01479	3.77878	5.15915	4.24474	3.80391	3.77042	6.135	10.2612	1.25772	9.87573
chr1	116219680	116220680	chr1_116219680_116220680	0.11097	0.311246	0.355864	0.590716	0.241943	0.475813	0.767088	0.0962005	0.473632	0.527989	0.311395	0.322226	0.669692	0	0.388714	0.671988	0.179309	1.29214	0.489215	1.09979	0.653521	0.231119	0.619237	1.04294	1.31909	1.46831	0.764721	1.36299	1.70585	1.20043	1.57001	1.02904	2.40108	1.66578	0.35132	2.81725
chr1	116220620	116221620	chr1_116220620_116221620	0	0.639167	0.102311	0.617567	0.347794	0.26307	0.357629	0.0691441	0.209491	0.689985	0.223815	0.198514	0.407289	0.467189	0.0620862	0.344994	0.193318	0.586563	0.351624	0.646749	0.049444	0.221489	0.296718	0.260735	0.702294	0.324723	1.03058	1.08099	1.67464	0.966349	0.838273	1.42008	0.704398	2.76704	0.22726	1.98808
chr1	116221555	116222555	chr1_116221555_116222555	0.622516	0.249431	0.519041	0.903756	0.407173	0.328517	0.279125	0.0539661	0.286134	1.0232	0.291142	0.103292	0.260087	0.0607725	0.38766	1.23861	0.452646	1.98382	0.869053	1.23391	0.92617	0.388956	0.463169	0.966626	2.46659	2.15426	1.55509	2.8475	3.08088	2.04718	1.96279	1.57017	1.04457	4.27775	0.335039	3.90792
chr1	116239480	116240480	chr1_116239480_116240480	0.560264	0.922894	0.918303	0.964007	0.497656	1.64258	1.06998	0.107932	0.55183	2.63877	1.13545	0.929628	0.59242	0.607725	0.58149	1.13091	0.578381	1.86937	1.23497	1.57043	0.713923	0.864347	0.607909	2.26394	2.65844	3.45315	2.0377	3.58574	3.1509	1.85862	2.34025	1.5009	3.68349	6.76965	0.453288	7.06873
chr1	116258275	116259275	chr1_116258275_116259275	0	0.619798	0.644869	0.748566	0.337254	1.58161	2.39864	0.268195	0.203143	4.68353	1.3022	1.47582	1.14894	0.0755052	1.98676	0.802895	0.937298	2.27515	1.47753	2.29955	1.39042	0.644332	0.287726	0.695292	0.953417	1.18081	1.19922	1.11375	0.231985	0.870133	1.37563	0.286885	3.48357	0.619198	0.171401	2.71325
chr1	116259760	116260760	chr1_116259760_116260760	0.756242	0.151506	0.121257	0.274474	0.30915	0.124715	0.547482	0.163897	0.248286	0.61332	0.442104	0.235276	0.416888	0.138426	0.257543	0.695099	0.229117	1.10071	0.243098	1.14978	0.410202	0.131253	0.351665	0.73392	0.332939	0.962143	1.38429	0.920846	0.673401	0.858977	0.80245	0.490892	1.96188	2.08119	0.179563	2.79259
chr1	116311760	116312760	chr1_116311760_116312760	0.402997	0.322947	0.387705	0.682574	0.244066	0.243686	0.828194	0.465813	0.176413	0.639144	0.439777	0.250755	0.17149	0.229496	0.392123	0.522938	0.35272	0.638016	0.444156	0.66566	0.353915	0.326405	0.687136	0.768481	1.24195	0.99126	3.81857	1.67838	1.56132	1.3369	1.11317	0.797238	1.48294	3.33838	0.276433	2.23223
chr1	116333055	116334055	chr1_116333055_116334055	0.113436	0	0	0.274474	0.04122	0	0.169543	0.245846	0.2607	0.44159	0.106105	0.141166	0.263298	0	0.264901	0.539724	0.595705	0.660426	0.291717	0.970922	0.562563	0.118127	1.055	0	0.948877	1.84731	4.104	1.87372	3.27486	1.47253	1.46734	0.7153	1.70308	1.58928	0.305258	1.30902
chr1	116333680	116334680	chr1_116333680_116334680	0.15952	0.0639167	0.179044	0.385979	0.0579656	0.078921	0.834468	0.207432	0.392796	0.379492	0.59684	0.132343	0.666472	0.116797	0.186259	0.310495	0.193318	0.611003	0.468831	0.682679	0.49444	0.304547	1.00142	0.847387	1.65039	1.78598	3.7788	1.65527	2.66149	2.03624	1.35413	0.946721	2.25407	6.09281	0.328264	4.60204
chr1	116504050	116505050	chr1_116504050_116505050	0.987993	0.296903	0.36964	0.478116	1.10696	0.950446	0.169201	2.39105	0.540622	0.641018	1.46322	0.648907	1.75815	1.28602	0.64089	0.925919	1.23058	0.479342	0.695685	0.890149	0.740065	1.40038	1.07201	0.504648	0.14499	0.167599	0.42553	0.278966	0.216083	0.285006	0.332813	0.152697	0.0727121	0.219716	0.312788	0.304031
chr1	116852600	116853600	chr1_116852600_116853600	0.671662	0.161474	0.430783	0.390042	0.341692	0.0443065	0.627419	0.291133	0.39693	0.697248	1.44498	0.16717	0.3118	0.458992	0.156849	0.464834	0.162794	0.905571	0.0987014	0.181544	0.249822	0.279776	0.874536	0.439132	0.827967	0.546902	1.215	0.455155	0.956939	0.639389	0.48871	0.149482	4.27088	0.716966	0.0425282	2.35624
chr1	116853345	116854345	chr1_116853345_116854345	0.795527	0.398442	0.574004	1.15493	0.60224	1.00582	1.6101	0.603439	0.652959	0.774217	2.20133	0.384997	0.707826	1.10022	0.283823	0.974944	0.669499	0.710985	0.365323	0.895929	0.452059	0.920474	0.770695	0.704322	0.525352	0.877174	1.17067	0.365011	0.6711	0.659771	0.91113	0.122951	1.1124	0.884569	0.10494	1.07102
chr1	116856675	116857675	chr1_116856675_116857675	0.164666	0.263914	0.264028	0	0.179506	0.108622	0.830622	0.0713746	0.594684	0.641018	0.92414	0.34153	0.535089	0.160753	0.192267	0.854695	0.133036	2.16965	0.665438	0.370895	0.867662	0.342951	0.918868	0.874722	1.3774	0.586597	4.18438	0.90664	1.7904	1.21128	2.26313	0.732945	3.56289	0.109858	0.156394	1.44415
chr1	116858505	116859505	chr1_116858505_116859505	0.660599	0.360941	0.712566	1.30779	0.589203	0.435767	2.01955	0.0780922	0.768955	2.18198	0.954944	0.971552	0.878175	0.762159	0.958319	0.909161	0.679265	2.72349	1.23551	1.9208	1.74974	0.917225	0.893644	1.03067	2.40598	2.13935	4.29368	3.12852	3.96285	3.01436	3.2044	1.91572	5.78104	1.90312	1.0552	3.82543
chr1	116875200	116876200	chr1_116875200_116876200	0.975885	1.20314	1.15551	1.12615	0.872894	0.618988	1.38844	0.130154	0.837964	2.33783	0.983031	1.43242	0.609844	0.439707	0.701209	1.98067	0.970379	3.51938	0.937663	1.7923	2.07083	0.755668	1.3265	1.59508	1.05757	1.26069	5.07612	3.02042	1.88573	2.98837	3.27723	0.835342	5.76778	1.25206	0.641675	2.8067
chr1	116878220	116879220	chr1_116878220_116879220	1.68079	0.873008	1.23771	1.28032	0.93876	1.32433	2.37838	2.09119	1.54308	1.07705	2.66395	0.697221	1.09092	1.5497	0.605719	1.15783	0.817278	1.47833	0.789009	1.28999	0.92617	1.90156	2.59085	0.6105	1.37033	1.14049	2.73481	1.21282	1.09698	1.697	2.18926	0.865903	1.40192	1.32901	0.492705	3.41943
chr1	116881750	116882750	chr1_116881750_116882750	0.0671662	0.215298	0.409244	0.130014	0.0488131	0.553831	1.22974	0.494926	0.52924	0.319572	1.22509	0.33434	1.8708	1.90154	0.235274	0.784407	0.434117	1.27603	0.987014	0.605145	0.603737	1.63202	2.21757	1.2625	0.325273	0.102544	0.549643	0.113789	0.277009	0.116253	0.352957	0.0249137	0.296589	0	0.0956884	0.372038
chr1	116886225	116887225	chr1_116886225_116887225	0.329331	0	0.158417	0.39843	0.359013	0.217245	0.369165	0	0.162187	0.213673	0.308047	0.409836	0.305765	0.562636	0	0.213674	0	0.807312	0.604944	0.370895	0.306234	1.08601	0.689151	0.403718	0.289979	0.418998	4.68083	0.767157	2.22257	0.641264	0.865315	0	1.96323	1.64787	0.208525	0.836086
chr1	116901850	116902850	chr1_116901850_116902850	0.945302	0.284074	0.727545	0.754804	0.2748	0.623573	1.96034	0.14341	0.946589	1.45152	1.39263	1.05874	1.59076	1.33812	0.938192	2.71906	0.668259	5.02561	1.8406	2.9809	2.32936	1.26331	2.54957	1.48715	1.70631	0.914036	21.8229	2.68247	6.84034	2.45422	3.11427	0.525956	5.94825	2.08119	0.396536	8.15958
chr1	117251535	117252535	chr1_117251535_117252535	1.04553	1.28141	1.00585	1.13097	0.603401	1.13595	1.0456	0.319896	1.09036	2.02174	0.834138	1.0715	0.813685	0.300201	0.718105	1.27689	0.819853	2.43106	0.587451	1.13592	1.10564	0.747192	1.91615	1.1309	0.541528	1.00156	1.96017	1.25031	0.55341	0.878197	0.298329	0.1825	0.841883	0.574437	0.0876183	0.482604
chr1	117262660	117263660	chr1_117262660_117263660	1.16981	0.767	0.989006	1.26087	0.772875	0.929514	1.57953	0.11524	0.820506	1.67896	1.19368	0.749943	0.777551	0.0778648	0.393213	1.31098	0.558473	2.60695	1.21115	1.74862	1.12073	0.64601	1.6814	2.08588	0.936391	0.487085	2.35889	1.39628	2.11324	0.667241	0.730802	0.729764	0.446119	0.532124	0.109421	1.98808
chr1	117268410	117269410	chr1_117268410_117269410	2.20873	2.124	2.91193	2.23274	2.03325	2.44453	3.54878	0.87228	1.96599	3.33316	1.83643	2.01568	2.68867	1.58125	1.662	3.65163	1.90344	5.36931	2.79496	3.44933	4.3815	4.20829	3.62909	3.99124	2.74435	2.84757	6.49002	2.51539	3.31248	1.97518	1.84519	0.746453	2.70922	2.68518	0.287474	2.80937
chr1	117271530	117272530	chr1_117271530_117272530	0.696086	0.604303	0.948702	1.01056	0.505882	1.43493	1.71228	0.125717	0.78083	1.15416	1.65488	1.15499	0.753989	0.368088	0.677304	0.878167	0.609244	2.32848	1.2147	1.43722	1.16868	1.61083	2.56256	1.80144	2.68148	1.65314	2.59831	3.46409	2.65333	2.3343	2.22758	1.07582	2.97128	2.03174	0.477475	2.65077
chr1	117332670	117333670	chr1_117332670_117333670	2.55232	0.836727	0.520856	1.57199	0.252941	0.382647	2.77433	0.100573	0.761785	0.903253	0.325549	0.384997	0.323138	0.113258	0.270922	0.501809	0	0.213296	0	0.522625	0.143837	0.322166	0.431589	0.189625	0.102152	0	0.799481	0.786177	0.869944	0.6024	1.21931	0.0860655	0.922122	0.851398	0.146916	0.749714
chr1	117333435	117334435	chr1_117333435_117334435	1.51248	0.606025	0.242515	0.823422	0.3435	0.249429	2.22525	0	0.4345	0.327104	0.265262	0.156851	0.482712	0	0.441502	0.408882	0	0.173796	0	0.0851686	0.117201	0.196879	0.527498	0	0	0	0.244286	0	0.212653	0.0818074	0.305695	0.0701274	0.667874	0.819864	0.628472	0.349073
chr1	117335130	117336130	chr1_117335130_117336130	4.86155	4.38286	3.44934	4.64645	3.04733	4.5699	10.0023	1.10631	2.65355	5.15189	2.64315	3.73081	4.3021	3.47054	2.24693	3.12795	1.08012	3.24006	2.58974	3.1482	2.99489	2.63677	3.75842	1.24159	8.29375	19.4215	13.7934	9.44583	12.2807	8.70372	17.1217	13.0963	22.2724	27.1839	8.0515	32.202
chr1	117336140	117337140	chr1_117336140_117337140	2.78434	0.650788	0.967304	1.57199	0.590195	0.382647	1.73396	0.30172	0.609428	1.40506	0.325549	0.866244	0.215425	0.679547	0.0903072	0.301086	0.0937298	0.0710985	0.255726	0.104525	0.287674	0.161083	0.539487	0	0.204304	0	0.399741	0.491361	0.869944	0.3012	0.562757	0.430328	0.102458	0.309599	0.514204	0.856816
chr1	117337225	117338225	chr1_117337225_117338225	4.43881	3.02354	2.3487	5.04794	2.09684	1.46404	1.20246	0.192401	3.06039	2.20795	0.415193	0.736517	0.412118	0.433334	1.38209	4.03193	1.70344	8.77294	0.326144	2.59949	2.61408	0.308159	1.34168	5.71349	4.6901	0.79063	7.83839	5.45197	4.1606	3.36122	3.22974	3.12829	1.66606	0.592277	1.54581	2.04891
chr1	117339605	117340605	chr1_117339605_117340605	13.3164	5.95814	5.97852	10.0601	7.33895	4.78253	11.8311	2.40501	8.79255	13.5357	3.94434	5.76938	6.85146	1.80556	5.15405	11.2318	4.24365	20.8102	7.33823	11.1312	10.7086	5.90637	10.5614	12.3641	28.1406	37.7997	54.7732	56.6817	52.174	32.4917	38.9363	20.5809	61.2194	56.4884	16.9453	74.3412
chr1	117340900	117341900	chr1_117340900_117341900	8.10735	6.39668	5.50473	6.82956	4.36447	4.53924	9.68637	1.80046	6.39153	12.7282	3.11293	7.78487	8.31711	8.96513	10.4013	10.5203	4.18476	16.9605	10.7923	11.5654	11.2926	4.88144	12.9625	13.4764	46.8196	58.2719	52.3562	54.6008	60.6061	44.4575	64.0072	49.7492	85.9863	70.9999	26.8395	104.044
chr1	117342480	117343480	chr1_117342480_117343480	2.80755	1.12493	1.18681	2.22324	1.25206	0.589277	1.71662	0.276576	1.04745	1.32477	0.537156	0.635246	0.355452	0.186875	0.0993379	0.165597	0	0.664771	0.140649	0.287444	0.237331	0.0885956	0.296718	0.156441	0.561835	0.454612	0.769501	0.378348	0.62201	0.49698	0.773791	0.23668	0.619871	1.87307	0.242411	1.47265
chr1	117357960	117358960	chr1_117357960_117358960	2.3928	8.28786	1.94391	3.44808	5.27487	1.40304	5.62272	0.829729	4.11999	2.41495	1.11908	6.35246	2.30797	0.622918	3.43544	2.20796	0.88067	8.68439	1.32836	2.15583	2.2085	1.01516	4.62385	9.49508	13.6947	2.00246	4.07652	19.0525	13.2177	2.94507	1.8485	1.75538	3.94463	2.19944	2.42411	3.26438
chr1	117537310	117538310	chr1_117537310_117538310	3.77299	3.95728	3.27395	3.7054	3.50818	3.6235	8.08553	1.15441	2.91466	4.07991	6.95449	2.62384	5.09996	1.73334	1.64124	4.55992	2.42067	1.8362	1.42688	4.19918	3.85233	5.85501	4.64428	4.48917	1.27024	0.338842	1.43385	0.986994	1.373	1.24845	0.852291	0.69975	0.58802	0.555259	1.17692	0.204891
chr1	117540810	117541810	chr1_117540810_117541810	1.12302	1.10448	0.589311	0.790485	0.519372	0.976515	1.50681	0.39827	0.502778	0.750704	2.05313	0.423497	0.900478	0.897002	0.397352	0.662388	0.453652	0.688234	0.900156	0.827838	0.791104	0.956832	1.18687	2.83679	0.13484	0.467601	0.175886	0.475637	0.15311	0.397584	0.495226	0.378688	0.180326	0.0340559	0.4525	0.141375
chr1	117570885	117571885	chr1_117570885_117571885	2.23591	1.70726	2.62457	3.06231	1.25704	5.25966	6.04521	0.749728	1.02495	4.87209	5.48501	1.66249	4.49456	3.72721	1.69121	5.49253	2.23247	2.49491	2.1853	4.50408	6.18499	8.43489	4.72787	5.9301	0.612911	0.837303	3.16158	0.678971	1.02812	0.547636	0.852662	0.594634	0.894178	0.928798	0.166949	1.09049
chr1	117655880	117656880	chr1_117655880_117656880	0.0773429	0.0929697	0.198421	0.0374283	0.30915	0.535706	0.158946	1.84384	0.228536	0.167269	0.651098	0.0320831	0.664228	2.60493	0.782662	0.033454	1.18724	0.118498	0.227312	0.174208	0.119864	0.671179	0.791247	0.158021	0.0340506	0.118081	0.0333117	0.0982722	0.144991	0.0334666	0.0625286	0.143443	0.0341527	0	0.0244859	0.142803
chr1	117663995	117664995	chr1_117663995_117664995	0.312528	0	0.133631	0	0	0.137441	0.097314	1.94168	0.102608	0.0450602	0.487217	0.043214	0.58033	4.11889	0.486553	0	1.00999	0.0319218	0.038272	0.187718	0.12916	0.325453	0.968874	0.0425689	0	0.053016	0.0448688	0	0.117176	0.0901551	0.210555	0.115925	0.184006	0	0.0494716	0.0961732
chr1	117671555	117672555	chr1_117671555_117672555	0.605634	0.0693333	0.638143	0.669903	1.25756	1.02731	2.069	0.637532	0.25565	0.860727	3.6822	0.394785	1.7873	0.591244	0.168369	1.30981	1.3281	0.265113	0.635704	1.44209	1.28722	1.35146	1.04606	0.565661	0.076181	0	0.298112	0.109932	0.129754	0.0748745	0.104921	0.128369	0	0.259748	0.0136955	0.0798727
chr1	117695785	117696785	chr1_117695785_117696785	2.52932	1.73208	2.34486	2.35899	3.14163	4.80825	4.0295	4.26576	2.20437	2.40687	6.49534	2.6707	3.44778	5.8588	2.70271	4.33636	3.67826	2.79014	6.94377	4.24692	3.1074	3.36823	3.44299	4.47242	0.870591	1.91908	1.48552	0.37007	0.72417	0.397982	0.539098	0.289986	5.5235	5.99814	0.109194	4.13935
chr1	117734720	117735720	chr1_117734720_117735720	2.82578	1.02267	2.07545	2.47027	1.25868	2.76599	5.70504	0.790218	1.16716	2.05024	3.1121	2.04186	2.45431	0.177977	1.02886	1.34055	0.699626	0.446905	1.57393	0.985522	1.5257	1.61371	1.90747	0.893947	2.04668	1.20611	2.47339	2.47084	1.98223	1.9327	1.51073	0.845286	0.644021	1.36832	0.533881	0.925667
chr1	117758520	117759520	chr1_117758520_117759520	0.729233	0.146095	0.701561	0.661679	1.32493	1.14247	1.22616	1.30386	0.389055	1.10398	2.47262	0.151249	0.803998	0.756401	0.532167	0.709702	0.994205	0.139658	0.401856	0.410634	0.649835	1.04416	1.31404	1.34092	0.0802621	0.185556	0.157041	0.154428	0.102529	0.118329	0.147389	0.0338114	0.724524	0.182442	0.0144292	0.336606
chr1	117781745	117782745	chr1_117781745_117782745	1.02093	0.595006	0.863133	0.763537	0.539607	0.459176	1.19643	0.0402293	0.578957	1.04376	0.781318	0.230998	0.473936	0.407728	0.25286	0.682461	0.599871	0.170636	0.306871	0.50172	0.546581	1.1598	2.07163	0.417175	0.735493	0.802952	0.999351	2.98747	2.50544	0.84336	0.975445	0.27541	2.49997	0.743038	0.734578	1.11386
chr1	117827840	117828840	chr1_117827840_117828840	0.510463	0.36816	0.523832	0.543459	1.07584	0.841824	1.16349	0.486775	0.636853	0.485749	2.00538	0.338798	0.308058	0.0498334	0.158941	0.264955	0.247447	0.28155	0.187533	0.321937	0.0949325	0.389821	0.379799	0.125153	0.0898936	0	0.3078	0.0864795	0.344498	0.132528	0.288882	0	0.0450815	0.0340559	0.177768	0.0471249
chr1	118191745	118192745	chr1_118191745_118192745	3.31111	1.82422	0.973337	1.26852	1.30344	2.50272	1.7527	0.0598003	0.498249	1.13381	0.774279	0.515064	0.35225	0	0.107392	0.119349	0.390119	0.126824	0.304107	0.1243	0.555911	0.670453	0.705707	0.281875	0	0	0	0.0584321	0.206906	0.0596973	0.0557687	0	0.304605	0.092043	0	0
chr1	118209405	118210405	chr1_118209405_118210405	2.09559	0.990372	3.1361	3.04233	1.60107	3.47363	3.78459	0.232906	0.934991	2.55658	1.80937	1.0476	1.85833	1.23272	0.878356	2.32417	1.60623	1.28426	1.24364	1.71861	2.93125	2.7791	2.37374	1.69066	0.118281	0.136726	0.324	0.318609	0.322337	0.348758	0.0868818	0.0996548	0.0474542	0.43018	0.0850564	0.272828
chr1	118210505	118211505	chr1_118210505_118211505	1.89601	3.38941	3.97551	3.10548	1.8019	9.28411	4.35967	0.25287	0.574604	10.2197	4.91114	3.26698	8.29388	3.41715	3.5194	11.6076	4.00628	4.11153	6.1082	4.6648	7.91104	13.4159	10.0375	8.76068	0.577887	0.371112	4.5856	1.48251	2.13261	0.694194	0.589555	0.216393	0.90163	2.57852	0.184694	1.41375
chr1	118291380	118292380	chr1_118291380_118292380	1.23215	0.141057	0.790264	1.06477	0.511696	0.638625	0.855021	0.114445	0.375639	0.380681	0.740905	0.547625	0.490278	0.343679	0.171272	0.647161	0.177763	0.350589	0.290999	0.713654	0.763824	2.62732	1.80077	0.395597	0.271231	0.0447894	0.113719	0	0	0.0761655	0.0711532	0	0.11659	0.20551	0.0139316	0
chr1	118410375	118411375	chr1_118410375_118411375	0.22194	0.35571	0.99642	0.75182	1.04842	1.61045	1.03661	0.769604	1.3116	0.47999	1.55697	0.184129	0.721207	0.650001	0.431904	0.863985	0.448273	0.816087	0.570751	1.19977	1.51342	0.924476	1.96092	2.26726	0.390842	0.338842	0.669131	0.657996	0.41606	0.672243	0.448574	0.329294	1.17604	0.148069	0.281056	0.409782
chr1	118573780	118574780	chr1_118573780_118574780	0.797599	1.08658	0.665021	1.8527	0.695587	1.10489	2.05637	0.484009	0.5761	2.20795	0.44763	0.529371	0.370262	0.311459	0.124172	0.55199	0.83771	0.782084	0.410228	1.07791	0.98888	0.553722	1.03851	0.586653	0.491605	0.649446	1.44281	0.945869	1.01675	0.41415	0.902756	0.47336	1.26792	1.06425	0.252511	1.25175
chr1	119442340	119443340	chr1_119442340_119443340	2.1877	1.46095	0.993878	0.176448	5.23346	1.383	0.613078	0.158044	2.39418	0.315422	0.59684	1.28562	0.211579	2.04673	0.638601	0.394279	0.441869	0.670358	0.669759	0.0821268	0.960626	0.696108	0.762988	0.521469	1.28419	1.48445	0.785205	1.62149	0.615175	1.97214	3.9058	1.14959	1.93206	0.486513	1.15434	0.757364
chr1	119469425	119470425	chr1_119469425_119470425	0.77051	1.04196	0.833931	0.978785	0.594968	0.667105	1.1876	0.16699	0.917017	1.99965	0.405401	0.519383	0.357687	0.846228	0.487318	0.416597	0.35016	0.708302	0.778437	0.520653	0.358236	0.367755	0.895752	0.196781	0.720845	1.81355	0.912615	2.16199	2.09443	2.50053	2.45277	0.857407	3.78514	2.37749	0.670822	4.31237
chr1	119480225	119481225	chr1_119480225_119481225	0.949699	1.37941	0.685246	0.919169	0.776469	0.391546	1.02021	0.25728	1.28618	1.48908	0.77728	0.886389	0.330653	0	0.184815	0.513479	0.335683	1.23678	0.174449	0.534779	0.735911	0.412073	0.386423	0.485088	1.25433	1.44993	3.17004	2.26254	1.82486	1.48965	1.4876	0.660503	4.14121	1.4256	0.789244	2.73982
chr1	119482570	119483570	chr1_119482570_119483570	6.4894	3.7534	4.1708	4.20471	3.09808	2.97325	4.5604	0.647307	4.17199	3.28844	1.9683	3.41276	1.42433	1.64344	1.81767	2.30192	1.39298	3.06177	2.26436	1.87144	1.57379	1.07446	2.67677	2.40763	3.52641	3.6065	5.42627	5.22097	5.12064	3.18396	4.13786	3.9581	9.24411	4.84572	2.2092	6.61754
chr1	119484050	119485050	chr1_119484050_119485050	2.40218	0.782039	1.3481	1.01717	1.63668	0.594228	1.59881	0.390461	0.98584	0.714337	0.421299	0.373674	0.139393	0.293138	0.233736	0.38964	0.424541	0.138015	0.386096	0.202902	0.186142	0.20846	0.418896	0.797541	0.396589	1.14608	0.775967	0.826642	1.01323	0.779576	1.51724	0.891031	1.98889	1.65271	0.617909	4.01947
chr1	119497580	119498580	chr1_119497580_119498580	0.340309	0.204533	0.709356	1.39982	0.37098	0.280608	0.699364	0.368769	0.111729	0.367992	0.716208	0.49408	0.473936	0.58139	0.331126	0.294395	0.274941	1.09492	0.250043	0.536562	0.316442	0.354382	0.632998	0.417175	0.299645	0.692743	0.879429	1.29719	0.893143	0.44176	0.412688	0.0631147	2.40435	1.58928	0.188542	2.35624
chr1	119541150	119542150	chr1_119541150_119542150	5.02729	4.98937	6.29988	4.07968	5.78953	2.602	3.36677	1.03926	6.65293	7.79474	2.24267	3.33664	1.3105	4.64357	2.91993	3.31194	2.56195	4.57401	2.41519	4.11132	2.75688	1.82561	3.23692	3.41325	9.60227	19.1685	9.22735	19.2613	10.3523	18.8752	12.8496	5.13524	43.7154	22.7297	8.28848	15.6012
chr1	119542220	119543220	chr1_119542220_119543220	2.8452	3.70507	2.79091	2.0653	2.73674	2.29086	4.6824	0.634766	4.5882	3.98155	1.76117	3.07209	1.62187	0.98033	2.19846	3.54722	1.20005	4.03863	3.05893	2.22416	2.38628	1.40882	3.67735	3.09462	8.142	12.2224	17.2462	15.9136	14.9345	11.8406	13.9029	8.52049	25.2198	10.8588	8.01412	13.8671
chr1	119543795	119544795	chr1_119543795_119544795	1.77552	2.5789	1.77932	1.71845	3.62915	2.63527	1.36832	0	2.62319	1.43997	1.45318	2.02542	0.515148	0.975002	1.72762	0.57599	1.25516	1.02011	1.1415	0.299941	0.481541	1.00152	1.34168	1.36035	2.14963	2.82368	1.33826	2.44399	1.16497	1.82466	3.40917	4.44547	4.01813	4.66418	1.54581	4.61004
chr1	119546315	119547315	chr1_119546315_119547315	2.10191	1.24324	0.898732	0.435929	1.6003	0.957368	1.00978	0.303692	0.755811	1.2988	0.561732	1.41166	0.673732	1.36798	0.584341	0.995747	0.48519	2.08556	0.698651	0.991963	1.27197	0.41692	1.07051	0.408995	1.05757	2.44497	3.44874	2.33156	2.92711	1.51584	3.11539	1.59643	8.17655	5.37549	1.28335	6.93013
chr1	119547080	119548080	chr1_119547080_119548080	0.510463	0.511333	0.491093	0.18527	1.06657	0.294638	0.238419	0.110631	0.544677	0.496789	0.29842	0.794057	0.266589	0	0.596028	0.331194	0.103103	0.195521	0.281299	0.344933	0.395552	0.354382	0.356061	0.469322	0.898936	1.03911	2.25354	0.702646	0.669857	1.21484	1.65075	0.662704	1.46515	0.851398	0.969642	1.47265
chr1	119553775	119554775	chr1_119553775_119554775	0.904618	0.85438	1.88563	0.906807	1.43226	1.17216	1.11061	0.364101	1.25164	0.782565	2.26648	0.938126	1.21484	0.756964	1.15685	1.84463	1.01798	1.56417	1.4243	1.80471	1.80252	1.68219	1.08171	1.87465	0.768078	0.920734	0.500941	0.602072	0.605657	1.00654	1.30598	0.695061	0.77038	1.61658	0.828492	0.447388
chr1	119564620	119565620	chr1_119564620_119565620	0.588996	0.865333	0.535165	0.237526	0.356711	0.45329	0.385139	0	0.966881	0.169842	0.367286	0.570092	0.410137	0.862502	0.458483	0.339686	0.594824	0.601603	0.36064	0.663332	1.00409	0.238527	0.82168	0.080226	0.345745	1.04911	1.26841	0.62365	1.28819	0.509723	0.952358	0.764659	2.81759	0.523937	0.823575	0.362499
chr1	119565665	119566665	chr1_119565665_119566665	1.60776	1.83597	0.850712	0.700233	1.56279	0.99428	1.00624	0.348443	1.4252	0.9562	0.657934	1.61729	0.904956	0.568965	1.2515	0.782349	1.07162	2.42631	0.915513	0.995869	1.196	0.781315	2.24291	0.492727	0.990953	7.11834	7.4613	4.93682	4.89772	5.39156	6.92147	4.62179	6.17652	5.44358	1.72423	0.964761
chr1	119567380	119568380	chr1_119567380_119568380	1.84334	1.70444	1.36415	0.754804	2.00947	2.10456	2.30472	0.614614	1.95525	0.797316	1.59157	1.82339	1.18484	0.899771	1.21413	1.28798	0.400955	0.825533	0.781386	0.830393	1.53826	0.689077	2.10999	0.927056	1.4358	1.01025	1.95429	1.86171	1.70122	1.96338	3.95493	2.15642	1.62794	0.283799	1.84053	0.458158
chr1	119568005	119569005	chr1_119568005_119569005	0.612556	1.55445	0.130958	0.0988107	0.519372	0.336729	0.457765	0.442522	0.804445	0.44159	0.477472	0.508196	0.379149	0.199334	0.794703	0.353274	0.577376	1.06363	0.300052	0.367928	0.506306	0.354382	0.474748	0.417175	0.719149	1.14303	3.6936	1.21071	0.30622	0.971871	1.15553	0.302951	2.61473	0.681118	0.711071	0.0942497
chr1	119605325	119606325	chr1_119605325_119606325	0	1.51506	1.09132	0.64044	1.1679	0.997717	0.671106	0.327794	1.738	1.55374	0.707366	2.43119	1.66755	0.645989	1.17734	1.96263	1.52745	1.27451	1.73641	1.27753	1.28921	1.50941	0.615415	1.23607	1.33176	0.769714	0.977144	1.60147	1.06327	1.96338	1.2992	0.631147	1.0853	0.693731	1.82556	0.872683
chr1	119774925	119775925	chr1_119774925_119775925	1.1037	0.718631	0.442426	1.06822	0.300794	0.591552	2.03623	0.179401	0.996498	1.13381	0.774279	0.171688	0.48034	0.53874	0.322177	1.01447	0.0557312	0.591847	0.557529	0.3729	0.983534	0.622564	0.962328	0.789251	0.425172	0.421262	2.25799	1.6361	1.08625	1.07455	0.669225	0.409393	1.21842	1.15054	0.283904	2.35624
chr1	119778420	119779420	chr1_119778420_119779420	4.30112	2.6703	2.34936	3.17932	2.66212	3.16463	3.77056	0.57364	3.07253	4.0888	1.54736	1.31362	2.4355	0.830557	1.15894	3.23017	1.33652	3.79455	1.68432	2.74669	2.65166	1.82113	3.07707	3.18676	2.06006	0.577286	4.275	1.82167	1.50629	1.1044	1.31831	0.683743	1.60707	0.488765	0.344163	3.4471
chr1	119779635	119780635	chr1_119779635_119780635	3.56709	1.97141	2.48505	3.3929	1.96664	2.31248	3.42405	0.826397	3.27109	4.3893	2.24354	1.55622	2.08418	4.41296	2.53731	6.54408	1.71424	5.14479	3.77325	5.90126	5.0135	2.58315	5.31947	5.1016	4.95498	11.424	11.92	10.7318	8.11668	9.84645	8.62668	5.65751	10.7001	5.86746	1.53819	24.0734
chr1	119782230	119783230	chr1_119782230_119783230	1.13436	0.719654	0.69723	1.78408	0.7557	0.623573	1.81905	0.245846	1.27246	1.18575	0.707366	0.117638	0.59242	0.276852	0.478294	1.75819	0.381862	0.260695	0.486196	0.638764	1.20131	0.328132	0.307707	0.849802	0.0416174	1.20268	1.75072	1.08099	1.80755	1.0635	0.420331	0.175319	2.00362	0.693731	0.224454	4.58158
chr1	119783025	119784025	chr1_119783025_119784025	2.49296	0.665922	0.799453	1.83834	0.905881	0.978865	2.63925	0.617473	1.01335	1.84852	0.94384	0.443195	1.46038	0.869188	0.462037	2.25931	1.15091	1.45504	1.26475	1.4439	1.32464	0.90656	2.09773	1.01868	0.261319	0.66455	1.27824	0.955297	0.71214	0.924613	0.431883	0.616469	1.25809	0.435599	0.169124	1.58909
chr1	119784230	119785230	chr1_119784230_119785230	4.44292	1.24993	1.18226	3.01921	2.16405	1.24715	4.20325	0.491691	2.63803	1.75818	1.50315	0.352914	0.855718	0.23071	0.662253	3.02573	0.534607	2.05659	1.3544	2.21438	1.55291	0.72189	1.84624	3.47646	0.9572	0.721607	5.21143	1.72158	2.72905	2.29061	1.2992	0.701274	1.5862	1.48206	0.149636	7.98505
chr1	119785730	119786730	chr1_119785730_119786730	2.83591	0.397704	0.909431	0.686185	0.566775	1.35627	1.40403	0.122923	1.25695	0.91998	0.862103	0.352914	0.427859	0.692131	0.551877	0.613323	0.687352	0.47794	0.416739	0.511011	1.49431	0.246099	0.461561	0.289705	0.31213	0.721607	0.4275	0.540497	0.425306	0.245422	0.573178	0.157787	1.31488	0.331099	0.179563	1.24357
chr1	119786205	119787205	chr1_119786205_119787205	2.64033	1.76322	2.31434	2.2999	1.40716	0.986966	2.9268	0.228891	1.15581	2.81704	1.31716	1.09525	1.30741	0.601438	0.959125	0.989776	1.06658	1.51023	1.164	1.98237	1.58221	1.22201	0.900385	2.30166	1.47239	1.61242	3.86646	2.23654	2.70583	1.44714	2.1346	1.56699	2.3318	3.93404	0.640856	4.95624
chr1	120090350	120091350	chr1_120090350_120091350	1.0027	0.803524	0.789256	0.92635	0.463725	1.05228	3.79768	0.474131	0.808037	5.00732	2.08894	0.983118	3.42757	4.31593	0.709557	1.81368	1.69383	1.89935	0.703247	2.05317	1.77998	2.11997	3.17912	0.893947	1.72564	11.5045	3.88676	4.01512	3.99864	2.16936	2.94777	0.574795	23.7483	6.75037	1.06776	5.2174
chr1	120142985	120143985	chr1_120142985_120143985	0.486155	0.584381	1.09132	0.70579	1.50158	0.88191	1.68029	0.737537	0.558643	0.525703	1.70526	0.302498	1.57979	2.01707	0.473038	1.47197	0.687352	0.223453	0.0893012	1.20453	0.376716	1.4344	1.35642	1.0926	0.107016	0.123704	0.209388	0	0.273411	0	0.393037	0	0.322011	0	0.0384779	0
chr1	120196520	120197520	chr1_120196520_120197520	5.31732	1.534	1.70518	3.60247	3.47794	2.45532	6.15917	2.397	3.98033	5.05989	5.47104	1.94103	1.77726	1.34966	2.15232	3.67994	1.54654	4.10594	1.95346	3.35351	1.91183	2.21489	2.76937	3.56337	2.6219	2.48954	4.76358	1.71157	3.58852	2.57693	3.52505	1.57787	2.16016	4.46984	0.774367	7.75597
chr1	120196975	120197975	chr1_120196975_120197975	3.64616	1.23369	2.36452	2.94079	3.26816	1.95089	2.21011	1.65068	2.15476	4.20562	3.37262	1.14277	1.072	1.22606	1.48218	3.32947	1.63655	4.22077	1.30975	3.21207	2.76258	1.37815	1.88392	3.04604	1.85495	4.32964	4.60653	1.68155	2.97714	3.15543	3.14429	1.62295	3.29167	2.18931	0.513038	4.56288
chr1	120299025	120300025	chr1_120299025_120300025	2.70245	2.40627	1.05922	1.59841	1.96401	1.18846	2.52444	0.911075	1.8731	2.33783	1.54476	2.11749	2.0212	1.02598	1.86989	1.2988	1.69816	1.56417	1.10313	1.62321	1.39607	1.66768	2.51337	1.84048	1.71855	1.22249	1.68126	3.05222	2.02646	3.63802	3.51999	3.11861	0.265185	0.500822	5.18093	0.831615
chr1	120314910	120315910	chr1_120314910_120315910	0.98166	0.944	1.38513	0.760082	1.14148	0.518045	2.05407	0.680804	1.35363	1.27382	1.37732	0.732976	1.00256	0.191667	1.45186	1.01906	0.555169	0.661763	0.432767	0.707554	0.182562	1.43116	0.912978	1.04294	1.21011	0.899233	0.422803	0.914687	1.17777	1.69908	1.58726	1.31084	0.346781	0.261969	1.98901	0.634373
chr1	120321555	120322555	chr1_120321555_120322555	1.35429	0.793088	1.06905	1.1091	1.62777	1.20261	1.32347	0.857951	1.77854	1.35181	1.75398	1.29642	1.40246	1.06786	2.39222	1.62218	1.64123	1.78762	0.956799	2.01797	1.45305	1.01252	0.968874	1.61762	2.4308	0.636192	0.583295	1.80901	1.01553	1.30725	1.76866	1.93208	0.184006	0.521264	2.80339	0.577039
chr1	120340660	120341660	chr1_120340660_120341660	13.5178	9.204	16.0666	20.2196	11.9538	17.8654	11.7444	16.2668	8.28653	26.8225	19.4084	12.3912	12.7041	32.3456	8.38854	16.1917	13.4415	8.71879	11.5645	13.9676	17.5215	24.5114	16.2645	18.3094	3.91204	6.01339	6.92143	3.72342	4.25306	5.72652	5.73178	3.71675	6.76222	4.85612	1.67593	7.76688
chr1	120341375	120342375	chr1_120341375_120342375	11.6229	6.48213	12.0633	21.8144	11.3292	17.4063	18.2372	15.3521	8.68904	24.763	20.5313	8.33963	13.653	20.7767	9.68927	21.8758	11.8965	12.5855	13.4158	12.8775	16.6984	19.1639	18.9899	20.1849	5.28989	5.1556	7.74574	6.78531	7.21384	5.40306	6.06335	3.75775	6.7969	6.23485	0.994505	9.85997
chr1	120342415	120343415	chr1_120342415_120343415	7.09668	2.19499	6.66768	8.31456	2.85021	9.23953	20.3761	7.82509	3.76062	22.8335	14.8482	6.19752	12.8887	15.4362	7.31709	13.9479	9.2541	12.3226	6.12911	12.3391	13.5838	22.862	19.1636	15.1099	4.87837	7.41319	15.7118	7.75152	12.6969	8.56583	8.10279	4.34106	11.1604	5.77289	1.16278	16.1489
chr1	120402840	120403840	chr1_120402840_120403840	1.47766	0.699719	2.92932	4.16045	1.41558	3.58883	3.70177	0.465813	0.771809	4.38685	3.14126	1.89459	4.78613	0.885199	1.41164	2.64374	3.55433	1.97579	1.23377	5.65811	4.8299	3.61377	2.65484	6.33997	1.41937	2.15343	1.4175	1.22323	2.51826	1.80191	1.05887	0.47336	2.90657	0.649751	0.287065	2.41825
chr1	120414955	120415955	chr1_120414955_120415955	6.84238	3.14778	7.72049	13.6478	5.66994	8.19136	10.5175	5.85322	4.62366	10.9615	11.2595	4.76059	7.2855	5.47814	3.73398	8.503	7.80949	6.12355	5.14717	8.74156	7.63051	7.20075	7.62628	11.5241	1.89669	2.26615	3.67988	2.65265	3.58343	2.27146	2.45857	1.23544	3.8687	3.01914	0.53296	5.09684
chr1	120459875	120460875	chr1_120459875_120460875	1.70154	1.20622	1.88882	2.15357	1.33172	1.68365	5.18409	0.907738	1.20323	1.86827	1.77522	1.14018	2.61272	0.894446	1.73205	0.962445	1.63907	0.882351	1.44256	2.12266	1.25765	2.54428	2.13028	0.748776	0.749113	1.46542	0.845605	1.21958	0.883328	0.736266	1.16399	0.922446	0.346781	0.61126	1.45032	0.785415
chr1	120465650	120466650	chr1_120465650_120466650	1.70154	4.03385	2.86471	2.81336	3.19455	2.4787	2.25174	2.21261	3.86394	1.90129	2.25473	4.58788	1.97473	1.5919	2.86976	1.34931	1.77566	1.39037	2.18788	1.78854	1.53826	0.935176	0.857184	1.21676	1.49823	1.87618	0.305357	1.62149	0.850612	1.53389	1.08904	1.63046	0.813972	1.2298	3.7035	0.52361
chr1	120468035	120469035	chr1_120468035_120469035	1.30584	2.71126	1.9796	1.26386	1.89804	2.46674	1.48596	2.21261	2.29953	0.718868	1.44352	2.46219	2.01147	1.50659	3.46528	1.23235	1.91819	1.27316	2.137	1.39043	1.25105	0.865352	0.883253	0.582105	1.46338	0.483309	0.204518	1.00558	0.623123	1.48965	1.29565	1.32101	0.209681	0.791998	2.63081	0.273982
chr1	120556500	120557500	chr1_120556500_120557500	5.74271	2.94017	4.68073	4.16858	4.81114	4.36696	9.08974	1.55574	4.0327	4.4504	7.16208	2.05131	6.99796	3.50391	1.86259	4.07093	2.70645	1.68637	2.49067	2.73072	3.85663	4.84507	6.63906	2.86808	0.983211	0.852398	0.961876	0.945869	1.01675	0.655737	0.677067	0.857966	0.422639	0.212849	1.0858	0.515428
chr1	120557275	120558275	chr1_120557275_120558275	6.65821	4.5353	8.3984	7.3034	5.80664	7.97902	10.0343	4.04042	6.33938	7.19984	10.276	4.60323	7.41813	3.46667	3.88714	4.41592	5.02066	2.99232	4.40294	4.5991	4.67783	6.70245	6.81161	4.98797	1.95421	2.48484	3.9192	2.25599	2.24673	2.01673	2.06344	2.22274	0.392013	0.81438	2.74029	2.15135
chr1	120558220	120559220	chr1_120558220_120559220	37.3839	34.9812	53.3461	50.2045	33.9065	64.5481	70.7685	18.8723	24.0545	51.0427	61.0532	46.3978	74.4358	75.9594	39.9397	84.3571	42.6967	58.2882	79.067	62.798	63.3581	94.2761	73.1322	81.4105	40.9478	43.5129	64.8256	31.0945	36.7296	28.8118	34.1682	33.887	60.0976	64.1553	15.5784	75.0186
chr1	120558840	120559840	chr1_120558840_120559840	30.0606	28.6915	21.8718	31.0156	20.9191	22.6357	25.7493	10.5714	20.5767	35.4499	23.6083	18.2339	20.3397	20.2102	21.0265	28.6422	22.1098	26.9384	19.0658	30.7884	26.7217	25.0529	23.8034	26.0155	23.4722	17.8237	29.2532	23.7218	23.2855	16.2592	18.2844	13.3593	33.3102	12.0142	8.77616	30.9584
chr1	120591725	120592725	chr1_120591725_120592725	0.612556	0.818133	0.458353	0.889296	0.816156	0.538767	0.610354	0.708036	0.46926	0.883181	0.85945	0.762295	0.853085	1.495	1.351	0.441592	0.74234	0.437967	0.900156	0.551892	0.506306	0.425259	0.569698	0.33374	0.809042	0.311734	0.351772	1.21071	0.612441	1.23693	0.990452	1.2118	0.270489	0.204335	2.61803	0.282749
chr1	120664060	120665060	chr1_120664060_120665060	7.23156	3.068	6.07045	8.95472	3.55522	5.47185	9.37783	2.397	3.9105	15.6397	5.86893	3.35268	8.44198	3.63369	4.9669	7.17587	4.03819	15.1855	5.62598	6.70702	5.66958	6.93999	10.8796	11.9069	12.7349	12.0148	19.4207	12.3413	13.6364	11.5042	9.88733	5.917	19.5353	7.44973	3.29948	17.6718
chr1	120700890	120701890	chr1_120700890_120701890	3.73031	2.43867	1.88882	3.04033	3.2104	2.71974	5.8321	1.87221	3.99644	5.43496	5.60112	2.28037	2.6431	1.4375	2.36883	2.54765	1.03103	2.88769	1.22617	2.388	2.67758	2.31712	2.37374	4.17175	2.76596	3.69685	5.83468	2.57775	3.31248	1.86898	3.0158	1.67497	1.04034	2.94715	0.590487	8.0656
chr1	121016330	121017330	chr1_121016330_121017330	84.9411	301.196	81.0303	118.474	90.89	138.733	164.872	13.9395	19.5748	107.13	87.0432	170.119	109.408	48.9364	153.219	41.2447	16.414	31.1582	236.666	23.8234	29.1759	98.9436	165.972	41.801	117.85	48.5786	91.4167	117.007	60.0575	76.7337	106.185	144.621	81.4172	133.193	29.0085	70.3103
chr1	121020395	121021395	chr1_121020395_121021395	10.8899	17.0444	13.6051	12.3513	7.29594	11.9352	8.71025	3.24516	4.09671	6.86918	9.76165	8.04644	3.13324	2.32556	11.0375	4.51405	3.66588	4.24063	6.62615	5.36562	5.20371	3.89821	7.33222	4.72799	10.3877	3.11734	3.81086	10.2334	4.80596	6.47914	9.17085	10.1404	2.05371	6.39494	3.5374	1.78027
chr1	121021175	121022175	chr1_121021175_121022175	1.54102	0.887597	1.38988	4.52105	1.64491	1.49305	2.46517	1.00194	0.885396	1.3331	2.43241	0.799051	1.14013	0.282076	0.224916	0.583235	0.622507	0.67879	0.212301	1.25825	1.43294	0.601781	0.806176	0.590342	0.296818	0.0490148	0.373343	0.0407922	0	0.208377	0.0389329	0.0357253	0.0425297	0.128513	0.106722	0.17783
chr1	121048035	121049035	chr1_121048035_121049035	4.52124	1.46095	3.27395	4.79938	2.06689	2.79004	4.44141	0.50574	1.58016	3.02805	3.2741	1.02849	2.60665	2.20691	1.24882	2.52338	1.00157	1.56417	1.82175	1.97104	2.84797	3.34132	3.45888	2.86063	0.963145	0.59378	0.502531	0.494169	0.601504	0.378651	0.235822	0.270492	1.22364	2.72447	0.0461735	0.673212
chr1	121051745	121052745	chr1_121051745_121052745	4.03622	0.285395	1.63698	3.04475	1.81176	1.68365	1.61903	2.00679	1.01335	2.46469	2.33184	0.64017	1.51549	2.95524	0.462037	3.6457	0.959096	1.70967	2.57312	1.4439	0.956684	1.77191	1.6009	1.55228	0.679428	0.362482	1.12485	0.502788	0.311561	0.256837	0.719805	0.088067	0.995987	0.197999	0.037583	0.493167
chr1	121537850	121538850	chr1_121537850_121538850	0.98166	1.96667	1.51105	2.7553	1.21282	1.81316	2.64095	0.425502	0.966881	3.48177	0.734573	1.62883	1.77726	1.91667	1.52828	1.9532	1.03103	1.68449	1.00979	1.41511	2.06904	1.63561	2.37374	1.76497	2.1609	2.29804	4.22803	2.57775	2.35554	1.69908	1.42854	2.03909	4.24806	2.55419	0.310783	4.89374
chr1	143326495	143327495	chr1_143326495_143327495	7.52717	11.9947	13.8727	21.3113	7.76542	17.6926	14.6284	2.32512	6.19241	26.6451	18.6538	14.0328	17.9935	28.1263	7.74499	42.55	16.9158	50.292	24.6335	22.9565	33.5213	40.6338	42.3653	54.5156	31.2342	40.1556	59.4733	32.0634	27.7026	14.3385	26.9297	14.602	59.8667	31.0255	4.36887	56.47
chr1	143424350	143425350	chr1_143424350_143425350	6.63602	3.81796	12.8775	11.1162	7.85241	14.1988	15.2906	2.58138	3.57531	12.2173	35.1738	3.81147	20.2213	29.5678	3.64239	21.7852	9.89787	11.4706	12.6272	18.3964	18.8283	43.2937	30.0674	24.6133	4.26994	12.8157	20.5933	6.26976	7.40033	3.38682	9.14793	2.90328	25.2456	18.447	0.404018	27.411
chr1	143563145	143564145	chr1_143563145_143564145	2.01811	2.0929	2.81712	5.51501	2.41568	1.40957	4.10303	0.514561	1.8708	3.64569	1.77664	0.837145	0.799078	0.231783	0.415833	1.33505	1.58251	1.12766	1.30837	1.71129	2.20773	1.27742	0.993659	2.27991	1.35886	1.51034	1.8918	2.41338	1.0237	0.924613	1.29565	0.484369	0.943566	0.712798	0.300664	1.64389
chr1	143563670	143564670	chr1_143563670_143564670	6.69983	5.62467	5.98519	15.9795	4.34742	5.2614	7.48041	1.03716	3.08999	10.6258	2.01434	4.89668	2.48076	0.778648	0.620862	6.62388	3.73748	3.76378	2.9302	3.37747	3.01608	3.21159	2.44792	6.32281	5.9695	2.67897	7.90112	6.35084	2.7512	2.07075	2.45034	1.12423	3.59243	2.66062	0.378767	2.9453
chr1	143661060	143662060	chr1_143661060_143662060	1.14414	0.476069	0.423356	0.979589	0.399763	0.580568	0.748144	0.209817	0.780173	1.02784	1.09078	0.383338	0.224711	1.611	0.222654	0.647161	0.284421	0.620273	0.436498	0.396474	0.600148	0.381878	0.879921	0.593396	0.271231	0.739025	0.625456	0.391394	0.610461	0.323703	1.01393	0.0326455	2.09862	1.23306	0.0417949	2.05156
chr1	143691005	143692005	chr1_143691005_143692005	3.90354	6.81778	3.53073	3.24525	2.50957	4.4237	3.29112	1.128	1.51162	4.80554	3.93212	3.03091	0.929286	3.41994	1.83093	1.03904	2.06206	1.2268	1.87533	1.35268	1.7063	1.5982	3.39771	0.89979	1.58636	1.9356	1.12084	2.0772	0.975702	1.03943	2.9131	0.7054	0.662963	3.33881	0.823879	0.55441
chr1	143748595	143749595	chr1_143748595_143749595	0.204185	0	0	0.296432	0.37098	0.134692	0.114441	0.354018	0.134074	0.44159	0.0954944	0	0.473936	0.0996669	0.556292	0.0883185	0.0824822	0.5631	2.10036	0.643874	0.0632883	0.212629	0	0.33374	0.0898936	0.103911	0.175886	0.172959	0.15311	0.265056	0.0825377	0	0.090163	0	0.0323214	0.188499
chr1	143755610	143756610	chr1_143755610_143756610	2.2194	0.933739	1.85049	4.29612	0.967773	1.64705	4.70619	1.39491	1.3116	2.49595	5.08612	0.460323	3.37422	3.35834	0.820618	2.20796	1.92757	1.32614	1.1415	2.49951	2.57969	3.00455	4.9539	1.49639	0.488552	0.508262	0.860311	0.422998	0.665696	0.144052	0.717719	0.617426	0.539018	0.888415	0.0878299	2.2538
chr1	143803665	143804665	chr1_143803665_143804665	32.1904	27.5911	27.0602	45.221	18.9275	17.0083	16.7964	7.22485	7.66138	9.37253	10.4264	12.1863	4.11067	3.50868	10.3798	8.24606	5.76534	8.55504	10.6779	3.98902	5.26326	7.4131	14.2425	9.15232	21.9689	2.80985	8.79429	11.56	6.79622	9.4212	11.5384	8.88758	2.43808	5.24739	3.49599	2.93328
chr1	143831500	143832500	chr1_143831500_143832500	3.5854	2.02098	2.72829	3.94066	2.18613	3.02656	4.04178	0.526812	1.59612	2.10281	1.73368	1.05874	1.67852	1.45348	0.733208	2.33939	1.05558	1.11726	1.4958	1.1224	1.75173	1.8141	2.09115	1.68857	0.454819	0.30926	0.52347	0.772138	0.341764	0.315543	0.319342	0.202869	0.536685	1.39872	0.18277	0.280505
chr1	143837840	143838840	chr1_143837840_143838840	1.09385	0.194794	1.09132	0.646975	1.36909	1.04226	0.908264	1.84384	0.478837	1.26169	1.36421	1.46207	1.94652	2.3137	0.331126	2.73367	1.08012	1.11726	3.8846	0.930771	1.16782	2.95319	0.791247	2.38386	1.55173	0.865928	1.15163	0.514759	0.592391	0.105181	0.933462	0	0.858695	0.486513	0.0384779	0.785415
chr1	144002115	144003115	chr1_144002115_144003115	0.658662	1.45153	1.58417	1.91246	1.25654	1.52071	3.87624	0.999244	1.45968	1.35326	2.46437	0.751366	2.25502	1.68791	0.320445	0.997144	0.864733	1.0596	1.0284	1.48358	1.88844	2.3435	4.1349	0.471004	0.652453	0.502797	0.921982	0.90664	0.555642	0.783767	0.599064	0.48863	0.581697	0.769004	0.417051	0.608063
chr1	144045830	144046830	chr1_144045830_144046830	0.450409	1.20314	1.10737	1.38044	1.30934	1.38653	2.07565	1.23646	1.18301	1.62349	2.80866	1.74381	3.27573	3.51765	0.934945	1.6235	2.30465	2.25424	2.0408	1.69085	2.55945	3.43959	7.67975	1.65643	1.71855	1.98654	1.81059	1.78046	1.06952	0.97447	1.09241	1.0581	1.59111	0.500822	1.54477	1.52463
chr1	144076860	144077860	chr1_144076860_144077860	0.478559	0.3835	0.255777	0.115794	0.463725	0.315684	0.566246	0.587725	0.366609	0.310493	0.559538	0.430114	0.388776	0.467189	0.0620862	0.517491	0.128878	0.342162	0.029302	0.071861	1.43388	0.692153	3.11554	0.325918	0.105344	0.0405904	0.721407	0.0675621	0.0598087	0.103537	0.161206	0	0.1761	0.133031	0.0252511	0.883591
chr1	144475970	144476970	chr1_144475970_144476970	1.25011	0.730476	2.30513	4.00788	1.68455	2.78317	4.31101	0.564442	1.19709	7.81795	4.26314	2.03106	6.2869	0.788182	1.62184	3.80761	3.11412	2.42606	2.60249	4.85722	5.87677	3.90544	3.63328	10.0463	0.779689	2.01461	1.81719	1.45603	2.30446	1.32979	0.821166	0.598946	2.20807	1.04253	0.230867	2.64476
chr1	144486695	144487695	chr1_144486695_144487695	1.30888	0	1.42711	5.51059	0.903669	3.66949	4.79284	0.170201	0.51567	4.69897	3.12193	1.30307	5.16469	3.06667	1.06979	3.00056	0.898845	1.52406	1.10596	1.88681	3.12385	3.99816	1.70422	5.24143	0.230496	0.666099	0.450989	0.388049	0.981475	0.226543	0.158726	0.145649	0.635765	0.218307	0.0621566	1.32916
chr1	144490020	144491020	chr1_144490020_144491020	2.55232	1.32345	4.47761	7.70142	5.5647	5.44709	7.04038	1.10631	3.30256	12.7282	8.21533	3.30079	4.80905	4.32378	2.04519	8.31233	2.54725	5.5666	3.75065	7.77789	6.37537	6.09746	8.3081	14.6625	2.31344	5.19557	10.0229	2.41634	6.07937	1.88398	3.39861	0.612584	3.11593	2.75452	0.427783	5.89061
chr1	145128750	145129750	chr1_145128750_145129750	5.28065	4.61963	4.03599	7.07007	3.0382	3.80272	6.28112	1.75483	1.61814	3.27386	2.42852	3.35877	3.45238	1.93319	2.91163	2.51251	2.66645	1.83385	4.20332	1.66519	2.31875	1.95521	1.51428	2.949	1.47239	1.07495	1.32673	1.15555	1.28692	0.913986	0.747108	1.30582	0.893857	2.02574	1.03094	0.771873
chr1	145156650	145157650	chr1_145156650_145157650	50.3285	45.5726	29.5423	53.6897	31.7651	27.8591	31.5757	8.26272	12.1505	19.1816	12.2352	25.2113	3.68411	2.25808	18.8121	7.10688	8.24822	13.5398	18.0793	7.07831	6.00744	10.41	15.2068	16.3611	41.646	2.39483	12.0922	24.525	21.2022	20.2933	12.2194	22.2183	2.14842	5.42766	8.81264	3.05575
chr1	145176130	145177130	chr1_145176130_145177130	1.70154	0.715867	2.12807	3.33486	1.36026	2.83414	4.1326	0.848168	0.92176	2.87034	3.34231	0.74112	4.16669	1.66111	1.22517	2.87035	1.54654	1.1992	1.25022	2.60616	4.19285	4.31165	3.52105	3.16358	0.26219	0.129889	0.366429	0.57653	0.191388	0.22088	0.275126	0.157787	0.338111	0.283799	0.29628	0.628332
chr1	145188890	145189890	chr1_145188890_145189890	2.10191	1.44376	1.3481	4.72257	1.69123	1.88172	4.1513	3.51415	1.13372	1.2988	3.37039	0.498232	2.23029	0.879414	1.05181	1.16892	1.69816	1.33414	1.15829	1.35268	2.69906	1.66768	3.28135	2.02453	0.72708	0.229216	0.258656	0.445115	0.619196	0.454753	1.21379	0.501205	0.861852	0.300493	0.356486	0.693013
chr1	145232615	145233615	chr1_145232615_145233615	1.73365	0.96478	1.97673	2.33044	2.58986	2.57312	1.97933	4.46697	1.51782	1.99965	4.72968	1.31843	2.0567	4.88932	2.36162	2.08298	2.56784	0.91489	2.15839	2.86359	1.79118	3.1092	2.91119	2.873	0.339221	0.686207	1.32744	0.73426	1.19166	0.833509	0.856523	0.643055	0.850594	1.0281	0.259181	0.800234
chr1	145424850	145425850	chr1_145424850_145425850	4.56541	3.068	5.72941	7.49778	4.18005	5.71491	6.59515	3.97335	3.5761	6.32843	8.87695	3.25079	5.57375	6.86087	2.89619	7.32359	5.51818	4.95687	4.76755	7.46544	7.28707	6.95039	7.00421	9.04859	1.53515	2.39655	2.61661	1.85748	2.18344	2.09991	2.42672	1.34674	3.09538	2.49424	0.421089	3.30206
chr1	145459925	145460925	chr1_145459925_145460925	5.54217	3.62316	3.13364	5.01111	3.17983	6.49407	6.51225	0.821827	1.91535	9.2734	3.20588	1.87549	1.96345	1.99334	0.737939	2.33413	1.41398	1.60886	0.964453	2.23385	2.21509	2.48068	1.55989	2.08588	0.706307	0.445335	0.628164	0.617711	0.765551	0.252434	0.176866	0.0540983	0.450815	0.0486513	0.253954	0.673212
chr1	145475305	145476305	chr1_145475305_145476305	12.8879	12.191	8.93043	18.1234	6.53806	13.9859	17.5533	1.81828	4.79548	17.7729	10.8259	6.66693	7.62521	6.78426	6.96349	12.1984	5.63492	8.95138	6.98141	9.47142	8.53766	8.96482	9.16593	12.887	2.33634	2.3663	3.89648	2.86838	3.46772	2.05571	3.06452	2.34337	1.85236	3.42245	1.20005	2.49622
chr1	145482140	145483140	chr1_145482140_145483140	1.76699	0.550667	1.00737	2.18524	1.14148	0.971335	2.93439	0.0851004	0.51567	0.67937	1.56097	0.244325	0.820274	0.0958335	0.152828	0.424608	0.475859	0.180481	0.144256	0.530666	0.121708	0.477053	1.00428	0.722034	0	0	0.0845605	0	0.0736107	0.0849538	0	0	0	0	0.0310783	0
chr1	145487615	145488615	chr1_145487615_145488615	6.05433	2.85395	3.73078	6.31929	3.27843	3.05406	2.63925	0.977666	1.98773	2.362	1.61008	1.72353	0.495979	0.927134	0.600648	1.38639	1.67842	0.836648	1.00308	1.39043	1.39823	0.741731	1.26968	1.84333	0.888483	0.483309	0.511296	0.301673	0.71214	0.565042	0.575844	0.572436	0.681465	0.197999	0.263081	0.273982
chr1	145579170	145580170	chr1_145579170_145580170	1.58	0.681778	0.467707	1.52921	1.19244	0.721563	2.36149	0.632175	1.19709	1.73482	1.19368	0.857077	0.874524	1.06786	0.804164	0.735987	0.834642	0.819326	0.893012	1.04027	1.92125	1.4344	1.86508	0.744956	0.535081	0.92778	0.209388	1.08099	0.91137	1.47253	1.52302	0.450819	0.590353	1.94605	0.673363	1.00982
chr1	145984075	145985075	chr1_145984075_145985075	2.24604	1.88171	2.42272	3.35956	3.11623	2.96322	5.2643	14.2492	2.27926	3.53272	4.01077	1.60929	4.455	3.28901	1.98676	3.70938	3.7117	2.00213	1.95034	2.48352	3.29099	3.33119	1.3293	3.83801	0.269681	0.519557	1.05532	0.432397	0.918661	0.706816	0.412688	0.378688	0.450815	0.340559	0.323214	0.848248
chr1	145985080	145986080	chr1_145985080_145986080	6.25842	3.65638	6.13305	8.98433	6.68272	7.54182	9.63476	15.8823	4.51123	7.74295	8.91172	4.11894	6.71139	4.57375	3.38838	5.98872	6.45452	3.17119	4.54702	5.78038	4.80081	6.78424	5.69048	5.05754	1.60084	1.49462	3.83997	2.32488	3.08056	1.63391	2.41677	1.63407	1.48213	1.43455	1.31721	1.80753
chr1	146006820	146007820	chr1_146006820_146007820	3.34991	0.19175	2.0718	2.70185	3.15912	2.07825	3.51669	5.53153	1.75449	1.72496	7.23669	1.09183	3.03615	2.41381	2.14197	4.31242	6.31505	2.93281	2.84229	5.64109	2.76886	3.76531	8.53063	5.14951	3.8275	2.43542	9.34394	1.75661	2.36244	1.34599	3.44982	1.56801	3.41633	7.10385	1.48982	2.50351
chr1	146251125	146252125	chr1_146251125_146252125	0.689815	2.43229	0.973337	0.867932	0.551456	1.27411	7.6552	0.239201	0.58884	6.20614	2.38736	1.43073	6.08431	4.916	0.805443	1.19349	1.22609	1.73327	0.760267	1.9888	1.58221	2.68181	3.40022	0.845626	2.42956	17.0611	3.56525	3.91495	4.29329	2.32819	3.51343	0.818785	26.5006	8.74408	1.35401	6.49559
chr1	146369615	146370615	chr1_146369615_146370615	13.4729	15.6585	8.88261	16.6439	8.63592	12.9448	17.9166	7.68973	7.22572	15.4919	12.4456	11.4552	9.80892	11.764	16.2849	10.0987	6.86225	10.3338	13.0043	7.57721	8.48167	8.3948	8.52212	11.3526	9.54198	9.53941	7.53282	12.901	9.09876	6.95228	7.78019	11.64	5.17329	15.4368	6.2126	11.4336
chr1	146386680	146387680	chr1_146386680_146387680	45.9417	43.7278	40.12	47.936	29.1187	56.1409	53.4224	101.399	50.379	56.6264	64.2324	33.0401	108.025	72.6881	52.1524	74.3284	82.7844	82.8469	42.5505	64.4073	89.0265	65.851	94.8678	62.5763	93.3421	94.1249	54.6042	92.8909	68.5861	76.413	92.428	62.1081	92.6697	137.486	58.283	112.45
chr1	146443530	146444530	chr1_146443530_146444530	2.82098	0.915018	1.89545	3.90042	2.44066	3.23437	5.37071	2.73665	2.29338	4.18349	6.28253	0.612956	2.52558	1.44255	0.941096	2.96332	1.79073	1.39952	1.33247	3.50984	2.5815	3.68371	3.18581	3.29349	0.354843	1.16217	1.33072	0.568944	0.705113	0.406884	0.543011	0.0996548	0.830449	0.224052	0.0637923	1.24013
chr1	146472005	146473005	chr1_146472005_146473005	10.6664	5.40334	8.94228	19.3566	6.89358	12.9917	16.8103	4.5243	4.95274	13.9398	15.6782	6.54208	13.4046	13.0534	5.10034	15.3569	7.50958	10.8791	9.34864	9.0266	11.1935	11.1075	12.4001	15.4728	4.56176	7.32808	7.6786	6.71184	7.28416	4.48353	3.84971	2.57169	9.31909	9.88638	1.60401	12.6604
chr1	146474890	146475890	chr1_146474890_146475890	1.05613	1.30478	1.49586	1.4055	0.703582	0.580568	1.74293	0.228891	0.693487	1.33238	0.699744	1.05874	3.47281	0.816237	2.50058	4.75854	0.92437	7.1736	4.65598	2.77532	2.70066	1.46641	3.92895	6.11378	8.52439	6.67362	13.3431	13.5683	14.7831	11.5391	7.898	7.99816	8.08358	8.0736	2.1594	11.1312
chr1	146486190	146487190	chr1_146486190_146487190	3.16001	1.02267	1.55902	1.88211	1.98739	2.52547	0.749318	4.4779	2.31438	2.8388	3.92209	1.00833	0.705262	4.98334	0.851468	1.73483	1.81657	2.16004	0.937663	1.09502	1.84591	1.8141	1.29991	2.08588	1.49823	1.11334	1.04694	0.87509	0.956939	0.841447	0.835203	0.360655	0.966032	3.28396	0.384779	1.45863
chr1	146620990	146621990	chr1_146620990_146621990	0.255232	1.73853	0.409244	2.09973	0.55647	1.09437	5.07833	0.276576	1.29884	2.48395	1.31305	0.635246	2.87324	0.498334	1.49007	2.37356	0.463962	1.68148	0.234416	0.862332	0.870214	0.531574	0.890153	0.938644	1.74169	3.37712	1.26418	2.43224	2.39235	0.71786	0.464275	0.23668	4.05733	1.87307	1.27266	1.11922
chr1	146672295	146673295	chr1_146672295_146673295	0.700636	2.88753	1.54068	7.16862	0.6183	0.561216	3.16023	1.04123	3.12183	4.37261	1.40433	1.53621	7.75954	7.32845	3.27231	11.6026	2.83027	7.23811	1.36053	5.68124	4.90174	4.69035	10.2862	6.25763	4.80314	10.1365	16.3815	9.4534	24.3926	4.02781	1.29471	0.29701	24.1761	5.14177	3.59655	3.60367
chr1	146673405	146674405	chr1_146673405_146674405	0	0.667864	0.0668153	0.453722	0.0378551	0.10308	0.525496	0.180621	1.43651	0.405542	0.535938	0.129642	1.78935	0.406804	0.973106	3.6499	0.0420828	2.52182	0.114816	0.703944	0.742669	0.470099	5.32881	0.681103	1.28419	2.38572	8.16613	2.86794	12.3816	0.766318	0.505333	0	4.73816	0.903524	1.66554	0.336606
chr1	146682155	146683155	chr1_146682155_146683155	0.215689	0.288075	0.438064	2.3311	0.182877	0.308273	1.26262	0.124654	0.472092	0.715252	1.07599	0.0596475	2.53656	1.05282	0.307808	2.51894	0.871291	0.330458	0.105652	1.06881	1.18108	1.49739	2.17314	1.08701	0.126611	0.146354	0.37159	0.182703	0.835637	0.0311098	0.0290626	0	0.539708	0.0719491	0.125189	0.663731
chr1	147072165	147073165	chr1_147072165_147073165	1.22511	3.10891	1.20045	1.94328	1.08821	2.15507	2.60672	0.501525	1.20667	3.67992	1.75073	2.42805	1.72197	3.55479	2.01325	2.62011	0.852316	2.94064	3.20056	1.16511	1.83536	2.17355	3.54479	2.83679	7.13156	8.69392	10.4652	4.3528	4.26157	3.35737	7.53844	4.92295	11.601	15.7792	0.4525	13.7919
chr1	147072710	147073710	chr1_147072710_147073710	2.55232	4.56791	2.45546	2.63495	1.91673	3.70402	2.00272	1.77009	2.12284	3.90072	4.77472	2.61156	1.4613	6.22918	3.70862	1.61917	1.51217	1.56417	3.56312	1.60969	2.32057	1.18127	2.21549	1.59917	1.19858	5.02238	1.026	2.73852	1.97767	3.3132	3.43907	1.13606	4.50815	7.32202	0.861904	1.25666
chr1	147103145	147104145	chr1_147103145_147104145	2.44135	0.444638	0.99642	1.28883	0.887126	0.658818	2.48785	0.288601	1.23873	1.82396	1.86837	0.276194	1.13332	1.08334	0.259142	0.57599	0.448273	1.02011	0.733823	0.899824	0.687916	0.693357	1.03206	0.272071	0.586262	1.69421	1.33826	0.657996	1.16497	0.960347	1.70458	0.329294	2.05807	2.36911	0.456716	2.45869
chr1	147105845	147106845	chr1_147105845_147106845	1.41983	0.853351	1.98388	2.56842	0.970444	0.992348	1.91999	0.630081	1.10989	0.833465	1.15415	0.631039	1.82042	0.792055	0.973643	0.965069	0.587208	0.932285	1.03081	0.868043	0.775387	1.33773	1.83926	1.1051	1.41389	1.06664	1.25217	0.787479	1.31817	0.614368	1.17521	1.80567	2.68698	1.03746	0.251508	1.4512
chr1	147111380	147112380	chr1_147111380_147112380	1.3977	0.560032	1.46159	2.35263	0.264986	0.88191	2.15713	1.29069	1.89539	0.446847	1.36421	0.327706	2.48252	1.18651	0.543993	0.709702	0.785545	0.837947	0.558133	0.465385	0.847611	1.24456	2.34548	0.844283	0.428065	0.432964	0.183214	0.154428	0.455685	0.315543	0.294777	0.405737	0.0805027	0.0202714	0.202009	0.252455
chr1	147113625	147114625	chr1_147113625_147114625	0.98036	0.934623	0.986522	1.96313	0.368523	0.869699	2.43788	0.732653	1.36516	0.672621	1.09091	0.224369	2.58938	1.58411	0.499979	0.672624	0.6828	0.414349	0.658227	0.715754	0.796343	1.50202	2.3423	0.33153	0.208363	0.344078	0.291202	0.200449	0.202795	0.234045	0.273304	0.225708	0.238842	0.191705	0.165888	0.390107
chr1	147721540	147722540	chr1_147721540_147722540	1.3977	0.779175	0.62361	1.64684	0.706628	1.0623	1.47593	0.632175	0.778109	2.62851	1.47789	0.428539	1.05789	0.711906	0.49669	1.57712	0.760997	2.84902	0.602783	2.0258	1.48803	1.58206	1.9216	1.91205	1.25744	0.587594	2.35561	2.4451	2.57462	1.20958	0.712379	0.743852	1.04653	0.689227	0.250106	2.777
chr1	147733715	147734715	chr1_147733715_147734715	0	0.444638	0.427037	0.644417	0.483887	0.0732021	0.621964	0.673403	0.728664	0.575987	0.311395	0.460323	0.618177	0.650001	0.0863808	0.671988	0.268964	0.884095	0.570751	0.799844	0.619125	0.616317	0.722443	0.634832	0.781683	0.903578	1.24267	1.50399	2.57957	1.24845	1.16629	0.411618	2.15607	1.9249	0.421584	5.12227
chr1	147807245	147808245	chr1_147807245_147808245	1.37603	1.3517	1.90743	3.00728	1.24198	1.66901	2.80298	0.442522	0.903544	2.87994	1.37014	0.405084	1.10242	0.650001	0.570113	1.63197	0.699306	1.29214	1.04366	1.19977	1.21073	1.20182	1.17655	2.50305	0.644889	0.338842	1.56768	0.883595	1.11504	0.268897	0.897149	0.246971	0.725224	0.444207	0.0772903	0.840052
chr1	147809020	147810020	chr1_147809020_147810020	0.776792	0.889275	1.85049	1.18143	0.403239	1.09803	2.09394	0.625303	0.327899	1.15197	0.830386	0.460323	0.437876	0.216667	0.388714	0.383993	0.179309	0.204022	0.163072	0.599883	0.481541	0.616317	0.825649	1.13363	0.244276	0	0	0.187999	0.332848	0.0960347	0.134572	0.123485	0	0	0.035132	0
chr1	147837200	147838200	chr1_147837200_147838200	1.78955	1.16372	1.04428	1.98757	0.543677	0.996642	2.92132	0.445066	0.770542	0.913635	0.864389	0.377253	1.26655	0.415279	0.582326	0.659851	0.296272	0.440484	0.538887	0.488985	0.518309	1.08962	0.723036	0.299695	0.051663	0.119438	0.101084	0.223654	0.219986	0.0761655	0.130448	0.0870548	0.0647723	0.00978618	0.0743021	0.148958
chr1	148048560	148049560	chr1_148048560_148049560	12.7991	12.6931	8.55801	16.9104	7.52871	13.3206	15.2659	2.14753	5.06475	17.0629	7.98713	7.38006	7.84956	5.11159	6.36931	11.0885	5.27644	6.18766	6.20512	9.1813	7.1781	8.97682	6.63251	10.9202	1.86727	2.02474	3.75051	3.37016	2.80045	2.07887	2.29103	2.26934	1.20991	2.05337	1.1764	2.28694
chr1	148055275	148056275	chr1_148055275_148056275	2.11226	0.634759	0.338685	2.38509	1.15132	1.10308	2.9268	0.152594	0.751278	1.21818	1.64646	0.146033	0.857987	0.171839	0.205527	0.532956	0.213316	0.107874	0	0.713654	0.327353	0.672104	0.327413	0.0719268	0	0	0.0758129	0	0	0.0761655	0	0	0	0.352303	0.0278633	0.1625
chr1	148060695	148061695	chr1_148060695_148061695	11.5936	4.264	6.29819	12.0583	5.18743	6.84873	5.18865	1.83759	2.89737	13.098	6.06956	2.44049	2.14878	1.90043	1.34695	4.64046	2.09701	3.02229	2.60639	1.71492	2.9767	3.36363	3.1784	5.93944	0.990353	0.748514	2.75753	1.39247	1.10291	0.636434	1.04921	0.930674	0.382047	0.692663	0.287606	1.55752
chr1	148254525	148255525	chr1_148254525_148255525	1.65556	0.939748	0.929094	2.73732	1.15305	0.45504	1.31453	0.0598003	0.815316	0.775767	0.516186	0.457835	0.448318	0.404055	0.69805	0.358048	0.334387	0.887771	0.405476	0.68365	0.72696	0.478895	0.449086	2.255	0.850345	1.19358	3.44641	3.2722	2.06906	1.13425	2.06344	0.562915	0.609209	1.79484	0.480453	3.2478
chr1	148257505	148258505	chr1_148257505_148258505	0.90749	0.772681	0.727545	1.0979	0.4122	0.561216	1.08083	0.0983383	0.633128	0.883181	0.106105	0.894049	0.789893	0.996669	0.706403	1.66824	0.504058	1.49465	1.33357	1.63524	0.773524	0.433134	1.266	1.52964	2.59693	2.54006	3.078	3.12287	3.74269	2.06155	2.01759	1.97759	4.05733	3.59479	1.07738	4.92193
chr1	149114470	149115470	chr1_149114470_149115470	1.75472	0.703083	3.63204	4.78614	2.55049	4.36696	4.47036	1.17545	2.19966	12.6957	3.65565	3.83794	9.25656	0.467189	5.33941	8.07286	6.95944	6.11003	3.69205	12.2164	10.2349	6.20169	8.90153	13.3626	1.05344	1.05535	2.67951	3.24298	3.05024	2.27782	0.515861	0.47336	0.422639	1.59637	0.328264	1.17812
chr1	149124215	149125215	chr1_149124215_149125215	2.04185	0.772681	1.56422	4.2818	1.6488	1.8333	3.49682	5.01525	1.60144	5.15189	4.61556	0.658773	3.39654	3.21149	1.72186	3.48367	2.61194	3.05882	0.9585	5.31452	4.04342	4.13446	4.11449	3.43011	1.14864	2.48233	5.13	6.91836	5.40139	2.8469	2.15515	0.799453	2.55462	4.04887	0.466865	4.18888
chr1	149646020	149647020	chr1_149646020_149647020	2.55232	2.21578	2.94656	4.40531	2.93692	3.92851	5.42007	3.87207	2.65355	7.54384	6.7244	2.43511	4.10744	2.90695	3.44371	3.20154	3.33366	2.37232	5.09464	2.95109	2.84797	3.66195	3.91667	3.05929	1.27349	1.03911	1.90543	1.36926	1.5311	1.14121	1.30685	0.631147	0.563519	2.27039	1.37366	2.00281
chr1	149646665	149647665	chr1_149646665_149647665	2.04185	0.975467	2.09029	3.57239	2.05466	1.96857	2.69964	3.06362	2.08846	2.44573	3.92996	1.30307	1.62232	2.41501	1.52828	2.00415	2.28412	1.5401	2.4812	2.65333	2.09338	2.58972	3.10412	1.60452	1.00266	0.479591	0.879429	0.631966	0.647774	0.67963	0.888867	0.495208	0.970986	1.20506	0.94478	0.978747
chr1	149653635	149654635	chr1_149653635_149654635	0.916216	0.786667	1.00737	2.09023	0.285369	0.561216	2.07853	0.567336	0.51567	1.13228	0.734573	0.705828	0.57723	0.511112	0.305655	0.50953	0.845972	0.160427	0.288512	0.471703	0.892527	0.863239	0.669517	0.26742	0.172872	0.0666099	0.112747	0.166307	0.147221	0.169908	0.317453	0.242749	0.0577968	0.261969	0.124313	0.302083
chr1	149664335	149665335	chr1_149664335_149665335	3.78731	1.97935	2.48187	4.46242	1.61556	3.47592	8.39851	2.64086	1.78405	4.62958	5.9299	0.956284	5.65665	5.62636	1.47405	5.12817	2.52768	2.01828	1.87533	3.78313	5.05286	6.68754	4.9772	3.63346	1.88487	1.08939	1.84396	0.767157	1.41997	0.570013	0.732189	0.732945	0.945257	1.31829	0.286722	1.82419
chr1	149692480	149693480	chr1_149692480_149693480	1.93357	1.85939	3.05073	4.04225	1.34902	3.49484	3.64131	0.704013	1.95525	2.81012	3.29166	2.0854	3.01596	2.00089	1.89645	2.20796	1.18724	1.51677	1.98898	2.5086	3.21236	3.49013	3.41675	2.81277	1.83873	3.73924	0.599611	1.5396	0.608961	0.769733	2.53241	0.745901	1.16119	4.66979	0.428504	0.892517
chr1	149708200	149709200	chr1_149708200_149709200	82.5674	126.606	110.128	16.9831	14.561	116.971	157.81	21.9049	59.9563	52.5493	36.5266	6.93476	38.5962	8.53398	146.821	41.4545	28.3017	76.6442	1.78156	50.9351	42.9965	10.3657	59.1062	11.1594	119.615	42.3439	120.922	76.156	49.5216	33.7946	38.0705	116.163	57.9861	57.7673	9.87823	83.411
chr1	149712245	149713245	chr1_149712245_149713245	15.6142	16.2424	14.8933	11.7217	7.85604	12.8419	10.1165	3.29722	3.58189	6.3641	9.50263	7.72259	3.15957	2.49167	11.1414	4.50251	2.58768	4.50848	6.14077	5.09508	4.40536	4.1692	7.63321	3.92636	11.3248	3.20903	3.79362	9.411	4.80346	6.6264	9.58894	9.57858	2.43087	6.14342	2.53501	1.94044
chr1	149739915	149740915	chr1_149739915_149740915	5.46411	4.32113	4.19619	2.81819	2.84766	4.71895	6.67574	0.934906	2.28965	2.64332	2.72361	1.7596	2.10267	2.52677	2.57439	2.89212	1.48119	2.02681	0.977282	2.78537	3.7661	1.52235	3.20957	1.6452	0.759664	1.2806	0.805111	1.24847	0.458252	0.715526	0.668439	0.800046	0.349223	1.31907	0.466612	0.730104
chr1	149746440	149747440	chr1_149746440_149747440	1.49618	0.176322	0.98783	1.02218	1.40716	1.19016	1.31542	1.86928	0.635697	0.837499	1.0702	0.584134	1.40955	2.10503	0.719344	1.14205	1.31545	1.37539	2.32799	2.02202	1.00934	1.31366	0.777605	1.04294	0.387472	0.179158	0.833942	0.335481	0.527966	0.190414	0.249036	0.359101	1.12704	0.0880756	0.0975215	0.568748
chr1	150017010	150018010	chr1_150017010_150018010	5.33666	5.11333	3.96843	5.20253	1.91111	3.44382	7.58607	0.905159	2.15839	6.38968	3.54487	3.97831	8.15026	2.71819	3.40157	5.82099	2.99935	6.20927	3.40968	6.75929	6.88021	9.50389	8.66775	7.45859	6.29936	4.64453	30.3137	9.33585	18.8198	5.68933	8.44135	5.04918	6.83053	5.15999	1.12635	13.602
chr1	150020995	150021995	chr1_150020995_150021995	4.88894	6.33765	2.92811	3.2357	2.01165	3.2013	7.05184	0.311635	1.08581	7.18362	3.86685	1.78942	4.77273	2.70224	4.36527	2.70553	1.6845	3.54692	1.58478	5.76507	5.48202	4.56704	3.91166	7.99096	2.08908	0.841536	4.36618	1.58343	4.33992	1.05773	1.24969	0.853382	3.49223	0.55161	0.216235	3.31865
chr1	150022090	150023090	chr1_150022090_150023090	2.55232	0.409067	0.763922	1.31748	0.43281	1.17855	1.52588	0.295015	0.726235	1.98716	2.2282	0.776411	0.750398	0.830557	0.463577	0.147197	0.687352	0.0521389	0.125022	0.766517	0.685623	1.24034	0.237374	0.278117	0.374557	0.173186	0.439715	0.360331	0.446571	0.294507	0.0687814	0.315574	0.300543	0.397319	0	0.235624
chr1	150186225	150187225	chr1_150186225_150187225	0.713934	0.500606	1.5225	1.91748	1.03771	1.50704	1.95404	1.45444	1.0079	2.16163	1.6027	1.14018	2.72596	0.627274	0.875285	2.77925	2.13416	1.47666	1.73107	2.78197	2.41204	2.78797	1.72636	2.39219	0.455754	0.490491	1.18385	0.740821	1.05732	0.494277	0.41846	0.397225	0.63051	0.476306	0.305132	0.395453
chr1	150535565	150536565	chr1_150535565_150536565	2.89438	1.09647	0.843802	0.738533	1.0135	0.746359	1.67139	0.54745	1.45132	2.18519	1.18137	0.502084	1.68565	1.72105	0.880728	1.86652	0.892849	1.82217	1.23733	1.11422	1.41909	1.2239	1.66407	0.860155	1.22793	1.714	3.2412	2.76378	4.28156	1.89	2.93562	1.0736	2.64912	3.17738	1.16624	3.13356
chr1	150537425	150538425	chr1_150537425_150538425	2.775	2.21006	1.99953	2.81843	3.06245	3.61589	4.20514	1.17313	2.17083	5.29019	3.4128	1.69115	2.95017	2.40806	1.97342	3.26008	2.28348	2.19403	1.77464	2.29955	2.71842	2.54489	2.78795	2.78584	1.25187	0.523044	1.93297	1.33492	3.3525	1.91232	2.34041	1.46138	2.23895	1.79422	0.959881	2.34043
chr1	150592080	150593080	chr1_150592080_150593080	1.89365	2.27626	1.76899	3.38666	3.17128	2.95996	2.73798	1.82005	2.67608	3.5256	2.0023	2.69809	1.87281	1.24584	1.98676	4.09541	2.16183	2.22011	1.6031	2.78172	3.52169	2.51497	2.4886	3.53253	2.21109	2.26259	2.16311	2.5107	2.1917	3.52695	1.99688	1.89344	0.945257	1.64787	4.41813	0.532055
chr1	150787450	150788450	chr1_150787450_150788450	1.45847	0.620905	0.906183	1.05869	0.927449	1.383	1.60082	0.987773	0.957673	2.48395	2.72841	0.529371	1.41758	0.0444941	0.603123	1.77425	1.43607	1.0614	1.07161	1.97104	1.61046	1.48714	1.18687	1.19193	0.120393	0.185556	0.353342	0.579104	0.580998	0.354986	0.515861	0.169057	0.362262	0.273664	0.18758	0.589061
chr1	151472945	151473945	chr1_151472945_151473945	3.65209	2.41117	4.4185	4.84012	4.46382	4.10646	2.74473	3.23797	4.33289	4.43385	5.93929	3.3742	1.91694	3.01837	2.95591	2.94395	3.31941	3.19192	2.94258	2.9352	4.12918	3.03962	2.45094	4.44309	4.988	5.11109	6.20248	3.076	3.78107	2.85528	2.78481	2.66313	4.74639	4.92842	0.991978	5.67031
chr1	151592440	151593440	chr1_151592440_151593440	0.268665	0.161474	0.473861	0.845091	0.878636	0.575985	1.15445	0.232906	0.39693	1.22018	0.314126	0.445786	0.87304	0.0655703	0.627397	1.04588	0.434117	1.23487	0.444156	1.02875	0.957652	0.885956	0.312334	0.548915	1.06453	1.64071	5.67	2.27578	3.52556	1.27878	1.35753	0.647756	2.84725	0.896208	0.255169	3.34835
chr1	151606165	151607165	chr1_151606165_151607165	2.02259	0.887597	1.48254	1.30505	0.664964	1.42951	3.18492	0.709706	1.16999	3.54105	2.56754	0.958861	3.44274	3.3379	2.28665	2.49958	1.1672	4.36786	2.75991	2.95037	3.67192	3.84471	4.43397	3.69948	0.80565	3.03892	6.59572	1.83565	3.6472	0.833509	1.32372	0.321528	3.99779	1.15662	0.320165	4.53466
chr1	151860235	151861235	chr1_151860235_151861235	1.20797	1.73307	1.96187	1.16913	0.707977	1.45231	2.07479	0.270243	1.21537	2.52819	0.765413	1.16381	1.84509	1.33143	1.59244	2.41022	0.944453	4.78802	1.58902	2.08891	2.52429	1.47434	3.49719	3.31193	3.9114	6.56387	11.4796	5.13266	6.57439	3.77688	5.68628	2.77512	7.33005	4.48446	1.35701	6.87088
chr1	151867300	151868300	chr1_151867300_151868300	1.03688	0.782979	0.818488	1.02284	0.652113	0.552447	0.752511	0.864301	0.811778	0.862481	0.484933	0.545914	0.379519	0.564519	0.512211	0.896984	0.322196	1.40531	0.117208	0.574888	0.358469	0.346077	0.815974	1.01035	0.948096	0.385609	1.61458	1.04721	1.56998	0.931837	0.838273	0.369813	2.23646	0.439002	0.347203	1.04926
chr1	151940970	151941970	chr1_151940970_151941970	0.522065	0.418364	0.65107	1.29128	0.737744	1.10968	1.90735	2.08689	2.24727	0.928343	2.30597	0.794057	1.5753	3.05796	0.948226	1.68106	1.85116	4.28369	0.937663	1.62014	1.38443	1.38934	3.66851	1.56441	7.25278	13.3432	14.0909	7.49325	15.2893	7.0531	15.1006	6.47643	13.9087	17.3956	9.57706	17.5112
chr1	151942575	151943575	chr1_151942575_151943575	0	0.208707	0.534523	0	0.0757102	0.206161	0.836901	0.632175	0.342026	0.0450602	0.633381	0.129642	0.411067	0.508505	0.324369	0.540725	0.210414	1.0215	0.0765439	0.140789	0.355189	0.289292	0.532881	0.212845	2.38493	1.74953	6.1919	1.67664	5.97598	1.12694	2.653	1.89344	5.9342	2.78007	1.97886	6.20317
chr1	151944190	151945190	chr1_151944190_151945190	0.53733	0.430596	0.473861	1.33264	0.488131	0.753211	2.44694	1.68857	1.60977	0.668196	1.7277	0.306478	1.12248	0.688488	0.522831	0.987772	0.841102	0.967314	0.320779	0.66566	0.645374	1.18905	1.81154	0.109783	2.24734	2.66615	9.31501	3.0154	5.36389	2.26693	2.49785	1.94327	4.59713	4.23458	2.66864	6.54168
chr1	151945455	151946455	chr1_151945455_151946455	3.17058	1.91829	1.66748	3.34483	1.38253	2.09149	6.46842	3.60065	3.67455	3.94963	4.75989	1.88075	6.01251	6.00478	3.01099	4.51192	3.02264	9.10326	4.04185	5.88457	3.76389	4.05008	6.9443	3.13529	30.7788	34.6425	47.2762	37.4521	50.9139	25.7099	38.8722	29.8011	39.9433	44.8015	32.1809	31.2166
chr1	151970350	151971350	chr1_151970350_151971350	0.255232	0	0.736639	0.123513	0.37098	0.757641	0.715258	0	0.586575	0.772783	1.19368	0.105874	0.118484	2.49167	0	0.220796	0	0.156417	0.187533	0	0.474662	0.442978	0.474748	0.104294	0.337101	0.259779	0.439715	0	0	0	0.206344	0.0946721	0	0.340559	0.0808035	0.117812
chr1	151976570	151977570	chr1_151976570_151977570	0.196332	0.393333	0.881448	0.855092	2.21161	1.55414	2.20079	1.02121	1.03134	0.424606	2.1119	0.48865	1.0937	2.49167	0.382069	0.50953	0.237929	1.02272	0.793407	0.795999	1.52135	1.97636	1.27817	1.36384	0.0864361	0.0999148	1.26841	0.166307	0.515275	0.169908	0.238089	0.0728247	0.0866952	0.392953	0.217548	0.453124
chr1	152069740	152070740	chr1_152069740_152070740	0.486155	1.28239	0.467707	1.76448	0.426921	1.17588	1.77112	0.122923	1.11729	2.69861	0.303157	0.604996	0.385543	0.870108	0.536109	0.823605	0.180021	1.40279	0.223253	0.45626	0.715761	0.168754	0.546337	0.546301	0.142688	0.350495	0.191939	0.274538	0.364548	0.0525904	0.0982592	0.150273	0.644021	0.0270285	0.0705428	0.374007
chr1	152070780	152071780	chr1_152070780_152071780	1.51544	4.92158	1.8416	4.20717	1.70998	3.7619	6.83966	0.518581	3.11618	12.7992	2.16355	4.4004	4.40612	2.10235	3.3837	5.10591	1.67542	10.9736	3.77995	3.98828	3.90608	1.82728	4.82166	5.67098	1.72062	2.59779	3.81315	3.04029	5.08374	1.31147	4.38481	0.946721	4.54337	1.2771	0.845912	5.59608
chr1	152099610	152100610	chr1_152099610_152100610	0.134332	1.02267	0.689253	0.780084	0.439318	0.753211	1.00387	0.17468	1.76413	1.85933	0.251301	1.50453	0.4677	0.655703	0.261416	1.91744	0.488382	2.67555	0.69091	0.302573	0.70783	0.326405	0.81207	0.823372	0.295703	0.75199	1.09929	0.625838	1.30949	0.406884	0.868818	0.0498274	2.78793	0.672156	0.212641	1.61217
chr1	152501245	152502245	chr1_152501245_152502245	0.139853	0.112073	0.134546	0.101518	0.0254096	0.207573	0.195961	0.0606195	0.11479	0.514181	0.654072	0.34808	0.519382	0.580252	0.762044	1.33083	0.564947	0.449966	0.693614	2.20505	2.16741	1.09227	2.01605	1.48583	5.81845	10.6047	28.4007	6.63404	20.2661	7.71567	10.5716	5.55064	10.4676	12.2461	4.67111	10.3287
chr1	152502435	152503435	chr1_152502435_152503435	0.0718962	0.144038	0.138336	0.069585	0	0.14228	0.174617	0.0934906	0.165232	0.74635	0.638871	0.0894712	0.367133	0.70188	0.503685	1.11953	0.435646	0.39655	0.501848	2.07283	1.62678	0.773652	2.20658	1.6452	3.32353	5.85416	15.1423	3.53226	13.7206	5.03979	5.81251	2.53348	6.69873	4.84457	2.08268	8.8608
chr1	152504680	152505680	chr1_152504680_152505680	0	0	0.132014	0.039843	0.0299177	0	0.0307638	0.0356873	0.108124	0.0356121	0.115517	0.034153	0.0573309	0.0401883	0.0320445	0.284898	0.0665179	0.050457	0.0604944	0.185448	0.153117	0.0857377	0.536006	0.134573	0.362474	0.879895	3.29786	0.348708	2.93255	0.783767	0.798752	0.244315	0.545341	0.823933	0.234591	2.77429
chr1	153122575	153123575	chr1_153122575_153123575	1.42088	0.695835	2.16013	2.72493	1.35771	1.31915	3.30346	0.182483	0.708382	2.299	1.96896	0.611233	3.99425	1.36143	0.573497	2.13967	1.19047	1.17716	1.02466	1.30387	2.39778	3.05061	2.3248	1.61279	0.278021	0.107125	0.453314	0.222885	0.355152	0.227711	0.297816	0.07808	0	0.0526638	0.0249908	0.364368
chr1	153490225	153491225	chr1_153490225_153491225	0.799521	0.0739277	0.138058	1.01192	0.73749	0.182564	0.172351	2.39922	0.201919	0.106407	0.805375	0.0765356	0.242678	0.840564	0.311179	0.0798058	0.645945	0.131918	0.0677829	0.0277054	0.20969	0.38427	0.457589	0.351835	0.135382	0.0312986	0.132444	0	0.0230588	0.0798361	0.0248608	0.0228125	0.0271575	0.0410312	0.0389415	0.0283885
chr1	153510560	153511560	chr1_153510560_153511560	2.55232	0.949619	1.22773	0.970462	0.861203	0.481042	0.953677	0.237066	0.538691	0.709699	0.511577	0.378122	0.29621	0.177977	0.283823	0.157712	0.0736448	0.111726	0.200928	0.164254	0.565074	0.25313	0.254329	0.893947	1.28419	0.649446	0.628164	0.617711	0.410117	0.315543	0.368472	0.811475	1.36855	1.45954	0.375159	1.93549
chr1	153515330	153516330	chr1_153515330_153516330	11.6869	5.56187	12.3348	18.8087	9.76263	8.37393	14.4055	1.45567	4.92488	26.8828	9.59133	5.14512	11.3703	6.03247	6.01256	21.2081	7.50661	27.8669	11.2191	18.0737	19.2918	10.5538	14.4715	25.4696	30.0434	20.2126	75.2915	44.8328	44.0192	29.4313	29.5941	16.3932	37.5679	33.0253	4.11106	54.1936
chr1	153522015	153523015	chr1_153522015_153523015	1.70154	2.51733	3.73566	5.06721	2.99638	3.84217	2.59205	0.510603	2.27754	7.64291	2.38736	1.52025	1.27598	1.53334	2.44524	6.96357	2.1678	9.50533	2.50043	4.06844	3.73239	2.22625	3.10412	12.7827	9.16223	5.32879	12.515	13.748	12.0231	4.53087	5.66124	4.07818	6.87782	4.4098	1.05666	9.72706
chr1	153525105	153526105	chr1_153525105_153526105	3.21403	1.1868	4.24401	3.78164	2.6564	3.03472	5.01564	0.983383	1.84145	3.87073	3.15367	1.07181	3.64228	1.56883	0.93206	3.21654	1.40016	2.10487	1.50489	2.66862	4.45362	2.77818	2.75471	3.06444	1.13754	1.796	2.68715	1.60147	1.74848	0.981688	1.57942	0.56102	1.83665	1.30337	0.578593	2.23989
chr1	153525815	153526815	chr1_153525815_153526815	2.64685	1.06054	5.33533	5.94694	4.6029	1.99543	2.6491	0.409743	0.869	1.47197	1.76842	0.862679	1.09707	0.553705	1.10375	2.12619	0.840097	1.56417	1.25022	1.78854	2.40261	1.70629	2.46166	3.86273	0.249704	0.0962143	0.732858	0.480442	0.779728	0.409037	0.305695	0.631147	0	0.126133	0.568618	0.349073
chr1	153526610	153527610	chr1_153526610_153527610	1.91424	0.9971	2.51685	3.33486	2.38818	1.8941	3.99352	0.691441	1.29884	1.71116	1.4921	0.979337	1.22927	0.872085	0.546359	1.37998	0.515514	0.782084	1.14864	1.00605	0.751549	0.9967	1.18687	1.79907	0.702294	0.584502	0.137411	0.594547	0.478469	0.85591	0.773791	0.994057	0.535343	0.361844	0.616127	0.530155
chr1	153578715	153579715	chr1_153578715_153579715	0.928115	0.446255	1.131	2.02113	0.438431	0.673459	0.936338	0.281605	0.670371	0.923325	0.347253	0.192499	0.452393	1.08728	0.794703	1.00362	0.149968	1.25133	1.15929	1.17068	0.489046	0.483249	0.863179	0.417175	2.24734	0.850184	1.75886	1.72959	2.26185	1.68672	1.80082	1.03279	3.03276	1.64088	0.27914	4.49828
chr1	153652765	153653765	chr1_153652765_153653765	0.520881	0.208707	0.467707	0.604963	0.22713	0.481042	0.447645	0.993417	0.513039	0.540723	1.46165	0.388926	0.918855	0.915308	0.527099	0.360484	1.43081	1.18111	0.918527	0.703944	0.678089	1.08484	2.42219	0.255413	0.412777	0.636192	1.12172	0.3971	0.546822	0.450775	0.252666	0.115925	0.690023	0.347509	0.197886	0.721299
chr1	153796855	153797855	chr1_153796855_153797855	1.37963	1.6031	1.28303	1.6691	2.40636	1.91117	1.5465	1.37541	2.03829	1.55153	2.45188	2.17471	1.31293	1.27951	2.25524	1.84991	1.7834	1.26824	1.36848	1.67805	1.83878	1.8198	0.705707	1.29663	1.57921	0.842525	0.891313	1.51923	2.12078	1.91031	1.22691	1.68874	0.609209	1.42667	2.42411	0.57314
chr1	154386390	154387390	chr1_154386390_154387390	0.797599	0.767	1.09132	0.308783	0.656943	0.683982	1.1921	0.507057	0.401524	0.712984	1.4921	0.9264	0.456657	0.674828	0.372517	0.827986	1.24583	0.0977605	1.03534	0.910239	0.708697	2.17797	0.741794	0.325918	0.0936391	0.0811808	0.183214	0.0675621	0.0398724	0.0920333	0.128965	0.256403	0.0704398	0	0.00841704	0.0736326
chr1	155158730	155159730	chr1_155158730_155159730	1.07033	0.626796	1.26734	2.23121	0.299177	0.597423	2.52263	0.892182	0.567653	0.605406	1.3477	0.717213	3.19142	1.88885	0.737023	0.641021	0.432366	0.630713	0.514202	0.890149	0.637987	2.02912	1.95259	1.34573	0.761196	0.460897	0.42553	0.139483	0.339559	0.320632	0.366095	0.366472	0	0.24718	0.195492	0.570059
chr1	155162450	155163450	chr1_155162450_155163450	0.638079	1.12493	0.716177	2.03797	0.37098	0.357775	0.631811	0.829729	0.775117	0.275994	0.537156	0.132343	0.962682	0.747502	0.447021	0.386393	0.206206	0.312834	0.164091	0.373677	0.336219	0.974552	1.00884	0.338955	0.16855	0.194834	0.0824465	0.108099	0.119617	0.11044	0.25793	0.071004	0.0845278	0.212849	0.090904	0.117812
chr1	155218555	155219555	chr1_155218555_155219555	4.17652	4.09067	3.62119	3.66797	2.36078	3.01016	2.60094	1.07278	2.844	4.48281	2.02564	1.79665	1.43617	1.73662	1.14389	2.74322	1.12476	2.41735	1.53436	1.88145	1.24659	1.18127	1.72636	2.2755	3.74557	2.91267	3.33117	2.62059	3.0738	1.74027	3.87677	1.95082	4.98629	3.45719	0.857007	4.56968
chr1	155219320	155220320	chr1_155219320_155220320	2.74138	2.27259	2.30389	2.05856	1.75185	1.43422	1.53648	1.598	2.45182	1.59463	1.2821	1.09796	0.526595	1.24584	0.478294	1.0222	0.840097	1.15864	0.729293	0.723933	0.615303	0.557824	0.747289	0.772547	0.665878	1.05836	0.366429	0.840773	0.425306	0.572652	0.993509	0.56102	1.0853	1.07213	0.224454	0.436341
chr1	155220300	155221300	chr1_155220300_155221300	1.19108	2.93164	2.45546	3.37603	1.79307	2.58159	1.90735	1.40132	2.40216	3.82712	0.954944	2.54098	0.829388	2.07639	0.993379	2.42876	0.412411	0.938501	0.500087	1.22643	0.527403	1.18127	1.50337	0.973409	1.72296	0.779336	0.952715	0.144132	1.33971	0.368133	1.03172	1.26229	4.95896	0.964917	0.646428	1.3352
chr1	155224125	155225125	chr1_155224125_155225125	3.52355	3.81916	3.63611	4.0661	3.3815	3.2779	5.57859	1.89932	2.61029	4.25959	2.78878	2.62343	4.22558	3.32958	2.09225	4.27915	1.38687	4.48487	2.58895	2.5234	2.78637	2.995	3.80219	2.3443	4.73333	4.73579	3.93019	3.80739	2.9301	2.93203	5.84338	3.45176	6.88191	7.63998	1.38725	6.79766
chr1	155226740	155227740	chr1_155226740_155227740	19.4536	16.9239	22.2289	25.2299	19.1484	21.2201	18.6839	15.8526	12.0483	23.9913	21.2388	14.0477	19.3114	41.1582	12.1265	41.2646	18.4956	43.2435	22.1723	26.7393	37.7607	28.1561	24.8809	28.9479	35.1215	37.8104	41.9472	26.8535	27.5178	28.7144	29.2153	34.4052	28.5883	44.2623	6.22779	38.4901
chr1	155624945	155625945	chr1_155624945_155625945	0.756242	0.378765	0.606287	0.823422	0.3435	0.561216	0.671106	0.327794	0.4345	0.163552	0.265262	0.392127	0.394947	0.461421	0.441502	0.245329	0.381862	0.926914	0.486196	0.255506	0.175801	0.262505	0.703331	0.540783	0.832348	0.577286	1.05857	0.960883	0.850612	0.572652	1.6049	0.28051	1.0853	1.5136	0.3292	2.35624
chr1	155647790	155648790	chr1_155647790_155648790	2.35292	1.03865	1.6114	3.30012	0.854992	1.55211	6.04244	1.3656	1.85923	2.57019	2.42466	1.02566	8.24759	2.881	1.50559	1.77672	1.11158	1.72303	1.50905	1.02402	1.11249	3.1839	4.30241	1.77625	1.38703	0.669742	0.910347	0.979651	0.747608	0.534943	0.806032	0.739625	0.704398	0.73167	0.473458	0.773142
chr1	155650840	155651840	chr1_155650840_155651840	1.37625	2.01525	1.15551	1.99801	1.20932	1.32051	2.47769	1.23646	1.96346	1.78584	1.79052	1.14178	2.34064	1.6489	1.34398	2.07808	1.53643	1.11179	0.726229	1.70212	1.42709	2.63181	2.42029	0.910015	0.793179	0.471167	0.657417	0.657075	0.825594	0.487235	0.57655	0.547613	1.03864	0.943215	0.665441	0.739214
chr1	155652610	155653610	chr1_155652610_155653610	0.957118	0.639167	0.971954	1.15794	0.811518	1.63103	3.24846	0.898873	0.995082	1.51797	2.61118	0.727885	1.18484	0.622918	0.49669	0.896984	0.708832	0.488802	0.820455	0.143722	0.296664	1.21819	2.1512	1.10812	0.0702294	0.243542	0.206116	0.135124	0.179426	0.2761	0.0644826	0	0.493079	0	0.126256	0.0736326
chr1	156758555	156759555	chr1_156758555_156759555	3.17315	1.10559	1.32728	3.07114	1.65437	0.591552	2.24243	0.897005	1.9477	0.775767	1.61308	1.08736	0.384272	0.134685	0.429569	0.179024	0.167194	0.0845496	0.152053	0.3729	0.470386	0.622564	0.384931	0.394625	0.182217	0.140421	0.0594209	0.29216	0.206906	0.358184	0.223075	0.511741	0	0.506236	0.524131	0.254729
chr1	156760240	156761240	chr1_156760240_156761240	1.75472	1.34225	2.66009	1.62111	1.97083	1.26274	1.37091	1.24459	1.67593	1.51797	1.4175	1.58811	0.222157	1.01224	0.310431	0.55199	0.451075	0.684323	0.703247	0.862332	0.593328	0.553722	0.445077	1.10812	2.59849	1.05535	1.09929	1.62149	1.61483	2.13977	1.41862	0.47336	3.73331	3.99093	0.984793	2.28261
chr1	157073740	157074740	chr1_157073740_157074740	1.22067	0.82258	0.782901	1.15458	0.806478	1.00653	0.818919	0.721504	0.746881	0.91198	1.94622	0.575404	0.88863	1.92292	0.971784	0.887985	1.54654	0.850091	0.40768	1.62468	1.70259	1.27115	1.05786	0.861558	1.09924	1.94834	0.525746	1.55099	2.18432	1.9447	2.1083	2.30506	0.90653	1.01798	1.55459	0.307336
chr1	157112655	157113655	chr1_157112655_157113655	0.665821	0.0889275	0.355864	0.429612	0.483887	0.585616	0.746356	0.192401	0.218599	0.863981	1.45318	0.0920646	1.80302	0	0.431904	0.57599	0.358618	1.08812	3.09836	0.799844	0.343958	1.15559	1.96092	0.816213	0	0	0.382361	0.0939995	0.41606	0.576208	0.448574	0.329294	0.58802	0.222104	0.245924	0
chr1	157445350	157446350	chr1_157445350_157446350	0.425386	1.24993	1.68245	0.823422	1.4427	3.03992	4.92733	1.04484	0.698303	4.90656	6.96314	0.941104	2.33677	0.484492	3.25608	6.43989	1.54654	2.25935	1.25022	3.96034	2.15356	3.39616	3.69249	5.09881	0.936391	1.01025	4.51929	1.02094	1.80755	0.736266	1.66222	0.946721	0.438292	1.5609	0.808035	3.40346
chr1	158113200	158114200	chr1_158113200_158114200	0.53733	0.376772	0.51694	0.325035	0.683384	0.620291	0.552129	1.22276	1.279	0.755352	2.07323	0.16717	0.06236	0.917985	0.104566	0.522938	0.759705	0.493948	0.394805	0.484116	0.582919	0.512922	0.81207	0.109783	0.177422	0.410177	0.173572	0.341366	0.352556	0.116253	1.62903	0.0996548	1.48294	0.582535	0.0637923	0.86809
chr1	158149355	158150355	chr1_158149355_158150355	0.628262	0.2832	0.906633	0.570062	1.36977	0.880677	0.909662	1.19141	0.567237	0.67937	2.42409	0.325767	0.583306	0.230001	0.397352	0.815247	0.697926	0.433154	0.894386	0.636799	0.389466	0.463423	0.620825	0.256723	0.103723	0.119898	0.270594	0.232829	0.176666	0.101945	0.253962	0.0873896	0.242747	0	0.0870192	0.253749
chr1	158999070	159000070	chr1_158999070_159000070	3.33219	2.47144	2.77376	3.03637	4.40538	2.96977	3.2584	12.0157	3.89886	2.03929	6.69787	2.58804	4.24568	9.18804	5.02208	4.99858	5.2697	2.71557	4.47995	4.31166	4.80156	5.89407	7.8795	3.46198	2.12249	2.4715	5.57277	2.65744	2.91069	2.28549	2.39302	2.97165	2.91151	3.18092	1.44212	2.40533
chr1	159000255	159001255	chr1_159000255_159001255	0.729233	0.459156	0.734969	1.41158	0.492116	0.515402	1.10938	3.65758	1.40231	0.450602	2.2412	0.345712	0.677051	2.08487	0.851468	1.26169	1.34665	0.287296	0.497535	0.469296	0.548929	1.15717	1.45331	0.425689	0.0917281	0.106032	0.717901	0.308855	0.117176	0.495853	0.294777	0.425058	0.0920031	0.0347509	0.346301	0.336606
chr1	159141510	159142510	chr1_159141510_159142510	0.543046	0.696284	0.22639	0.420471	0.493324	1.25378	1.30877	0.423692	0.445726	1.59724	2.66673	0.833478	0.289908	0.530143	0.951108	0.634202	1.38202	0.299521	0.917713	0.36695	0.33664	0.904806	0.555557	0.110951	0.0717236	0.303996	0.116945	0.160999	0.142523	0.164485	0.307321	0.181287	0.0239795	0.217378	0.0773651	0.175465
chr1	159751775	159752775	chr1_159751775_159752775	0.432596	0.173333	0.138727	0.669903	0.660218	0.171218	0.549577	0.487525	0.0852167	0.935573	0.97113	0.0717792	0.30123	0.591244	0.168369	0.187115	0.454351	0.424181	0.317852	0.233853	0.268171	0.150162	0.362096	0.565661	0.571357	0.968666	1.08065	1.46575	2.04363	0.374373	1.22408	0.28883	2.90355	0.375192	0.383474	0.998408
chr1	159765600	159766600	chr1_159765600_159766600	0	0	0.0962927	0	0.109112	0.198076	0.0280493	0	0	0.0649398	0.351083	0	0.209089	0.0732845	0.175302	0.38964	0.424541	0.138015	0.882506	0.338169	0.186142	0.20846	0.279264	0.368096	1.85075	2.36857	2.13391	1.5897	3.88404	0.194894	0.788963	0.167068	12.5963	0.300493	0.641675	2.56415
chr1	160658415	160659415	chr1_160658415_160659415	0.692153	1.04	0.41618	0.502427	0.565901	1.08438	0.856693	0.262513	0.908978	0.972996	0.606956	0.430675	0.401641	0.337854	0.269391	0.935577	0.873752	0.132557	0.317852	1.16926	1.01905	0.63068	0.603494	0.0707077	0.190452	0.660454	0.857071	0.879453	1.0056	0.561559	0.804393	0.192553	1.41357	1.90482	0.39717	2.31631
chr1	160723665	160724665	chr1_160723665_160724665	1.59737	1.07137	3.02896	3.84824	2.34701	3.82543	7.67483	0.481657	1.68733	5.55743	2.06255	2.04546	4.18321	3.84768	1.63536	4.71633	2.32858	1.73442	2.52595	2.86271	3.03526	5.25547	2.89047	3.50484	0.321048	0.282752	1.03198	0.588296	1.10666	0.435749	0.477259	0.373536	0.475349	0.173755	0.0714589	1.05791
chr1	160726055	160727055	chr1_160726055_160727055	2.47939	3.79848	2.4009	2.51732	2.06689	2.53349	3.43324	0.8429	1.70785	2.35515	2.50104	4.77947	2.91132	2.89509	3.2545	2.35516	1.9835	1.68334	1.69672	1.79584	2.71236	3.66195	2.2381	2.08588	0.79192	0.544298	0.565347	1.15306	0.929597	0.904556	0.589555	0.739344	0.343478	0.535164	0.908078	0.673212
chr1	160767475	160768475	chr1_160767475_160768475	0.464057	0.543515	0.973027	0.86373	0.739365	1.27157	3.14113	0.727222	0.679747	0.926413	1.6194	0.651534	1.10198	0.906063	0.263975	1.0345	0.519119	0.721924	0.432767	0.787958	0.741314	1.07802	1.01258	0.860606	0.0785783	0.054499	0.23062	0.0302376	0.133838	0.0926769	0.0721483	0.0662042	0.0472883	0.166707	0.0452048	0.0659089
chr1	160781030	160782030	chr1_160781030_160782030	1.94782	0.672807	3.38165	2.73029	1.95253	1.26274	3.30023	0.291133	1.03643	1.68502	1.13086	0.557233	1.20043	0.655703	0.392123	1.51071	0.651175	0.823246	0.666234	1.14978	0.874378	0.909271	1.18687	1.83886	0.295703	0.410177	0.520715	0.341366	0.402922	0.319695	0.434409	0.274051	1.24567	0.739372	0.10632	0.558058
chr1	161147805	161148805	chr1_161147805_161148805	4.0837	3.95431	3.96512	6.42269	2.72052	2.76866	2.69149	0.737537	3.05391	3.04207	1.85684	1.27049	1.10585	0.387593	1.1479	2.60049	1.28306	2.29411	0.708456	2.09515	1.33609	1.02377	0.791247	1.85411	1.0987	1.03911	0.928286	1.48937	0.978204	1.76704	1.14636	0.673224	0.951721	1.21088	1.47242	1.41375
chr1	161389475	161390475	chr1_161389475_161390475	26.5227	28.5345	23.49	31.7852	16.2531	37.9704	43.7891	17.902	16.5132	37.9675	43.7405	29.7929	46.9793	42.3584	28.0508	45.132	29.907	36.7197	42.7522	42.2442	37.6632	55.7595	54.7455	48.7774	32.7357	30.4649	49.9368	26.9266	31.9872	21.8563	32.7265	30.9174	26.7179	20.0287	5.98398	28.4891
chr1	161499330	161500330	chr1_161499330_161500330	0.425386	0.198852	0.932167	0.548948	0.695587	0.841824	1.0464	0.983383	0.628473	1.01198	1.69105	0.794057	1.876	0.726738	1.04857	1.28798	2.23389	1.3252	3.12554	1.14978	1.29653	2.38716	1.58249	2.46249	0.499409	0.469045	1.64893	0.75069	1.22275	0.2761	0.945744	0.71004	0.313066	0.449349	0.269345	0.359982
chr1	161611935	161612935	chr1_161611935_161612935	21.8341	29.6831	29.1904	28.626	14.7924	25.1132	19.4662	11.2676	9.33731	22.5063	17.835	12.5448	10.096	8.89883	11.9039	25.4751	13.2734	21.412	20.5183	11.1499	18.7605	10.3039	21.8025	27.1865	7.2708	13.753	7.77815	37.6258	12.0301	12.2505	10.6467	20.9392	12.8236	14.8386	5.37106	18.5331
chr1	161653470	161654470	chr1_161653470_161654470	2.96069	6.01328	5.43476	4.79232	2.85654	4.64687	3.71934	0.619531	0.871483	9.75915	1.00269	3.00683	2.79622	3.53817	2.66226	2.20796	1.56716	6.13154	2.17538	4.55311	1.42399	2.44524	2.56364	4.67236	15.1021	9.55985	3.86949	6.35624	4.9378	7.50992	11.0188	16.1321	24.3891	13.0775	2.24634	6.55036
chr1	162538720	162539720	chr1_162538720_162539720	1.08609	0.76156	0.818488	0.578148	0.611722	0.698534	0.892804	0.941537	0.998425	0.845599	0.838116	0.765899	0.56721	0.530143	0.422715	0.399312	0.394862	0.715523	0.817961	0.611583	0.622784	0.772855	0.808082	0.821036	1.43447	1.60289	2.47924	2.13899	2.50433	1.0809	2.32686	2.25601	2.49387	1.55788	1.37538	1.85492
chr1	162541450	162542450	chr1_162541450_162542450	0.827778	0.110559	0.199092	1.36866	0.777052	0.523296	0.695927	2.60131	0.905907	0.686255	1.2582	0.200303	1.08877	1.34685	0.832291	0.387885	0.780237	0.930046	0.304107	0.43505	0.641436	0.790177	1.73219	0.761063	0.880714	0.87763	2.07973	1.60688	1.37075	0.716367	0.669225	0.639676	1.37072	0.805376	0.775277	1.7831
chr1	162547785	162548785	chr1_162547785_162548785	0.157066	0.125867	0.402948	0.228025	0.684886	0.388534	0.440159	2.11049	0.721938	0.815244	0.661115	0.358344	0.619762	1.64834	0.397352	0.203812	0.72965	2.06951	0.346214	0.495288	1.1684	0.599724	2.08159	0.80226	2.93883	1.51871	8.25311	3.65875	4.94664	3.73797	4.82528	3.29167	3.01699	1.7028	3.45591	3.04499
chr1	162550615	162551615	chr1_162550615_162551615	1.51759	0.552793	0.840609	1.26852	0.802118	0.864576	1.10833	0.299002	0.770021	1.25316	0.709756	0.343376	1.24889	0.53874	0.268481	1.31284	0.334387	1.69099	0.405476	0.4972	0.641436	1.43669	1.34726	0.845626	0.850345	0.0702104	4.33773	0.642753	1.08625	0.955156	0.836531	0.460567	0.731051	0.414193	0.436776	1.33733
chr1	162552480	162553480	chr1_162552480_162553480	1.79607	1.02267	1.24289	2.19579	0.996149	2.02661	2.6491	1.06533	1.33454	2.0444	1.90105	0.627403	1.31649	2.07639	0.993379	1.79908	0.534607	1.68003	1.28495	1.32011	1.52361	1.37815	1.84624	1.35196	1.6647	2.45346	5.08929	3.44317	3.47333	2.00428	3.2098	1.9285	6.55351	3.59479	1.25694	7.33054
chr1	162913075	162914075	chr1_162913075_162914075	2.10667	0.584381	2.13067	2.11737	0.971614	2.56556	4.23857	0.105362	1.22369	3.08412	2.19789	0.470552	1.27887	0.870108	0.630717	2.55843	1.14559	0.595873	0.952546	1.31403	2.66213	2.58755	0.640533	0.993275	0.107016	0.288643	0.104694	0.137269	0.212653	0.245422	0.131012	0.0601092	0	0.216228	0.0384779	0.224404
chr1	164458800	164459800	chr1_164458800_164459800	2.61167	1.21293	1.96056	2.90113	1.59608	1.70322	3.21589	0.488833	1.26669	3.64569	1.02712	1.13261	1.58438	0.405621	0.785463	2.5674	1.10296	2.60088	1.09031	3.12846	2.13414	1.33924	1.21447	1.72206	1.90763	1.20827	4.93401	5.20385	2.95983	2.92794	1.53558	1.51916	1.93955	1.0098	0.216102	2.24665
chr1	164524470	164525470	chr1_164524470_164525470	1.65556	1.54782	1.30516	2.23659	1.27838	1.7519	0.811915	1.01661	1.29092	3.69981	0.903326	0.801211	0.960681	0.909124	0.375873	2.08861	1.22609	3.76246	1.41917	1.83343	2.8437	1.31696	0.577397	3.01606	2.52066	9.19756	7.51674	12.0662	9.59525	5.67124	8.53261	0.665263	10.1129	2.11699	1.39768	7.86476
chr1	164532815	164533815	chr1_164532815_164533815	2.77109	2.66867	1.34076	2.04679	0.989279	2.75797	3.18801	0.126435	1.18113	4.12151	0.818524	1.59316	2.23427	1.85096	0.681174	2.50236	1.1194	2.11535	1.32166	2.75946	3.01373	3.20632	0.76864	2.08588	1.39121	4.89868	4.75311	5.3329	5.3224	2.58745	2.92812	0.32459	9.91793	2.14066	0.392474	7.62974
chr1	164950300	164951300	chr1_164950300_164951300	0.0729233	0	0.0935415	0.0352895	0.264986	0.0721563	0.0817438	3.16087	1.0295	0	0.511577	0	0.0846314	1.10345	0.141911	0.189254	0.618617	0.0223453	0.107161	0	1.33358	0.0506261	0.644301	0.148991	0.0321048	0.0742224	0.0314082	0	0.0273411	0.0631085	0.0589555	0	0.0322011	0.17028	0.0115434	0
chr1	165060055	165061055	chr1_165060055_165061055	0.309372	0.185939	0.694475	0.149713	0.6183	0.918353	2.45644	0	0.203143	2.27486	1.9533	0.256665	2.72872	0.377526	0.12041	1.47197	0.312433	0.616187	1.0229	1.04525	0.527403	1.28866	1.87022	0.884917	0.136202	0.0787208	0.932728	0.13103	0.0579963	0.0669333	0.0625286	0	0.136611	0	0.0734578	0
chr1	165481840	165482840	chr1_165481840_165482840	0.49083	0.708	0.377764	0.570062	0.463725	1.29511	1.33882	1.10631	0.386753	0.806752	3.25967	0.244325	0.318995	1.10209	0.0382069	0.636912	0.277584	0.330882	0.18032	1.37089	0.273844	1.49931	0.912978	0.200565	0.0432181	0.0999148	0	0	0.0368053	0.0424769	0.0793632	0	0.303433	0	0	0
chr1	166884155	166885155	chr1_166884155_166885155	4.10475	1.2019	1.35008	1.78267	1.70192	1.05879	0.973341	0.707123	0.967546	2.13966	0.541463	0.742211	0.342016	0.231186	0.327713	0.796687	0.382649	0.870774	0.289999	0.900855	0.652457	0.182671	0.489431	0.236543	1.06575	0.241032	2.03991	1.31502	0.651113	0.751447	1.40399	0.839361	1.48722	2.17677	0.341541	1.11739
chr1	166888370	166889370	chr1_166888370_166889370	0.450409	0.240627	0.577756	0	0.163668	0.396152	0.140247	0.130154	0.24646	0.584458	0.140433	0	0.0348482	0	0.0584341	0.12988	0.121297	0	0	0.135268	0.0465355	0.0521151	0.209448	0	0.132196	0.916865	0.193992	0.127176	0.225162	0.389788	0.424826	0.0556894	2.25407	0	0.261423	0.415808
chr1	166895430	166896430	chr1_166895430_166896430	1.95177	0.360941	0.553683	0.508584	2.15496	0.544709	0.589036	0.0650768	0.566858	0.519518	0.315974	0.404813	0.0871206	0.0732845	0.116868	0.35717	0.121297	0.322035	0.413675	0.169085	0.279213	0.156345	0.139632	0.398771	1.32196	0.573041	1.06695	1.0492	0.759922	1.16936	2.09379	0.696118	0.629815	0.726192	0.653558	1.07417
chr1	166899455	166900455	chr1_166899455_166900455	1.48199	0.329892	0.950502	0.717174	2.75243	0.543112	0.738331	0	0.810933	0.49857	0.0770116	0.273224	0.0382206	0.321506	0.128178	0.427347	0.133036	0.403656	0.120989	0.370895	0.357273	0.171475	0.0765723	0.134573	1.23241	0.335198	0.780139	0.836898	0.987808	0.712516	0.931877	0.183236	0.727121	0.769004	0.443116	0.760079
chr1	166900670	166901670	chr1_166900670_166901670	1.43568	0.990708	1.73929	0.73336	2.95625	1.05228	1.16229	0.207432	1.07364	1.06948	0.186513	0.794057	0.314723	0.0389324	0.40356	0.620989	0.354416	0.611003	0.29302	0.826401	0.469718	0.166117	0.0741794	0.586653	1.33436	1.17712	2.95433	1.38502	1.13636	1.17342	4.80395	1.36091	3.24023	4.81572	0.883789	2.39306
chr1	166902120	166903120	chr1_166902120_166903120	4.73112	3.89112	3.71314	5.84429	5.74566	4.06539	6.57107	0.782509	1.94162	6.48922	1.63039	2.06584	1.12704	2.06626	2.42288	1.40017	0.67897	3.26186	1.32645	2.01912	0.829694	1.38296	0.868442	2.97619	4.00136	3.35811	9.16966	6.43323	4.73801	4.66003	13.5634	4.34106	7.53191	11.2343	3.92193	7.90204
chr1	167043595	167044595	chr1_167043595_167044595	1.99975	1.0543	2.14326	2.57213	2.14174	1.944	3.6574	1.59673	0.950268	4.50695	4.30709	0.698552	2.83384	0.821995	0.942174	2.43559	1.42431	1.45129	1.08266	1.68318	1.87581	2.46606	2.20244	3.07506	1.06575	0.61597	1.74526	1.3596	1.36142	0.979158	1.25508	0.839361	0.836564	1.3517	0.124954	1.43318
chr1	167145625	167146625	chr1_167145625_167146625	0.37351	0.149659	0.0399262	0.542254	0	0.0821291	0.418688	0.0539661	0.367887	0.700082	0	0.154938	0.173391	0.0607725	0.339203	0.215411	0.100588	0.686708	0.137219	0.16826	0.115771	0.172869	0.173688	0.915751	0.438505	1.20385	1.07247	2.00379	1.82052	1.07746	1.10721	0.646541	1.59435	0.955227	0.768619	1.26433
chr1	167152125	167153125	chr1_167152125_167153125	3.29838	0.503467	0.881448	2.05222	0.627812	0.543948	1.39384	0.102121	0.902423	2.41176	0.587658	0.260614	0.273425	0.920002	0.489048	0.339686	0.412411	1.51604	0.144256	0.247644	0.5842	0.218081	0.182596	1.12316	0.380319	0.599489	0.541187	1.09762	0.471108	0.44176	0.285707	0.203909	0.832274	0.654921	0.0248626	1.2325
chr1	167159405	167160405	chr1_167159405_167160405	1.4796	1.06713	1.61325	1.68265	0.887126	1.00043	1.13336	0.0320668	1.50591	2.14395	0.311395	0.398946	0.532319	0.577779	0.431904	0.57599	0.508043	0.974771	0.326144	0.499902	0.710847	0.359518	0.756845	0.604602	1.00967	2.22129	1.72062	1.25333	1.91388	0.832301	0.687814	0.439059	3.46278	1.20923	0.749482	1.16105
chr1	167161285	167162285	chr1_167161285_167162285	4.1982	2.16002	2.06534	3.6246	1.8549	1.74659	3.16407	0.496287	1.97352	3.67304	1.60645	1.22695	1.48382	1.3972	1.50399	2.82702	0.732319	4.89716	1.77017	2.06315	2.76517	1.34135	3.79355	3.08008	3.73856	3.73887	16.2325	5.09178	7.95958	2.82809	3.74119	1.80496	8.02619	2.59398	0.974174	5.48322
chr1	167162565	167163565	chr1_167162565_167163565	3.23533	4.06186	2.07504	2.95736	2.32515	2.18163	3.64009	0.43629	1.5579	5.28665	1.51312	1.67013	1.98586	4.59731	1.90281	2.11467	0.580861	4.20783	2.24511	1.84612	3.92209	1.39756	3.37673	4.28927	3.35518	7.46406	15.0184	5.51155	8.32941	3.85762	4.41751	2.00011	16.0008	2.30237	1.24051	13.6065
chr1	167563255	167564255	chr1_167563255_167564255	0.300272	0.160418	0.898732	0.435929	0.436447	0.660254	0.635785	0.824306	0.460059	0.779277	1.91925	0.498232	4.01916	0.92827	1.20764	1.55856	1.69816	1.44149	3.53003	1.39777	1.58221	2.22358	2.65301	1.71778	0.132196	0.203748	0.60353	0.21196	0.450324	0.173239	0.0809193	0.185631	0	0.133553	0.0475315	0.277205
chr1	167713120	167714120	chr1_167713120_167714120	3.07438	1.90588	3.6832	4.94053	2.3397	3.69254	5.76541	1.10631	1.46644	4.34063	5.85989	0.842182	4.12001	3.25616	0.609574	3.26176	1.61684	1.99076	2.06712	2.9267	2.96664	2.89949	2.37374	4.64582	0.280917	0.708487	1.49903	0.319385	0.913441	0.251	0.328275	0.172131	0.614748	0.638548	0.0367289	0.856816
chr1	167714495	167715495	chr1_167714495_167715495	37.6639	72.648	40.597	49.8059	39.7349	37.4407	40.2091	16.756	19.6582	24.9439	18.9698	35.1617	14.1156	11.1654	38.6935	22.2228	16.6191	17.2988	29.7011	17.3523	17.4043	14.4626	17.2706	24.1285	32.2645	8.43929	14.9384	20.8953	14.142	13.3722	12.8937	35.9856	6.32359	15.2883	11.4959	9.22119
chr1	167716005	167717005	chr1_167716005_167717005	5.10463	5.48669	5.40462	5.60711	3.62147	5.50526	4.60187	2.07213	1.70253	4.55609	2.34947	3.36109	5.94301	11.3114	3.18512	8.90194	4.12411	4.96561	3.89949	4.78161	6.75578	5.48449	4.8982	7.05225	1.81927	3.42248	2.72204	2.71106	2.76449	1.19205	1.24462	0.901639	3.36322	2.56771	0.564342	2.24404
chr1	167800015	167801015	chr1_167800015_167801015	1.83243	1.36356	1.51105	1.33014	2.28295	1.64048	2.59205	1.87221	1.67593	1.69842	3.97894	1.30307	1.82283	1.85278	1.32451	0.90583	1.5862	1.00267	0.769364	1.41511	2.23132	1.13584	2.00855	0.748776	0.115248	0.26644	0.394616	0.110871	0.196295	0.453087	0.370361	0.339848	0.0577968	0.130984	0.580128	0.302083
chr1	168354265	168355265	chr1_168354265_168355265	8.60495	6.95413	6.61026	14.5628	4.23977	5.16318	10.0727	1.32757	4.6926	10.3458	2.6602	4.43664	4.38955	2.56286	2.7247	6.47669	3.2011	5.34796	3.83995	7.35856	5.63567	3.78008	4.86052	6.83373	6.46378	1.80608	11.621	7.18603	6.08795	6.33189	2.96743	4.63442	3.28451	4.65431	0.8696	6.70968
chr1	168503910	168504910	chr1_168503910_168504910	0.186755	0.399089	0.399262	0.451878	0.63338	0.554372	0.604771	2.37451	0.531392	0.565451	0.989881	0.697221	2.19629	0.97236	0.629948	0.834717	0.779558	2.70868	1.02914	0.785213	0.598152	0.777913	0.550013	0.661375	0.191846	0.190082	1.95727	0.500948	1.61046	2.98996	0.176148	0.184726	0	0.0207658	0.335039	0.229877
chr1	168512940	168513940	chr1_168512940_168513940	0.332911	0.444638	0.480417	0.590716	0.362915	0.457513	0.414642	2.59741	0.564715	0.239995	0.830386	0.621436	0.553784	0.270834	0.928594	0.167997	0.91896	0.442047	0.672671	0.549893	0.73951	0.481498	0.799848	0.317416	0.244276	0.338842	0.238975	0.516997	0.187227	0.600217	0.426146	0.47336	0.147005	0	0.562112	0.38417
chr1	168519990	168520990	chr1_168519990_168520990	0.687162	0.354	0.188882	0.190021	0.606409	0.2914	0.1834	2.42536	0.580129	0.297224	0.780483	0.366488	0.546849	1.29375	0.573103	0.254765	1.14999	0.120321	0.36064	0.353777	0.304271	0.408903	0.82168	0.320904	0.172872	0.249787	0.0845605	0.291037	0.294443	0.467246	0.317453	0.182062	0.17339	0.130984	0.574948	0.135937
chr1	168553895	168554895	chr1_168553895_168554895	0.830986	0.570791	0.190346	0.689377	0.517646	0.234928	0.266143	2.00679	0.350776	0.205391	0.5552	0.738658	0.551088	1.3907	0.693055	0.564827	0.767276	0.218256	0.479735	0.427823	0.699115	0.494487	0.717643	0.242544	0.209055	0.181241	0.357907	0.351951	0.400579	0.256837	0.431883	0.088067	0.262102	0.316799	0.507371	0
chr1	169492895	169493895	chr1_169492895_169493895	1.84101	1.44179	1.01976	1.53885	1.33796	0.828023	1.54777	0.580357	1.42866	2.6785	0.861015	1.38851	1.16542	0.735248	1.04223	2.17177	1.04793	2.48728	0.891548	1.96027	1.14126	0.842384	1.28416	1.23101	4.78941	10.5189	3.78443	10.7745	11.8911	7.09712	9.3024	5.92864	13.4136	3.9918	5.60326	11.2404
chr1	169494815	169495815	chr1_169494815_169495815	2.3775	1.51299	2.51152	1.45509	2.36309	1.5222	2.88716	0.788053	1.99734	4.71836	1.50436	1.91444	2.23983	3.00366	1.44244	4.38568	0.960409	6.08525	1.84964	2.67756	3.0127	1.65055	3.96708	2.0573	4.43311	17.3304	9.57735	13.7419	18.3522	11.2558	15.2073	4.17595	27.2033	5.83149	6.57497	25.0149
chr1	169497265	169498265	chr1_169497265_169498265	2.91693	2.66867	2.94656	2.84669	2.64986	2.29297	4.8683	0.442522	2.29842	5.27806	2.11452	1.93599	3.37397	1.96961	1.83539	5.36219	1.76748	5.6608	2.8755	3.15367	3.64661	2.75068	4.4762	4.31081	7.21289	15.0424	9.23401	14.2897	20.8704	8.87727	15.2498	6.45573	22.2187	13.9954	4.348	26.9285
chr1	169498095	169499095	chr1_169498095_169499095	2.32029	1.30158	2.28184	0.823422	2.07974	0.816314	1.53166	0.603439	2.59007	1.80651	0.361721	0.834161	0.753989	1.5101	1.02348	0.869803	1.06227	1.27977	0.681937	0.8362	0.958914	0.536943	0.431589	0.505667	1.02152	1.8893	0.866105	1.50684	2.02987	1.74027	1.12551	0.459016	1.84424	0.567598	1.34673	2.42765
chr1	169679370	169680370	chr1_169679370_169680370	0.935849	0.170444	1.82796	1.39982	0.37098	1.17855	1.85967	0.0368769	0.167593	2.39195	0.676419	0.24704	1.4613	0.830557	0.0662253	1.21438	0.378044	0.130347	0.281299	0.574888	0.870214	1.32893	0.514311	0.382411	0.0749113	0.0865928	0.146572	0.0720662	0.0956939	0.11044	0.171954	0.0315574	0	0	0.0269345	0.157083
[truncated: 19,359 more rows]
