# Supplementary material for: Genome-wide identification of transcriptional enhancers during human placental development and association with function, differentiation, and disease
Source: Biol Reprod. 2023 Sep 23;109(6):965–81. doi: 10.1093/biolre/ioad119 (PMC10724456; doi:10.1093/biolre/ioad119)
Supplement: Supplementary_Table_ioad119 [file supplementary_table_ioad119.zip › Supplementary Table S10.xlsx]

## Sheet: Legend and Contents
Supplementary Table S10. Linear modeling for changes in TFSEE score for each transcription factor by trimester. Of the 101 transcription factors identified in the TFSEE analysis, 30 showed a statistically significant trend across gestation by trimester. While Figure5C is based on the 36 TFs identified through clustering analysis, we note that 26 of these are also statistically significant in the …
Column Heading	Description
ID	Gene symbol
P42_1	patient ID - trimester
P41_1	patient ID - trimester
P34_1	patient ID - trimester
P29_1	patient ID - trimester
P28_1	patient ID - trimester
P44_2	patient ID - trimester
P43_2	patient ID - trimester
P26_2	patient ID - trimester
P23_2	patient ID - trimester
P22_2	patient ID - trimester
P50_3	patient ID - trimester
P48_3	patient ID - trimester
P32_3	patient ID - trimester
P10_3	patient ID - trimester
P9_3	patient ID - trimester
pvalue	coefficients
Tab	Contents
Legend and Contents	Heading Annotation Information and Summary of Information in this Table
TF_Tfsee_linearmodeling	Using Linear modeling assigning statistical signficance to each transcription factor.

## Sheet: TF_Tfsee_linearmodeling
ID	P42_1	P41_1	P34_1	P29_1	P28_1	P44_2	P43_2	P26_2	P23_2	P22_2	P50_3	P48_3	P32_3	P10_3	P9_3	pvalue
ZFX	-0.586298	-0.338608	0.549734	-0.0711844	0.975097	0.534337	-0.187537	-0.654303	0.712048	0.136525	-0.229691	-0.864358	-0.23952	0.31092	-0.46122	0.256693
JUN	-0.521073	-0.336791	-0.480107	-0.417937	-0.665328	-0.663622	-0.433985	-0.197967	-0.572191	-0.514158	-0.722652	-0.744804	-0.553866	-0.536485	-0.674182	0.0865399
GSC	-0.8778	-0.748593	-0.848662	-0.877863	-1.06159	-0.934212	-0.899396	-0.790466	-0.945173	-1.01503	-0.796421	-0.864358	-0.937324	-0.903046	-0.872337	0.881084
MAFK	-0.723601	-0.748593	-0.378056	-0.752777	-0.477637	-0.396266	-0.582818	0.287776	-0.0876198	0.135807	1.15764	1.18456	1.10462	0.85201	1.00963	6.07e-07
MAFB	0.872151	4.20415	2.87288	0.918584	1.9598	2.16308	2.94223	2.47694	1.32208	1.90877	-0.699093	0.263548	0.20704	-0.189386	-0.635721	0.00384856
MAFG	-0.309916	-0.748593	0.701915	0.446864	0.252479	0.538422	0.141891	0.179624	0.433731	-0.354508	1.12414	1.36761	1.35453	-0.132843	0.569169	0.0375374
RARA	1.07654	1.62407	0.961486	0.955004	-0.134522	2.17856	1.52387	1.93821	0.757236	1.4044	-0.423236	1.82421	3.44454	0.87777	0.840964	0.500897
ZNF143	-0.647082	-0.3523	-0.7334	-0.606819	-0.223199	-0.449412	-0.74356	-0.790466	-0.631502	-0.664532	0.438623	-0.168736	-0.504017	0.16068	0.30458	0.0195833
ZNF384	0.917095	0.347796	-0.519343	0.574305	0.249959	0.0234594	-0.662823	-0.784709	-0.353504	-0.614094	0.743903	0.332072	-0.266835	1.22269	0.935228	0.519286
ZNF354C	-0.0293713	-0.0371999	0.283855	-0.38094	0.208517	-0.0345205	-0.138612	-0.0406333	0.162463	-0.139632	0.239319	-0.216713	-0.937324	0.100196	0.131983	0.47156
NFE2L2	-0.749046	-0.168218	-0.848662	-0.782562	-0.740743	-0.678544	-0.702971	-0.525588	-0.841068	-0.776637	-0.502171	-0.741744	-0.704715	-0.594116	-0.631204	0.840627
RBPJ	-0.304953	-0.586942	0.0356732	0.161825	0.649207	0.294047	0.411736	-0.0453493	0.0950599	-0.226636	-0.510139	-0.655751	-0.440323	0.00086761	-0.442409	0.105341
SIX3	-0.8778	-0.748593	-0.848662	-0.877863	-1.06159	-0.934212	-0.899396	-0.790466	-0.945173	-1.01503	-0.796421	-0.864358	-0.937324	-0.903046	-0.872337	0.881084
ZNF263	-0.640709	-0.373086	-0.121647	-0.0769772	-0.137899	0.532482	-0.0716793	-0.790466	0.365182	-0.328323	0.679914	0.230177	-0.149016	-0.170048	-0.172713	0.170074
SP8	-0.8778	-0.748593	-0.848662	-0.877863	-1.06159	-0.934212	-0.899396	-0.790466	-0.945173	-1.01503	-0.796421	-0.864358	-0.937324	-0.903046	-0.872337	0.881084
DDIT3	-0.721827	-0.290366	-0.848662	-0.632237	-0.860954	-0.19899	-0.373415	-0.549808	-0.506091	-0.815005	0.485818	-0.0956768	-0.40129	-0.0484922	-0.288634	0.00364456
GSC2	-0.8778	-0.748593	-0.848662	-0.877863	-1.06159	-0.934212	-0.899396	-0.790466	-0.945173	-1.01503	-0.796421	-0.864358	-0.937324	-0.903046	-0.872337	0.881084
SP1	0.782401	-0.267194	-0.0907103	0.611455	1.68861	-0.0291284	-0.407199	-0.643735	0.358325	-0.11187	0.686766	-0.0454215	-0.0351399	1.24891	1.15436	0.89977
SP2	-0.0822509	0.659733	0.244735	-0.0785859	0.408473	0.107375	-0.610331	-0.790466	-0.292671	-0.387586	0.0465683	0.60674	0.367614	2.26502	1.52909	0.150928
SP3	0.0375359	-0.748593	-0.556603	-0.121164	1.01875	0.141106	0.400108	0.0496007	0.609427	0.206185	0.980476	-0.075599	-0.387533	0.91431	0.791304	0.149238
SP4	-0.8778	0.490076	0.00131692	-0.703416	0.230317	0.29081	-0.280429	0.178151	-0.195131	0.195294	0.0110818	-0.145996	-0.703153	0.289312	0.155901	0.734429
NR2C2	1.27361	-0.592158	1.14431	3.52347	2.45363	0.0297907	-0.899396	-0.0886086	3.68615	1.18243	2.55152	1.84298	0.00721216	2.27899	2.56381	0.767737
SNAI2	2.00884	0.926261	0.661015	1.10319	0.609635	0.539445	1.14126	0.0860151	0.515262	0.683287	-0.230802	-0.409798	-0.576994	-0.236615	-0.493049	8.42e-05
RUNX1	-0.684876	-0.168218	-0.580917	-0.654231	-0.85277	-0.651236	-0.493824	-0.282724	-0.698843	-0.512753	-0.723239	-0.800446	-0.852441	-0.796649	-0.848213	0.0961861
ELK4	-0.663503	0.393977	-0.280449	-0.21207	-0.0804675	-0.0804807	-0.424199	-0.082987	0.314851	-0.0595137	-0.190286	-0.4223	-0.595801	0.0561396	-0.00832818	0.747948
BATF	-0.864327	-0.653156	-0.240853	-0.684014	-0.63533	-0.307801	-0.238083	-0.51576	-0.607653	-0.545044	-0.374726	-0.488334	-0.755833	-0.671075	-0.791301	0.995639
VDR	-0.8778	-0.210657	-0.149527	-0.572144	-0.467472	-0.494572	-0.231512	-0.395108	-0.526024	-0.481724	-0.186344	-0.116136	-0.152495	-0.535652	-0.129124	0.0987683
HINFP	-0.8778	-0.585139	-0.323322	-0.61903	-0.268578	0.259832	-0.0599724	-0.701226	-0.118535	-0.417396	0.189583	-0.100002	-0.635762	-0.796634	-0.451809	0.444287
GLIS2	-0.535645	-0.457742	-0.651121	-0.825126	-0.946879	-0.675018	-0.671378	-0.585475	-0.810901	-0.686512	-0.471802	-0.335398	-0.409178	-0.43348	-0.385864	0.00922911
ZSCAN4	0.396563	-0.748593	0.660615	0.25392	0.159716	0.744379	0.257799	0.332167	0.588259	0.345364	1.07594	1.23298	1.03984	1.37817	1.31456	0.00031327
EGR2	-0.112799	0.757482	0.106826	0.628657	0.218765	-0.0758037	1.16394	1.57567	0.134568	1.27505	0.636644	0.186733	0.788633	0.828042	0.457421	0.437774
BACH2	0.0393376	-0.748593	-0.848662	-0.20836	-1.06159	-0.934212	-0.899396	0.267424	-0.945173	0.245875	-0.796421	0.22662	-0.0108941	-0.903046	-0.872337	0.78414
BACH1	-0.841986	-0.59243	-0.691082	-0.802322	-0.586188	-0.724121	-0.56616	-0.297594	-0.62704	-0.482323	-0.513672	-0.712753	-0.613961	-0.731794	-0.663861	0.538252
EGR1	0.576862	1.03539	0.757024	1.06418	0.593714	0.289283	0.752392	1.67873	0.504275	0.931549	-0.173908	0.0424966	1.06232	1.11231	0.49333	0.329202
OTX1	0.748403	-0.748593	-0.848662	-0.877863	-1.06159	-0.934212	-0.899396	-0.790466	-0.945173	-1.01503	-0.796421	-0.864358	-0.937324	-0.903046	-0.872337	0.260068
EGR4	-0.8778	-0.748593	-0.848662	-0.877863	-1.06159	-0.934212	-0.899396	-0.790466	-0.945173	-1.01503	-0.796421	-0.864358	-0.937324	-0.903046	-0.872337	0.881084
OTX2	0.758234	-0.748593	-0.848662	-0.877863	-1.06159	-0.934212	-0.899396	-0.790466	-0.945173	-1.01503	-0.796421	-0.864358	-0.937324	-0.903046	-0.872337	0.259856
NFE2	-0.484768	-0.614638	-0.706891	-0.344907	-0.495488	-0.746878	-0.823827	-0.790466	-0.877051	-0.899235	-0.415922	-0.364704	-0.414759	-0.331139	-0.350887	0.264716
FOXJ3	2.9942	-0.524362	-0.744492	1.23758	0.184891	-0.784646	-0.678158	2.00347	1.83123	0.876277	1.84582	1.39854	0.227325	3.5088	3.50044	0.12624
TCF3	3.15793	-0.748593	2.1636	3.56307	2.9502	2.15508	1.89957	0.746849	2.17953	1.77123	-0.420626	-0.068234	1.3772	-0.214317	0.0150388	0.0120461
FOS	2.03361	2.19688	1.72673	3.15698	2.30479	1.70853	3.24247	4.19158	2.71409	3.54149	0.393763	1.40455	2.96744	2.12041	1.82923	0.389835
PPARG	1.16703	-0.653773	1.22755	1.3688	1.68209	1.42778	1.12725	0.950245	1.11697	1.11152	0.70178	0.652228	0.869018	0.894159	0.749709	0.599345
PPARA	0.890852	1.47017	1.99814	1.28399	1.59257	1.81854	1.23124	0.353854	1.54546	1.63668	-0.34226	-0.0826718	0.0352349	-0.903046	-0.0665028	0.00041699
ZEB1	0.433291	1.92666	-0.708149	-0.539351	-0.491882	-0.577111	-0.7624	0.703649	-0.479115	0.472138	-0.183263	-0.179007	0.122833	0.233931	-0.204373	0.724302
IRF2	-0.430082	0.658328	-0.459681	-0.655046	0.0543791	0.273009	0.0937679	-0.588836	-0.256418	-0.411784	0.177389	-0.3594	0.0722828	0.607066	0.3465	0.224923
IRF1	0.00867084	2.17364	-0.0672542	-0.341631	0.31207	2.0017	1.28734	0.235805	0.463165	1.41264	2.80416	2.71152	2.04032	2.27613	3.02005	0.00057853
ESR2	-0.8778	0.330665	-0.848662	-0.877863	-1.06159	-0.934212	-0.899396	-0.790466	-0.945173	-1.01503	-0.796421	-0.864358	-0.937324	-0.133802	-0.872337	0.827665
IRF5	-0.8778	0.658328	0.718941	-0.832578	0.0666305	0.714677	0.643118	-0.0386258	-0.203739	-0.00575249	-0.0400681	0.167996	-0.486975	-0.331317	-0.199202	0.720095
INSM1	4.36813	-0.748593	-0.848662	-0.877863	-1.06159	-0.934212	-0.899396	-0.790466	-0.945173	-1.01503	-0.796421	-0.864358	-0.937324	-0.903046	-0.872337	0.23987
MEF2C	-0.757167	0.0292018	0.179156	-0.64202	0.218211	0.623126	0.630519	-0.00470142	0.0949413	-0.363792	-0.0303909	-0.184897	0.665217	0.361306	-0.297346	0.298637
MEF2B	-0.8778	0.219603	-0.580217	-0.348587	-0.363874	0.00887694	-0.394207	-0.670193	-0.728989	-0.780504	0.537265	0.093858	-0.608072	-0.648573	-0.128281	0.380892
MEF2A	-0.44892	0.9404	-0.848662	-0.668314	-0.625815	-0.608975	-0.55738	0.0674972	-0.403986	-0.216346	-0.615536	-0.853576	-0.458302	-0.259458	-0.644294	0.422403
MEF2D	-0.818739	0.524788	-0.545753	-0.825646	-0.674178	-0.618371	-0.758986	-0.0525977	-0.653937	-0.448263	-0.119302	0.450726	0.593401	0.859218	0.685049	0.00782655
YY1	-0.495238	-0.538226	-0.542121	-0.511526	-0.17785	-0.613507	-0.523423	-0.564995	-0.661009	-0.692537	-0.423395	-0.783176	-0.658902	-0.663579	-0.664847	0.0333581
ONECUT3	-0.8778	-0.748593	-0.848662	-0.877863	-1.06159	-0.934212	-0.899396	-0.790466	-0.945173	-1.01503	-0.796421	-0.864358	-0.937324	-0.903046	-0.872337	0.881084
FOSB	-0.493267	-0.398414	-0.512492	-0.344907	-0.61119	-0.598871	-0.454111	-0.197545	-0.498152	-0.511197	-0.675308	-0.616733	-0.54619	-0.494193	-0.501896	0.218029
HIC2	0.134211	-0.748593	0.54655	0.347412	0.470884	0.291175	0.114583	-0.0794662	0.12748	0.109143	-0.332315	-0.228415	-0.282389	-0.480118	-0.213381	0.0424556
ZNF740	-0.8778	-0.475982	0.38787	-0.473677	0.230523	0.329341	0.297159	-0.458317	0.194466	-0.321902	0.438623	0.183054	-0.0593392	-0.6531	-0.175156	0.502757
MECOM	-0.779176	-0.0840812	-0.456175	-0.495562	-0.657315	-0.163885	-0.458218	-0.350625	-0.562869	-0.440773	-0.172457	-0.099017	-0.0659768	-0.0916221	-0.258709	0.00742017
NR2F1	-0.410997	-0.748593	2.53093	2.41817	2.16439	2.78259	2.95455	1.15014	2.48181	2.48466	1.47785	2.26892	3.44454	2.99735	1.99764	0.100053
USF2	1.84772	4.20415	-0.848662	1.27761	1.63173	0.000582065	0.623783	1.18008	-0.328338	0.573502	2.33382	1.82658	2.43486	1.74819	1.5065	0.675211
FOSL1	-0.482522	-0.261124	-0.802802	-0.610728	-0.660705	-0.848008	-0.899396	-0.338839	-0.809193	-0.457176	-0.796421	-0.734632	-0.722605	-0.619907	-0.80517	0.166791
FOSL2	-0.571791	-0.169042	-0.702973	-0.663316	-0.843959	-0.872843	-0.769934	-0.323076	-0.761508	-0.622114	-0.796421	-0.827646	-0.69595	-0.849332	-0.837417	0.0993466
RXRG	-0.8778	-0.748593	4.12612	3.30553	-1.06159	-0.934212	3.21515	-0.790466	2.95409	3.21389	3.16205	3.83361	1.96749	-0.903046	-0.872337	0.735643
FOXD3	-0.8778	-0.748593	-0.848662	-0.877863	-1.06159	-0.934212	-0.899396	-0.790466	-0.945173	-1.01503	-0.796421	-0.864358	-0.937324	-0.903046	-0.872337	0.881084
ID4	0.104299	2.37574	-0.277162	0.414458	0.106881	-0.683187	0.188972	0.295803	-0.40577	0.644767	-0.436681	-0.344912	-0.382957	-0.0146512	-0.822944	0.0456612
JDP2	-0.570747	-0.168218	-0.51325	-0.52362	-0.777221	-0.619394	-0.504527	-0.502918	-0.688592	-0.645306	-0.755897	-0.707971	-0.716886	-0.790691	-0.872337	0.010895
SREBF2	-0.228649	-0.453475	-0.0192338	-0.0893627	0.0563247	-0.285242	-0.150577	-0.484593	-0.209126	-0.418468	-0.665194	-0.864358	-0.676369	-0.689912	-0.804034	5.47e-05
SREBF1	-0.813643	-0.42483	-0.571648	-0.843549	-0.794874	-0.906158	-0.899396	-0.602027	-0.908698	-0.779179	-0.197094	0.0818833	-0.161732	-0.216022	-0.138727	0.00366863
JUNB	-0.694402	-0.489192	-0.747796	-0.680177	-0.912953	-0.837262	-0.714361	-0.48315	-0.830295	-0.799098	-0.696011	-0.744104	-0.705024	-0.759236	-0.733584	0.767531
JUND	-0.677128	-0.572914	-0.736662	-0.556617	-0.883352	-0.854548	-0.731781	-0.418417	-0.752885	-0.70931	-0.563941	-0.539239	-0.353263	-0.463999	-0.514453	0.0394773
PITX3	-0.8778	-0.748593	-0.848662	-0.877863	-1.06159	-0.934212	-0.899396	-0.790466	-0.945173	-1.01503	-0.796421	-0.864358	-0.937324	-0.903046	-0.872337	0.881084
PITX1	0.744365	-0.748593	0.393691	0.229028	-0.0188439	0.224042	0.28045	-0.250218	-0.068406	-0.109984	-0.67401	-0.495011	-0.537659	-0.422267	-0.595829	0.0115863
KLF12	0.586537	0.571077	-0.848662	0.0303612	-1.06159	-0.934212	-0.0353816	0.0715381	-0.945173	0.274698	-0.796421	-0.864358	-0.305097	-0.903046	-0.872337	0.112127
CEBPA	-0.209001	-0.748593	0.459179	0.0435654	0.301432	0.163421	0.316483	-0.0979196	-0.0337611	-0.0733243	0.29559	0.27763	0.385319	-0.117588	0.135523	0.258343
GFI1B	0.141179	-0.748593	-0.848662	0.242411	0.096147	0.0110074	-0.899396	-0.790466	-0.945173	-1.01503	-0.796421	-0.864358	-0.937324	-0.903046	-0.872337	0.019568
KLF16	-0.277464	-0.427978	1.49524	0.432077	0.520465	1.08404	0.805046	0.305439	0.636433	0.262949	-0.383002	0.388299	1.09452	-0.903046	-0.386868	0.384446
KLF14	-0.237075	-0.748593	0.833918	0.255762	0.382901	0.562367	0.540783	-0.0711883	0.188608	0.237351	-0.0352056	0.244367	0.157711	-0.00810945	0.190991	0.959723
TFAP2A	0.275838	-0.748593	0.095656	0.144621	0.134953	-0.0801428	-0.12066	0.0582117	-0.104036	-0.138223	0.135304	0.187098	0.23963	0.597012	0.460961	0.0767113
FIGLA	-0.8778	-0.748593	-0.848662	-0.877863	-1.06159	-0.934212	-0.899396	-0.790466	-0.945173	-1.01503	-0.796421	-0.864358	-0.937324	-0.903046	-0.872337	0.881084
GLI2	0.356517	0.5916	0.363217	-0.00505848	-0.12299	0.139936	0.0878884	0.144668	-0.0426916	0.0378015	-0.796421	-0.864358	-0.519006	-0.316591	-0.872337	0.00010474
KLF5	1.10372	-0.361515	-0.0911475	0.19315	0.325172	0.0214653	-0.25862	0.373345	-0.0473677	0.333414	0.138321	0.220755	-0.149444	0.906526	0.601012	0.689303
KLF4	0.185212	0.744198	0.154817	0.852339	0.276154	0.759323	1.1632	1.95507	0.999228	1.30635	0.296841	0.713463	1.46104	0.882744	0.830836	0.226157
KLF1	0.326439	-0.217427	-0.848662	0.465011	0.346269	-0.124045	-0.899396	-0.790466	-0.945173	-1.01503	-0.796421	-0.864358	-0.0407898	-0.903046	-0.872337	0.0322102
PLAG1	1.06276	-0.748593	1.35895	0.831333	0.970159	1.16126	0.834782	0.69099	1.14383	1.08751	1.15629	1.06076	0.590327	1.14729	1.3621	0.268067
KLF9	-0.0257109	0.795407	-0.404441	-0.575722	-0.247829	-0.346399	-0.253626	0.569847	-0.376295	0.313886	-0.266733	-0.084181	0.0287467	0.103162	-0.138152	0.936122
ZBTB7A	-0.0880995	0.444656	-0.379726	-0.359317	-0.825701	-0.74419	-0.879619	-0.423772	-0.658986	-0.58864	-0.510902	-0.351587	-0.0214695	0.533617	0.274821	0.443317
ZBTB7C	0.298132	-0.283476	1.23404	-0.0141351	1.11012	1.25448	0.464841	-0.790466	0.584099	0.691753	-0.384289	-0.178431	-0.546007	-0.618715	0.00249129	0.0547083
NR4A2	-0.344923	1.62321	-0.848662	0.441057	0.537978	-0.934212	0.747862	4.19158	0.55233	1.35848	-0.796421	0.388126	2.38089	1.66884	1.34189	0.427605
REST	-0.0982336	-0.202608	-0.0429499	0.219602	0.595563	-0.0652265	-0.232997	-0.076567	0.104629	-0.415516	-0.521305	-0.864358	-0.925581	-0.234876	-0.355263	0.00185012
RXRA	0.913513	0.249686	1.11065	0.831401	1.96366	0.997557	0.0811238	-0.0366963	0.478514	0.951761	-0.796421	-0.0411454	0.56256	-0.854685	-0.10907	0.0029406
PBX3	-0.513215	-0.168218	-0.694822	-0.713767	-0.782356	-0.819593	-0.730647	-0.48032	-0.794441	-0.709603	-0.725269	-0.841673	-0.890397	-0.753945	-0.855852	0.0358111
DMBX1	0.783234	-0.748593	-0.848662	-0.877863	-1.06159	-0.934212	-0.899396	-0.790466	-0.945173	-1.01503	-0.796421	-0.864358	-0.937324	-0.903046	-0.872337	0.25933
NFIC	0.135467	0.710757	0.046441	-0.223866	-0.259511	-0.0702972	-0.217269	-0.0596338	-0.431223	-0.35385	-0.796421	-0.45673	-0.236134	-0.253742	-0.476122	0.00837185
E2F6	-0.8778	0.626731	1.26763	-0.102269	1.94298	2.68428	2.01774	0.736148	1.98852	2.12309	3.16205	2.43601	0.647701	1.40374	1.91104	0.0470965
E2F4	1.75278	-0.748593	1.88034	2.72326	3.16304	2.88172	2.33088	0.235248	2.01641	1.30727	0.975195	0.396244	1.31313	-0.437422	0.130614	0.0974249
NRL	-0.8778	-0.748593	3.01392	-0.877863	-1.06159	3.43986	2.33283	-0.790466	2.4726	-1.01503	3.10382	3.68957	1.27211	-0.903046	2.50487	0.0980495
MXI1	2.55503	2.65355	0.421037	0.345212	1.27946	-0.934212	0.320145	3.67151	0.817809	2.6973	3.16205	2.22821	1.82077	2.71873	3.07559	0.182949
TLX1	-0.8778	-0.748593	-0.848662	-0.877863	-1.06159	-0.934212	-0.899396	-0.790466	0.492764	-1.01503	-0.796421	-0.864358	-0.937324	-0.903046	-0.872337	0.973228
CREB3L1	-0.245219	-0.168218	-0.394181	-0.416078	-0.593379	-0.560812	-0.4197	-0.455414	-0.660264	-0.638963	-0.796421	-0.625826	-0.628474	-0.55116	-0.662273	0.00236425
ATF4	-0.0767875	-0.284065	-0.848662	-0.246203	-0.5802	-0.612808	-0.410538	-0.459466	-0.618886	-0.542473	-0.100852	-0.560336	-0.428952	-0.45023	-0.51453	0.977913
