# Supplementary material for: Genome-wide identification of transcriptional enhancers during human placental development and association with function, differentiation, and disease
Source: Biol Reprod. 2023 Sep 23;109(6):965–81. doi: 10.1093/biolre/ioad119 (PMC10724456; doi:10.1093/biolre/ioad119)
Supplement: Supplementary_Table_ioad119 [file supplementary_table_ioad119.zip › Supplementary Table S2.xlsx]

## Sheet: Legend and Contents
Supplementary Table S2. Gene expression for each placenta across the trimesters. The "Tab" key provides details about all the other worksheets contained within this spreadsheet.
Column Heading	Description
symbol	gene symbol
locus	coordinates
P24_8w_F	patients ID_gestationalage_sex
P33_8w_M	patients ID_gestationalage_sex
P45_8w_M	patients ID_gestationalage_sex
P25_9w_F	patients ID_gestationalage_sex
P46_9w_M	patients ID_gestationalage_sex
P29_10w_M	patients ID_gestationalage_sex
P30_10w_F	patients ID_gestationalage_sex
P41_10w_F	patients ID_gestationalage_sex
P42_10w_M	patients ID_gestationalage_sex
P28_12w_F	patients ID_gestationalage_sex
P31_12w_F	patients ID_gestationalage_sex
P34_12w_F	patients ID_gestationalage_sex
P43_15w_M	patients ID_gestationalage_sex
P23_16w_F	patients ID_gestationalage_sex
P27_16w_F	patients ID_gestationalage_sex
P38_16w_M	patients ID_gestationalage_sex
P39_16w_M	patients ID_gestationalage_sex
P36_17w_F	patients ID_gestationalage_sex
P26_19w_M	patients ID_gestationalage_sex
P40_19w_M	patients ID_gestationalage_sex
P44_19w_M	patients ID_gestationalage_sex
P37_20w_F	patients ID_gestationalage_sex
P22_21w_F	patients ID_gestationalage_sex
P35_22w_F	patients ID_gestationalage_sex
P08_39w_F	patients ID_gestationalage_sex
P09_39w_M	patients ID_gestationalage_sex
P10_39w_F	patients ID_gestationalage_sex
P11_39w_M	patients ID_gestationalage_sex
P12_39w_F	patients ID_gestationalage_sex
P13_39w_M	patients ID_gestationalage_sex
P21_39w_F	patients ID_gestationalage_sex
P32_39w_F	patients ID_gestationalage_sex
P47_39w_M	patients ID_gestationalage_sex
P48_39w_M	patients ID_gestationalage_sex
P49_39w_F	patients ID_gestationalage_sex
P50_39w_M	patients ID_gestationalage_sex
Tab	Contents
Legend and Contents	Heading Annotation Information and Summary of Information in this Table
hg38_placenta_rnaseq	Expression values for all the genes

## Sheet: hg38_placenta_rnaseq
symbol	locus	P24_8w_F	P33_8w_M	P45_8w_M	P25_9w_F	P46_9w_M	P29_10w_M	P30_10w_F	P41_10w_F	P42_10w_M	P28_12w_F	P31_12w_F	P34_12w_F	P43_15w_M	P23_16w_F	P27_16w_F	P38_16w_M	P39_16w_M	P36_17w_F	P26_19w_M	P40_19w_M	P44_19w_M	P37_20w_F	P22_21w_F	P35_22w_F	P08_39w_F	P09_39w_M	P10_39w_F	P11_39w_M	P12_39w_F	P13_39w_M	P21_39w_F	P32_39w_F	P47_39w_M	P48_39w_M	P49_39w_F	P50_39w_M
A1BG	chr19:58346805-58362848	6.56	1.84	3.58	2.24	1.94	3.45	1.44	3.67	1.54	1.46	1.64	1.18	1.36	0.82	1.28	0.73	1.54	1.02	1.22	0.8	1.11	1.15	1.58	0.91	0.45	0.35	0.36	0.43	0.59	0.96	0.66	0.71	0.59	0.8	0.7	1.12
A1BG-AS1	chr19:58346805-58362848	1.83	0.34	0.4	0.55	0.49	0.93	0.62	2.15	0.44	0.55	0.67	0.53	0.42	0.32	0.27	0.35	0.54	0.33	0.62	0.32	0.47	0.26	0.66	0.27	0.36	0.11	0.32	0.49	0.34	0.37	0.3	0.21	0.32	0.29	0.4	0.46
A1CF	chr10:50799408-50885675	0.01	0.02	0	0.01	0	0.82	0.02	0.04	0.06	0.22	0.14	0.02	0.02	0.01	0	0.12	0	0	0.01	0.01	0.01	0.12	0	0.04	0	0	0	0	0	0	0	0	0	0	0	0
A2M	chr12:9065176-9115962	189.99	42.02	32.7	34.87	39.19	43.25	92.92	246.1	39.6	68.88	46.47	86.44	88.45	53.62	79.5	91.79	98.94	70.51	121.19	113.03	97.91	99.43	84.35	98.66	120.99	86.19	113.34	98.22	108.29	79.3	123.58	199.87	78.9	104.35	84.1	62.27
A2M-AS1	chr12:9065176-9115962	1.05	0.17	0.51	0.61	0.42	0.68	0.41	0.81	0.52	0.51	0.64	0.36	0.7	0.5	0.53	0.69	0.71	0.63	0.64	0.62	0.92	0.73	0.45	0.56	0.59	0.61	0.45	0.76	0.52	0.56	0.66	0.81	0.67	0.66	0.92	0.46
A2ML1	chr12:8822553-8876785	0.04	0.21	0.18	0.18	0.33	0.21	0.13	0.03	0.17	0.19	0.26	0.19	0.46	0.43	0.22	0.17	0.17	0.22	0.18	0.14	0.03	0.15	1.84	0.69	0.16	0.17	0.26	0.26	0.23	0.99	0.19	0.14	0.22	0.09	0.19	0.09
A2MP1	chr12:9228532-9234207	0.3	0	0.05	0	0	0.02	0.2	0.28	0.05	0.07	0.11	0	0.08	0	0	0.02	0.07	0.07	0.13	0.04	0.13	0.37	0.34	0.08	0.2	0.1	0	0.34	0.13	0.06	0.25	0.23	0.13	0.13	0.44	0.13
A3GALT2	chr1:33306765-33321098	0.07	0	0.07	0	0	0	0	0.1	0.08	0.04	0	0	0	0.04	0	0.02	0.01	0.04	0	0	0	0	0	0	0	0	0	0	0	0	0.03	0	0	0.13	0.03	0
A4GALT	chr22:42692120-42720870	7.58	15.1	10.11	7.87	12.38	8.94	10.68	9.8	9.46	8.75	13.37	12.67	10.79	9.94	13.57	8.04	8.44	14.07	14.92	10.08	12.51	9.47	14.81	18.33	11.31	17.57	14.23	13.3	15.85	14.34	13.19	24.56	19.28	13.86	16.23	10
A4GNT	chr3:138123717-138132387	0.27	0.04	0.02	0	0.01	0.04	0.11	0.03	0.06	0.01	0.07	0	0.04	0.06	0.08	0.01	0.06	0.02	0.08	0.06	0	0.1	0.01	0.03	0.04	0.02	0	0.02	0	0.02	0	0	0.02	0.02	0.05	0
AA06	chr17:33013087-34156806	0	0	0	0	0	0	0	0	0	0	0	0	0	0	0	0	0	0	0	0	0	0	0	0	0	0	0	0	0	0	0	0	0	0.06	0	0
AAAS	chr12:53307455-53321628	19.34	29.59	29.15	23.94	25.25	28.15	21.19	14.23	18.38	24.3	20.92	24.65	21.87	18.91	16.32	19.65	18.7	22.82	15.63	18.89	28.82	20.9	17	21.87	22.32	18.47	14.63	23.47	22.85	21.25	20.55	21.2	21.49	23.13	20.16	18.98
AACS	chr12:125065378-125143325	8.64	6.34	6.19	5.41	5.67	5.07	5.91	6.07	6.44	6.16	3.66	5.57	7.2	4.65	6.65	5.57	5.16	5.97	5.59	5.89	4.74	6.79	5.68	5.72	4.66	4.06	4.42	3.85	6.04	5.72	5.74	4.36	6.09	6.26	4.35	4.17
AACSP1	chr5:178764860-178776276	0.01	0.04	0.05	0.02	0.01	0.04	0.01	0	0.02	0	0	0.01	0.01	0.02	0.01	0	0.02	0.01	0.01	0.01	0	0.01	0.02	0.01	0	0	0.02	0.02	0.01	0.01	0.06	0	0.01	0.01	0.01	0
AADAC	chr3:151733915-151928175	1.04	0.17	0.19	0.06	0.33	2.29	0.36	1.69	2.53	3.92	0.43	0.29	0.14	1.94	9.24	1.77	0.95	0.26	12.81	0.4	0.33	5.48	5.36	1.5	0.74	0.02	1.05	0	0.08	2.64	0.05	0.44	0.46	0	0.33	0.38
AADACL2	chr3:151733915-151928175	10.29	0.03	0.06	0.07	0.16	0.25	1.39	17.02	0.82	0.95	0.23	0.12	0.13	1.29	2.86	0.42	2.61	0.11	3.86	1.97	0.15	4.25	5.5	0.27	0.54	0	0.22	0.03	0	2.34	0.08	0.14	0.12	0	0.13	0.05
AADACL2	chr3_GL383526v1_alt:44984-178941	0	0	0	0	0	0	0	0	0	0	0	0	0	0	0	0	0	0	0	0	0	0	0	0	0	0	0	0	0	0	0	0	0	0	0	0
AADACL2-AS1	chr3:151733915-151928175	0.3	0.15	0.91	0.09	0.92	0.97	1.15	0	0.27	0.54	0.8	0.42	0.72	0.19	0.29	0.36	0.55	0.47	0.21	0.46	0.24	0.65	0.44	0.97	0	0.2	0	0.2	0.1	0.28	0.45	0.58	0.46	0.25	0.22	0.13
AADACL2-AS1	chr3_GL383526v1_alt:44984-178941	0	0	0	0	0	0	0	0	0	0	0	0	0	0	0	0	0	0	0	0	0	0	0	0	0	0	0	0	0	0	0	0	0	0	0	0
AADACL3	chr1:12716114-12728759	0.31	0.21	0.33	0.12	0.11	0.32	1.55	0.12	2.21	0.55	0.33	0.6	1.06	1.78	3.96	2.14	0.71	2.17	9.61	3.07	1.08	4.66	1.05	0.8	0.64	0.45	1.87	0.33	0.02	0.58	0.06	0.06	0.46	0	0.44	0.07
AADACL4	chr1:12644546-12667086	4.87	0	0	0.03	0.05	0.03	1.05	3.64	0.23	0.3	0.06	0	0.01	0.41	0.75	0.09	0.61	0.12	1.08	0.25	0.01	0.76	0.93	0.03	0.05	0	0.48	0	0	0.42	0	0.02	0.02	0.02	0.04	0.02
AADACP1	chr3:151733915-151928175	0.33	0.02	0.1	0.02	0.04	0.26	0.13	0.17	0.06	0.12	0.04	0.13	0.05	0.12	0.02	0.05	0.31	0.02	0.03	0.11	0.1	0.06	0.05	0.09	0	0.16	0.09	0.09	0.02	0.06	0.07	0.19	0.17	0.14	0.18	0.06
AADAT	chr4:170060221-170090387	5.72	7.63	7.47	7.41	4.76	6.31	6.41	5.63	7.69	3.59	4.98	2.34	2.29	3	2.99	1.82	2.33	1.35	2.34	1.98	1.72	2.93	2.99	1.51	1	0.71	1.07	0.98	0.99	1.84	1.21	0.81	1.6	1.34	1.29	1.04
AAED1	chr9:96641250-96655317	18.49	12.56	13.37	7.13	8.32	7.12	10.18	19.24	7.89	9.74	8.5	10.17	10.33	10.39	11.13	11.91	11.36	10.68	12.85	11.46	10.54	15.05	11.22	10.78	4.1	4.39	6.88	3.35	4.18	7.24	5.18	7.74	7.06	6.39	7.31	8.85
AAGAB	chr15:67200674-67527303	11.88	10.96	10.51	9.64	9.36	9.34	11.12	12.85	10.38	13.09	9.34	11.37	12.62	11.32	11.55	12.4	11.36	9.33	11.25	11.84	11.09	12.25	9.92	10.22	8.9	11.56	12.86	9.59	9.03	9.86	9.15	8.93	11.1	9.83	9.39	12.63
AAK1	chr2:69457994-69643845	2.98	4.03	4.29	4.89	4.52	5.13	4.61	2.74	4.1	4.66	5.84	4.2	3.6	4.93	3.78	4.01	3.98	3.73	3.8	3.61	4.49	2.89	3.49	4.66	6.41	6.77	5.81	7.11	6.27	5.21	5.99	4.83	4.36	4.98	3.27	3.85
AAMDC	chr11:77821161-77872352	29.24	17.35	40.18	19.98	17.74	20.76	15.75	27.01	27.37	13.24	11.28	14.89	19.83	14.94	22.46	15.62	16.71	13.88	26	14.66	17.33	23.34	17.28	9.21	9.92	8.7	10.39	8.24	8.51	12.64	9.46	18.33	11.23	11.76	16.7	10.21
AAMP	chr2:218264128-218270209	44.34	56.9	56.86	41.78	48.85	39.17	37.23	37.36	35.26	47.57	33.79	48.84	53.25	46.52	40.71	47.5	48.02	51.23	39.84	46.14	55.99	44.07	41.28	50.27	43.81	40.2	28.01	49.97	47.63	42.68	53.25	52.16	64.34	61.27	50.99	65.06
AANAT	chr17:76453350-76470117	0.11	0.09	0.1	0.13	0.06	0.21	0.03	0.02	0.06	0	0.03	0.11	0.1	0.08	0.06	0.04	0.04	0.03	0.04	0.04	0.07	0.05	0.09	0.02	0.12	0	0	0	0.02	0.02	0	0.12	0.09	0.03	0.05	0.04
AAR2	chr20:36236416-36256941	13.05	12.89	10.49	9.94	12.36	8.97	8.57	9.83	9.15	12.11	8.33	12.5	12.49	10.44	10.18	10.63	12.29	12.45	8.97	10.98	14.3	10.97	11.78	13.68	12.24	10.41	7.48	12.84	13.88	11.57	11.66	11.98	14.9	13.16	11.82	14.11
AARD	chr8:116938224-116944000	0.09	0.5	0.7	0.88	0.38	0.9	0.24	0.2	1.61	0.43	0.54	0.71	1.19	0.79	0.52	0.43	0.48	0.43	0.38	0.39	0.41	0.58	0.31	0.68	0.36	0.59	1.17	0.3	0.47	0.26	0.7	0.48	0.31	0.75	0.72	0.81
AARS	chr16:70252393-70289509	26.18	47.23	35.67	25.42	37.47	32.2	27.69	22.24	30.66	39.35	27.84	34.56	30.03	26.87	22.49	31.97	30.33	27.73	22.11	25.02	36.26	25.5	24.9	36.28	26.03	23.9	21.05	24.72	26.26	20.84	21.16	26.41	23.74	20.88	16.78	22.18
AARS2	chr6:44298725-44313326	3.39	5.75	4.73	4.48	4.84	6.02	5.57	2.64	3.75	4.51	4.76	4.88	4.28	4.64	3.43	4	3.7	3.82	3.12	3.07	4.31	3.29	4.14	3.97	3.15	1.61	1.74	3.03	2.53	2.77	2.57	2.44	2.38	2.46	2.16	1.97
AARSD1,PTGES3L,PTGES3L-AARSD1	chr17:42950525-42980528	13.89	13.98	17.19	18.25	15.18	16.57	13.57	12.18	12.14	10.51	10.98	12.39	12.8	11.93	11.39	10.14	9.75	8.84	10.25	9.19	12.95	12.78	11.2	9.84	6.86	6.23	6.65	6.84	6.59	7.37	6.45	9.93	8.66	8.41	8.88	10.3
AASDH	chr4:56338284-56387508	4.97	4.72	6.77	7.58	6.34	5.94	5.22	4.38	4.63	5.5	5.38	5.35	4.92	7.57	5.45	6.35	5.79	4.1	4.51	5.31	6.24	5.13	5.07	4.76	4.82	4.3	5.03	4.46	4.41	4.28	5.02	3.3	4.13	3.92	4.5	4.59
AASDHPPT	chr11:106051097-106098692	20.11	23.3	23.48	19.93	21.84	15.95	20.04	15.26	17.23	25.68	18.51	23.18	21.08	22.63	18.81	21.71	26.26	17.29	16.87	19.12	20.98	18.8	21.28	20.46	10.27	12.1	11.91	13.98	13.59	15.14	14.12	12.26	15.21	12.53	16.94	16.92
AASS	chr7:122073543-122144290	18.83	6.74	8.99	8.89	9.85	10	9.96	18.16	5.56	7.62	14.46	6.22	6.05	10.06	6.19	8.2	7.71	4.33	8.32	6.02	6.88	7.05	8.66	5.87	5.3	5.12	6.36	4.65	4.59	6.46	5.91	4.16	3.19	4.12	5.13	4.17
AATBC	chr21:43805757-43812567	0.08	0.05	0.09	0.09	0.08	0.12	0.08	0.14	0.18	0.1	0.15	0.04	0.07	0.28	0.08	0.1	0.07	0.06	0.07	0.09	0.03	0.13	0.06	0.05	0.08	0.13	0.11	0.08	0.13	0.11	0.16	0.05	0.12	0.09	0.1	0.04
AATF	chr17:36948874-37056871	20.24	29.84	23.93	22.07	21.47	26.21	22.61	24.04	28.1	27.19	23.13	23.1	18.28	18.77	19.45	21.86	18.08	21.91	19	20.23	21.52	21.34	17.52	24.59	26.39	29.85	30.92	25.41	23.52	22	18.85	22.16	23.87	22.09	19.97	16.47
AATF	chr17_KI270857v1_alt:1185239-1293236	0	0	0	0	0	0	0	0	0	0	0	0	0	0	0	0	0	0	0	0	0	0	0	0	0	0	0	0	0	0	0	0	0	0	0	0
AATK	chr17:81035146-81183164	0.51	0.25	0.4	0.31	0.3	0.46	0.26	0.51	0.34	0.3	0.42	0.47	0.65	0.65	0.58	0.56	0.61	0.77	1.01	0.49	0.53	0.33	0.6	0.69	0.8	0.55	0.61	0.62	0.79	0.59	1.22	1.5	0.76	0.81	0.94	0.69
AATK-AS1	chr17:81035146-81183164	0	0	0.04	0.02	0	0.03	0.01	0	0.02	0	0	0	0.01	0	0	0.01	0	0.01	0	0	0.03	0.02	0.03	0.01	0	0	0.03	0	0	0.02	0	0	0	0	0.04	0
ABALON	chr20:31664457-31723409	12.03	10.2	7.1	7.51	8.45	7.32	9.08	13.4	9.72	14.94	7.47	12.05	13.24	10.99	10.84	14.7	13.24	13.6	11.26	15.16	10.61	12.39	12.52	14.4	13.57	10.81	9.96	11.52	12.89	11.14	13.07	19.6	16.43	14.71	13.25	11.78
ABAT	chr16:8674586-8784575	10.73	2.54	1.83	2.84	4.89	3.1	11.69	17.5	3.15	3.65	4.12	3.01	3.49	2.82	4.16	3.29	3.44	3.66	5.28	3.93	5.68	5.65	5.06	4.08	8.22	9.42	5.84	9.28	8.14	7.76	9.69	5.25	8.96	7.99	7.35	5.62
ABCA1	chr9:104781002-104928246	11.23	5	5.12	5.99	8.56	6.89	7.27	8.04	10.73	7.88	9.35	8.28	8.17	6.51	8.36	8.31	9.05	7.7	14.99	9.43	7.99	7.53	9.31	9.29	9.68	8.32	10.37	6.36	10.02	9.43	6.7	12.94	5.84	13.97	5.89	7.24
ABCA10,ABCA5	chr17:69148006-69327182	2.71	2.61	3.01	3.38	4.03	3.04	3.21	3.02	3.7	1.95	4.1	2.32	2.45	4.9	2.63	3.06	2.44	3.99	3.13	2.63	2.44	2.55	2.93	2.23	5.95	9.8	7.68	6.84	6.28	5.33	8.9	5.17	4.98	7.36	5.34	7.97
ABCA11P,ZNF721	chr4:425434-499171	6.68	9.48	9.53	10.56	9.09	10.99	8.74	8.58	9.47	9.18	11.38	8.62	8.64	11.21	8.71	10.37	7.74	8.01	8.32	8.5	7.94	7.53	7.05	8.06	10.41	15.03	13.09	13.97	10.24	9.51	11.14	8.84	12.57	8.71	13.65	15.43
ABCA12	chr2:214810228-215138428	0.17	0.24	0.41	0.87	2.08	0.75	0.86	0.06	0.68	0.71	0.94	0.46	0.21	0.79	0.7	0.27	0.29	0.32	0.4	0.52	0.44	0.34	0.37	0.89	0.31	0.28	0.41	0.3	0.27	0.31	0.15	0.14	0.2	0.29	0.19	0.19
ABCA13	chr7:48171459-48647495	0.19	0.02	0.03	0.05	0.04	0.01	0.16	0.28	0.03	0.05	0.01	0.02	0.01	0.01	0.07	0	0.03	0.02	0.04	0.01	0.01	0.04	0.09	0.02	0.02	0	0.07	0.02	0.02	0.06	0.01	0.01	0.02	0.02	0.02	0.01
ABCA17P	chr16:2340921-2426699	0.1	0.02	0.02	0.01	0.02	0.01	0.02	0.1	0.01	0.01	0.04	0.01	0	0.04	0.02	0.01	0.01	0.01	0.05	0.01	0	0.02	0.02	0	0.01	0	0	0.01	0	0.01	0	0.01	0.01	0.01	0.02	0
ABCA2	chr9:137007233-137036782	3.63	2.3	1.48	2.44	2.68	3.36	3.4	3.31	2.72	2.64	3.7	3.14	3.7	3.9	3.27	3.28	3.4	3.5	3.74	2.7	3.44	2.63	4.73	3.79	2.92	1.81	1.76	1.49	2.38	2.99	2.46	2.49	1.66	1.91	1.75	1.05
ABCA3	chr16:2275877-2340746	2.29	0.71	0.78	0.7	0.66	0.96	1.01	4.18	0.96	1.22	0.84	1.19	0.92	0.78	1.13	0.82	1.51	1.07	2.46	1.39	1.52	1.36	1.45	1.49	1.88	1.26	1.28	1.44	1.82	1.44	1.61	4.04	1.46	1.73	0.93	0.85
ABCA4	chr1:93992837-94121149	6.06	0.5	0.24	0.76	1.71	0.67	8.69	2.88	0.32	0.76	1.04	0.25	0.21	0.74	2.68	0.21	0.29	0.36	0.75	0.33	0.18	0.76	0.56	0.15	0.39	0.24	0.27	0.36	0.37	0.36	0.3	0.31	0.24	0.36	0.24	0.22
ABCA6	chr17:69078705-69141874	2.54	0.16	0.07	0.2	0.32	0.34	2.04	2.52	0.24	0.68	0.4	0.67	1.03	0.55	1.36	1.44	1.74	1.04	2.13	1.85	1.07	1.23	1.4	1.05	0.94	0.9	2.85	0.78	0.83	1.09	0.8	1.51	0.63	1.3	1.38	0.93
ABCA7	chr19:1040102-1065571	2.98	2.69	2.37	1.78	2.28	2.94	3.87	3.2	2.53	2.37	2.72	2.89	1.94	3.99	2.8	1.85	2.46	2.69	3.43	2.38	1.92	2.51	2.76	1.96	2.04	0.98	1.47	1.16	1.76	2.13	2.86	2.25	1.44	1.63	2	1.02
ABCA8	chr17:68867286-68955392	15.32	0.78	0.44	2.52	1.12	0.97	2.71	13.25	1.93	1.6	1.24	1.73	2.43	2.47	2.68	3.09	3.81	2.2	7.91	3.49	2.04	4.17	3.59	2.88	3.75	2.53	3.79	1.01	2.12	2.1	2.19	2.15	1.29	1.07	1.78	1.25
ABCA9	chr17:68974631-69060995	0.78	0.06	0.09	0.17	0.16	0.23	2.44	0.36	0.15	0.23	0.24	0.27	0.19	0.19	0.48	0.36	0.29	0.22	0.61	0.39	0.25	0.31	0.38	0.26	0.53	0.44	1.42	0.51	0.25	0.32	0.35	0.46	0.31	0.48	0.4	0.41
ABCA9-AS1	chr17:68974631-69060995	0.18	0.49	1.53	0.07	0.66	0.48	0.54	0.13	0.29	0.46	0.54	0.31	0.55	0.31	0.23	0.51	0.11	0	0.4	0.37	0.51	0.42	0.18	0.31	0.74	0.33	0.3	0.21	0.17	0.24	0.71	0.19	0.73	0.24	0.52	0.52
ABCB1	chr7:87503862-87832298	5.6	3.5	5.6	6.67	2.43	2.2	5.07	4.63	1.72	8.26	4.23	4.34	3.25	3.39	4.69	11.06	6.45	16.87	3.62	8.54	4.6	3.16	3.5	9.61	8.85	15.98	22.08	34.8	28.67	10.94	15.56	5.4	41.09	10.75	12.55	20.43
ABCB10	chr1:229516581-229558695	7.38	9.64	10.52	8.2	10.63	10	8.3	5.25	7.45	9.46	8.87	8.1	8.66	7.67	6.87	8.81	8.72	6.88	6.88	7.62	8.18	7.56	7.38	8.53	4.25	4.9	4.52	5.17	5.97	6.02	6.42	7.81	6.82	6.38	5.81	6.42
ABCB11	chr2:168922938-169031323	0.01	0.04	0.03	0.03	0.07	0.18	0.03	0.02	0.02	0.05	0.05	0.02	0.03	0.04	0.01	0.08	0.02	0.01	0.02	0.01	0.02	0.03	0	0.05	0	0	0	0.01	0.01	0.01	0.02	0	0	0.02	0	0
ABCB11	chr2_GL383522v1_alt:109565-123061	0	0	0	0	0	0	0	0	0	0	0	0	0	0	0	0	0	0	0	0	0	0	0	0	0	0	0	0	0	0	0	0	0	0	0	0
ABCB4	chr7:87402044-87475703	0.14	0.23	0.2	0.32	0.3	0.34	0.2	0.24	0.2	0.43	0.26	0.38	0.16	0.19	0.25	0.44	0.34	0.35	0.22	0.2	0.33	0.2	0.39	0.59	0.24	0.12	0.31	0.25	0.37	0.29	0.2	0.18	0.33	0.2	0.25	0.24
ABCB5	chr7:20615621-20757014	0.19	0	0.07	0.04	0.07	0.07	0.23	0.04	0.13	0.09	0.04	0.03	0.06	0.02	0.05	0.02	0.08	0.07	0.07	0.09	0.04	0.14	0.06	0.03	0.08	0	0.05	0.03	0.04	0.02	0.06	0.06	0.06	0.03	0.03	0.03
ABCB6	chr2:219209765-219218990	2.25	7.01	4.8	4.5	5.44	6.14	3.71	2.22	4.56	5.44	4.97	4.37	5.04	4.56	3.48	4.21	3.36	3.8	2.77	3.59	4.48	3.01	3.54	6.31	2.97	3.31	2.56	3.72	3.13	3.44	3.47	3.51	3.97	4.17	2.93	3.15
ABCB7	chrX:75053171-75156340	8	8.37	8.59	8.61	9.71	7.66	6.72	9.08	7.77	7.58	7.8	8.1	7.9	8.78	8.17	8.62	8.55	6.77	8.09	8.06	8.52	7.39	8.25	7.42	8.26	10.84	8.87	9.68	7.83	8.11	8.93	6.1	8.69	8.25	8.68	9.87
ABCB8	chr7:151028421-151047782	12.14	8.34	8.02	5.61	6.38	6.3	6.97	10.34	5.11	7.97	6	7.53	6.41	7.26	6.36	6.18	7.33	8.93	6.58	6.3	7.37	5.73	7.92	8.12	9.1	8.91	6.34	11.18	10.38	9.12	10.25	7.95	12.05	10.56	9.7	9.45
ABCB9	chr12:122920950-122966509	0.26	2.68	2.66	2.22	2.02	2.4	1.71	0.3	1.36	2.74	1.74	2.81	1.74	2.13	1.89	1.9	1.77	1.99	0.86	1.23	2.65	1.11	1.66	2.27	1.01	0.39	0.48	0.91	1.28	1.31	1.16	0.93	1	0.93	0.7	1
ABCC1	chr16:15949576-16143073	14.26	3.52	2.44	2.57	3.48	3.35	4.85	10.77	4.44	3.87	2.97	3.86	2.85	3.85	3.66	3.01	4.69	2.79	6.49	4.41	3.38	4.23	5.04	4.63	3.11	3	3.21	2.77	3.15	3.76	3.33	6.89	2.61	3.21	2.9	2.24
ABCC1	chr16_KI270853v1_alt:1607546-1800965	0	0	0	0	0	0	0	0	0	0	0	0	0	0	0	0	0	0	0	0	0	0	0	0	0	0	0	0	0	0	0	0	0	0	0	0
ABCC10	chr6:43427553-43456632	3.51	5.19	4.27	3.57	4.29	4.55	4.67	2.02	3.88	4.55	4.84	5.48	4.38	5.58	4.34	3.63	4.82	4.13	3.64	3.74	4.69	3.54	4.77	5.2	2.81	2.24	1.45	3.62	3.73	3.91	3.91	4.25	2.82	3.38	2.88	2.78
ABCC11	chr16:48166910-48235177	0.03	0.05	0.08	0.06	0.09	0.09	0.05	0.06	0.03	0.05	0.04	0.08	0.03	0.06	0.06	0.08	0.04	0.19	0.07	0.07	0.05	0.06	0.03	0.07	0.35	0.2	0.06	0.31	0.17	0.27	0.16	0.15	0.28	0.37	0.25	0.47
ABCC12	chr16:48082972-48146770	0	0	0.03	0.01	0.02	0.01	0.01	0	0	0	0.01	0	0.01	0	0	0	0	0	0	0	0	0	0	0	0.02	0.01	0.02	0.03	0.02	0.01	0.01	0	0.02	0.03	0.02	0.03
ABCC13	chr21:14273798-14301371	0.06	0.45	0.05	0.89	0.11	0.93	0.82	0.33	0.22	1.04	0.11	0.51	0.35	0.22	0.4	0.71	0.46	1.3	0.04	1.24	0.15	0.36	0.34	0.32	0.61	0.4	0.78	0.22	0.17	0.33	0.06	1.2	0.13	0.72	0.94	1.73
ABCC2	chr10:99782597-99852192	0.35	0.21	0.31	0.52	0.87	1.02	0.15	0.27	0.34	0.5	0.7	0.19	0.32	0.65	0.14	0.67	0.37	0.94	0.36	0.62	0.62	0.32	0.51	1.16	1.25	1.4	0.77	0.96	1.3	0.95	0.99	0.47	1.14	0.68	0.88	0.91
ABCC3	chr17:50634856-50691702	15.06	1.16	0.54	0.9	2.43	1.58	10.77	15.53	1.92	1.81	2.12	0.91	1.91	2.03	4.1	1.48	3.22	1.4	7.09	1.6	0.98	3.75	3.84	1.74	2.85	2.08	2.29	1.6	2.37	3.26	4.57	2.45	2.14	5.56	3	2.83
ABCC4	chr13:95019828-95301446	3.18	1.64	1.4	2.73	2.19	1.58	2.36	3.3	1.96	1.82	1.65	1.7	2.19	1.45	1.45	1.95	1.97	1.15	1.93	1.56	1.38	1.78	1.64	1.22	0.77	0.68	0.92	0.49	0.78	1.18	0.78	1.42	0.73	0.85	0.97	0.63
ABCC5	chr3:183919935-184017939	13.37	7.7	7.32	8.39	8.93	11.55	11.38	13.67	6.4	8.69	8.21	10.29	12.46	13.27	11.62	10.92	13.88	10.14	11.24	12.04	11.42	11.48	10.36	8.21	3.92	3.99	5.64	4.95	5	7.11	5.76	4.85	4.5	5.93	6.41	5.46
ABCC5-AS1	chr3:183919935-184017939	0.14	0.15	0	0.08	0.18	0	0	0	0.09	0	0.16	0.27	0	0	0.09	0	0.17	0.07	0	0.17	0.14	0.33	0	0	0	0	0	0.13	0.1	0.05	0.19	0	0	0.1	0.1	0
ABCC6	chr16:16149564-16223471	0.22	0.12	0.14	0.06	0.18	0.93	0.33	0.04	0.13	0.76	0.34	0.21	0.41	0.07	0.28	0.36	0.94	0.05	0.12	0.62	0.31	0.14	0.17	0.08	0.16	0.02	0.01	0.21	0.02	0.19	0.65	0.06	0.02	0.03	0.54	0.36
ABCC6	chr16_KI270853v1_alt:1807490-1881466	0	0	0	0	0	0	0	0	0	0	0	0	0	0	0	0	0	0	0	0	0	0	0	0	0	0	0	0	0	0	0	0	0	0	0	0
ABCC6P1	chr16:18571247-18598285	0	0.02	0	0.06	0.03	0.77	0.05	0.02	0.09	0.11	0.19	0.02	0.08	0.01	0.07	0.18	0.04	0.02	0.01	0.02	0.07	0.12	0.01	0.03	0	0.03	0	0	0.01	0.01	0.01	0.01	0.03	0	0	0.01
ABCC6P2	chr16:14822431-14824702	0	0.46	0.16	0.57	0.28	0.6	0.11	0	0.55	0.15	0.04	0.28	0.31	0.2	0	0.32	0.07	0.15	0	0.14	0.22	0.17	0.19	0.2	0	0	0	0	0.16	0.05	0.1	0	0.05	0.1	0	0
ABCC6P2	chr16_KI270853v1_alt:962182-964453	0	0	0	0	0	0	0	0	0	0	0	0	0	0	0	0	0	0	0	0	0	0	0	0	0	0	0	0	0	0	0	0	0	0	0	0
ABCC8	chr11:17392884-17476845	1.03	0.09	0.13	0.14	0.14	0.32	0.27	0.64	0.07	0.13	0.07	0.06	0.06	0.16	0.26	0.17	0.14	0.12	0.16	0.23	0.13	0.13	0.31	0.1	0.16	0.07	0.04	0.08	0.06	0.16	0.07	0.05	0.19	0.08	0.1	0.18
ABCC9	chr12:21797389-21936694	6.29	4.34	4.72	7.56	4.58	8.21	7.48	4.63	5.74	4.3	8.48	3.69	3.72	5.67	4.94	5.44	3.57	4.55	5.2	4.29	3.43	4.36	4.45	4.38	12.08	14.15	17.55	12.88	10.06	8.68	7.22	6.91	7.33	8.07	7.45	8.91
ABCD1	chrX:153724867-153744762	6.19	10.06	6.11	6.59	8.59	7.89	10.22	6.88	11.09	8.39	11.58	9.85	6.3	6.49	8.69	6.88	7	16.64	9.56	9.25	6.3	6.98	9.26	13.17	20.76	16.61	12.49	19.01	23.41	16.05	14.32	16.26	16.62	18.44	13.36	8.02
ABCD2	chr12:39551219-39620041	0.17	0.03	0.01	0.04	0.04	0.01	0.07	0.17	0.11	0.03	0.01	0.01	0.01	0.01	0.05	0.02	0.04	0.01	0.06	0.04	0	0.09	0.06	0.02	0.01	0.03	0.03	0.01	0.01	0.04	0.02	0.02	0.03	0	0.02	0.01
ABCD3	chr1:94418376-94518663	11.94	14.8	17.64	15.26	17.59	14.88	16.8	14.75	13.97	19.61	14.69	15.57	16.8	16.95	17.45	17.77	17.49	15.25	13.69	16.28	16.12	16.39	13.96	17.28	12.88	19.2	15.21	19.93	23.76	15.61	17.91	13.37	21.97	20.76	20.88	17.98
ABCD4	chr14:74285276-74303064	7.41	9.57	10.29	8.14	9.82	8.51	7.73	6.52	7.58	8.9	9.53	11.26	11.77	11.73	9.96	10.7	10.1	9.73	8.01	9.91	12.97	9.29	10.14	10.52	9.87	8.18	5.77	10.34	9.74	8.77	12.54	13.17	10.84	13.07	10.97	13.81
ABCE1	chr4:144994574-145129524	17.72	19	18.2	21.45	19.03	18.65	18.58	17.16	17.79	23.16	18.38	17.1	18.87	18.37	18.09	22.35	18.95	15.12	17.27	18.4	16.08	17.58	15.76	16.11	12.47	15.79	15.74	12.47	15.6	14.9	13.09	14.4	16.04	13.52	15.12	16.93
ABCF1	chr6:30571392-30591532	20.57	30.15	24.39	24.31	25.77	26.02	25.24	16.1	27.11	26.75	24.83	26.71	23.54	23.61	22.75	27.37	22.25	28.96	21.95	26.06	26.18	24.64	20.36	28.58	38.76	40.81	34.88	38.46	34.17	30.31	30.9	34.19	39.35	35.67	29.68	28.23
ABCF1	chr6_GL000251v2_alt:2051114-2071250	0	0	0	0	0	0	0	0	0	0	0	0	0	0	0	0	0	0	0	0	0	0	0	0	0	0	0	0	0	0	0	0	0	0	0	0
ABCF1	chr6_GL000252v2_alt:1827219-1847359	0	0	0	0	0	0	0	0	0	0	0	0	0	0	0	0	0	0	0	0	0	0	0	0	0	0	0	0	0	0	0	0	0	0	0	0
ABCF1	chr6_GL000253v2_alt:1881621-1901761	0	0	0	0	0	0	0	0	0	0	0	0	0	0	0	0	0	0	0	0	0	0	0	0	0	0	0	0	0	0	0	0	0	0	0	0
ABCF1	chr6_GL000254v2_alt:1915438-1935578	0	0	0	0	0	0	0	0	0	0	0	0	0	0	0	0	0	0	0	0	0	0	0	0	0	0	0	0	0	0	0	0	0	0	0	0
ABCF1	chr6_GL000255v2_alt:1826479-1846615	0	0	0	0	0	0	0	0	0	0	0	0	0	0	0	0	0	0	0	0	0	0	0	0	0	0	0	0	0	0	0	0	0	0	0	0
ABCF1	chr6_GL000256v2_alt:1872149-1892288	0	0	0	0	0	0	0	0	0	0	0	0	0	0	0	0	0	0	0	0	0	0	0	0	0	0	0	0	0	0	0	0	0	0	0	0
ABCF2	chr7:151207836-151227374	18.72	15.3	12.08	13.45	13.14	11.01	12.72	18.99	13.02	17.03	10.21	14.01	12.24	10.35	11.49	14.29	13.6	10.99	12.53	12.03	11.38	12.17	11.11	13.13	13.43	13.97	11.41	11.97	11.12	11.82	10.12	12.28	11.11	10.93	10.8	10.52
ABCF3	chr3:184186074-184194007	14.87	18.32	14.08	13.69	15.54	15.84	14.36	13.42	14.64	16.31	14.84	16.71	16.94	15.17	13.26	15.72	14.81	18.73	14.55	15.02	17.74	15.59	14.58	17.95	21.96	25.27	19.46	25.66	21.18	18.27	23.11	20.88	23.33	23.73	20.29	19.03
ABCG1	chr21:42199688-42297244	3.25	1.9	3.01	4.28	4.08	1.2	3.84	3.08	3.98	2.5	3.51	2.9	3.3	1.88	5.2	3.74	4.34	5.96	6.64	5.53	3.24	2.47	4.79	6.09	16.36	6.67	6.02	7.87	15.18	10.4	5.4	14.98	7.22	24.65	10.94	10.28
ABCG2	chr4:88090263-88231322	5.04	10.44	14.2	10.38	9.19	7.77	9.3	4.5	5.63	10.22	9.43	7.15	8.75	8.96	7.11	16.95	7.09	23.42	4.6	16.66	6.91	5.82	7.41	16.52	26.76	46.49	41.71	47.31	52.54	28.09	24.48	12.92	58.67	36.22	53.08	66.98
ABCG4	chr11:119149039-119162665	0.04	0.12	0.11	0.17	0.08	0.08	0.1	0.05	0.07	0.04	0.07	0.08	0.12	0.05	0.06	0.06	0.06	0.08	0.11	0.04	0.06	0.03	0.05	0.03	0.06	0.02	0	0.03	0.05	0.03	0.09	0.06	0.04	0.03	0.02	0
ABCG5	chr2:43812471-43838819	0.07	0.03	0	0.01	0	0.22	0.02	0.02	0.02	0.06	0.08	0.01	0.02	0.01	0	0.08	0.01	0.01	0.01	0	0.01	0.07	0.01	0.02	0.01	0	0	0	0.02	0	0	0	0.01	0	0	0
ABCG8	chr2:43838963-43878466	0.02	0.02	0	0	0	0.17	0	0.02	0.05	0.02	0.03	0.02	0.01	0	0	0.05	0.01	0	0	0	0	0.06	0	0.01	0	0	0	0	0	0	0	0	0	0	0	0
ABHD1	chr2:27123788-27134674	0.08	0.02	0.06	0.03	0.04	0.06	0.07	0.06	0.04	0	0.02	0	0.03	0.16	0.08	0.03	0.05	0.06	0.03	0.02	0.09	0.05	0.11	0.02	0.03	0.11	0.11	0.03	0	0.06	0.08	0.09	0.02	0.08	0.02	0.05
ABHD10	chr3:111978875-111993368	8.59	11.4	12.65	10.13	10.6	8.61	9.7	7.95	8.3	11.88	9.08	11.07	10.44	10.46	10.04	10.51	11.64	8.16	9.21	10.56	11.04	9.94	9.62	8.94	4.89	5.71	6.11	5.35	5.89	7.62	6.7	7.09	6.8	5.93	7.66	7.41
ABHD11	chr7:73736094-73738867	14.23	34.76	34.38	16.73	26.78	26.19	19.77	12.68	14.54	19.31	22.81	19.27	16.97	17.06	15.15	18.23	16.34	33.07	12.54	20.05	21.22	19.82	15.58	19.23	44	36.29	35.04	55.16	27.56	27.78	34.2	30.12	56.57	36.66	43.41	46.65
ABHD11-AS1	chr7:73735068-73736000	1.05	0.07	0.51	0.41	0.35	0.71	2.09	12.44	0.69	1.02	0.72	0.32	1.8	0.87	1.54	0.75	1.52	1.79	2.55	1.2	0.88	3.21	5	0.37	0.25	0.26	0	1.01	0	2.29	1.23	0	0.19	0.1	0	0.5
ABHD12	chr20:25248069-25390982	27.36	37.76	31.88	24.89	34.34	24.96	23.14	25.51	23.59	31.96	28.53	38.51	38.08	33.25	36.25	34.78	35.12	55.49	28.65	36.76	39.93	29.82	30.66	49.89	72.95	93.72	68.83	96.48	81.85	65.47	77.18	62.23	95.23	87.14	86.67	85.84
ABHD12B	chr14:50872159-50904970	0.16	0.26	0.23	0.06	0.09	0.18	0.33	0.14	0.21	0.14	0.37	0.17	0.15	0.18	0.28	0.17	0.33	0.22	0.22	0.28	0.08	0.21	0.38	0.12	0.21	0.16	0.11	0.11	0.09	0.25	0.06	0.17	0.18	0.1	0.18	0.13
ABHD13	chr13:108218414-108234255	4.23	4.7	4.53	4.89	4.63	4.23	4.17	4.14	4.26	5.48	5.25	4.78	6.39	6.51	5.8	6.48	6.43	4.64	5.85	6.55	6.28	5.7	6.15	5.37	4.53	6.67	5.95	5.37	5.84	5.63	7.01	5.92	5.64	6.01	6.66	7.5
ABHD14A,ABHD14A-ACY1,ACY1	chr3:51975025-51989202	34.36	31.46	28.52	23.16	26.97	26.39	24.1	34.01	24.27	23	18.67	23.51	27.4	18.11	21.37	17.85	21.6	20.82	23.4	16.7	27.25	22.19	22.53	19.64	13.47	12.22	9.64	13.55	11.44	16.62	13.91	20.15	13.21	12.56	13.15	13.09
ABHD14B	chr3:51968509-51974630	25.76	9.02	9.14	8.84	10.14	10.59	15.12	38.97	10.22	9.59	7.57	10.8	11.6	8.47	10.57	8.15	10.64	10.83	12.91	8.76	11.76	13.01	13.52	8.47	8.87	6.99	8.19	6.46	7.95	9.53	7.67	10.17	6.98	8.9	6.55	5.72
ABHD15	chr17:29560670-29567024	4.86	3.81	2.17	2.3	2.38	3.49	4.16	5.02	3.51	3.5	3.39	3.76	3.81	4.28	4.27	3.57	4	3.67	6.03	3.67	3.78	4.48	4.78	4.37	4.23	4.11	4.81	3.08	4.43	4.46	4.96	4.67	3.86	4.09	3.4	2.15
ABHD16A	chr6:31686948-31703360	18.94	20.34	20.01	16.48	18.8	16.02	16.57	16.78	12.77	18.41	16.56	24.84	25	21.7	19.3	19.22	20.37	22.51	18.76	20.24	26.6	17.97	21.86	21.57	23.19	21.22	13.57	27.76	21.89	22.23	24.89	24.56	25.36	24.83	22.69	27.92
ABHD16A	chr6_GL000251v2_alt:3164238-3180649	0	0	0	0	0	0	0	0	0	0	0	0	0	0	0	0	0	0	0	0	0	0	0	0	0	0	0	0	0	0	0	0	0	0	0	0
ABHD16A	chr6_GL000252v2_alt:2934712-2951124	0	0	0	0	0	0	0	0	0	0	0	0	0	0	0	0	0	0	0	0	0	0	0	0	0	0	0	0	0	0	0	0	0	0	0	0
ABHD16A	chr6_GL000253v2_alt:2991995-3008408	0	0	0	0	0	0	0	0	0	0	0	0	0	0	0	0	0	0	0	0	0	0	0	0	0	0	0	0	0	0	0	0	0	0	0	0
ABHD16A	chr6_GL000254v2_alt:3028820-3045233	0	0	0	0	0	0	0	0	0	0	0	0	0	0	0	0	0	0	0	0	0	0	0	0	0	0	0	0	0	0	0	0	0	0	0	0
ABHD16A	chr6_GL000255v2_alt:2942772-2959192	0	0	0	0	0	0	0	0	0	0	0	0	0	0	0	0	0	0	0	0	0	0	0	0	0	0	0	0	0	0	0	0	0	0	0	0
ABHD16A	chr6_GL000256v2_alt:2986233-3002657	0	0	0	0	0	0	0	0	0	0	0	0	0	0	0	0	0	0	0	0	0	0	0	0	0	0	0	0	0	0	0	0	0	0	0	0
ABHD16B	chr20:63861212-63862988	2.93	2.93	4.21	2.87	3.4	3.65	2.56	2.7	2.89	2.81	3.68	3.32	3.7	2.75	3.17	2.21	2.44	3.39	2.86	2.38	3.75	2.1	3.19	2.3	3.91	2.78	2.68	4.32	2.74	3.13	3.54	3.53	2.61	4.63	3.18	1.99
ABHD17A	chr19:1876975-1885519	39.15	74.43	77.6	60.92	58.48	65.69	49.81	41.75	43.79	52.24	57.48	77.31	67.37	54.98	59.92	47.69	51.33	74.75	53.91	43.69	79.18	44.49	57.33	78.84	67.86	63.97	37.41	72.51	71.46	61.2	81.25	96.82	76.31	68.98	72.03	59.55
ABHD17B	chr9:71862451-71911232	7.41	6.01	5.59	5.36	5.84	4.38	5.42	9.31	4.46	6.61	5.06	6.93	5.82	6.97	6.3	6.24	7.4	5.97	7.9	6.46	5.99	5.93	6.62	6.55	3.64	3.15	4.17	3.62	5.73	4.55	5.33	4.67	4.63	4.34	5.09	3.81
ABHD17C	chr15:80695310-80755621	4.98	5.84	4.81	5.65	5.5	3.68	7.98	4.8	4.75	5.38	3.43	4.08	4.04	4.18	5.36	8.23	3.39	17.48	5.84	8.37	5.29	5.17	5.79	8.83	39.93	38.52	31.11	40.9	45.08	29	47.4	20.53	54.74	36.85	43.47	34.48
ABHD2	chr15:89088149-89202360	7.77	3.77	2.59	3.12	3.67	3.03	5.72	7.85	3.41	4.94	3.26	3.79	3.79	3.38	4.57	4.17	4.41	2.94	6.46	4.46	3.25	3.83	3.89	3.62	3.84	2.78	3.56	2.97	3.71	3.29	3.11	4.96	2.28	2.96	2.22	1.87
ABHD3	chr18:21650896-21704805	11.35	13.16	16.81	12.08	13.62	12.11	12.22	8.62	7.83	17.76	12.44	17.14	16.06	20.03	12.77	20.03	19.01	12.17	12.33	17.29	19.52	15.09	13.61	14.07	9.91	9.66	8.87	12.6	11.32	12.03	13.07	13.41	13.73	11.71	16.42	17.64
ABHD4	chr14:22598237-22612359	14.8	11.77	7.41	11.4	12.48	8.79	10.73	20.29	14.33	9.83	8.17	15.45	13.94	11.93	12.25	12.17	13.13	19.86	12.21	13.1	13.65	11.22	14.44	16.6	15.65	13.34	13.67	16.73	14.52	15.7	15.96	14.16	19.65	15.09	13.75	11.64
ABHD5	chr3:43690882-43722725	25.97	7.97	8.7	7.67	8.27	6.77	8.4	36.91	7.13	9.22	6.32	7.17	6.08	6.87	7.77	7.48	9.55	10.16	10.99	9.08	5.93	8.14	9.35	6.34	14.92	20.48	14.24	14.2	18.74	14.34	22.16	12.34	23.92	15.71	22.03	20.51
ABHD6	chr3:58237531-58294734	3.42	2.29	2.69	1.83	2.66	2.18	2.37	4.39	2.7	3.49	2.64	2.08	2.58	2.22	3.18	2.79	2.97	2.28	3.41	3.32	3.34	3.15	2.6	2.31	3.25	3.23	4.24	1.94	2.75	2.24	3.55	5.34	2.79	3.02	3.41	2.78
ABHD8	chr19:17292130-17303473	4.88	8.91	6.64	5.72	9.64	6.52	5.56	5.95	9.52	9.29	9.76	9.84	9.88	9.08	8.71	10.32	7.79	14.99	13.55	11.04	9.99	12.06	9.88	15.67	15.72	16.01	9.25	17	17.11	12.8	15.58	13.89	17.66	14.33	13.85	16.01
ABI1	chr10:26697665-26861087	32.13	17.17	17.88	18.88	18.84	15.09	18.72	41.56	22.73	21.85	20	18.66	22.03	21.51	24.13	24.01	23.54	20.8	29.36	24.45	18.83	27.07	26.25	20.17	23.74	28.83	32.26	23.55	24.74	24.42	23.69	21.72	24.61	24	24.1	25.92
ABI2	chr2:203328238-203432173	9.37	7.83	8.01	10.28	9.32	9.84	9.43	8.82	9.71	9.56	9.61	9.38	9.6	11.23	9.46	11.12	10.76	8.91	9.43	10.36	9.65	8.67	10.11	10.39	9.07	9.54	9.65	9.29	9.88	8.69	9.08	10.09	7.66	8.52	8.03	9.14
ABI3	chr17:49206233-49223225	8.73	1.69	2.02	1.54	1.41	2.06	3.11	8.79	1.46	2.47	1.82	1.93	2.7	2.07	3.09	2.29	2.98	1.98	4.4	2.23	3.04	3.16	2.97	3.14	3.67	1.8	2.66	2.23	2.8	2.34	3.19	4.95	2.81	3.21	3.35	2.66
ABI3BP	chr3:100749334-100993490	158.27	9.5	2.13	8.34	5.49	14.29	23.81	872.8	84.36	24.19	33.93	15.67	27.96	49.14	46.29	28.28	71.02	42.73	249.74	56.34	16.28	116.14	158.92	36.28	18.25	6.32	58.97	2.7	5.14	81.36	4.61	4.84	5.95	6.73	4.2	2.09
ABL1	chr9:130713880-130887675	26.29	19.28	17.74	16.83	18.99	16.99	17.89	28.38	20.56	21.13	17.34	23.83	19.85	15.56	17.38	16.96	20.49	18.21	20.68	17.28	17.53	14.34	15.81	20.01	12.34	8.13	10.26	11.02	10.63	12.59	9.72	14.05	8.82	11.11	7.15	5.19
ABL2	chr1:179099326-179229684	2.68	1.62	1.64	1.91	1.91	2.12	2.38	1.74	1.82	2.12	2.33	1.69	1.93	2.68	1.82	2.49	2.17	1.56	2.72	2.09	1.75	1.63	2.32	2.24	2.4	2.49	2.77	2.67	2.73	2.46	2.4	2.7	2.1	2.11	1.53	1.76
ABLIM1	chr10:114431109-114684655	27.43	2.51	2.35	4.22	4.7	4.2	13.13	28.68	5.57	4.55	8.52	3.09	4.32	6.34	7.68	5.79	7.13	4.54	16.72	7.96	6.34	7.2	11.8	7.53	13.6	10.45	12.91	11.69	12.57	10.52	13.57	20.95	9.2	11.37	11.12	9.48
ABLIM2	chr4:7965309-8158832	9.59	0.1	0.05	0.11	0.13	0.09	1.15	13.78	1.74	0.79	0.72	0.1	0.2	0.48	0.43	0.2	2.69	1.03	3.74	0.5	0.12	2.75	2.11	0.62	0.4	0.16	0.76	0.09	0.03	1.09	0.15	0.47	0.08	0.1	0.24	0.13
ABLIM3	chr5:149141482-149260438	38.81	3.43	3.68	3.01	3.18	3.13	7.98	54.63	7.44	6.7	5.14	8.64	7.21	7.34	12.03	8.42	11.38	8.89	16.82	13.31	9.37	14.79	15.42	9.79	21.2	16.56	22.95	17.8	21.55	13.6	16.82	39.88	15.01	21.61	16.16	15.19
ABO	chr9:133255175-133275214	0.57	0.89	0.33	1.61	0.96	0.81	4.15	4.76	1.51	0.43	0.2	0.44	0.18	0.48	0.21	0.24	0.18	0.44	0.4	0.12	0.08	0.44	0.5	0.14	0.27	0.23	0.59	0.17	0.13	0.28	0.24	0.02	0.04	0.24	0.46	0.07
ABR	chr17:1003517-1187322	10.97	12.59	9.65	8.71	8.48	11.67	10.16	17.03	11.07	12.58	9.53	13.52	13.81	10.08	11.86	10.39	10.97	10.28	13.45	9.24	13.47	9.58	11.11	11.72	11.87	7.77	9.35	5.89	9.73	8.43	6.05	10.1	6.04	8.38	8.29	4.64
ABR	chr17_KI270862v1_alt:42764-231794	0	0	0	0	0	0	0	0	0	0	0	0	0	0	0	0	0	0	0	0	0	0	0	0	0	0	0	0	0	0	0	0	0	0	0	0
ABR	chr17_KI270910v1_alt:42764-149117	0	0	0	0	0	0	0	0	0	0	0	0	0	0	0	0	0	0	0	0	0	0	0	0	0	0	0	0	0	0	0	0	0	0	0	0
ABRA	chr8:106759482-106770244	0	0.02	0.01	0.03	0	0.02	0.02	0.01	0.06	0	0.02	0	0.01	0.01	0	0	0	0.01	0	0	0.01	0.01	0	0.01	0	0.04	0	0.01	0	0.01	0	0	0	0.01	0.01	0
ABRACL	chr6:139028681-139043302	23.27	38.07	74.38	27.67	29.61	28.49	32.65	23.23	32.83	33.19	29.29	36.17	30.03	29.45	47.93	27.4	37.13	29.37	44.52	36.04	31.88	51.48	29.46	26.75	11.26	15.52	15	11.32	12.76	19.89	14.59	15.38	19.18	14.66	22.03	23.41
ABT1	chr6:26596942-26600049	8.9	22.8	28.33	15.43	16.99	13.86	12.22	7.94	10.68	19.76	14.9	20.06	18.68	16.82	14.79	16.97	16.7	18.2	12.11	16.52	20.55	15.05	14.49	17.18	15.01	14.21	11.53	18.09	15.18	15.71	16.33	19.66	23.28	20.12	19.84	25.48
ABTB1	chr3:127672937-127680926	8.11	6.01	6.11	4.49	6.61	5.99	6.54	7.39	6.3	4.58	5.92	6.87	9.53	8.62	7.91	6.36	6.56	11.39	8.25	7.98	9.46	7.88	9.44	8.53	12.67	10.24	7.54	12.09	11.59	10.17	15.57	12.92	12.59	13.84	18	13.03
ABTB2	chr11:34150986-34358008	25.17	6.01	3.88	4.42	5.43	3.28	4.37	25.92	5.02	5.45	4.39	4.1	5.62	5.26	5.7	4.36	7.57	9.31	12.14	6.1	2.97	5.28	8.44	5.39	7.38	8.78	8.28	6.42	9.6	8.82	6.75	4.95	9.3	4.51	4.57	3.44
ACAA1	chr3:38039204-38137242	39.68	38.52	38.93	23.65	24.47	35.8	31.08	39.24	16.51	31.07	28.12	31.34	31.61	25.49	24.82	27.84	30.32	28.84	25.64	27.09	38.11	32.73	29.44	31.53	25.72	23.35	19.33	29.88	24.5	27.24	29.03	26.86	31.62	27.9	29.43	30.33
ACAA2	chr18:49783503-49813881	30.6	27.52	30	29.04	26.09	28.44	23.32	37.71	26.71	21.16	18.28	27.7	26.46	19.87	24.6	23.62	23.8	22.78	21.79	22.07	21.31	26.87	21.24	19.19	26.89	28.09	44.85	27.55	27.3	24.51	19.39	19.4	28.7	22.62	28.45	33.1
ACACA	chr17:37084991-37406811	3.8	6.99	6.33	7.69	7.27	6.69	6.37	3.31	6.04	6.29	6.66	5.63	5.28	6.42	5.36	5.41	6.78	4.12	3.35	4.81	5.68	3.48	4.49	6.06	3.95	3.5	2.75	3.43	3.9	3.89	3.07	3.79	2.77	3.16	1.94	2.11
ACACA	chr17_KI270857v1_alt:1320991-1645967	0	0	0	0	0	0	0	0	0	0	0	0	0	0	0	0	0	0	0	0	0	0	0	0	0	0	0	0	0	0	0	0	0	0	0	0
ACACB	chr12:109139396-109268225	2.01	0.94	0.63	0.9	1	1.76	1.42	2.08	1.21	1.09	1.14	1.02	1.21	1.15	1.24	1.1	1.44	1.04	1.66	1.2	0.75	1.17	1.45	1.15	1.03	0.74	1.1	0.89	1.1	1.08	1.38	1.58	0.91	0.9	1.25	0.78
ACAD10	chr12:111686052-111757107	5.06	5.73	5.73	5.47	5.61	6.11	5.33	4.32	4.63	4.7	5.94	5.78	5.11	5.88	4.14	4.45	4.82	4.86	3.61	4.22	5.18	4.27	4.45	4.76	3.85	3.57	3.4	4.03	3.86	3.73	4.23	3.75	3.52	3.79	3.13	3.94
ACAD11,NPHP3,NPHP3-ACAD11	chr3:132558137-132874206	18.21	29.47	32.94	34.95	36.8	31.85	25.68	14.38	19.75	24.51	32.08	26.26	20.6	28.87	19.08	23.32	22.87	18.41	20.34	18.89	24.05	20.23	20.35	17.72	15.93	21.09	17.85	20.27	18.07	17.57	21.94	20.9	18.16	15.63	21.99	20.69
ACAD8	chr11:134253539-134265852	6.12	4.04	7.17	4.3	6.46	5.65	5.57	5.69	3.7	5.63	5.12	6.33	6.95	7.4	5.15	5.39	6.73	5.96	5.12	5.68	7.19	5.63	4.77	5.72	4.42	2.51	2.99	4.62	4.7	4.35	5.35	4.94	5.73	5.32	6.15	6.19
ACAD9	chr3:128879489-128913114	14.29	17.05	16.74	14.97	16.1	15.94	13.01	11.88	15.45	13.65	12.93	16.66	14.48	12.93	13.83	14.01	13.22	14.36	12.42	13.11	15.19	13.6	13.11	13.31	15.4	21.54	10.04	14.4	14.86	13.7	17.2	14.05	15.83	15.53	16.24	14.86
ACADL	chr2:210187991-210225491	0.22	1.43	3.58	1.23	2.53	6.46	3.3	0.86	1.61	5.31	6.68	6.71	2.18	5.89	5.25	3.81	6.1	5.04	1.51	2.95	6.02	3.26	4.23	5.69	1.58	2.35	2.13	2.46	2.34	3.43	2.36	1.75	1.94	1.36	2.39	2.49
ACADM	chr1:75724346-75763678	15.62	16.74	14.8	20.03	16.25	16.03	15.29	17.67	16.69	17.18	15.27	15.57	15.35	15.76	19.6	18.65	15.77	12.88	14.85	17.96	17.65	16.7	16.9	14.05	8.99	14.12	12.33	9.53	8.98	11.42	10.18	11.86	10.43	9.31	9.93	14.28
ACADS	chr12:120725737-120740008	4.97	18.93	20.64	11.33	13.54	13.77	8.88	6.05	7.42	15.47	11.12	19.87	19.23	15.32	12.05	13.4	19.14	19.42	8.44	12.72	22.01	10.74	12.06	19.86	8.03	5.39	5.22	10.59	10.87	10.29	12.11	13.01	13.58	11.04	11.75	11.44
ACADSB	chr10:123008912-123058290	7.83	7.55	8.42	9.11	9.85	10.75	12.02	8.45	6.68	7.67	9.21	7.87	5.12	7.85	8.11	7.27	7.1	5.28	5.09	6.37	7.29	6.47	5.93	7.22	3.04	4.39	5.99	3.24	3.62	4.78	3.74	3.14	3.45	3.48	3.73	3.62
ACADVL	chr17:7189890-7225267	83.7	150.47	132.69	110.75	120.02	154.57	109.28	79.63	104.66	117.99	150.34	148.35	150.51	187.73	149.44	144.56	136.57	215.24	112.09	143.23	211.02	119.57	149.04	176.74	240	254.36	220.19	281.8	267.72	213.54	306.05	207.76	367.57	299.03	298.87	326.69
ACAN	chr15:88803442-88875354	1.3	5	0.88	2.18	1.17	5.48	8.77	0.3	2.25	0.94	4.26	0.87	0.57	1.12	1.12	0.16	0.72	0.6	0.46	0.96	0.13	0.74	0.76	0.38	0.16	0.42	0.16	0.04	0.1	0.43	0.06	0.52	0.18	0.05	0.03	0.01
ACAP1	chr17:7336528-7351474	8.32	0.37	0.89	0.53	0.97	0.85	2.78	8.84	0.92	1.05	0.77	0.43	0.75	0.81	2.15	0.44	1.52	0.98	4.09	0.87	0.46	2.63	3.36	0.66	1.17	0.52	0.78	0.59	0.59	1.75	1.05	0.95	0.78	0.7	0.94	0.79
ACAP2	chr3:195274735-195443088	9.11	7.71	7.08	8.33	8.67	7.43	8.83	11.55	8.9	9.52	8.79	8.39	9.05	9.61	8.93	10.56	10.46	7.03	10.48	10.36	7.85	7.91	8.89	8.39	7.09	8.99	10.51	7.31	8.59	8.65	9.63	8.34	8.09	8.49	7.77	8.14
ACAP3	chr1:1292383-1307889	9.49	8.46	10.21	9.28	8.77	13.38	9.53	6.39	10.37	7.41	12.3	10.81	9.68	11.8	8.64	8.17	8.12	14.53	8.77	7.21	11.38	7.83	9.44	10.23	16.11	11.97	8.28	15.35	12.27	13.26	19.66	15.35	14.6	18.17	14.78	12.03
ACAT1	chr11:108121530-108148164	36.03	16.36	17.31	13.08	14.05	12.03	15.24	38.53	11.4	14.67	10.44	11.91	14.79	10.57	13.05	11.1	12.9	7.84	16.19	11.62	12.55	14.42	13.6	9.5	9.64	9.25	14.29	8.4	7.87	10.36	8.92	10.85	10.64	11.63	11.23	13.28
ACAT2	chr6:159760258-159789703	7.33	23.39	34.95	17.24	14.8	16.08	11.82	7.59	10.67	23.55	12.77	15.04	18.24	13.04	10.66	11.92	12.24	8.98	7.4	16.28	12.6	13.29	8.51	11.23	3.23	3.01	6.06	3.3	4.7	5.83	4.26	3.97	7.27	5.98	5.56	7.26
ACBD3	chr1:226144678-226186722	28.54	25.32	19.92	27.43	25.6	24.51	25.06	28.31	32.87	24.89	28.4	25.65	25.53	25.67	27.91	27.36	24.92	27.48	35.96	27.92	22.36	31.37	28.66	27.11	35.44	48.79	43.04	39.12	35.48	34.38	33.86	28.42	34.68	32.33	35.25	35.29
ACBD4	chr17:45132599-45144176	5.57	4.87	5.69	4.66	5.3	4.42	4.18	4.72	4.11	4	5.34	4.97	5.47	6.11	4.97	5.18	4.87	7.19	4.88	5.22	5.81	4.89	5.82	5.69	9.31	9.17	6.04	8.64	9.39	8.33	10.63	9.74	9.07	10.5	10.03	11.66
ACBD5	chr10:27195213-27242139	10.17	6.74	6.53	6.96	7.54	5.2	9.76	14.8	7.95	7.73	6.51	6.8	6.71	7.56	7.99	8.37	8.85	7.3	9.38	9.28	6.33	8.47	8.2	7.02	8.78	12.24	10.33	9.85	11.08	9.75	11.33	9.09	11.03	10.6	11.57	11.99
ACBD6	chr1:180288216-180502887	19.53	39.53	47.3	33.57	25.96	29.7	23.96	18.08	24.98	35.06	32.89	36.11	34.97	32.17	31.25	38.47	22.73	33.86	24.47	30.59	36.3	29.63	29.18	37.21	27.9	31.7	29.52	30.17	33.84	29.51	29.09	24.88	35.22	29.77	32.6	37.96
ACBD7	chr10:15075474-15088776	0.44	0.72	0.95	1.11	0.77	1.17	0.69	0.35	0.62	0.66	0.91	0.62	0.6	0.64	0.68	0.48	0.43	0.47	0.3	0.46	0.5	0.41	0.78	0.54	1.11	0.94	1.53	0.64	0.73	0.73	0.6	0.65	0.4	0.53	0.57	0.91
ACCS	chr11:44066178-44084019	5.99	1.49	1.77	1.58	1.51	1.9	2.34	5.03	1.23	1.85	1.97	1.85	2.18	1.96	3.17	1.42	2.43	2.14	3.84	1.3	2.24	2.55	6.59	1.8	1.46	0.77	1.4	0.82	1.25	3.41	1.91	1.9	1.6	1.52	1.91	1.96
ACCSL	chr11:44047980-44059977	0	0.01	0	0	0	0	0.04	0	0	0.01	0	0	0	0	0.03	0	0.02	0	0	0	0.01	0	0	0.01	0	0	0	0	0	0	0	0	0	0	0	0
ACD	chr16:67645126-67660815	3.9	7.46	6.34	4.46	6.04	6.7	4.9	4.59	6.65	6.46	5.86	6.14	5.59	5.74	4.32	4.82	4.6	6.26	4.24	5.03	6.09	4.34	4.38	6.86	5.37	6.36	6.56	4.92	4.88	4.42	4.57	6.23	5.38	5.26	4.83	4.03
ACE	chr17:63477060-63498380	25.81	0.76	0.55	0.61	0.68	0.99	6.54	26.07	3.45	3.08	1.98	1.77	1.5	1.23	4.63	1.36	3.11	2.58	17.3	3.33	2.56	5.47	5.64	2.81	3.23	3.39	4.3	4.04	5.69	3.78	3.27	11.4	2.71	5.53	1.98	2.11
ACE2	chrX:15561032-15602069	4.38	2.1	2.09	1.68	3.35	1.11	3.56	0.9	2.2	3.25	2.63	2.4	1.68	2.78	2.94	2.54	2.02	1.78	2.56	2.01	2.1	3.44	2.21	3.1	1.02	0.88	1.49	1.64	1.4	1.54	0.69	0.53	1.45	0.72	0.69	1.25
ACER1	chr19:6306498-6333629	0.51	0	0	0	0.03	0	0.05	0.16	0	0.02	0	0	0.02	0	0	0.04	0.05	0	0.06	0	0	0.02	0.08	0.02	0	0.04	0	0	0	0.01	0.03	0.1	0	0	0	0
ACER2	chr9:19408926-19452502	3.02	9	8.17	10.44	12.71	6.56	8.24	8.1	10.08	11.56	10.91	10.87	6.41	13.4	10.86	13.84	7.38	21.65	14.14	13.96	5.74	9.63	11.35	13.4	33.12	30.97	28.54	30.97	28.09	20.66	27.11	14.9	31.28	15.13	25.65	19.11
ACER3	chr11:76860872-77026797	9.34	4.29	5.31	5.76	5.37	5.31	5.71	9.48	6.41	6.96	6.79	6.18	6.24	5.76	6.93	10.2	7.27	11.08	8.53	10.3	6.76	6.49	6.31	7.67	28	40.97	28.79	31.34	32.54	20.64	29.72	18.73	21.86	24.92	22.29	19.93
ACHE	chr7:100889993-100896133	0.48	2.54	2.27	2.44	3.98	2.25	1.19	0.36	1.82	1.21	1.36	1.69	1.09	1.17	1	1.14	0.84	1.26	1.01	0.64	1.44	1.49	1.25	1.89	0.88	0.31	0.48	0.54	0.73	0.86	0.44	1.3	0.38	0.59	0.95	0.47
ACIN1	chr14:23058564-23100456	60.89	60	58.65	60.51	55.83	75.82	58.44	47.81	61.53	48.43	69.32	50.53	44.8	55.84	47.42	47.33	42.32	50.38	42.5	43.1	53.64	45.38	46.46	42.97	65.47	58.46	53.38	60.86	55.38	50.87	57.05	58.31	50.29	63.86	51.46	43.72
ACKR1	chr1:159204012-159206500	8.22	1.53	1.9	3.71	2.27	9.15	6.48	8.22	2.16	1.94	7.84	8.1	13.81	8.36	8.9	7.1	9.93	11.89	10.35	7.35	11.22	7.25	8.37	6.82	4.56	2.92	5.91	1.32	2.1	5.85	4.92	2.27	1.11	3.15	2.62	0.95
ACKR2	chr3:42809471-42867283	10.03	21.91	18.12	13.58	16.37	15.88	16.98	4.02	19.62	17.63	19.75	12.82	9.75	15.71	14.26	15.23	8.89	24.76	20.09	16.27	10.93	17.51	14.47	17.1	57.83	46.89	48.63	39.33	49.78	36.07	43	33.47	49.47	42.22	32.55	24.9
ACKR3	chr2:236569736-236582351	12.16	8.51	6.65	8.63	11.36	8.79	7.02	9.6	8.99	9.59	10.04	6.11	8.88	7.99	9.24	6.8	7.95	6.34	18.42	12.8	9.84	13.2	19.41	18.69	47.55	36.99	28.24	29.06	30.65	22.51	42.06	42.79	35.38	22.4	41.24	21.81
ACKR4	chr3:132558137-132874206	0.96	0.23	0.25	0.54	0.66	0.27	0.64	0.66	0.41	0.35	0.84	0.14	0.18	0.83	0.56	0.32	0.41	0.21	0.74	0.4	0.11	0.58	1	0.15	0.28	0.3	0.38	0.37	0.34	0.7	0.54	0.34	0.2	0.19	0.35	0.09
ACLY	chr17:41866916-41919022	34.86	33.52	29.88	25.08	30.02	29.7	32.87	27.52	22.71	33.42	26.36	29.07	27.26	22.06	24.63	24.06	25.34	24.4	26.02	25.53	26.28	26.46	22.49	28.32	34.44	24.98	26.48	26.93	32.06	25.47	24.59	26.73	27.19	27.86	22.58	21.59
ACMSD	chr2:134838615-134918606	0.23	0.07	0.05	0.02	0.32	0.58	1.55	0.35	0.02	0.16	0.12	0.09	0.02	0.06	0.05	0.07	0.06	0	0.07	0.03	0	0.31	0.37	0.02	0.13	0.07	0.05	0.03	0.03	0.13	0.17	0.03	0	0	0.03	0.06
ACO1	chr9:32384602-32450834	19.33	21.43	16.18	16.62	22.32	13.21	14.89	13.13	12.81	22.47	14.78	18.98	18.53	19.41	16	16.73	21.24	17.68	14.1	14.61	18.14	13.67	13.28	23.12	15.51	14.92	15.67	17.27	15.47	14.69	12.98	12.5	14.72	9.95	14.17	13.36
ACO2	chr22:41469124-41544606	28.86	27.16	19	21.2	23.61	17.78	24.96	32.43	21.31	26.92	18.52	27.42	20.36	19.64	23.78	21.85	24.21	25.39	23.12	21.89	24.76	21.08	21.59	25.71	26.76	27.24	19.4	25.87	25.89	23.42	20.99	23.36	24.19	21.3	21.9	19.42
ACOT1	chr14:73478483-73558947	1.51	0.51	1.4	1.61	2.17	2.09	0.66	0.43	1.28	1.03	0.58	2.92	2.73	1.55	1.98	0.49	1.79	0.65	0.68	1.19	1.93	1.7	2.67	1.81	0.24	0.74	1.22	1.99	1.97	3.54	4.33	1.02	3.9	0.95	2.88	1.15
ACOT11	chr1:54548133-54634744	1.15	0.89	0.85	1.28	1.24	1.24	1.93	1.55	1.55	1.21	1.07	1.38	0.9	1.23	1.38	0.88	0.99	1.13	2.55	0.76	0.9	0.84	1.31	1.16	0.75	0.62	0.99	0.92	0.93	1.23	0.7	0.66	0.9	0.54	0.63	0.6
ACOT12	chr5:81330127-81394169	0.02	0.16	0.17	0.21	0.08	0.55	0.17	0	0.1	0.14	0.31	0.39	0.36	0.24	0.09	0.37	0.19	0.28	0.11	0.15	0.16	0.17	0.19	0.24	0.06	0.08	0.03	0	0.03	0.09	0.03	0.07	0.04	0.22	0.03	0.07
ACOT13	chr6:24667034-24719175	6.85	6.29	15.3	6.63	5.85	6.91	6.17	12.79	8.59	6.49	5.7	6.14	5.29	5.51	7.08	6.23	5.33	5.78	5.74	6.06	6.39	6.19	5.24	5.72	3.88	7.16	8.09	6.97	5.52	5.92	4.98	5.24	7.38	5.3	8.09	8.33
ACOT2	chr14:73567619-73575658	7.5	5.75	5.81	5.55	6.61	4.55	5.17	5.31	5.83	5.06	1.91	6.36	7.3	5.44	7.2	5.06	5.92	5.86	4.9	4.89	6.53	7.13	6.15	7.27	7.79	8.12	7.35	12.19	8.92	9.35	11.99	5.91	10.33	8.27	11.57	7.5
ACOT4	chr14:73591705-73595766	2.51	3.35	5.07	2.23	2.56	2.08	2.73	1.47	1.31	3.38	2.24	2.95	2.71	2.78	2.71	2.89	2.93	2.06	1.56	2.8	3.69	2.48	2.37	3.66	2.95	3.81	1.49	4.9	3.81	2.94	3	2.7	6.87	3.75	4.55	3.27
ACOT6	chr14:73616843-73619888	0.12	0.1	0.2	0	0.09	0	0.23	0.28	0	0.16	0.03	0.09	0.05	0.04	0.09	0.02	0.1	0.07	0.04	0.02	0.09	0.11	0.12	0.15	0.04	0.17	0	0.21	0.13	0.1	0.09	0	0.16	0.13	0.03	0.17
ACOT7	chr1:6264271-6393766	17.64	21.65	19.03	13.53	12.89	17.98	14.25	15.19	15.68	18.6	12.31	15.79	14.94	8.89	13.78	12.24	11.41	14.07	16.74	13.05	13.91	16.83	12.68	14.4	17.02	16	13.33	14.43	20.55	14.69	13.07	12.69	22.05	10.45	14.27	14.99
ACOT8	chr20:45833830-45857409	14.97	12.88	12.87	8.57	10.61	9.84	10.28	10.87	7.68	11.13	7.06	12.18	11.81	10.54	9.54	10.13	11.68	12.72	9.09	8.87	13.83	11.51	10.5	12.93	8.52	7.88	5.75	9.36	7.98	9.42	8.45	11.05	11.38	9.3	10.48	10.84
ACOT9	chrX:23703659-23743290	27.84	7.26	13.8	11.72	10.7	10.3	12.92	28.56	13.82	10.08	9.5	9.58	15.23	12.07	11.29	11.79	12.77	9.48	16.76	12.89	12.4	15.11	14.74	10.72	8.94	9.52	11.71	7.13	8.43	10.35	8.9	11.92	10.95	10.5	11.1	11.44
ACOX1	chr17:75941510-76005999	7.05	8.9	8.34	6.03	9.04	7.99	8.48	6.81	9.08	9.65	10.39	8.05	7.34	8.94	7.5	7.69	8.16	7.08	8.09	8.67	7.91	9.58	9.2	9.2	8.7	9.77	8.6	9.84	10.08	9	10.85	9.22	10.05	10.27	8.94	8.21
ACOX2	chr3:58505135-58537202	2.72	2.96	2.18	3.53	2.82	4.62	2.16	1.14	4.89	2.2	2.76	3.07	3.42	3.8	2.53	3.03	2.52	3.02	2.24	2.5	3.93	2.07	2.96	2.84	2.63	1.4	2.63	1.38	0.89	2.15	2.21	1.57	1.95	2.39	1.02	2.25
ACOX3	chr4:8366281-8440725	5.01	6.84	8.24	6.26	8.31	6.16	5.32	3.07	6.09	6.39	6.17	7.89	6.28	6.47	5.08	6.38	7.45	8.65	3.32	6.31	9.24	5.37	5.34	8.4	12.54	14.74	9.61	15.94	13.15	9.44	11.81	12.19	15.1	14.43	11.71	9.9
ACOXL	chr2:110732572-111118222	0.46	0.08	0.12	0.03	0.06	0.03	0.08	0.33	0.15	0.13	0.1	0.16	0.24	0.24	0.24	0.66	0.09	1.76	0.71	0.76	0.2	0.07	0.4	0.44	7.05	12.95	4.76	7.41	8.48	4.69	9.1	3.16	8.22	5.2	7.74	9.08
ACP1	chr2:264868-278282	46.44	69.03	112.66	78.12	69.72	58.63	48.68	49.58	62.5	68.88	56.09	59.82	63.07	57.85	62.76	61.4	60.55	56.59	54.4	56.98	66.4	61.84	54.53	55.01	56.24	71.94	64.34	71.35	63.23	57.42	62.24	47.07	74.34	67.54	79.94	91.08
ACP2	chr11:47239301-47269033	24.53	15.55	14.25	17.47	16.08	16.99	16.69	23.11	16.62	22.17	16.36	24.11	24.64	14.01	17.84	20.88	22.75	26.3	24.54	23.21	22.36	20.45	22.07	24.77	35.7	51.77	40.44	49.53	41.27	33.2	33.5	34.85	41.21	31.02	34.91	24.01
ACP5	chr19:11574659-11578986	25.77	16.7	11.62	11	11.44	15.37	14.41	21.25	14.41	17.07	16.58	22.2	23.12	14.93	17.65	24.75	22.21	21.88	18.41	13.61	23.25	18.59	18.51	20.66	5.56	4.71	8.7	5.44	5.79	12.12	5.21	7.62	7.64	8.16	5.83	7.49
ACP6	chr1:147647365-147670512	2.35	6.22	10.19	6.59	6.48	6.1	4.22	2.25	3.02	7.71	4.81	6.72	5.4	7.85	3.19	4.38	6.41	4.96	4.29	5.67	6.47	3.85	4.79	5.44	3.15	2.66	2.22	4.53	3.64	3.8	2.97	4.26	6.45	3.26	4.46	3.57
ACPP	chr3:132317366-132368302	5.17	13.68	9.88	10.74	15.06	9.84	11.91	5.77	7.71	8.4	8.85	12.77	10.56	11.71	9.08	11.16	9	11.53	5.36	9.87	9.13	7.54	8.4	11.57	16.44	24.12	15.7	15.61	16.64	12.94	13.14	8.89	10.7	8.93	18.82	26.02
ACPT	chr19:50790414-50795224	0.02	0.02	0.05	0.21	0.12	0.05	0.01	0	0.04	0.08	0.06	0.02	0.02	0.11	0.04	0.02	0	0.02	0.03	0.03	0.02	0.04	0.08	0.02	0.03	0.06	0	0	0	0.03	0.04	0.1	0.02	0.02	0	0.03
ACR	chr22:50738223-50745299	0.21	0.05	0.12	0.11	0.06	0.15	0.12	0.12	0.23	0.06	0.05	0.11	0.18	0.14	0.08	0.11	0.08	0.05	0.11	0.09	0.05	0.11	0.05	0.12	0.37	0.3	0.33	0.11	0.2	0.11	0.21	0.35	0.11	0.22	0.23	0.2
ACRBP	chr12:6638075-6647414	1.53	0.85	0.67	1.23	0.69	1.03	0.99	2.23	1.11	0.99	0.8	1.15	1.63	0.96	0.99	1.46	1.33	1.49	1.43	1.45	1	1.09	0.62	0.79	1.43	1.1	1.44	1.37	0.84	1.04	1.24	0.99	1.04	1.45	1.2	1.04
ACRC	chrX:71578023-71613583	0.75	0.19	0.24	0.54	0.24	0.49	0.48	0.63	0.31	0.16	0.29	0.08	0.21	0.28	0.22	0.12	0.17	0.19	0.19	0.18	0.15	0.23	0.23	0.13	0.35	0.18	0.27	0.16	0.21	0.21	0.57	0.23	0.34	0.36	0.36	0.32
ACRV1	chr11:125625135-125680898	0.05	0.08	0.29	0.58	0.17	0.18	0.11	0	0.24	0.19	0.03	0.1	0.12	0.07	0.19	0.22	0.13	0.12	0.12	0.18	0.06	0.2	0.04	0.11	0.21	0.09	0	0.04	0.04	0.07	0.25	0	0.17	0.03	0.04	0.22
ACSBG1	chr15:78170844-78234707	0.13	0.2	0.18	0.2	0.13	0.37	0.24	0.17	0.13	0.17	0.12	0.27	0.16	0.36	0.1	0.15	0.15	0.12	0.12	0.16	0.14	0.2	0.17	0.18	0.1	0.1	0	0.06	0.09	0.07	0.08	0.05	0.06	0.08	0.09	0.12
ACSBG2	chr19:6135632-6193103	0.16	0.51	0.61	0.69	0.27	0.11	0.2	0.05	0.23	0.21	0.17	0.14	0.1	0.14	0.07	0.12	0.09	0.09	0.06	0.12	0.09	0.09	0.09	0.13	0.27	0.31	0.32	0.52	0.34	0.21	0.35	0.13	0.37	0.31	0.32	0.3
ACSF2	chr17:50426157-50474845	6.88	44.54	50.81	34.32	30.88	39.87	22.1	6.98	26.39	36.16	35.98	39.74	30.38	37.19	24.13	32.19	27.11	29.02	14.52	24.42	42.75	25.33	21.77	35.21	22.11	19.61	22.74	16.88	19.16	20.3	21.96	21.55	18.05	24.02	18.79	20.26
ACSF3	chr16:89093808-89155846	3.96	3.51	3.24	2.53	2.49	2.74	2.73	2.88	2.12	3.12	2.36	2.61	2.65	2.47	2.17	2.73	2.91	2.38	2.3	2.38	3.77	2.2	2.5	2.89	1.7	1.29	1.23	1.35	1.71	1.79	1.55	2.82	1.53	2.16	1.76	1.19
ACSL1	chr4:184755594-184826114	29.27	10.3	8.11	9.53	16.11	7.37	20.04	30.86	8.87	13.47	7.86	10.82	11.33	14.2	12.21	13.72	17.42	14.1	16.64	10.86	10.37	11.74	12.91	11.32	5.06	4.41	5.15	3.42	4.18	8.46	4.19	5.67	5.25	7.1	5.1	4.05
ACSL3	chr2:222861013-222943401	13.8	13.13	14.86	16.94	16.77	18.16	16.01	18.39	18.18	17.96	29.44	22.23	19.07	21.46	22.45	22.54	21.34	21.22	29.06	22.31	21.66	21.11	22.15	25.69	28.63	35.66	42.73	28.54	28.8	24.29	22.94	25.22	28.05	23.59	21.32	30.59
ACSL4	chrX:109641334-109733392	72.52	24.21	11.39	37.26	60.8	22.51	118.01	72	20.44	22.17	17.11	14.01	14.34	15.49	38.48	25.58	15.65	39.67	36.83	27.18	11.59	35.5	20.56	20.75	55.06	120.71	86.39	76.7	79.06	54.05	52.63	35.63	79.08	69.25	63.82	89.99
ACSL5	chr10:112374157-112428380	17.8	5.28	1.82	3.11	5.29	2.66	30.47	20.42	3.22	3.59	2.65	4.14	3.97	3.39	10.82	3.55	4.74	4.29	7.63	5.95	3.66	7.36	5.69	3.93	5.67	7.38	7.14	5.31	4.2	6.59	5.23	4.84	4.83	5.78	6.11	4.41
ACSL6	chr5:131949973-132012068	0.19	0.43	0.48	0.27	0.36	0.84	0.3	0.16	0.44	0.74	0.35	0.08	0.1	0.16	0.14	0.25	0.14	0.18	0.15	0.17	0.15	0.21	0.17	0.17	0.27	0.09	0.21	0.11	0.09	0.14	0.11	0.54	0.1	0.11	0.17	0.07
ACSM1	chr16:20623236-20691256	0.06	0.28	0.26	0.36	0.38	0.1	0.12	0.22	0.25	0.12	0.07	0.18	0.07	0.12	0.03	0.07	0.07	0.1	0.09	0.07	0.02	0.09	0.14	0.16	0.02	0.02	0.08	0.02	0.01	0.08	0.05	0.02	0.03	0.06	0.03	0.02
ACSM2A	chr16:20451460-20487669	0	0.01	0	0	0.02	0.29	0.02	0.03	0.03	0.04	0.05	0.01	0	0	0	0.09	0	0	0.01	0.01	0.01	0.07	0	0.02	0	0.01	0	0	0.01	0	0.02	0	0	0.01	0.01	0
ACSM2B	chr16:20536760-20576373	0	0	0.01	0	0.01	0.38	0.02	0	0.01	0.02	0.13	0.03	0.02	0.01	0	0.1	0.01	0	0	0.01	0.02	0.04	0	0	0.03	0	0	0.03	0.01	0.01	0.01	0	0	0	0.01	0.01
ACSM3	chr16:20763989-20849668	4.98	6.29	7.53	4.99	7.92	7.09	12.45	6.31	3.44	6.15	3.79	5.83	3.22	4.13	4.92	4.89	3.24	3.55	2.5	3.09	4.74	3.38	2.66	3.2	1.12	1.97	2.25	2.21	1.69	2.36	1.23	0.82	0.87	1.03	1.44	2.18
ACSM4	chr12:7304331-7328373	0.15	0.01	0.02	0.11	0.02	0.01	0.05	0.04	0	0.04	0	0	0	0.04	0.03	0.05	0.09	0.01	0.07	0.02	0.03	0.01	0.04	0.04	0.04	0.07	0	0.02	0.09	0	0.02	0.08	0.05	0.03	0.07	0.04
ACSM5	chr16:20409533-20440959	2.41	0.07	0.1	0.03	0.09	0.2	0.58	3.18	0.15	0.36	0.13	0.55	1.37	0.56	0.55	0.75	0.83	0.78	0.83	1.08	0.48	0.87	1.03	1.05	0.56	0.25	1.03	0.56	0.6	0.62	1.01	0.79	0.79	1.1	1.06	0.5
ACSM6	chr10:95194199-95228929	0	0.01	0.04	0	0.03	0.04	0.02	0.08	0.02	0.02	0.03	0.01	0.03	0	0	0.01	0.03	0	0.01	0.02	0	0	0.02	0.04	0.02	0	0	0	0	0.02	0.03	0	0	0	0	0
ACSS1	chr20:25006229-25058182	15.34	128.74	133.08	77.28	102.89	93.44	68.04	23.12	72.88	130.73	99.01	173.17	132.47	144.65	90.32	124.22	146.39	121.52	52.25	104.12	177.5	79.09	95.81	163.02	82.97	83.04	54.16	113.94	93.82	84.17	93.73	79.23	95.29	109.77	84.51	100.12
ACSS2	chr20:34874962-34927966	7.26	17.54	14.49	12.68	15.12	18.35	11.55	7.56	8.67	16.14	13.71	18.47	17.21	14.73	12.12	14.57	15.92	16.43	8.18	13.84	17.57	10.46	10.54	14.44	14.09	13.73	12.56	13.73	15.99	11.89	15.68	16.1	13.47	17.19	13.38	12.55
ACSS3	chr12:81078029-81255803	5.59	1.93	0.95	2.77	2.21	3.18	2.65	6.54	2.94	2.1	4.32	1.64	5.63	3.75	3.98	3.75	2.96	2.05	4.98	2.49	4.36	4.38	4.59	1.87	0.91	0.77	1.77	0.19	0.55	2.7	0.84	0.79	0.23	1.23	1.3	0.48
ACTA1	chr1:229431245-229434096	0.19	0.9	0.63	1.55	1.1	1.66	0.41	0.14	3.32	0.31	1.85	0.68	1.9	0.66	0.13	0.59	0.56	0.6	3.22	0.63	0.86	0.8	4.27	1.77	0.57	0.29	0.15	0.39	0.69	2.21	0.39	5.47	0.2	1.12	0.46	0.18
ACTA2	chr10:88932683-89015785	145.27	321.2	312.37	552.52	296.68	507.86	143.55	104.7	897.37	148.26	215.38	240.11	522.82	178.47	165.53	148.92	144.56	101.91	190.34	171.43	161.54	142.73	149.32	291.39	157.95	130.19	274.27	321.8	246.93	126.56	185.59	759.1	209.65	238.3	165.02	200.75
ACTA2-AS1	chr10:88932683-89015785	0.49	0.29	0.75	1.2	0.49	2.33	0.59	0.14	1.82	0.18	1.39	0.44	0.96	1.57	0.89	0.39	0.51	0.62	0.64	0.38	0.28	0.3	0.42	0.62	1.51	1.51	3.61	3.18	2.81	0.87	2.86	2.81	2.62	3.25	4.6	0.7
ACTB	chr7:5527147-5530601	3183.63	2307.14	2196.84	1785.44	1745.74	2209.99	2226.48	2623.81	2008.07	1918.44	2040.48	1957.38	2122.53	1309.39	1612.25	1475.24	1662.18	1772.66	2048.56	1641.01	1827.49	2232.52	1813.25	1797.8	1164.68	800.21	1262.88	1015.15	1140.89	1322.65	775.26	1759.11	867.42	1023.16	996.34	637.44
ACTBL2	chr5:57480015-57482809	0	0.01	0.02	0.02	0	0.01	0.02	0	0.02	0.01	0.16	0.02	0.04	0.06	0.06	0.03	0.03	0.06	0.25	0.04	0.01	0.24	0.17	0.04	0.13	0.16	0.07	0.13	0.11	0.21	0.18	0.08	0.06	0.11	0.23	0.46
ACTC1	chr15:34755083-34812923	2.31	0.66	0.86	3.2	1.01	1.4	0.24	0.29	10.52	0.28	0.32	0.64	2.83	0.47	0.14	0.36	0.51	0.43	0.97	0.49	0.37	0.51	0.49	1.39	0.37	0.32	0.22	0.64	0.32	0.33	0.21	4.53	0.3	0.71	0.3	0.14
ACTG1	chr17:81509970-81512866	1367.18	1244.85	1194.77	1168.58	1084.37	989.16	906.61	1122.93	1107.93	987.98	906.57	1098.96	1031.63	688.76	706.65	782.58	835.88	989.34	978.87	816.24	848	944.17	859.3	941.36	584.22	456.76	600.23	715.78	706.19	776.15	520.54	806.81	593.1	611.14	596.48	487.46
ACTG1P17	chr15:82725897-82739780	0.24	0.56	0.54	0.43	0.45	0.57	0.31	0.06	0.25	0.17	0.37	0.17	0.24	0.32	0.08	0.29	0.21	0.21	0.18	0.27	0.23	0.12	0.23	0.16	0.28	0.17	0.33	0.16	0.44	0.23	0.31	0.22	0.32	0.35	0.17	0.23
ACTG1P20	chr1:27322144-27336400	0.59	0.47	0.78	0.46	0.69	0.61	0.64	0.32	0.48	0.52	0.65	0.49	0.41	0.99	0.74	0.6	0.63	0.46	0.55	0.46	0.47	0.45	0.73	0.6	0.5	0.59	1.26	0.71	0.64	0.56	0.94	0.42	0.61	0.47	0.62	0.74
ACTG1P4	chr1:103525955-103579534	0.15	0.02	0.09	0.02	0.03	0.06	0.11	0	0.03	0.03	0.13	0.07	0.09	0.15	0.03	0.07	0.06	0.01	0.1	0.04	0.04	0.02	0.02	0.06	0.15	0.02	0.13	0.11	0.1	0.04	0.18	0	0.06	0.07	0.05	0.07
ACTG2	chr2:73892965-73919653	13.5	83.21	121.14	129.35	78.99	106.84	13.89	6.35	233.27	15.43	32.07	47.62	132.75	24.48	13.64	14.96	15.69	12.06	38.01	31.79	21.4	17.84	31.75	78.16	20.22	16.04	39.94	49.06	30.02	23.69	27.06	183.06	21.02	48.12	21.47	12.31
ACTL10	chr20:33657086-33674458	0.52	0.2	0.29	0.23	0.44	0.31	0.54	0.41	0.24	0.19	0.25	0.23	0.2	0.27	0.21	0.18	0.23	0.26	0.29	0.1	0.37	0.3	0.34	0.32	0.46	0.4	0.08	1.15	0.85	0.69	0.63	1.01	1.08	0.89	0.66	0.78
ACTL6A	chr3:179562879-179588405	16.69	26.13	36.33	20.64	23.55	19.42	20.42	15.54	19.6	26.13	19.39	21.92	24	21.16	20.57	23.9	22.36	17.84	16.92	23.17	24.76	25.35	19.16	19.71	13.5	14.84	11.96	14.11	15.64	15.76	16.29	14.41	20.76	16.6	18.95	21.56
ACTL6B	chr7:100643102-100656461	0.03	0	0	0	0.02	0.1	0.3	0.17	0.45	0.08	0.03	0.06	0	0	0.09	0.16	0.13	0.17	0.03	0.05	0.04	0.07	0.06	0	0	0	0	0	0	0.02	0	0	0	0	0	0
ACTL7A	chr9:108862227-108863755	0	0	0.02	0	0	0.01	0	0	0	0	0	0	0	0	0	0	0	0	0	0	0	0	0	0	0	0	0.04	0	0.02	0.01	0.02	0	0	0	0	0
ACTL7B	chr9:108854588-108855995	0	0	0	0	0	0	0.04	0	0.02	0	0	0	0	0	0	0	0	0	0.01	0.02	0	0	0	0.02	0	0	0	0	0	0	0	0	0	0.02	0	0
ACTL8	chr1:17755312-17827063	0	0.01	0	0.03	0	0	0	0	0	0	0	0	0	0	0	0	0.02	0	0	0	0	0	0	0.01	0	0	0	0	0	0	0	0	0	0	0	0
ACTL9	chr19:8697396-8698830	0.3	0	0	0	0.04	0.05	0.16	0.15	0.02	0.04	0.03	0	0	0.03	0	0	0.03	0.03	0.12	0.01	0	0.04	0.11	0.02	0.05	0.28	0	0.03	0.13	0.16	0.18	0	0.23	0.13	0.07	0
ACTN1	chr14:68874122-68979366	71.86	102.48	67.22	68.76	80.86	82.65	73.71	55.02	104.84	61.69	79.07	61.69	58.69	46.3	57.75	51.03	45.13	50.16	83.58	42.45	43.59	70.62	63.47	69.99	36.13	26.64	34.39	34.15	34.29	43.17	25.16	61.2	28.37	27.79	26.06	24.08
ACTN1-AS1	chr14:68979681-68987463	0.24	0.15	0.27	0.11	0.12	0.19	0.14	0.1	0.12	0.14	0.16	0.18	0.05	0.17	0	0.05	0.11	0.05	0.18	0.15	0	0.06	0.14	0.1	0	0.09	0.24	0	0.07	0.06	0.06	0	0.07	0.07	0.14	0
ACTN2	chr1:236686453-236764627	0.17	0.36	0.19	0.45	0.24	0.39	0.2	0.1	0.38	0.07	0.16	0.18	0.26	0.2	0.19	0.15	0.17	0.15	0.2	0.15	0.25	0.13	0.27	0.17	0.11	0.07	0.15	0.06	0.1	0.16	0.18	0.2	0.04	0.11	0.1	0.1
ACTN3	chr11:66546394-66563329	0.03	0.01	0.01	0.01	0.01	0.01	0.01	0.05	0.01	0.01	0	0.02	0.01	0.02	0	0	0.01	0.01	0.05	0.01	0.03	0.03	0.01	0	0.02	0.04	0	0.01	0.01	0.02	0.02	0.02	0.03	0.04	0.02	0.02
ACTN4	chr19:38647626-38744474	97.61	121.05	73.73	84.62	101.94	108.72	104.54	89.39	122.72	85.76	117.96	105.62	83.84	73.55	87.99	77.05	70.71	108.15	114.09	85.9	88.69	91.62	98.45	125.73	171.8	177.63	169.84	164.22	162.88	135.91	137.44	195.38	136.51	135.15	119.16	71.69
ACTR10	chr14:58200114-58235635	25.38	26.03	37.24	26.67	27.38	24.65	19.82	27.54	22.21	24.69	21.32	22.61	30.22	23.92	24.45	22.77	27.9	24.94	24.2	25.67	31.57	26.02	24.24	22.86	28.43	37.18	33.59	39.31	37.6	30.29	32.76	26.99	44.68	35.83	39.35	44.83
ACTR1A	chr10:102479228-102502755	41.58	39.85	32.14	28.72	31.26	31.58	30.16	39.52	30.73	37.75	25.88	37.27	38.74	30.11	30.49	34.41	36.73	40.49	31.01	36.21	39.09	34.67	30.94	37.92	49.05	47.85	41.43	49.47	50.72	40.89	43.79	47.49	52.45	50.76	40.85	44.77
ACTR1B	chr2:97655938-97664098	30.06	18.27	18.56	15.42	18.59	14.61	17.68	24.97	15.89	15.55	14	16.43	18.39	16.55	18.83	14.74	17.19	17.44	19.52	16.59	17.35	19.39	21.94	17.99	13.76	11.18	11.74	13.07	16.41	17.12	17.95	19.95	17.95	17.1	18.99	19.51
ACTR2	chr2:65227694-65271256	93.72	75.18	71.23	70.61	76.12	58.25	80.47	89.58	67.19	95.21	63.11	80.5	81.93	74.38	92.79	86.35	94.87	66.61	96.5	93.78	70.72	86.88	75.52	76.61	59.09	75.22	71.97	64.81	71.06	70.09	68.54	68.65	63.8	57.84	69.57	61.33
ACTR3	chr2:113831182-113961552	48.22	41.69	38.17	37.7	39.01	33.74	43.87	50.87	37.83	43.85	37.75	36.01	38.64	36.62	42.37	41.9	40.79	34.41	49.23	42.85	33.19	49.76	39.63	35.73	28.54	34.83	35.07	31.84	34.03	35.09	31.96	33.9	33.88	30.61	33.26	34
ACTR3B	chr7:152759748-152855379	1.77	3.18	3.49	2.53	3.67	2.83	2.68	1.9	2.63	2.39	2.25	2.52	2.55	2.16	2.55	2.67	2.17	2.68	1.92	2.65	3	2.49	1.99	2.25	2.57	3.05	2.54	3.53	3.7	2.78	2.87	1.79	4.5	3.96	3.5	3.33
ACTR3BP2	chr2:91941132-91942470	0	0	0	0	0	0	0	0	0	0	0.02	0	0	0	0	0	0	0	0	0	0	0	0	0	0	0	0	0	0	0	0	0	0	0	0	0
ACTR3BP5	chr10:38696595-38698240	0	0	0	0	0	0	0	0.03	0	0	0	0	0	0	0	0	0	0	0	0	0	0	0	0	0	0	0	0	0	0	0	0	0	0	0	0
ACTR3C	chr7:150247211-150338156	0.78	0.88	2.17	0.95	1.92	0.51	2.09	1.1	0.78	1.3	1.35	1.39	1.14	1.01	1.36	2.24	1.39	2.47	0.96	1.62	1.97	1.54	1.39	1.98	7.42	11.26	7.77	6.97	7.5	5.76	7.91	4.59	7.76	9.37	8.72	12.94
ACTR5	chr20:38748453-38772446	2.81	2.59	3.01	2.47	2.74	2.97	2.56	1.87	2.1	2.28	2.22	2.19	2.87	2.48	2.26	2.28	2.6	2.08	1.67	2.11	3.34	2.59	2.11	2.31	1.47	1.51	1.02	1.12	1.72	1.92	1.94	1.96	2.27	1.98	1.88	2.04
ACTR6	chr12:100200086-100224424	10.7	17.67	24.07	15.51	15.6	14.93	15.56	12.42	13	16.75	16.11	13.27	15.05	15.1	16.71	16.44	14.6	13.17	14.02	16.81	14.87	17.75	13.46	12.38	13.21	21.57	22.41	17.16	16.62	14.79	16.19	12.9	20.74	17.21	19.37	24.85
ACTR8	chr3:53867065-53882202	7.26	6.34	6.76	5.5	4.97	5.64	6.33	6.08	5.9	6.65	6.12	5.97	6.05	6.04	7.04	6.93	6.36	5.16	6.33	6.77	5.59	4.96	5	5.22	4.51	5.47	4.01	4.77	5.48	4.29	4.43	5.37	4.65	5.68	5.14	5.17
ACTRT1	chrX:128050961-128052403	0	0	0	0	0	0	0	0	0	0	0	0	0	0	0	0	0	0	0	0	0	0	0	0	0	0	0	0	0	0	0	0	0	0	0	0
ACTRT2	chr1:3021481-3022903	0	0	0	0	0	0.02	0	0	0	0	0	0	0	0	0	0	0	0	0	0	0	0	0	0	0	0	0	0	0	0	0	0	0	0	0	0
ACTRT3	chr3:169766922-169769895	0.61	1.11	1.33	0.63	1.21	0.92	0.64	0.7	1.15	0.86	0.66	0.8	0.71	0.46	0.64	0.74	0.62	0.72	0.59	0.53	0.81	0.55	0.65	0.73	0.59	0.54	0.53	0.74	0.8	0.77	0.71	0.62	1.08	0.73	0.95	0.9
ACVR1	chr2:157736445-157875862	10.6	10.42	8.31	8.12	9.29	8.14	9.55	11.83	8.31	9.46	9.65	9.57	9.8	8.24	9.5	10.37	9.34	10.62	9.66	9.69	10.38	9.88	9.65	10.69	15.03	19.99	17.13	18.33	20.02	13.66	17.99	19.56	20.52	16.68	15.81	15.44
ACVR1B	chr12:51951666-51997079	4.6	2.82	1.9	3.41	3.37	3.12	5.4	6.9	5.02	2.95	2.87	3.4	4.08	3.46	4.06	3.62	3.74	3.95	6.36	3.79	3.09	3.5	4.82	3.98	4.44	3.75	5.41	3.24	3.47	4.03	3.14	4.64	3.07	3.5	2.73	2.65
ACVR1C	chr2:157526766-157628887	0.17	0.07	0.04	0.08	0.09	0.07	0.2	2.51	0.07	0.18	0.09	0.09	0.08	0.13	0.29	0.13	0.19	0.09	0.55	0.2	0.1	0.64	0.24	0.16	0.11	0.09	0.09	0.07	0.14	0.19	0.07	0.07	0.06	0.05	0.09	0.12
ACVR2A	chr2:147844516-148513475	3.21	3.35	2.9	6.52	3.99	4.97	2.46	2.16	4.89	2.32	3.82	3.52	5.18	4.28	2.99	3.26	3.24	3.32	2.7	2.59	3.13	2.24	3.76	3.5	2.38	2.91	3.15	2.57	2.97	2.82	2.81	3.24	2.45	3.08	2.53	2.61
ACVR2B	chr3:38451026-38493142	1.08	2.22	2.4	3.11	2.98	2.66	2.3	0.73	2.56	2.26	2.62	2.59	1.52	2.18	1.73	1.96	1.95	2.14	1.62	1.79	1.86	1.27	2.01	2.48	6	6.98	6.22	5.95	5.21	3.75	5.8	4.28	4.53	6.28	3.45	4.6
ACVR2B-AS1	chr3:38451026-38493142	0.18	0.37	0.73	0.37	0.67	0.42	0.36	0.24	0.58	0.45	0.67	0.66	0.22	0.44	0.39	0.34	0.28	0.62	0.29	0.34	0.36	0.36	0.41	0.65	1.03	1.4	1.15	0.95	0.9	0.69	0.8	0.52	0.52	0.87	0.83	1.04
ACVRL1	chr12:51907417-51923361	7.22	12.35	9.02	9.28	8.55	13.01	11.12	8.17	18	12.05	11.27	14.71	15.3	19.45	20.24	20.57	15.73	22.75	47.88	27.52	26.43	27.18	22.81	25.03	56.33	49.78	61.93	66.02	60.43	28.52	59.84	80.75	59.23	50.98	49.2	59.56
ACY3	chr11:67642554-67650659	1.33	0.14	0.42	0.71	0.55	0.46	1.02	2.98	0.48	0.73	0.31	0.36	0.21	0.06	0.66	0.23	0.21	0.22	0.31	0.13	0.16	1.48	0.38	0.27	0.06	0.13	0.04	0.03	0.1	0.29	0.14	0.21	0.19	0.12	0.15	0.06
ACYP1	chr14:75053224-75069483	7.59	12.9	26.78	10.67	8.41	10.43	10.94	8.74	8.79	8.34	8.44	8.52	9.11	10.89	10.53	8.96	8.31	9.29	7.72	8.61	11.32	10.81	10.24	7.69	16.01	15.18	14.47	16.25	13.96	12.77	20.99	14.98	12.75	21.92	18.93	18.87
ACYP2	chr2:54115272-54305298	13.31	2.78	6.8	3.63	3.26	3.25	4.82	12.82	3.78	4.56	3.83	4.41	4.54	3.61	4.8	5.62	5.96	4.25	6.78	4.83	6.66	6.94	7.17	4.21	4.18	3.62	6.02	4.48	4.37	6.46	6.01	3.68	7.41	4.62	5.51	7.71
ADA	chr20:44619521-44651735	22.71	12.53	8.51	5.89	7.66	10.49	8.05	12.47	8.08	3.79	8.42	5.73	4.47	6.9	6.34	3.41	5.55	4.92	10.15	5.51	3.06	7.94	8.34	3.81	1.84	1.43	2.21	1.49	2	5.04	2.47	4.05	2.68	1.72	2.17	3.47
ADAD1	chr4:122378965-122429792	0.01	0.02	0	0	0	0	0	0	0	0	0.03	0	0	0	0	0	0.01	0	0.01	0	0	0	0.01	0	0	0.04	0.06	0	0	0	0	0	0.02	0	0.05	0.04
ADAD2	chr16:84191116-84197166	0.03	0.07	0.04	0.04	0.07	0.11	0.14	0.09	0.18	0.08	0.04	0.02	0.04	0	0.1	0.02	0.02	0.08	0.08	0.01	0.09	0	0.02	0.11	0.29	0.07	0.02	0.45	0.01	0.12	0.19	0.17	0.14	0.19	0.08	0.11
ADAL	chr15:43327775-43354555	3.19	2.02	2.5	2.36	2.27	1.58	2.45	2.19	1.82	1.84	1.98	1.65	2.5	2.11	2.39	1.69	2.44	1.54	1.97	2.35	1.75	2.41	1.69	1.43	1.43	1.31	1.07	1.77	1.35	1.69	1.36	1.37	1.82	1.29	1.65	1.38
ADAM10	chr15:58595203-58749978	56.19	35.85	28.3	44.55	38.75	30.26	37.58	42.68	40.55	35.17	38.48	29.57	31.15	34.9	43.46	38.96	35.09	41.8	60.45	42.68	26.05	45.86	43.06	37.84	61.04	74.99	55.6	68.69	75.97	52.07	60.1	39.19	65.68	48.29	64.66	90.91
ADAM11	chr17:44759199-44781846	0.08	0.13	0.07	0.27	0.14	0.19	0.16	0.13	0.26	0.06	0.17	0.09	0.17	0.25	0.08	0.11	0.1	0.1	0.09	0.1	0.14	0.09	0.22	0.09	0.07	0.1	0.09	0.12	0.08	0.16	0.07	0.05	0.07	0.06	0.06	0.06
ADAM12	chr10:126012384-126388558	31.6	96.44	113.55	153.49	122.18	73.19	92.3	15.08	112.19	86.73	55.89	72.99	74.9	84.72	146.02	200.13	63.17	683.41	161.62	286.01	83.44	112.39	92.47	204.43	3028.32	3086.52	2986.84	2282.79	2785.9	1837.3	2223.44	1225.43	2545.48	2226.96	1761.22	2348.4
ADAM15	chr1:155033805-155069553	19.02	27.18	17.33	18.28	16.85	24.21	32.69	15.86	15.66	16.36	23.48	17.46	23.76	26.56	31.52	18.87	19.7	26.35	29.35	32.33	29.98	26.95	29.58	30.26	25.17	19.97	13.59	20.48	25.51	23.33	30.65	38.05	24.94	26.28	24.6	17.07
ADAM17	chr2:9489280-9555788	11.01	13.87	9.91	13.1	12.54	12.59	14.08	12.71	15.01	15.13	12.98	12.09	11.01	14.82	13.8	14.79	12.64	13	16.79	15.34	12.84	15.18	14.06	13.3	18.97	22.99	27.08	22.95	21.66	17.9	20.6	13.31	17.07	15.72	16.89	16.76
ADAM18	chr8:39584567-39730064	0.02	0.02	0.03	0.02	0.03	0	0.01	0.02	0.02	0.01	0.05	0	0.03	0.13	0.02	0.02	0.04	0	0.01	0.05	0.03	0.02	0	0	0	0.11	0	0	0.02	0.01	0.02	0.01	0	0.02	0.01	0
ADAM18	chr8_KI270822v1_alt:335201-480684	0	0	0	0	0	0	0	0	0	0	0	0	0	0	0	0	0	0	0	0	0	0	0	0	0	0	0	0	0	0	0	0	0	0	0	0
ADAM19	chr5:157477303-157575823	12.32	16.34	3.83	7.85	7.06	18.14	37.5	4.11	50.9	12.53	14.74	9.73	12.82	19.84	64.46	13.45	9.6	25.47	43.84	52	5.6	36.3	22.57	23.43	21.58	19.09	23.04	17.82	21.37	20.78	16.85	15.32	19.56	14.04	9.91	10.47
ADAM1A	chr12:111899062-111901902	1.19	1	2.13	1.46	1.76	2.07	1.61	0.8	1.52	1.25	2.08	1.58	1.32	2.09	1.28	1.13	1.3	0.98	0.99	1.24	1.36	0.91	1.21	1.15	1.68	2.24	1.37	1.81	1.48	1.52	1.93	1.62	1.95	2.28	1.74	1.41
ADAM2	chr8:39743735-39838289	0	0.03	0	0	0.04	0	0	0.07	0	0.02	0.02	0.01	0.01	0.04	0.02	0.02	0	0	0	0.01	0	0	0	0	0.03	0.05	0	0.12	0.02	0	0.08	0.05	0.02	0.09	0.01	0.14
ADAM2	chr8_KI270822v1_alt:494374-588925	0	0	0	0	0	0	0	0	0	0	0	0	0	0	0	0	0	0	0	0	0	0	0	0	0	0	0	0	0	0	0	0	0	0	0	0
ADAM20	chr14:70522360-70535015	0.02	0.03	0.03	0.11	0.01	0.07	0.03	0.03	0	0.06	0.07	0.03	0.06	0.11	0.01	0.03	0.02	0.05	0.01	0.03	0.01	0.03	0.08	0.04	0.08	0.13	0.09	0.13	0.19	0.11	0.13	0.12	0.09	0.25	0.05	0.19
ADAM20P1	chr14:70468878-70483756	0.17	0.18	0.23	0.33	0.14	0.42	0.19	0.23	0.27	0.1	0.26	0.12	0.1	0.3	0.14	0.18	0.1	0.23	0.16	0.16	0.21	0.11	0.2	0.15	0.66	0.82	0.74	0.63	0.44	0.38	1.22	0.61	0.71	1.03	0.46	0.67
ADAM21	chr14:70452156-70459905	0.18	0.07	0.08	0.11	0.09	0.12	0.07	0.02	0.05	0.03	0.04	0.05	0.05	0.05	0.11	0.07	0.1	0.06	0.11	0.06	0.06	0.22	0.14	0.08	0.07	0.13	0.15	0.15	0.06	0.1	0.13	0.09	0.07	0.1	0.1	0.11
ADAM21P1	chr14:70245752-70247801	0.03	0	0.01	0	0.03	0.01	0.02	0.03	0.01	0.02	0	0.02	0	0.05	0	0.01	0.02	0.03	0.05	0.01	0.03	0	0.02	0.04	0.05	0.02	0	0.02	0	0.04	0	0	0.01	0	0.01	0
ADAM22	chr7:87934250-88202889	0.38	0.13	0.25	0.2	0.31	0.24	0.53	0.52	0.34	0.71	0.51	0.51	0.32	0.34	0.53	0.47	0.61	0.24	0.42	0.39	0.33	0.45	0.59	0.51	0.32	0.32	0.44	0.33	0.19	0.41	0.26	0.28	0.16	0.16	0.2	0.2
ADAM23	chr2:206443643-206621131	0.85	0.68	0.62	1.74	0.64	0.4	0.55	1.45	3.04	0.28	0.23	0.28	0.24	0.22	0.6	0.16	0.17	0.24	1.61	0.34	0.05	0.72	0.33	0.15	0.14	0.02	0.28	0.11	0.05	0.18	0.02	0.15	0.08	0.06	0.05	0.08
ADAM28	chr8:24294039-24548618	2.04	2.2	1.16	4.62	2.69	2.16	5.07	7.06	8.71	2.45	4.37	2.43	3.79	5.34	4.15	3.17	3.5	2.73	5.41	3.66	2.05	3.47	3.27	2.85	0.96	1.26	1.55	0.62	0.65	1.84	0.6	0.41	0.45	0.71	0.68	0.97
ADAM29	chr4:174918357-174978180	0.01	0.01	0.03	0.02	0.02	0.01	0.01	0.01	0.02	0.01	0.04	0.01	0	0.01	0.01	0.02	0	0	0.02	0.02	0	0.01	0.01	0.01	0.01	0	0.02	0.05	0.04	0.03	0	0.03	0.04	0.03	0.12	0
ADAM30	chr1:119893532-119896524	0	0	0	0	0	0	0	0	0	0	0	0.02	0	0	0	0	0	0.01	0	0	0	0	0	0.01	0.02	0.01	0.07	0.04	0.01	0.01	0.04	0.04	0.06	0	0.06	0.08
ADAM32	chr8:39107530-39284917	0.58	0.07	0.15	0.36	0.25	0.24	0.58	0.65	0.19	0.19	0.17	0.12	0.13	0.12	0.28	0.12	0.16	0.08	0.22	0.11	0.12	0.16	0.25	0.09	0.05	0.11	0.04	0.08	0.03	0.15	0.17	0.1	0.1	0.09	0.08	0.04
ADAM32	chr8_KI270822v1_alt:13213-190632	0	0	0	0	0	0	0	0	0	0	0	0	0	0	0	0	0	0	0	0	0	0	0	0	0	0	0	0	0	0	0	0	0	0	0	0
ADAM33	chr20:3667972-3682131	7.04	5.83	4.78	9.85	5.5	12.99	10.67	12.49	6.59	3.37	7.47	6.9	10.07	10.19	5.87	5.31	7.02	7.05	5.82	5.14	7.9	4.85	5.12	6.46	4.87	2.28	3.51	2.43	2.57	3.24	4.75	3.41	3.06	5.38	5.56	2.16
ADAM3A	chr8:39451044-39522989	0.03	0	0.02	0	0	0.02	0	0	0.03	0	0.01	0	0.02	0	0	0.01	0	0	0	0.01	0	0	0	0	0	0	0.04	0	0	0.01	0	0	0	0.02	0	0
ADAM5	chr8:39314662-39402856	0.02	0	0	0	0	0	0	0.28	0	0	0	0	0	0	0	0	0.01	0	0	0	0	0	0	0	0	0	0	0	0	0	0	0	0	0	0	0
ADAM5	chr8_KI270822v1_alt:220373-251785	0	0	0	0	0	0	0	0	0	0	0	0	0	0	0	0	0	0	0	0	0	0	0	0	0	0	0	0	0	0	0	0	0	0	0	0
ADAM6	chr14:105969728-105972269	0	0	0	0	0	0	0	0	0	0	0	0	0	0	0	0	0	0	0	0	0	0	0	0	0	0	0	0	0	0	0	0	0	0	0	0
ADAM6	chr14_KI270846v1_alt:437497-440038	0	0	0	0	0	0	0	0	0	0	0	0	0	0	0	0	0	0	0	0	0	0	0	0	0	0	0	0	0	0	0	0	0	0	0	0
ADAM7	chr8:24294039-24548618	0	0	0	0	0	0.01	0	0	0.01	0	0	0	0	0	0	0	0	0	0	0	0	0	0	0	0	0	0	0	0	0	0	0	0	0	0	0
ADAM8	chr10:133262415-133276903	5.4	13.99	4.75	3.79	6.19	10.65	11.97	6.16	3.89	4.77	14.04	4.68	2.53	4.99	5.03	1.88	3.85	8.06	11.27	2.82	2.86	4.22	8.61	4.57	2.92	1.36	1.48	0.99	1.26	5.32	2.02	3.26	1.89	1.81	2.37	1.18
ADAM9	chr8:38996985-39105260	99.38	47.61	30.9	49.79	44.84	47.83	59.91	137.38	77.57	55.73	60.06	50.47	51.97	54.95	74.02	55.3	62.7	48.4	83.42	70.87	39.28	70.06	64.66	43.53	31.35	43.54	50.09	26.03	27.29	45.64	31.29	31.3	27.43	24.52	29.55	28.66
ADAM9	chr8_KI270822v1_alt:7545-10943	0	0	0	0	0	0	0	0	0	0	0	0	0	0	0	0	0	0	0	0	0	0	0	0	0	0	0	0	0	0	0	0	0	0	0	0
ADAMDEC1	chr8:24294039-24548618	0.05	0.26	0.05	0.03	0.04	0.14	0.28	4.23	0.47	0.15	0.58	0.2	3.69	0.45	0.62	0.34	0.24	0.63	0.36	0.21	0.05	0.36	1.19	0.15	0.45	2.66	0.6	0.65	1.21	1.22	1.03	2.45	0.6	0.61	1.09	0.87
ADAMTS1	chr21:26836286-26845409	267.16	86.93	33.99	71.91	61.88	81.06	110.5	334.67	72.26	64.95	107.41	62.8	100.77	92.03	114.01	73.08	71.63	67.2	164.34	92.18	66.85	168.26	143.77	82.32	56.28	39.4	77.49	33.86	45.53	83.36	45.02	53.41	30.87	44.27	51.41	24.02
ADAMTS10	chr19:8580239-8610735	2.07	3.97	3.74	5.16	4.26	8.27	4.97	2.51	3.47	2.2	5.15	5.04	5.95	6.18	4.66	3.38	3.59	4.99	3.22	4.06	5.39	2.5	4.19	3.97	2.42	1.22	1.24	3.08	2.4	2.89	4.02	3.4	3.07	2.86	2.41	2.47
ADAMTS12	chr5:33527180-33892019	4.62	4.16	2.14	4.07	4.04	2.52	1.64	2.45	2.96	2.31	2.27	2.92	1.85	1.67	1.78	1.62	1.38	1.12	1.66	1.58	0.52	1.22	1.58	1.21	0.8	0.48	0.75	0.81	0.7	0.97	0.79	1.31	0.28	0.72	0.45	0.27
ADAMTS13	chr9:133361448-133459403	0.66	0.57	0.53	0.68	0.56	0.85	0.72	0.46	0.43	0.48	0.65	0.58	0.59	0.88	0.44	0.48	0.5	0.51	0.49	0.37	0.69	0.35	0.76	0.57	0.4	0.24	0.42	0.22	0.44	0.46	0.57	0.43	0.41	0.52	0.36	0.36
ADAMTS14	chr10:70672802-70762439	0.24	1.69	1.55	2.07	2.47	2.72	1.69	0.27	1.53	1.66	3.07	2.62	3.29	2.91	2.15	2.29	1.7	1.9	1.94	2.12	2.48	1.06	1.42	2.05	3.47	1.13	1.89	1.88	1.63	1.33	3	2.41	1.33	1.76	1.96	2.05
ADAMTS15	chr11:130448973-130476644	30.8	8.11	4.85	9.08	11.37	9.42	14.33	18.32	5.63	7.02	6.98	8.96	9.48	8.8	7.69	10.1	11.26	7.8	9.53	8.96	6.71	9.17	8.63	9.03	2.68	1.63	3.21	1.67	2.86	4.69	2.87	4.42	1.65	3.63	1.31	1.14
ADAMTS16	chr5:5140329-5320299	0.52	0.23	0.07	0.64	0.21	0.08	0.7	0.12	0.78	0.09	0.13	0.13	0.08	0.1	0.25	0.05	0.05	0.08	0.18	0.02	0.03	0.1	0.19	0.03	0.02	0.01	0.08	0.02	0.03	0.08	0.05	0.09	0.05	0.03	0.01	0.01
ADAMTS17	chr15:99971437-100341978	0.36	0.67	0.36	1.15	0.38	0.43	0.51	0.25	1.42	0.96	0.96	1.15	1.4	0.67	0.71	0.83	0.91	0.76	0.48	0.37	0.22	0.36	0.41	0.62	0.08	0.06	0.15	0.08	0.13	0.29	0.06	0.16	0.1	0.16	0.05	0.06
ADAMTS18	chr16:77282127-77435114	0.74	5.16	5.74	3.86	3.49	5.79	2.79	0.87	2.96	8.82	5.99	4.47	5.98	5.63	5.77	7.21	4.85	3.01	3.91	6.57	4.59	4.11	5.44	4.95	5.82	3.66	4.77	4.47	6.69	4.15	5.12	4.53	5.11	4.47	4.85	4.25
ADAMTS19	chr5:129459558-129738683	3.47	6.2	6.61	6.24	5.02	6.73	3.76	4.34	6.6	8.21	7.41	6.45	7.37	9.21	7.53	8	7.22	5.09	4.86	5.72	8.5	5.19	6.8	8.27	2.47	1.93	2.39	2.21	3.89	4.79	1.41	1.83	1.97	1.69	1.87	2.7
ADAMTS19-AS1	chr5:129459558-129738683	1	2.14	2.23	2.44	1.68	1.52	1.4	1.69	1.06	2.78	2.83	2.65	2.51	2.21	2.7	2.05	2.28	2.34	1.54	2.17	2.01	1.54	1.94	2.78	1.21	1.31	1.56	1.5	1.45	1.62	0.52	1.01	0.93	0.8	1.17	0.68
ADAMTS2	chr5:179110850-179345430	195.38	4.41	2.67	7.12	4.11	8.83	15.37	65.55	16.96	7.05	7.93	6.57	8.01	5.22	7.94	6.92	17.53	7.57	23.71	5.74	3.92	12.75	20.15	6.87	6.86	5.02	7.36	4.54	6.52	11.14	7.24	11.08	4.05	6.06	4.01	2.57
ADAMTS20	chr12:43354208-43551921	1.58	4.32	1.71	4.42	2.26	1.91	1.55	0.12	1.89	1.09	0.34	0.39	0.19	0.27	0.46	0.31	0.19	0.16	0.26	0.41	0.19	0.31	0.22	0.34	0.25	0.06	0.17	0.37	0.39	0.2	0.09	0.02	0.22	0.11	0.26	0.52
ADAMTS3	chr4:72280968-72568799	1.29	0.18	0.21	0.62	0.23	0.27	0.23	0.87	0.93	0.28	0.07	0.28	0.18	0.24	0.32	0.47	0.16	0.93	0.63	0.46	0.1	0.52	0.25	0.32	2.45	4.29	3.49	3.77	2.53	1.81	5.39	1.33	2.48	3.37	3.76	2.04
ADAMTS4	chr1:161189747-161199055	10.04	1.15	0.9	1.12	1.21	0.97	1.38	2.72	1.84	0.82	1.03	0.89	1.52	0.84	1.62	0.64	1.58	1	4.31	1.08	0.4	3.13	1.79	1.09	1.04	0.27	0.56	0.36	0.46	1.22	0.48	0.56	0.34	0.56	0.36	0.28
ADAMTS5	chr21:26917911-26967120	59.88	5.29	2.65	5.52	4.55	5.5	16.31	104.6	11.78	9.58	8.6	6.59	11.02	12.77	8.24	10.83	13.93	8.46	26.37	10.28	7.07	15	32.81	8.7	4.67	3.05	6.02	2.02	3.78	17.05	3.45	3.66	1.93	2.86	3.61	2.06
ADAMTS6	chr5:65148735-65481877	2.31	3.91	6.19	6.57	4.73	3.99	4.88	1.12	2.95	2.14	4.64	3.04	2.96	4.61	3.14	3.63	2.33	4.4	2.41	3.68	3.9	2.12	3.94	3.64	12.82	23.97	14.43	22.23	19.83	11.31	24.57	9.63	10.85	12.4	18.57	20.65
ADAMTS7	chr15:78759202-78811431	16.61	10.01	5.33	5.07	6.09	7	5.77	7.96	4.16	5.55	6.31	9.43	7.2	4.55	4.5	5.95	6.73	6.84	4.2	3.49	3.66	3.4	5.28	5.65	1.21	0.64	1.4	0.9	1.71	3.08	1.44	1.74	0.66	1.17	0.8	0.37
ADAMTS7P1	chr15:82293282-82334561	0.14	0.18	0.15	0.31	0.22	0.23	0.2	0.22	0.23	0.14	0.26	0.35	0.25	0.19	0.17	0.3	0.24	0.56	0.16	0.11	0.15	0.09	0.32	0.15	0.06	0.04	0.11	0.08	0.05	0.2	0.02	0.12	0.03	0.08	0.13	0.08
ADAMTS7P1	chr15_KI270850v1_alt:3300-44597	0	0	0	0	0	0	0	0	0	0	0	0	0	0	0	0	0	0	0	0	0	0	0	0	0	0	0	0	0	0	0	0	0	0	0	0
ADAMTS8	chr11:130404922-130428644	17.2	1.18	0.81	1.22	1.1	1.38	3.32	9.79	4.44	2.55	2.39	1.45	2.3	1.4	3.28	2.39	1.5	1.42	8.66	2.02	2.32	5.33	2.84	2.44	1.35	0.77	1.92	0.81	1.48	1.7	0.81	2.55	1.46	0.64	0.94	0.74
ADAMTS9	chr3:64515654-65011471	109.4	8.25	5.81	14.48	7.78	12.1	21.04	41.59	12.64	8.5	6.47	6.53	8.93	7.4	8.26	8.87	10.1	5.16	9.03	7.79	6.17	5.56	7.57	7.35	5.74	3.67	5.47	4.93	5.91	4.97	5.11	7.33	3.35	4.02	3.07	4.42
ADAMTS9-AS1	chr3:64515654-65011471	4.77	0.42	0.26	0.63	0.38	0.78	1.16	1.36	1.15	0.29	0.37	0.41	0.73	0.38	0.5	0.5	0.43	0.26	0.74	0.42	0.33	0.23	0.47	0.54	0.4	0.23	0.26	0.44	0.41	0.27	0.42	0.9	0.21	0.44	0.26	0.17
ADAMTS9-AS2	chr3:64515654-65011471	1.24	0.33	0.2	0.59	0.59	0.38	0.71	1.11	0.71	0.26	0.66	0.35	0.55	0.42	0.6	0.5	0.36	0.42	0.85	0.51	0.33	0.59	0.81	0.52	0.94	0.68	1.87	0.64	0.67	0.67	0.94	0.72	0.54	0.63	1.02	0.37
ADAMTSL1	chr9:18474080-18910949	3.45	0.37	0.12	1.81	0.34	0.46	1.01	1.69	4.82	0.28	0.26	0.36	0.68	0.53	0.52	0.35	0.85	0.79	0.82	0.55	0.38	0.73	0.9	0.31	0.38	0.22	0.41	0.18	0.19	0.58	0.31	0.19	0.17	0.25	0.14	0.24
ADAMTSL2	chr9:133532163-133575519	0.34	0.98	0.43	0.92	1.22	0.57	0.46	0.47	0.48	0.73	0.78	0.98	0.87	0.92	0.68	0.76	0.76	1.16	0.48	0.78	1.01	0.41	0.74	1.08	0.58	0.37	0.32	0.27	0.5	0.51	0.65	1.05	0.42	0.51	0.6	0.22
ADAMTSL3	chr15:83654085-84039841	0.17	1.78	0.94	4.69	1.22	2.61	1.05	0.17	3.73	1.59	1.56	1.29	2.02	1.96	1.52	1.82	1.34	1.03	1.43	1.96	1.71	1.3	1.48	1.61	3.07	1.88	2.76	2.99	3.6	1.51	2.93	4.47	1.97	2.33	1.83	2.03
ADAMTSL4	chr1:150549368-150579738	90.04	75.14	46.54	41.69	55.61	65.75	57.61	92.48	60.38	63.69	92.16	110.85	70.56	89.86	80.31	86.69	92.12	145.08	80.61	81.87	102.02	61.89	104.77	148.7	294.41	241.85	195.41	331.31	350.5	210.73	262.47	200.7	246.12	227.38	218.68	162.18
ADAMTSL4-AS1,MCL1	chr1:150549368-150579738	104.41	92.93	60.69	73.75	70.25	83.19	69.54	78.42	54.71	81.9	101.9	74.98	86.41	97.41	91.63	97.28	90.98	98.36	177.62	107.85	82.69	133.13	123.42	82.24	109.03	129.5	119.72	127.69	127.05	119.13	129.83	132.53	130.95	119.96	125.41	134.28
ADAMTSL5	chr19:1505017-1513189	4.27	3.78	3.11	4.64	3.59	6.86	4.03	4.27	5.62	2.71	6.42	4.19	4.4	4.46	3.14	3.02	2.46	4.2	5.85	2.43	3.32	3.34	4.45	3.49	2.42	1.57	2.27	0.92	1.34	3.39	1.28	2.45	1.29	1.53	1.76	0.88
ADAP1	chr7:897899-955407	1.75	1.79	1.27	1.89	1.72	1.74	2.74	3.99	1.89	1.73	2.2	3.25	3.66	2.03	3.27	3.13	2.61	3.21	7.64	3.22	2.76	4.26	3.62	2.75	2.13	2.37	2.01	1.61	1.51	2.51	2.09	2.44	2.22	1.81	2.71	1.62
ADAP2	chr17:30921735-30959193	14.44	11.74	11.11	8.74	8.66	9.96	13.03	19.33	8.15	13.05	8.21	16.31	14.6	10.29	14.5	15.95	13.54	13.14	16.45	17.18	13.24	14.19	7.95	14.19	10.37	10.41	8.39	9.32	10.29	8.33	9.21	12.75	11	11.73	11.56	11.6
ADAR	chr1:154582057-154627980	35.13	27.35	20.83	24.88	26.66	22.49	27.07	31.43	30.1	29.12	25.16	26.6	24.51	26.59	26.95	26.02	29.61	26.37	38.48	27.55	24.34	28.12	27.01	32.21	32.98	30.7	29.23	28.61	30.11	27.23	26.65	27.75	24.52	25.81	19.96	18.72
ADARB1	chr21:45074577-45226563	7.06	3.46	3.01	5.5	3.12	4.7	2.93	5.6	8.06	1.89	3.65	4.39	3.72	4.01	2.5	3.31	2.92	4.14	6.5	2.82	2.54	2.53	4.31	4.04	7.84	3.2	5.42	3.92	3.84	3.43	5.41	11.01	3.59	6.67	3.62	3.21
ADARB2	chr10:1177312-1737476	0.04	0.19	0.03	0.26	0.01	0.04	0.1	0.01	0.09	0.03	0.1	0.03	0	0.04	0.21	0.03	0.1	0.06	0.07	0.07	0.08	0.04	0.05	0.05	0.18	0.05	0.01	0.02	0.17	0.03	0.15	0.17	0	0.02	0.33	0.05
ADARB2-AS1	chr10:1177312-1737476	0	0.44	0.25	0.3	0	0	0.03	0	0.05	0.12	0	0.06	0.04	0	0	0	0.08	0	0	0.1	0.04	0	0.09	0	0.23	0	0	0.08	0	0	0	0.33	0	0	0.31	0
ADAT1	chr16:75598348-75623323	4.9	4.31	5.05	4.53	5.1	3.79	5.28	5.52	4.57	6.86	4.5	4.38	4.06	4.98	4.58	5.31	5.46	4.4	4.89	5.31	4.55	4.37	5.24	4.91	5.39	4.33	4.27	5.68	5.75	4.82	5.02	4.47	5	4.31	4.5	4.66
ADAT2	chr6:143422831-143450704	1.15	0.68	1.35	1.07	1.04	1.53	1.29	0.67	0.84	0.82	1.22	0.79	1.12	1.57	0.94	0.94	0.94	0.65	1.11	0.94	0.79	0.77	0.94	0.53	0.34	0.39	0.36	0.38	0.44	0.62	0.7	0.54	0.43	0.68	0.67	0.88
ADAT3,SCAMP4	chr19:1905371-1926013	22.14	31.58	26.63	23.5	25.77	24.52	26.39	22.9	21.36	25.42	24.15	30.79	24.6	22.18	22.25	22.2	22.6	33.26	20.55	22.63	27.07	20.19	21.08	32.23	40.62	36.51	28.17	36.66	41.21	33.03	29.3	31.51	34.77	33.54	26.52	21.36
ADCK1	chr14:77800082-77933954	3.54	3.14	2.83	2.42	2.82	3.03	2.63	4.34	2.51	3.85	3.08	3.32	3.87	3.36	3.01	3.01	2.98	2.83	2.06	2.82	3.43	2.84	3.78	4.92	3.2	2.69	1.5	3.86	2.79	3.43	2.59	2.83	3.42	3.2	2.89	2.29
ADCK2	chr7:140673152-140695108	5.74	17.11	14.29	9.56	13	11.76	8.35	5.59	9.52	13.66	10.83	17.09	15.7	13.37	11.77	13.36	14.95	16.43	10.43	12.66	17.4	11.81	12.67	17.25	11.31	9.77	6.25	13.63	12.74	12.28	13.67	13.11	14.25	12.82	11.59	13.08
ADCK3	chr1:226940236-226987545	8.06	6.5	5.62	4.66	5.84	5.12	4.63	7.37	4.88	5.49	4.51	7.59	6.16	5.96	5.32	4.85	5.59	6.5	5.41	5.08	7.03	4.98	7.61	6.52	5.64	5.22	5.14	6.28	5.85	6.09	5.86	6.38	6.24	6.63	6.49	5.16
ADCK4	chr19:40691528-40716885	7.37	6.1	5.98	5.61	5.31	5.97	6.08	6.26	4.97	5.54	6.17	6.7	6.94	6.53	5.56	5.19	5.98	6.13	6.34	5.14	6.56	5.71	7.28	5.99	5.29	4.55	3.5	6.17	5.82	6.43	7.18	5.27	5.58	5.94	5.96	6.57
ADCK5	chr8:144374014-144409349	2.64	3.39	3.6	2.82	3.36	3.94	3.21	2.2	2.15	2.15	3.13	3.01	3.22	2.87	2.47	2.31	2.56	2.79	2.37	1.82	3.61	2.76	3.03	2.73	1.97	1.68	1.38	1.48	1.74	2.55	2.29	1.87	1.91	2.08	2.9	1.99
ADCY1	chr7:45574139-45723115	11.8	0.27	0.17	0.43	0.83	0.18	2.5	6.27	2.03	0.64	0.34	0.12	0.16	0.55	1.84	0.23	0.7	0.44	2.96	0.72	0.14	1.64	1.52	0.18	0.47	0.03	0.14	0.03	0.04	0.79	0.19	0.13	0.1	0.12	0.14	0.14
ADCY10	chr1:167809387-167914226	0.09	0.2	0.39	0.25	0.3	0.24	0.22	0.02	0.21	0.28	0.41	0.22	0.14	0.3	0.26	0.16	0.25	0.2	0.16	0.18	0.23	0.21	0.14	0.28	0.1	0.18	0.06	0.1	0.12	0.13	0.09	0.04	0.11	0.06	0.07	0.1
ADCY10P1,NFYA	chr6:41072967-41140835	4.92	6.85	7.23	7.9	7.01	8.15	5.79	5.66	8.13	6.77	7.82	6.42	5.76	7.21	6.28	6.54	5.91	6.32	6.25	6.37	5.61	5.97	6.85	5.88	6.82	7.51	7.58	7.05	6.62	6.55	6.98	5.69	6.93	6.65	6.94	6.87
ADCY2	chr5:7396229-7830081	0.42	0.1	0.07	0.12	0.07	0.13	0.4	0.66	0.64	4.19	0.46	0.56	1.92	0.99	1.44	1.67	1.18	0.61	1.18	1.52	1.45	1.13	1.22	1.95	0.8	0.48	0.85	0.89	0.92	0.87	0.77	0.43	1.11	0.51	0.55	0.54
ADCY3	chr2:24790266-24919186	21.74	10.29	7.98	7.94	8.25	9.86	14.29	25.54	8.8	13.41	9.82	13.54	17.63	14.62	15.36	15.2	15.72	14.15	19.24	15.05	13	13.89	17.53	18.93	23.26	14.62	16.5	20.3	25.99	14.4	16.68	26.2	14.21	17.42	12.82	12.93
ADCY4	chr14:24318348-24335071	2.93	2.13	4.7	2.94	2.68	5.27	3.4	2.54	1.91	2.04	4.48	4.31	5.72	8.85	4.04	5.44	5.38	5.29	3.8	5.76	10.05	3.58	7.26	8.47	15.08	12.35	12.62	13.84	13.48	7.9	20.24	28.29	16.64	22.69	24.47	14.71
ADCY5	chr3:123282295-123448545	1.44	4.37	4.04	4.58	3.88	2.91	3.98	1.94	3.16	3.55	2.23	2.37	2.37	1.92	1.79	2.05	1.4	1.96	1.39	2.14	2.03	1.21	1.56	2.3	2.92	1.63	2.34	4.06	3.5	1.8	3.09	3.55	2.98	3.23	2.11	2.08
ADCY6	chr12:48766190-48789096	3.63	9.8	9.24	8.69	10.9	9.19	8.23	2.87	5.85	7.59	9.06	9.73	8.61	10.26	7.41	8.66	8.54	9.53	6.25	7.51	8.58	5.27	7.33	9.12	11.47	9.3	6.31	10.96	10.82	9	12.87	9.64	10.67	11.2	10.22	8.98
ADCY7	chr16:50266539-50318134	13.1	10.76	13.07	10.18	8.12	9.36	9.04	10.8	12.98	16.61	9	18.81	12.84	14.95	16.34	18.53	18.35	18.38	18.58	17.37	16.01	17.69	14.19	21.44	12.15	22.42	21.09	25.67	30.49	14.46	24.49	12.83	16.99	18.22	18.36	16.08
ADCY8	chr8:130780300-131040589	0	0	0	0	0	0.01	0.01	0	0	0	0	0.01	0	0.03	0	0.01	0.01	0	0.03	0	0	0	0	0.01	0	0	0	0.01	0	0	0	0	0	0	0	0
ADCY9	chr16:3962648-4116185	7.66	4.49	2.82	3.67	4.16	4.06	4.26	8.98	4.01	4.56	4.37	4.41	3.88	4.12	3.58	4.51	4.32	3.54	6.13	3.7	2.92	3.88	5.21	5.5	4.84	3.27	3.85	3.12	4.05	4.11	3.36	5.8	3.05	3.4	2.31	1.49
ADCYAP1	chr18:904942-912172	0.02	0.01	0	0.01	0	0.03	0.13	0.03	0.14	0.03	0.01	0.01	0.01	0	0.14	0.01	0.04	0.01	0.04	0.05	0.01	0.06	0.04	0.01	0.09	0.03	0.05	0.09	0.03	0.03	0.08	0.09	0.12	0.11	0.07	0.08
ADCYAP1R1	chr7:31052460-31111479	0.08	0.29	0.25	0.27	0.25	0.31	0.25	0.13	0.23	0.1	0.12	0.22	0.13	0.16	0.13	0.12	0.16	0.13	0.04	0.18	0.05	0.09	0.13	0.04	0.04	0.01	0.01	0.03	0	0.08	0.03	0	0.02	0.02	0.01	0
ADD1	chr4:2843856-2930075	62.75	58.8	41.3	51.26	49.48	48.59	50.03	81.73	61.94	45.42	45.85	55.88	48.44	43.22	46.86	46.3	47.96	48.38	52.03	44.36	48	44.36	47.7	57.41	57.04	46.94	53.62	49.05	49.36	45.37	41.58	59.6	45.2	43.33	38.59	30.7
ADD2	chr2:70662083-70768243	0.37	2.33	1.47	3.91	2.05	3.61	0.89	0.55	2.36	1.65	0.66	0.54	0.35	0.41	0.25	0.71	0.42	0.37	0.33	0.34	0.23	0.52	0.16	0.28	0.12	0.09	0.12	0.08	0.08	0.12	0.03	0.52	0.05	0.12	0.04	0.03
ADD3	chr10:109945558-110135565	44.57	36.39	31.92	48.11	33.8	32.32	31.68	46.96	41.8	44.34	34.77	39.39	38.3	42.87	52.46	43.03	43.99	30.17	37.47	39.57	39.54	37.75	45.04	39.7	19.21	25.78	32.03	22.99	21.28	29.76	25.28	23.88	21.99	20.73	22.85	23.86
ADD3-AS1	chr10:109945558-110135565	0.23	0.14	0.23	0.26	0.15	0.19	0.25	0.3	0.11	0.2	0.18	0.17	0.16	0.31	0.16	0.13	0.16	0.12	0.2	0.11	0.18	0.22	0.3	0.16	0.22	0	0.13	0.12	0.07	0.11	0.16	0.33	0.19	0.1	0.13	0.09
ADGB	chr6:146598999-146815461	0.03	0.02	0.01	0.01	0	0.01	0.03	0	0.01	0	0.01	0.01	0.01	0.01	0	0.03	0	0.01	0.01	0	0.01	0	0	0	0	0	0.02	0	0.01	0	0.02	0	0.01	0.01	0.01	0.02
ADGRA1	chr10:133088003-133131675	0	0.01	0	0	0	0.03	0.04	0.01	0.07	0.01	0.01	0.02	0	0	0	0.02	0.01	0.01	0.01	0	0.01	0.01	0.01	0	0	0	0	0	0	0	0	0	0	0	0	0
ADGRA1-AS1	chr10:133085248-133086697	0	0	0	0	0	0	0	0	0	0	0	0	0	0	0	0	0	0	0	0	0	0	0	0	0	0	0	0	0	0	0	0	0	0	0	0
ADGRA2	chr8:37796882-37849913	12.47	31.82	20.16	34.37	26.6	41.61	22.24	9.73	38.06	24.49	34.11	38.21	45.15	32.51	29.21	34.06	25.76	29.9	22.01	29.45	31.23	20.75	31.43	37.19	36.98	23.88	26.2	34.13	38.64	25.9	36.89	51.39	22.03	30.78	19.04	14.25
ADGRA3	chr4:22387373-22516054	12.45	17.13	15.39	16.07	16.39	19.68	13.89	8.83	15.61	13.58	16.19	21.74	14.47	18.28	18.77	17.09	15.69	14.18	11.7	14.94	16.8	13.31	19.04	20.5	15	14.27	11.78	17.19	14.02	16.31	12.36	11.44	11.87	10.48	10.54	12.97
ADGRB1	chr8:142464015-142545007	0.06	0.54	0.84	0.34	0.4	1.22	1.07	0.13	0.73	0.76	1.35	1.05	1.34	1.46	1.16	1.14	0.96	1.12	0.7	1.47	1.45	0.89	1.93	1.88	1.84	0.83	1.17	1.46	1.34	1.38	1.94	0.47	1.74	1.66	1.07	0.9
ADGRB2	chr1:31727104-31764063	0.22	3.4	1.74	3.93	2.57	4.06	2.34	0.49	3.56	2.82	3.5	4.63	5.64	5.17	3.37	4.49	4.53	5.11	2.63	3.97	4.6	2.66	3.96	6.04	1.46	1.02	0.97	0.9	1.5	2.64	1.55	1.93	1.01	1.59	0.86	0.82
ADGRB3	chr6:68635739-69389511	0.13	0.02	0.02	0.17	0.07	0.13	0.19	0.32	0.5	0.07	0.04	0.09	0.11	0.19	0.08	0.11	0.07	0.05	0.09	0.16	0.45	0.03	0.26	0.04	0.09	0	0	0.01	0.01	0.12	0.02	0.01	0	0.01	0.02	0.01
ADGRD1	chr12:130953906-131141463	20.23	5.04	4.05	4.24	3.35	5.51	10.7	27.58	5.42	9.68	8.53	7.99	9.47	12.05	9.22	8.99	11.02	8.49	12.58	9.2	8.28	11.11	15.72	11.94	6.67	6.22	5.74	3.47	4.7	9.77	4.73	5.8	2.91	4.18	4.35	2.49
ADGRE1	chr19:6887548-6940453	0.18	0.14	0.03	0.04	0.09	0.09	0.11	0.4	0.09	0.18	0.05	0.18	0.27	0.15	0.17	0.36	0.42	0.47	0.32	0.54	0.14	0.23	0.2	0.42	0.36	0.2	0.41	0.13	0.21	0.32	0.31	0.2	0.28	0.23	0.49	0.51
ADGRE2	chr19:14690039-14778541	0.83	0.2	0.08	0.2	0.33	0.2	0.42	1.03	0.67	0.43	0.34	0.19	0.66	0.28	0.37	0.57	1.15	0.63	1.04	0.48	0.15	0.35	0.4	0.34	0.48	0.21	0.33	0.19	0.38	0.33	0.4	0.45	0.3	0.23	0.36	0.23
ADGRE3	chr19:14619116-14674918	0.01	0	0	0.04	0.08	0	0.02	0.45	0.16	0.1	0.03	0.01	0	0.09	0.05	0.17	0.09	0.42	0.13	0.15	0.02	0.04	0.12	0.17	0.11	0.11	0.31	0.02	0.12	0.06	0.14	0.06	0.13	0.14	0.15	0.16
ADGRE4P	chr19:6952499-6990846	0.83	0.08	0.04	0.09	0.08	0.15	0.06	0.41	0.11	0.09	0.17	0.04	0.33	0.04	0.11	0.16	0.18	0.2	0.08	0.03	0.06	0.06	0.06	0.04	0.05	0.05	0.13	0.08	0.02	0.11	0.05	0.09	0.07	0.03	0.08	0.2
ADGRE5	chr19:14381143-14408725	16.1	7.12	2.19	3.97	9.13	8.33	12.23	15.27	14.31	7.76	8.07	11.04	9.57	12.63	14.6	7.58	11.07	24.39	26.12	17.22	7.94	27.17	23.18	11.64	39.24	32.97	48.83	25.77	29.02	25.34	8.79	19.66	29.75	13.7	13.52	19.26
ADGRF1	chr6:46997702-47042363	4.4	0.49	0.04	1.28	1.99	0.19	8.7	5.74	0.03	0.36	0.11	0.11	0.06	0.07	1.93	0.07	0.45	0.1	0.74	0.07	0.04	0.71	1.66	0.1	0.25	0.08	0.55	0.07	0.13	0.84	0.19	0.14	0.02	0.1	0.11	0.02
ADGRF2	chr6:47656589-47697797	0.01	0	0.02	0	0.02	0	0.02	0.04	0	0.01	0.01	0	0.01	0.01	0.01	0	0	0.01	0	0.01	0.01	0	0	0	0	0.01	0.01	0.03	0	0.04	0.01	0.02	0.01	0.04	0.02	0.01
ADGRF3	chr2:26308172-26395891	0.06	0.13	0.31	0.17	0.22	0.17	0.17	0.09	0.14	0.19	0.31	0.22	0.2	0.25	0.36	0.18	0.19	0.18	0.12	0.2	0.13	0.09	0.15	0.18	0.21	0.27	0.17	0.25	0.19	0.22	0.3	0.22	0.16	0.25	0.23	0.21
ADGRF4	chr6:47698552-47722021	1.2	0.99	0.45	0.53	1.53	2.28	2.3	1.03	1.91	1.01	3.81	0.8	0.91	1.68	3.27	0.94	0.77	2.7	5.1	2.29	0.62	3.86	4.77	1.23	5.09	8.22	6.84	6.03	5.5	6.78	7.66	2.69	8.09	2.61	8.28	8.6
ADGRF5	chr6:46852505-46954938	8.44	3.36	4.14	4.38	4.82	5.62	4.62	7.3	2.23	4.32	5.83	4.36	5.5	4.99	7.97	5.87	5.66	3.37	7.63	8.66	8.62	7.31	6.12	8.9	19.15	18.72	25.04	17.7	16.94	8.32	24.84	33.28	14.79	21.28	15.85	12.23
ADGRG1	chr16:57619692-57665039	16.6	84.59	61.21	41.44	71.15	42.91	41.48	17.68	52.97	71.65	59.76	103.16	56.42	67.06	52.38	64.71	67.21	72.05	34.9	51.38	88.45	42.18	59.78	124.13	58.35	40.1	33.79	63.81	55.06	54.88	54.74	72.47	50.24	51.19	38.59	31.75
ADGRG2	chrX:18989306-19122637	0.23	1.29	0.31	0.23	0.64	0.16	3.06	8.16	0.93	0.23	0.21	0.14	0.11	0.47	3.29	0.65	0.33	0.28	0.39	0.63	0.27	0.33	2.05	0.2	0.62	0.42	1.36	0.48	0.26	1.14	0.54	1.57	0.29	1.06	0.22	0.35
ADGRG3	chr16:57668244-57689378	4.68	0.37	0.14	0.17	0.53	0.24	1.72	4.35	0.31	0.73	0.34	0.18	0.2	0.56	1.61	0.47	1.21	1.97	1.92	0.44	0.12	1.6	1.39	0.35	0.46	0.15	0.71	0.08	0.34	0.85	0.2	0.33	0.4	0.2	0.4	0.16
ADGRG4	chrX:136300962-136416888	0	0	0.01	0	0.01	0.01	0.01	0	0	0.01	0.03	0.01	0.01	0	0.02	0.01	0.01	0.01	0.03	0.01	0.01	0.04	0.01	0.01	0.02	0.02	0.08	0.01	0.02	0.01	0.03	0.03	0.02	0.06	0.03	0.04
ADGRG5	chr16:57542420-57577188	0.24	0.41	0.26	0.15	0.21	0.24	0.37	0.55	0.1	0.16	0.16	0.17	0.1	0.1	0.1	0.21	0.11	0.09	0.1	0.14	0.12	0.1	0.11	0.12	0.15	0.1	0.01	0.11	0.15	0.14	0.14	0.16	0.11	0.11	0.15	0.12
ADGRG6	chr6:142301918-142446266	5.38	10.1	7.61	15.6	9.86	11.5	12.68	5.11	10.52	15.67	9.65	9.8	9.82	13.45	23.1	30.14	10.39	27.66	15.43	30.75	13.04	18.29	18.09	27.46	92.64	130.46	173.88	95.84	183.34	84.26	105.24	40.41	106.65	53.89	93.37	111.16
ADGRG7	chr3:100609588-100695481	0.03	0	0	0.03	0	0	0.02	0.01	0	0.01	0	0	0	0.03	0	0	0.01	0	0.01	0	0.02	0.02	0.01	0.01	0	0	0	0	0.01	0	0	0	0	0	0	0
ADGRL1	chr19:14137151-14206185	0.88	1.84	1.41	2.44	1.57	2.1	1.82	0.88	3.82	1.16	1.77	1.86	2.05	2.4	1.62	1.68	1.67	1.81	1.68	1.61	2.28	1.13	1.63	2.37	2.46	1.82	1.83	1.59	1.97	1.61	1.97	4.08	1.49	1.97	1.42	0.82
ADGRL2	chr1:81699769-81992738	7.1	7.31	5.54	10.8	8.85	8.65	15.01	10.57	9.98	9.79	9.31	9.55	10.56	10.23	10.21	10.45	11.29	7.67	8.86	13.71	12.16	9.34	10.11	11.99	17.9	17.96	20.06	18.14	20.98	11	20.38	31.78	19.97	19.11	16.44	18.22
ADGRL3	chr4:61497120-62161765	0.57	0.54	0.46	2.42	0.87	1.25	0.71	1.74	5.2	0.63	3.97	0.34	0.62	0.52	0.37	0.79	0.3	1.28	1.73	1.06	0.28	0.28	1.87	0.72	3.93	5.36	8.01	7.25	5.8	2.8	3.25	3.71	4.51	6.68	3.64	3.09
ADGRL3-AS1	chr4:61497120-62161765	0	0	0	0	0.09	0	0.05	0	0.18	0	0	0	0	0	0	0	0	0	0	0	0.07	0	0	0	0	0.13	0	0	0.2	0.05	0.1	0.23	0	0.3	0	0
ADGRL4	chr1:78889763-79006810	8.73	3.06	5.75	4.31	4.43	3.05	5.72	12.51	2.48	5.23	2.43	2.52	4.09	3.9	5.93	3.73	4.27	2.39	5.06	5.95	4.46	5.53	5.65	3.98	5.99	6.27	12.71	9.32	10.68	4.43	8.84	20.29	11.51	7.07	9.88	9.58
ADGRV1	chr5:90558799-91164216	0.05	0.1	0.16	0.07	0.08	0.06	0.13	0.08	0.08	0.1	0.08	0.1	0.1	0.11	0.11	0.13	0.1	0.12	0.1	0.07	0.09	0.1	0.12	0.14	0.18	0.28	0.76	0.31	0.19	0.16	0.25	0.21	0.47	0.22	0.28	0.44
ADH1A	chr4:99088856-99301356	0.07	0.27	0.1	0.18	0.16	6.48	0.27	0.14	0.49	1.93	1.69	0.35	0.18	0.2	0.04	1.45	0.19	0.06	0.17	0.26	0.29	1.97	0.07	0.32	0.05	0.05	0.07	0.13	0.06	0.09	0.12	0.11	0.06	0.08	0.08	0.28
ADH1B	chr4:99306386-99321442	1.02	1.8	0.01	0.1	0.8	0.21	1.52	0.34	0.08	0.12	0.27	0.49	0.05	0.21	0.32	0.2	0.06	0.04	1.79	0.26	0.25	0.53	0.11	0.13	0.66	1.39	0.83	1.34	0.49	0.21	0.83	1.54	0.57	1.06	1.37	0.5
ADH1C	chr4:99336491-99353045	0.26	0.12	0.02	0.14	0.19	0.02	0.05	0.08	0	0.05	0.03	0.06	0	0.02	0.17	0.03	0	0	0.18	0.01	0	0.03	0	0.01	0.02	0	0	0.02	0	0.01	0	0	0	0	0.05	0
ADH4	chr4:99088856-99301356	0.02	0.02	0.01	0.02	0.05	1.44	0.12	0	0.16	0.24	0.31	0.02	0.1	0.09	0.03	0.38	0.01	0	0.06	0.02	0.06	0.51	0.02	0.02	0	0	0.03	0	0.01	0.01	0	0	0.01	0	0	0.09
ADH5	chr4:99070978-99088788	56.64	57.64	87.92	52.72	57.06	46.87	45.05	51.76	42.24	55.58	39.37	51.99	57.55	53.54	43	51.84	60.77	37.12	40.03	48.07	62.01	49.45	51.96	42.57	24.31	22.43	22.43	24.79	24.4	34.03	27.52	27.44	32.5	28.89	28.44	37.26
ADH6	chr4:99088856-99301356	0.06	0.19	0.22	0.34	0.21	2.79	0.31	0.18	0.57	0.52	1.18	0.31	0.32	0.38	0.34	0.57	0.26	0.34	0.44	0.48	0.39	0.57	0.41	0.48	1.48	0.89	1.7	0.92	0.97	0.48	1.05	0.66	0.69	0.84	0.77	0.74
ADH7	chr4:99412260-99435510	0.01	0	0	0	0	0	0	0	0	0	0	0	0	0	0	0	0	0	0	0	0	0	0	0	0	0	0	0	0	0	0	0	0	0	0	0
ADHFE1	chr8:66432482-66468809	3.16	8.47	11.99	7.53	9.27	8.16	5.05	5.99	8.44	6.49	5.63	8.83	6.38	9.56	6.18	15.22	7.77	27.83	7.04	19.09	9.07	4.67	9.24	14.47	62.25	112.49	85.69	115.64	81.98	45.46	57	34	106.93	68.47	88.75	89.91
ADI1	chr2:3497918-3519579	71.45	104.21	130.85	67.93	86.83	66.18	60.48	65.7	60.4	100.27	57.5	87.54	85.6	73.21	70.38	81.37	85.44	76.4	55.76	72.53	94.05	69.25	74.31	80.31	59.34	69	59.23	73.15	70.36	71.33	71.6	61.37	86.2	72.82	80.59	109.97
ADI1	chr2_KI270769v1_alt:107388-110465	0	0	0	0	0	0	0	0	0	0	0	0	0	0	0	0	0	0	0	0	0	0	0	0	0	0	0	0	0	0	0	0	0	0	0	0
ADIG	chr20:38581194-38588463	0	0	0	0	0	0	0	0	0	0	0	0	0	0	0	0	0	0	0	0	0	0	0	0	0	0.15	0	0	0	0	0	0	0	0	0	0
ADIPOQ	chr3:186842673-186858463	0.01	0	0.01	0.01	0.01	0	0	0.01	0	0	0	0.01	0	0	0.01	0.01	0	0	0	0.01	0.01	0	0	0	0.02	0	0	0.01	0	0.01	0	0.01	0	0.03	0.01	0
ADIPOQ-AS1	chr3:186842673-186858463	0	0	0	0	0.01	0.01	0	0	0	0	0.01	0	0	0	0	0.01	0	0	0	0	0	0	0	0	0.01	0.02	0.01	0	0	0.01	0.01	0	0	0	0	0
ADIPOR1	chr1:202940824-202958572	76.08	92.22	76.03	74.73	69.22	89.45	82.56	127.37	97.45	100.97	88.16	92.55	76.34	71.13	99.84	91.41	80.31	116.4	101.76	103.86	78.28	92.84	85.53	102.02	162.88	215.73	167.35	187.97	162.1	138.09	117.67	131.45	161.13	117.75	142.56	155.32
ADIPOR2	chr12:1691080-1788679	16.94	17.1	12.24	13.79	13.99	15.01	13.6	15.98	14.66	15.14	12.61	15.43	15.59	14.07	15.93	15.73	14.89	14.24	18.31	16.88	14.29	15.84	14.84	15.2	17.58	14.56	13.05	16	17.06	14.95	16.89	17.91	17.6	16.48	14.82	15.96
ADIRF,AGAP11	chr10:86968430-87010203	19.19	23.22	107.59	18.56	25.84	31.35	27.77	18.3	20.24	26.02	31.94	31.24	41.66	28.63	26.15	38.63	35.88	53.96	17.26	31.25	54.96	31.83	47.11	52.88	78.88	90.34	45.32	85.54	57.95	57.72	78.56	50.29	70.45	93.51	112.24	96.34
ADK	chr10:74151184-74709303	19.07	25.69	39.63	19.76	26.13	15.97	17.68	29.28	17.81	21.65	19.21	19.4	16.46	15.74	18.75	20.72	20.69	19.45	18.84	20.47	18.43	25.06	22.38	20.75	28.07	34.53	25.31	31.29	28.83	26.79	26.15	21.44	33.71	29	36.94	41.18
ADM	chr11:10304979-10307402	104.95	58.56	47.8	52.96	43.48	54.78	53.17	160.95	132.4	48.72	144.26	55.33	58.53	92.35	87.79	103.21	76.1	515.64	381.41	279.7	69.03	332.09	196.12	135.66	553.07	617.02	499.85	614.02	614.73	327.17	375.12	432.08	578.58	482	730.49	734.94
ADM2	chr22:50481555-50486437	0.09	0.34	0.29	0.27	0.21	0.26	0.28	0.07	0.2	0.1	0.49	0.18	0.27	0.27	0.41	0.1	0.13	0.33	0.34	0.33	0.15	0.37	0.33	0.29	0.18	0.08	0.21	0.13	0.2	0.18	0.08	0.19	0.17	0.1	0.13	0.08
ADM5	chr19:49688684-49690990	0.3	0.68	0.54	0.42	0.39	0.7	0.47	0.31	0.27	0.28	0.71	0.51	0.53	0.74	0.42	0.44	0.34	1.02	0.34	0.28	0.78	0.21	0.59	0.4	0.79	0.47	0.5	0.63	0.63	0.58	1.04	0.57	0.63	1.06	0.8	0.5
ADNP	chr20:50888917-50958523	14.45	19.57	18.83	20.05	19.64	21.32	17.96	16.09	20.29	19.61	20.54	20.14	16.59	18.89	15.35	17.93	17.77	16.37	14.65	16.7	17.92	15.16	15.69	18.22	22.04	24.57	23.88	22.42	21.64	18.6	19.48	18.45	17.97	19.6	15.31	16.81
ADNP-AS1	chr20:50888917-50958523	1.43	0.62	1.01	2.39	1.42	1.48	1.84	1.23	1.52	1.03	1.98	0.91	0.54	1.87	1.26	0.9	1.09	1.22	1.12	0.74	0.76	0.94	1.25	0.85	1.42	1.63	2.54	1.79	1.91	1.82	2.19	0.92	1.84	1.48	1.7	1.53
ADNP2	chr18:80109030-80140345	2.69	5.19	4.48	4.76	4.65	5.33	4.1	2.99	4.36	5	5.49	4.78	4.22	4.5	4.24	4.2	4.62	4.91	4.55	4.31	4	3.64	4.3	4.8	5.14	5.01	4.89	5.3	5.37	4.79	4.78	4.12	5.13	4.4	3.76	4.33
ADO	chr10:62804755-62808479	7.36	7.42	6.64	7.01	7.42	6.39	6.31	7.71	6.58	7.89	6.86	8.61	8.54	6.69	8.67	8.37	8.46	7.02	7.64	7.53	8.05	6.96	6.93	8.65	5.79	6.59	4.95	6.11	6.3	6.59	6.19	7.09	6.21	6.3	5.88	5.98
ADORA1	chr1:203127707-203167405	0.86	1.08	0.89	0.76	0.82	0.98	0.88	0.63	0.69	1.8	0.81	1.1	1.89	0.95	2.23	1.96	0.99	4.24	2.93	1.92	1.85	2.74	1.1	2.15	10.48	8.51	4.31	13.15	11.54	4.63	5.76	5.62	10.18	5.33	6.99	6.63
ADORA2A-AS1	chr22:24270816-24494815	0.1	0.07	0.1	0.33	0.24	0.41	0.12	0.07	0.08	0.05	0.23	0.08	0.02	0.04	0.06	0.05	0.08	0.13	0.06	0.04	0.07	0.06	0.09	0.02	0.08	0.1	0.06	0.11	0.1	0.12	0.13	0.07	0.13	0.11	0.05	0.15
ADORA2A,SPECC1L,SPECC1L-ADORA2A	chr22:24270816-24494815	8.27	10.16	8.95	11.92	10.36	13.59	9.46	9.17	11.47	11.11	9.46	10.24	9.83	9.45	9.57	11.44	9.57	10.56	8.56	10.11	8.87	7.83	8.1	10.9	15.59	13.17	12.61	12.06	15.01	10.94	13.67	14.45	13.74	12.9	9.02	8.73
ADORA2B	chr17:15944916-15975896	3.86	7.59	9.88	5.2	5.35	7.98	2.87	8.57	4.57	6.48	7.28	4.35	8.91	6.17	5.95	5.07	6.42	6.2	6.55	7.34	6.55	7.39	5.55	8.74	2.98	2.17	2.57	2.15	2.81	4.25	1.41	2.45	2.73	2.15	3.3	2.8
ADORA3,TMIGD3	chr1:111483347-111564003	14.54	13.36	21.77	6.98	7.62	9.16	5.52	27.35	10.76	17.5	12.39	18.16	29.54	11.42	11.54	25.82	22.83	21.81	22.01	34.94	30.76	34	7.99	15.52	10.12	13.77	29.76	5.64	5.42	7.19	8.85	17.95	11.68	10.42	14.98	21.27
ADPGK	chr15:72751366-72798199	29.06	22.21	21.03	21.23	23.48	23.99	21.93	28.87	18.73	24.47	25.23	22.53	29	25.38	25.35	25.81	28.68	25.93	28.17	27.11	27.81	29.92	24.5	22.29	21.32	23.64	16.97	24.89	24.27	23.22	25.84	21.56	30.41	23.45	24.41	33.8
ADPGK-AS1	chr15:72751366-72798199	0.68	0.71	0.62	0.35	0.54	0.44	0.67	0.37	0.41	0.67	0.64	0.65	0.85	1.01	0.68	0.6	0.82	1.08	0.85	0.63	0.62	0.49	0.75	0.92	0.56	0.38	0.34	0.79	0.68	0.52	0.69	0.38	0.92	0.49	0.49	0.73
ADPRH	chr3:119579432-119589945	4.27	4.13	4.87	3.56	4.15	3.68	4.66	6.79	5.7	6.67	4.9	6.12	5.79	6.86	7.24	7.24	6.74	7.94	7.74	9.11	5.84	7.73	7.17	7.91	17.78	16.65	13.65	21.03	20.22	13.15	17.01	13.7	22.53	17.07	15.14	15.03
ADPRHL1	chr13:113421939-113453524	1.84	2.63	2.24	1.45	1.8	2.19	1.45	2.35	2.2	2.77	1.85	1.78	1.87	2.04	1.44	1.38	1.63	1.8	1.68	1.64	2.23	2.12	1.8	1.77	3.22	2.79	3	3.28	2.57	2.64	2.86	1.84	3.31	1.99	2.7	2.91
ADPRHL2	chr1:36088851-36093932	14.36	20.86	21.09	13.52	16.91	15.2	14.6	11.92	12.8	16.01	14.83	19.6	19.68	17.61	14.79	15.44	17.93	17.8	14.87	14.98	23	16.44	16.99	16.61	12.91	11.08	8.32	13.3	13.38	14.88	15.09	17.71	17.78	15.88	15.37	17.71
ADPRM	chr17:10697609-10711558	4.56	3.11	4.63	3.04	2.89	2.9	3.08	4.01	2.6	2.49	2.24	3.36	3.02	4.17	3.51	3.28	3.02	3.02	3.33	3.54	3.39	3.57	2.7	2.71	1.83	3.06	2.71	2.45	3.04	2.7	3.22	2.96	3.39	4.29	4.25	4.71
ADRA1A	chr8:26748149-26865405	0.03	0.03	0.08	0.05	0.09	0.07	0.05	0.04	0.12	0.03	0.03	0.01	0.04	0.02	0	0.02	0.04	0.03	0.01	0.05	0.01	0.02	0.06	0.02	0.02	0.07	0	0.02	0.05	0.03	0.06	0.07	0.04	0.07	0.06	0.03
ADRA1B	chr5:159916732-159973010	0.11	0.22	0.08	1.27	0.1	0.57	0.15	0.21	0.31	0.1	0.19	0.38	0.38	0.13	0.25	0.33	0.2	0.06	0.12	0.15	0.16	0.16	0.32	0.17	0.1	0.13	0.16	0.13	0.22	0.19	0.1	0.24	0.31	0.37	0.05	0.06
ADRA1D	chr20:4220630-4249012	0.08	0.09	0.16	0.17	0.24	0.08	0.17	0.02	0.02	0.05	0.05	0.02	0.09	0.07	0.11	0.19	0.24	0.03	0.07	0.1	0.31	0.13	0.08	0.09	0.08	0.06	0.04	0.08	0.06	0.05	0.05	0.06	0.01	0.05	0.06	0.01
ADRA2A	chr10:111077031-111080904	4.05	3.31	1.02	1.82	4.68	2.21	22.65	4.4	0.69	1.31	1.21	3	1.56	1.9	2.66	1.67	1.62	2.13	1.24	1.58	2.86	1.3	3.39	1.83	2.08	2.16	1.9	2.43	2.42	2.52	2.56	2.5	1.1	2.99	1.09	1.83
ADRA2B	chr2:96112874-96116245	0.18	0.82	0.72	0.53	0.56	0.88	0.87	0.23	0.74	1.19	1.22	1.33	0.86	1.46	1.11	0.65	0.66	0.96	0.43	0.89	1.89	0.54	1.12	2.39	0.9	0.57	0.31	0.77	0.78	0.85	0.69	1.08	0.53	0.36	0.63	0.29
ADRA2C	chr4:3766568-3768526	78.92	5.27	3.22	2.25	6.58	4.26	17.58	78.55	15.56	9.3	7.17	2.82	2.52	11.18	20.77	3.15	12.06	8.76	65.55	9.95	4.62	22.79	30.59	6.66	7.07	1.49	9.19	3.07	3.24	17.36	2.75	5.38	3.02	5.09	2.79	1.35
ADRB1	chr10:114044046-114046908	2.47	27.26	31.4	20.24	27.16	24.03	17.22	2.93	16.54	25.35	28.27	54.8	31.29	28.5	26.27	25.23	32.97	31.86	14.22	22.42	47.2	20.41	30.56	57.58	36.37	32.41	23.06	39.84	40.2	26.54	44.55	88.91	39.22	40.45	24.67	25.77
ADRB2	chr5:148826592-148828634	3.16	0.86	1.11	1.81	1.63	2	1.22	3.59	1.57	2.12	0.96	2.94	3.35	2.19	2.26	2.45	2.27	1.59	2.27	1.6	3.55	1.99	1.96	2.45	6.02	5.95	7.22	3.18	3.47	3.02	3.65	10.46	5.38	6.97	7.93	3.31
ADRB3	chr8:37962995-37966666	0.43	2.99	3.19	3.43	2.99	2.87	1.45	0.18	3.2	2.29	2.2	3.25	4.65	1.26	2.01	2.68	2.67	2.52	1.58	3.23	2.88	1.48	3.04	3.38	1.83	1.22	1.57	2.79	1.74	2.03	2.11	3.08	0.88	2.07	1.1	1.35
ADRBK1	chr11:67266433-67286558	22.39	25.64	21.61	16.56	21.74	19.78	20.81	21.89	14.38	22.49	19.22	28.95	26.94	22.43	23.54	24.04	24.65	34.39	24.4	24.82	25.6	20.91	25.58	27.52	37.58	31.74	23.38	36.88	40.2	31.29	42.76	40.48	46.76	46.29	32.96	32.96
ADRBK2	chr22:25564893-25729291	3.58	3.57	2.58	2.77	2.89	3.3	4.95	4.5	4.09	3.73	3.28	3.2	3.42	3.41	4.84	3.82	3.85	3.6	6.53	4.98	2.38	4.23	3.52	3.04	2.93	3.07	3.48	1.68	2.58	3.15	3.03	2.12	2.63	2.81	2.82	3.32
ADRM1	chr20:62302895-62308862	52.67	85.95	67.26	52.94	55.87	63.88	56.95	57.87	57.97	63.86	55.91	67.78	57.51	52.87	53.13	54.46	52.21	73.33	51.43	51.35	70.76	54.24	49.75	74.08	70.89	76.71	65.53	71.69	67.42	60.67	64.28	75.18	85.17	74.31	63.16	66.59
ADSL	chr22:40346499-40366571	28.94	44.92	74.9	41.73	40.53	40.14	30.35	28.31	33.01	43.57	28.52	43.46	39.67	30.21	33.05	37.9	36.18	33.48	27.44	36.79	39.52	37.94	30	31.98	20.16	20.21	14.76	26.61	23.76	25.06	22.17	29.41	31.74	27.27	33.3	39.6
ADSS	chr1:244408491-244452134	22.43	23.62	20.71	21.83	21.71	20.25	24.25	18.51	19.93	20.51	21.79	17.9	17.34	18.9	22.39	18.03	18.28	15.57	23.81	19.81	16.69	23.34	21.36	17.45	15.51	17.27	22.16	15.09	17.48	18.84	17.18	16.8	16.01	16.97	18.49	21.17
ADSSL1	chr14:104724196-104747311	2.99	2.09	3.83	3.65	4.34	3.32	2.57	3.57	4.83	3.47	4.24	3.71	4.23	3.28	2.91	3.83	3.66	5.09	5.47	3.36	3.67	4.5	4.18	4.32	4.44	4.06	3.25	2.87	3.32	4.21	5.87	5.66	4.84	5.7	4.56	3.96
ADTRP	chr6:11713654-11779047	0.12	1.08	0.62	0.75	0.14	0.34	0.13	0.4	0.63	0.67	0.87	0.97	1.6	0.49	1.35	1.88	3.18	0.81	1.8	2.94	0.95	1.77	0.75	1.01	0.19	0.15	0.44	0.13	0.08	0.5	0.17	0.14	0.1	0.26	0.25	0.12
AEBP1	chr7:44104360-44114565	138.82	26.03	14.01	32.46	23.01	32.21	29.58	100.82	53.3	28.78	20.88	37.25	39.82	22.56	24.05	23.23	34.4	29.36	57.63	24.41	26.04	23.6	51.89	37.97	32.16	13.53	34.69	15.48	21.9	33.65	16.69	39.9	10.23	29.3	16.38	7.46
AEBP2	chr12:19439673-19522239	6.01	16.45	20.06	15.43	15.05	14.8	11.56	5.74	12.44	18.9	18.24	15.68	13.47	16.25	13.21	15.41	14.91	13.65	11.58	13.65	16.33	10.85	13.29	14.9	11.73	16.68	19.18	14.37	13.57	14.4	15.86	12.49	16.01	14.11	14.95	15.75
AEN	chr15:88621295-88632281	2.85	7.13	5.04	4.62	4.54	4.33	4.24	2.49	4.01	4.58	3.7	3.41	4.26	2.91	3.17	3.75	3.62	3.37	3.82	3.61	3.05	4.37	4.14	3.8	4.06	3.72	2.78	3.4	5.36	3.95	3.89	5.92	5.7	5.6	4.43	4.91
AES	chr19:2997637-3064714	354.96	156.07	110.86	105.42	115.65	143.35	212.72	458.08	204.23	128.45	146.48	143.35	149.31	129.11	238.57	126.46	156.38	268.45	323.78	205.76	153.63	266.25	227.41	192.59	543.3	649.21	394.94	632.38	472.46	416.25	448.21	354.12	525.98	472.84	536.15	516.3
AFAP1	chr4:7754089-7940296	12.61	11.99	7.33	7.46	8.05	12.12	16.54	7.24	15.89	8.07	8.82	8.08	8.2	7.65	14.72	10.41	8.14	9.87	17.67	14.42	6.23	15.54	11.4	9.92	5.11	3.33	5.77	2.87	3.54	6.97	2.58	5.79	2.74	2.88	2.76	2.69
AFAP1-AS1	chr4:7754089-7940296	0.08	0.28	0.26	0.35	0.25	0.3	0.5	0.05	0.18	0.21	0.46	0.21	0.23	0.45	0.21	0.22	0.21	0.2	0.23	0.22	0.17	0.23	0.27	0.13	0.1	0.03	0.18	0.09	0.11	0.14	0.03	0.04	0.07	0.05	0.07	0.08
AFAP1L1	chr5:149271837-149341804	4.17	12.04	11.2	8.22	9.27	9.96	10.96	2.82	9.24	10.59	13.71	11.53	9.09	13.05	13.1	12.26	10.29	9.51	11.76	13.6	13.74	11.61	10.59	13.76	11.6	10.21	10.06	11.17	12.91	9.48	12.95	23.06	10.16	11.53	9.82	9.16
AFAP1L2	chr10:114294823-114404778	16.51	4.6	4.04	5.67	5.52	7.6	8.58	14.81	4.01	7.72	12.93	5.19	6.32	6.95	5.07	7.21	6.68	4.64	10.44	7.72	7.21	8.35	10.21	6.94	8.48	5.42	7.12	7.1	8.78	7.43	7.52	10.66	7.07	6.46	6.58	6.72
AFF1	chr4:86935001-87141054	15.93	8.21	10.04	14.37	11.25	6.59	12.58	18.03	11.19	12.05	9.7	8.92	7.94	12.19	12.53	23.57	9.78	44.13	19.79	21.72	9.18	12.14	13.04	20.37	123.5	161.16	150.88	169.15	147.17	87.76	116.47	50.47	108.76	85.08	79.06	81.89
AFF2	chrX:148500618-149000663	0.14	1.4	1.24	1.28	1.05	1.86	1.24	0.25	1.22	2.19	1.84	1.75	1.55	2.2	1.69	1.81	1.64	1.24	1.04	1.66	1.54	1.13	1.38	1.98	3.02	2.31	3.58	2.44	2.75	1.49	2.03	3	1.41	1.57	1.37	1.17
AFF3	chr2:99547253-100142575	2.72	0.52	0.37	0.86	0.67	0.67	1	2.74	1.46	0.81	0.91	0.89	1.15	1.06	1.02	1.18	1.33	0.98	1.23	1.61	1.41	1.07	1.17	1.74	3.68	5.17	4.8	3.53	3.74	2.09	2.74	2.74	2.22	3.3	2.8	3.87
AFF4	chr5:132875378-132963662	16.4	10.37	9.52	13.1	12.98	10.99	14.18	16.66	13.33	13.17	14.99	10.06	11.28	13.94	12.91	15.44	13.39	12.88	18.44	13.92	9.38	11.77	14.4	13.15	19.76	23.12	24.64	24.39	22.43	18.33	20.26	13.61	16.63	16.26	15.04	17.66
AFG3L1P	chr16:89969774-90000787	3.06	3.14	6.56	4.85	4.15	5.49	3.95	2.44	3.41	2.56	4.59	3.06	2.88	4.12	2.9	2.66	2.11	3	2.14	2.47	3.41	1.95	2.92	2.14	4.82	4.77	3.95	4.29	4.03	3.55	5.4	4.16	4.76	6.15	5.1	5.45
AFG3L2	chr18:12307668-12377276	17.25	30.14	27.82	20.62	23.76	18.37	19.29	14.38	17.87	24.92	18.05	24.3	21.94	22.6	19.41	24.17	21.03	19.58	18.21	23.2	23.07	20.88	20.28	23.2	17.53	19.09	15.77	19.42	20.7	19.28	19.03	19.19	22.11	19.84	19.39	22.03
AFM	chr4:73481744-73504001	0	0.05	0.15	0.02	0.03	0.03	0.02	0	0.01	0.05	0.18	0.04	0.03	0.05	0.03	0.34	0.04	0.03	0.02	0.05	0.15	0.44	0.02	0.11	0.04	0.06	0	0.02	0	0.02	0.03	0.03	0.04	0.03	0.03	0.09
AFMID	chr17:78187316-78207701	7.14	11.48	18.76	9.4	10.41	13.89	8.76	4.99	7.38	11.02	9.73	10.98	12.88	9.62	7.44	11.66	9.98	8.19	6.62	10.48	11.44	9.32	7.76	7.65	5.88	5.64	6.4	6.4	7.85	6.71	6.63	10.23	6.67	8.83	8.93	8.23
AFP	chr4:73436218-73455785	0.77	39.77	1.52	7.33	1.7	1036.13	15.65	37.32	80.2	181.56	136.35	21.64	7	0.75	1.01	36.91	0.2	0.12	0.4	2.05	5.92	48.5	0.15	4.56	0.02	0.02	0	0	0.01	0.1	0	0.03	0.01	0	0.03	0
AFTPH	chr2:64524304-64593004	9.47	9.33	8.22	8.74	9.89	8.73	11.83	13.13	10.76	10.07	9.74	10.12	9.16	9.22	10.85	11.84	10.12	11.33	12.7	11.38	10.66	11.76	10.5	10.22	17.84	26.66	24.32	18.54	16.98	15.26	16.81	12.76	18.79	17.07	17.06	17.57
AGA	chr4:177430774-177442503	18.67	7.58	8.01	7.64	9.14	6.72	8.18	17.13	9.27	9.55	9.29	5.14	9.43	6.57	11.36	7.88	8.94	6.73	18	11.02	7.38	20.31	14.58	5.76	7.5	6.21	5.89	6.59	5.84	9.33	4.84	3.72	7.87	3.74	5.61	5.67
AGAP1	chr2:235494088-236131800	1.89	4.06	3.44	3.48	4.01	2.91	2.46	2.13	3.4	4.24	3.39	4.36	2.76	3.74	2.89	4.1	3.29	4.08	2.84	3.38	2.9	2.21	3.19	4.03	6.88	5.91	4.23	6.69	6.14	4.59	6.35	5.67	6.33	5.1	3.58	3.99
AGAP1-IT1	chr2:235494088-236131800	0.04	0.55	0.12	0.19	0.1	0.16	0.12	0.09	0.15	0.04	0.28	0.12	0.04	0.72	0.05	0.12	0.15	0.08	0.08	0.09	0.12	0.1	0.08	0.04	0.59	0.83	0.62	0.88	0.58	0.64	1.04	0.83	1.23	2.08	0.3	0.94
AGAP2	chr12:57724292-57742161	1.29	0.32	0.15	0.16	0.19	0.68	0.89	2.16	0.28	0.41	0.44	0.45	0.48	0.64	0.57	0.47	0.62	0.7	1.21	0.57	0.74	0.66	1.14	0.5	0.47	0.34	0.4	0.45	0.62	0.66	0.59	0.64	0.4	0.49	0.61	0.3
AGAP2-AS1	chr12:57724292-57742161	6.55	3.18	3.18	3.44	2.83	3.3	2.9	4.51	2.81	2.71	2.84	4.32	5.53	4.45	3.08	2.93	4.17	3.72	3.11	3.14	4.72	2.91	4.55	3.59	2.17	1.32	1.54	2.02	2.48	2.85	3.15	3.7	2.72	3.13	2.11	2.46
AGAP3	chr7:151085830-151144436	19.05	17.36	15.23	14.55	13.02	18.28	13.5	20.07	16.17	14.29	19.46	19.81	17.95	20	13.73	15.96	16.17	18.84	17.79	13.81	19.33	12.94	19.43	18.75	15.76	12.96	10.6	13.24	14.22	15.33	16.32	18.68	13.91	16.07	13.83	11.33
AGAP4	chr10:45825591-45853877	0.96	0.85	1.34	2.03	1.32	1.97	1.64	0.89	1.26	0.78	2.34	1	1.23	2.03	1.14	1.01	0.79	0.96	1.08	0.96	0.99	0.88	0.82	1.26	1.68	1.69	1.58	1.31	0.97	0.89	1.64	1.03	1.26	1.73	1.19	1.47
AGAP5	chr10:73674274-73697796	1.93	1.64	1.89	2.28	1.76	2.86	2.09	1.32	1.8	1.35	2.62	1.47	1.35	2.26	1.31	1.17	1.35	1.3	1.24	0.98	1.44	0.94	1.2	0.95	1.44	1.38	1.04	1.11	1.28	0.94	1.56	1.42	1.2	1.05	1.21	1.1
AGAP6	chr10:49988317-50010499	3.28	2.93	4.53	3.23	3.82	5.79	4.86	3.04	3.54	2.23	4.84	2.61	2.39	3.6	2.38	2.13	2.15	2.45	2.33	1.96	2.86	2.04	2.31	1.94	3.04	2.53	2.38	2.86	2.11	2.2	3.28	2.08	2.2	3.1	2.74	2.74
AGAP7P	chr10:46109494-46131678	0.14	0.74	0.7	0.81	0.55	0.72	0.37	0.45	0.41	0.58	0.74	0.96	0.24	0.86	1.13	0.36	0.69	0.39	0.32	0.33	0.97	0.26	0.48	0.94	0.29	0.28	1.12	0.24	0.21	0.75	0.34	0.25	0.35	0.13	0.31	0.55
AGAP9	chr10:47501853-47523638	2.73	0.6	2.88	2.16	2.99	3.92	2.85	0.81	1.29	0.91	2.78	1.79	1.05	1.85	1.78	1.58	1.08	0.95	1.54	1.22	2.47	1.68	0.71	1.82	1.85	2	1.41	1.07	1.01	1.03	1.2	1.51	1.32	1.62	1.64	1.04
AGBL1	chr15:86142010-87029052	0	0	0	0.01	0.01	0	0	0	0	0	0.01	0	0.01	0.01	0	0.01	0	0.01	0.01	0	0	0	0.01	0	0	0	0	0	0	0.01	0	0	0	0	0	0
AGBL1-AS1	chr15:86142010-87029052	0	0	0	0	0	0	0	0	0	0	0	0.02	0	0	0	0	0	0	0	0	0	0	0	0	0	0	0	0	0	0	0.04	0	0	0	0	0
AGBL2	chr11:47659590-47715376	0.21	0.35	0.2	0.44	0.32	0.58	0.39	0.32	0.31	0.29	0.58	0.4	0.41	0.45	0.3	0.38	0.34	0.19	0.32	0.37	0.39	0.18	0.3	0.2	0.12	0.1	0.24	0.13	0.05	0.19	0.13	0.04	0.17	0.13	0.18	0.12
AGBL3	chr7:134986507-135170826	0.1	0.06	0.06	0.13	0.1	0.03	0.14	0.11	0.1	0.07	0.05	0.03	0.09	0.16	0.08	0.09	0.07	0.05	0.06	0.07	0.04	0.05	0.06	0.02	0.04	0.03	0.09	0.07	0.06	0.03	0.08	0.04	0.02	0.09	0.09	0.11
AGBL4	chr1:48532854-50023954	0	0.18	0.18	0.31	0.22	0.37	0.12	0.01	0.08	0.18	0.28	0.24	0.38	0.4	0.18	0.3	0.31	0.16	0.2	0.39	0.31	0.31	0.42	0.32	0.41	0.56	0.53	0.54	0.32	0.37	0.6	0.47	0.54	0.29	0.58	0.7
AGBL4-IT1	chr1:48532854-50023954	0	0	0	0	0	0	0	0	0	0	0	0	0	0	0	0	0	0	0	0	0	0	0	0	0	0	0	0	0	0	0	0	0	0	0	0
AGBL5	chr2:27051622-27071699	6.29	11.88	10.6	10.5	11.18	9.03	8.2	8.62	10	11.87	9.43	12.68	10.26	9.84	9.82	11.77	11.07	12.16	8.87	11.35	11.45	11.9	10.01	10.33	11.33	11.1	8.11	11.31	12.15	9.92	10.36	9.73	13.24	10.09	10.71	15.21
AGBL5-AS1	chr2:27049682-27050264	0.19	0.1	0.27	0	0.23	0	0.21	0	0.23	0	0.21	0	0.1	0.49	0.24	0.09	0.17	0.18	0	0.14	0.36	0	0	0.39	0	0	0	0	0.53	0.32	0.38	0.15	0	0.51	0.27	0.33
AGER	chr6:32180967-32184322	3.07	3.59	4.24	5.24	2.89	8.21	2.87	2.64	2.11	2.2	5.54	4.18	3.73	4.94	2.88	3.69	3.73	4.95	2.88	2.92	4.8	4.2	5.88	2.96	5.43	5.99	4.58	6.42	4.34	5.19	6.92	6.77	4.25	7.23	6.22	6.46
AGER	chr6_GL000250v2_alt:3513569-3516924	0	0	0	0	0	0	0	0	0	0	0	0	0	0	0	0	0	0	0	0	0	0	0	0	0	0	0	0	0	0	0	0	0	0	0	0
AGER	chr6_GL000251v2_alt:3619319-3622674	0	0	0	0	0	0	0	0	0	0	0	0	0	0	0	0	0	0	0	0	0	0	0	0	0	0	0	0	0	0	0	0	0	0	0	0
AGER	chr6_GL000253v2_alt:3485948-3489303	0	0	0	0	0	0	0	0	0	0	0	0	0	0	0	0	0	0	0	0	0	0	0	0	0	0	0	0	0	0	0	0	0	0	0	0
AGER	chr6_GL000254v2_alt:3522986-3526341	0	0	0	0	0	0	0	0	0	0	0	0	0	0	0	0	0	0	0	0	0	0	0	0	0	0	0	0	0	0	0	0	0	0	0	0
AGER	chr6_GL000255v2_alt:3404168-3407523	0	0	0	0	0	0	0	0	0	0	0	0	0	0	0	0	0	0	0	0	0	0	0	0	0	0	0	0	0	0	0	0	0	0	0	0
AGER	chr6_GL000256v2_alt:3497174-3500529	0	0	0	0	0	0	0	0	0	0	0	0	0	0	0	0	0	0	0	0	0	0	0	0	0	0	0	0	0	0	0	0	0	0	0	0
AGFG1,MIR5703	chr2:227472131-227561222	10.94	17.53	18.89	17.61	20.46	14.53	15.48	11	14.62	23.53	22.11	19.85	19.45	22.21	17.48	23.84	20.06	20.22	18.18	20.06	19.78	16.29	17.47	22.03	21.32	33.55	25.18	27.36	26.67	21.75	23.04	18.93	23.23	22.68	21.29	21.27
AGFG2	chr7:100539210-100568220	7.52	1.82	1.5	1.26	1.87	1.74	3.15	4.39	1.4	1.62	1.24	1.85	1.17	1.32	1.94	0.98	1.56	1.45	2.14	1.37	1.38	1.76	1.81	1.52	3.26	2.85	2.62	2.01	3.18	2.88	4.56	2.72	1.79	3.63	2.75	2.56
AGGF1	chr5:77030384-77065233	11.4	9.35	7.67	10.38	9.18	9.14	9.92	13.37	12.46	10.67	10.68	10.67	9.8	10.23	11.32	11.77	11.77	9.18	11.75	11.3	10.68	11.7	11.19	10.1	9.91	12.67	14.83	10.48	9.62	9.94	10.27	9.43	9.43	8.73	9.92	9.36
AGK	chr7:141551277-141654409	8.29	9.99	9.16	8.96	8.97	9.33	8.82	7.65	6.9	9.21	9.1	8.94	9.32	10.47	8.71	8.76	9.47	7.1	7.33	8.68	9.62	8.08	7.95	8.56	5.51	6.24	4.84	7.4	5.64	6.68	6.37	6.17	7.09	5.86	7.12	8.34
AGK	chr7_GL383534v2_alt:490-21001	0	0	0	0	0	0	0	0	0	0	0	0	0	0	0	0	0	0	0	0	0	0	0	0	0	0	0	0	0	0	0	0	0	0	0	0
AGL	chr1:99850083-99924023	4.98	13.28	17.23	17.57	17.16	10.3	11.11	5.11	11.59	19.55	18.99	14.95	11.06	18.87	12.42	15.51	19.08	10.95	9.81	11.23	16	13.32	15.11	18.11	6.89	8.99	5.74	11.08	8.6	11.14	9.95	9.23	7.81	6.48	7.67	9.89
AGMAT	chr1:15526812-15585110	0.25	0.24	0.44	0.21	0.18	0.7	0.16	0.24	0.05	0.34	0.19	0.24	0.36	0.12	0.23	0.23	0.19	0.14	0.22	0.26	0.27	0.29	0.11	0.24	0.1	0.1	0.08	0.15	0.15	0.13	0.15	0.28	0.14	0.13	0.23	0.14
AGMO	chr7:15200317-15562015	1.31	0.09	0.21	0.16	0.08	0.59	0.14	0.94	0.12	0.24	0.28	0.11	0.44	0.25	0.21	0.33	0.21	0.17	0.09	0.38	0.43	0.32	0.3	0.29	0.32	0.38	0.33	0.57	0.2	0.27	0.4	0.44	0.23	0.5	0.51	0.46
AGO1	chr1:35883208-35924298	3.27	2.92	3.69	3.42	4.11	2.87	2.95	3.2	3.51	5.36	2.82	3.25	3.52	4.26	2.89	3.48	3.71	3.06	3.19	3.78	3.19	2.75	2.63	3.71	2.99	2.06	2.65	2.46	3.12	2.67	2.45	2.83	2.55	1.87	1.79	2.13
AGO2	chr8:140531164-140635547	4.43	6.23	5.93	6.99	7.61	4.64	5.56	4.51	6.01	10.11	6.05	6.82	4.09	6.53	5.4	7.69	6.69	5.46	5.24	5.13	3.35	3.74	5.22	7.99	7.88	8.07	8.47	7.77	8.13	6.62	7.6	6.13	7.12	6.15	4.67	4.79
AGO3	chr1:35931081-36056462	3.56	2.43	2.22	3.39	3.11	2.18	3.05	4.22	3.05	3.02	3.28	2.46	2.23	3.14	2.86	3.23	2.91	2.36	3.7	2.86	1.83	2.35	3	2.68	3.96	4.2	4.17	4.24	3.94	3.48	3.32	3.31	3.95	2.84	3.15	3.93
AGO4	chr1:35808226-35857889	4.12	3.88	4.76	5.29	5.38	5.88	6.31	4.56	5.76	5.17	7.53	5.47	5.51	8.17	6.78	6.48	6.35	5.87	7.06	6.79	5.16	5.76	6.73	6.2	7.74	8.6	7.87	7.3	7.58	6.72	8.86	6.64	7.35	6.76	7.09	6.8
AGPAT1,MIR6721	chr6:32152801-32178111	36.76	46.6	34.09	35	35.68	39.34	116.39	46.28	43.04	32.93	34.07	40.32	34.6	29.45	33.68	31.26	32.27	40.84	31.77	33.76	35.21	34.52	34.55	42.01	36.12	34.41	29.48	37.68	38.62	34.58	27.25	40.46	175.96	29.71	23.81	23.16
AGPAT1,MIR6721	chr6_GL000250v2_alt:3485400-3510713	0	0	0	0	0	0	0	0	0	0	0	0	0	0	0	0	0	0	0	0	0	0	0	0	0	0	0	0	0	0	0	0	0	0	0	0
AGPAT1,MIR6721	chr6_GL000251v2_alt:3591139-3616463	0	0	0	0	0	0	0	0	0	0	0	0	0	0	0	0	0	0	0	0	0	0	0	0	0	0	0	0	0	0	0	0	0	0	0	0
AGPAT1,MIR6721	chr6_GL000253v2_alt:3457802-3483092	0	0	0	0	0	0	0	0	0	0	0	0	0	0	0	0	0	0	0	0	0	0	0	0	0	0	0	0	0	0	0	0	0	0	0	0
AGPAT1,MIR6721	chr6_GL000254v2_alt:3494816-3520132	0	0	0	0	0	0	0	0	0	0	0	0	0	0	0	0	0	0	0	0	0	0	0	0	0	0	0	0	0	0	0	0	0	0	0	0
AGPAT1,MIR6721	chr6_GL000255v2_alt:3375996-3401312	0	0	0	0	0	0	0	0	0	0	0	0	0	0	0	0	0	0	0	0	0	0	0	0	0	0	0	0	0	0	0	0	0	0	0	0
AGPAT1,MIR6721	chr6_GL000256v2_alt:3469005-3494318	0	0	0	0	0	0	0	0	0	0	0	0	0	0	0	0	0	0	0	0	0	0	0	0	0	0	0	0	0	0	0	0	0	0	0	0
AGPAT2	chr9:136673142-136687459	10.71	10.35	8.49	7.84	11.37	9.13	8.05	11.43	7.71	10.41	9.98	14.15	14.26	9.74	9.85	9.04	9.66	10.92	12.01	9.69	12.86	6.36	12.29	10.32	9.79	5.12	4.17	5.38	9.48	9.91	6.13	11.52	8.54	7.61	7.83	5.5
AGPAT3	chr21:43865234-43987594	8.06	13.61	9.82	9.32	11.17	10.75	9.85	8.8	8.72	13.58	10.45	14.96	10.49	11.11	9.6	11.07	10.2	10.39	8.65	10.01	12.15	7.11	9.15	13.06	7.54	7.14	6.1	8.48	8.53	7.79	8.25	11.87	6.93	8.04	6.37	5.95
AGPAT4	chr6:161130024-161274075	2.2	5.49	4.14	6.63	6.92	7.28	3.72	1.63	5.16	3.63	6.27	5.52	6.2	4.68	4.41	5.32	5.13	4.84	4.86	4.26	3.59	3.5	3.76	4.22	1.41	1.16	2.02	1.27	1.83	2.24	1.68	1.8	1.11	2.34	1.48	0.68
AGPAT4-IT1	chr6:161130024-161274075	0.76	0.56	1.14	1.34	1.22	2.1	1.37	0.21	0.68	0.59	1.42	0.85	0.6	1.2	0.89	1.01	0.79	0.76	1.08	0.54	0.48	0.61	0.7	0.7	0.35	0.36	0.37	0.39	0.37	0.48	0.32	0.27	0.14	0.23	0.23	0.1
AGPAT5	chr8:6708356-6761500	10.58	9.27	9.43	9.93	8.51	4.74	15.04	8.6	4.23	8.37	4.29	6.45	5.22	5.13	6.51	9.81	6.03	28.19	6.23	7.9	5.72	5.18	5.92	7.1	16.04	16.11	15.1	23.18	24.47	10.58	27.55	8.32	54.61	8.53	35.51	25.16
AGPS	chr2:177392742-177543836	7.26	7.04	6.67	6.92	6.73	5.79	7.92	6.98	6.58	8.27	6.84	7.05	7.16	7.47	7.87	8.49	8.42	5.86	8.02	8.35	6.47	7	6.88	7.15	5.1	5.62	5.62	5.87	6.09	5.86	6.06	6.58	6.17	6.1	5.96	5.7
AGR2	chr7:16792639-16805114	22.58	30.89	39.32	40.4	52.88	12.85	99.3	38.96	17.24	7.38	2.47	14.1	16.03	5.36	16.37	4.55	4.86	6.5	7.19	2.75	4.7	10	21.83	3.9	0.69	2.35	0.37	0.39	1.25	10.12	1.97	0.98	0.56	0.69	1.44	1.1
AGR3	chr7:16859405-16881989	0.24	0.28	0.64	0.2	1.49	0.86	1.39	0.85	0.8	0.1	0.16	0.05	1.55	0.12	0.31	0.07	0.19	0.24	0.26	0.03	0.13	0.4	10.64	0.58	0.62	0.06	0.44	0.43	0.05	5.17	0.78	0.16	0.61	0.57	0.75	0.24
AGRN	chr1:1020122-1056119	13.46	5.86	3.28	8.28	5.08	6.71	8.6	11	7.27	3.98	10.74	5.03	4.71	5.97	6.13	3.12	4.92	6.03	18.69	4.81	4.23	8.12	10.32	6.04	4.38	2.57	2.81	2.67	3.89	6.45	3.74	5.92	2.72	3.51	2.33	1.48
AGRP	chr16:67482570-67483813	0.03	0.14	0.19	0.16	0.12	0.07	0.18	0.43	0.08	0.03	0.15	0.03	0.07	0.12	0	0.1	0.08	0.1	0.03	0.05	0.06	0.04	0	0.04	0.12	0.06	0	0.12	0.05	0.05	0.09	0.21	0.09	0	0	0.24
AGT	chr1:230702522-230714590	0.89	1.14	0.03	0.15	0.27	17.81	0.47	1.29	2.43	3.66	3.6	0.89	0.51	0.23	0.22	1.77	0.38	0.24	0.23	0.24	0.52	2.29	0.22	0.98	0.28	0.04	0.24	0.08	0.03	0.22	0.07	0.21	0.13	0.05	0.19	0
AGTPBP1	chr9:85546538-85742029	4.25	5.27	5.05	5.67	5.66	4.85	5.05	4.99	5.33	4.76	5.24	4.6	5.12	4.69	5.28	5.64	5.64	4.32	6.02	5.67	4.71	4.92	5.06	4.9	3.42	3.8	4.12	3.54	3.29	3.74	3.9	4.3	3.86	3.36	4.04	4.41
AGTR1	chr3:148697870-148743003	7.34	57.24	38.03	28.68	34.31	50.52	26.1	6.82	14.38	49.6	43.67	41.95	42.22	42.3	36.33	46.43	40.23	33.33	22.9	43.36	43.77	38.66	49.94	41.21	61.4	52.76	58.29	60.94	59.96	47.09	53.47	59.26	54.64	42.01	58.26	44.14
AGTR2	chrX:116170704-116174972	0	0.02	0	0.28	0	0	0	0.01	0.23	0	0	0	0	0	0	0	0	0	0.01	0	0	0	0.01	0	0	0	0	0	0	0	0	0	0	0	0	0
AGTRAP	chr1:11736084-11750771	33.26	14.67	13.75	10.68	12.61	12.03	17.65	41.94	10.78	15.17	12.6	17.11	19.68	15.35	20.48	14.15	21.65	19.12	29.32	17.46	16.67	26.5	21.51	16.33	11.31	10.55	9.27	11.15	13.35	16.02	15.1	19.94	14.19	13.72	11.93	13.39
AGXT	chr2:240868744-240879119	0.54	0.46	0.35	0.45	0.28	4.05	1.71	0.1	0.44	0.93	2.93	0.37	0.84	2.42	1.12	0.8	0.71	1.46	2.14	2.39	0.28	1.22	1.17	1.18	0.17	0.54	0.41	0.19	0.04	0.63	0.07	0.06	0.28	0.04	0.2	0
AGXT2	chr5:34998100-35048135	0.79	0.03	0.01	0.01	0.06	1.14	0.28	1.89	0.13	0.35	0.15	0.07	0.03	0.02	0.14	0.25	0.31	0.11	0.2	0.12	0.04	0.52	0.23	0.15	0.14	0.28	0.31	0.06	0.06	0.26	0.07	0.15	0.08	0.05	0.06	0.12
AHCTF1	chr1:246839097-246931424	5.66	5.84	4.59	5.92	5.62	6.06	5.82	6.24	5.66	6.1	7.31	4.44	4.6	6.05	4.68	6.01	5.71	4.01	5.4	5.17	4.35	4.98	4.9	5.01	6.08	6.78	7.97	5.99	5.95	4.98	5.72	4.72	5.16	5.2	4.51	4.86
AHCTF1P1	chr2:161499066-161507902	0.01	0.02	0.01	0.01	0.02	0.04	0.03	0.01	0.01	0.01	0.01	0.01	0	0.02	0.02	0.05	0.02	0.01	0	0.01	0.01	0.03	0.02	0.03	0.02	0.01	0.02	0.02	0.02	0.03	0.01	0.03	0.01	0.01	0.01	0.05
AHCY	chr20:34280264-34311802	280.87	70.06	92	59.68	55.49	48.87	59.6	123.25	45.28	63.95	34.64	50.18	41.92	35.31	50.1	43.4	50.86	47.5	47.37	46.69	41.34	60.67	54.26	45	73.15	64.02	49.25	67.1	73.86	71.18	61.44	48.42	101.76	80.54	84.66	117.23
AHCYL1	chr1:109984764-110023742	39.13	48.28	46.89	46.56	48.77	40.96	44.34	43.37	40.38	48.69	46.85	48.84	48.16	46.66	48.48	51.33	47.22	48.52	41.75	48.92	49.18	41.19	42.43	54.29	51.16	61.89	55.93	60.04	52.17	47.09	45.77	43.15	49.78	44.22	42.9	46.14
AHCYL2	chr7:129225013-129430211	3.54	10.27	12.14	11.52	11.91	9.26	9.46	3.85	8.45	11.42	11.57	14.39	10.24	14.5	10.33	11.53	13.47	10.91	7.39	10.11	12.05	7.64	10.5	16.41	8.05	8.89	7.79	11.21	9.13	9.76	9.3	7.62	8.56	7.75	7.79	7.58
AHDC1	chr1:27534244-27603494	8.24	6.07	5.74	6.39	5.59	6.84	5.66	8.54	7.37	4.74	7.51	7.74	6.68	6.13	4.58	4.71	5.68	7.09	6.99	4.76	5.81	4.31	7.37	7.31	6.49	5.42	4.8	5.26	5.75	6.44	5.28	6.09	4.44	5.48	3.95	2.86
AHI1	chr6:135283971-135497765	6.19	3.66	3.45	5.39	4.09	4.11	6.17	7.52	5.04	3.23	5.09	3.97	3.56	5.74	4.42	4.68	3.82	3.07	4.95	4.39	3.45	4.01	4.55	3.57	3.74	4.93	4.17	5.05	3.66	3.61	3.78	2.29	3.31	2.97	2.91	4
AHNAK	chr11:62433541-62546860	43.48	31.45	22.04	42.63	45.29	45.5	46.49	31.82	40.71	31.79	64.31	30.34	39.27	42.69	27.57	41.09	41.72	30.5	40.82	39.55	36.38	43.35	53.39	41.92	58.74	47.17	40.85	49.34	56.66	48.07	62.31	69.2	40.77	55.12	32.65	37.62
AHNAK2	chr14:104937253-104978357	7.07	0.17	0.08	0.17	0.29	0.45	1.53	5.82	1.89	0.41	1.83	0.26	0.97	0.84	0.57	0.17	1.05	0.47	3.82	0.5	0.11	1.55	3.29	0.51	0.4	0.09	0.3	0.09	0.1	1.65	0.11	0.27	0.06	0.14	0.1	0.02
AHR	chr7:17298651-17346151	8.77	8.56	9.2	9.58	9.75	8.04	7.37	12.19	8.11	9.44	9.31	9.7	10.93	8.96	12.27	22.2	11.39	28.62	14.13	18.12	13.68	9.96	13.37	17.87	94.84	177	156.28	112.53	139.72	82.28	112.3	57.35	97.5	116.06	105.2	90.82
AHRR,PDCD6	chr5:271620-438290	68.68	98.2	143.47	77.78	94.22	71.08	67.42	63.84	64	78.81	73.96	78.73	76.69	75.52	66.77	78.69	70.83	75.85	61.81	80.11	89.24	94.38	70.76	76.61	63.01	73.27	45.61	73.25	66.61	65.45	72.18	78.35	95.21	81.2	83.44	108.27
AHSA1	chr14:77458029-77469472	89.31	86.44	98.62	72.8	67.16	67.41	69.56	103.3	75.92	86.04	62.36	70.86	67.78	66.33	65.58	83.24	72.8	64.06	60.51	74.65	83.06	75.63	62.21	68.69	66.06	88.78	80.03	70.35	79.68	63.82	64.84	72.08	82.97	77.26	72.81	77.21
AHSA2	chr2:61177419-61470714	17.85	10.38	18.79	16.68	15.78	19.32	15.68	11.56	13.6	8.6	17.77	11.41	11.88	22.57	14.72	14.12	13.59	18.39	16.71	10.49	11.06	12.44	16.39	11.3	28.97	29.87	32.11	33.58	30.32	21.28	44.33	19.68	28.98	38.69	50.56	32.74
AHSG	chr3:186613060-186621318	0.42	9.11	0.24	0.76	0.34	169.83	3.22	6	12.49	55.04	30.11	7.81	2.23	0.34	0.14	13.88	0.06	0.08	0.18	1.22	3.27	18.84	0.07	5.73	0.05	0	0	0	0	0.05	0	0	0.02	0	0	0
AHSP	chr16:31527881-31528803	4.31	27.08	84.77	15.34	21.19	87.72	17.98	10.26	34.35	65.58	21.19	9.38	18.03	7.36	9.34	25.77	5.86	10.42	4.6	13.93	10.14	18.13	6.64	12.31	8.18	4.03	14.61	8.52	6.08	4.96	4.03	31.23	8.07	5.84	10.57	5.51
AICDA	chr12:8602165-8612846	0.09	0.29	0.44	0.1	0.11	0.09	0.16	0.19	0.32	0.06	0.13	0.15	0.1	0.1	0.11	0.41	0.19	0.95	0.16	0.06	0.1	0.79	0.41	0.38	3.69	3.91	5.72	6.57	3.33	3.95	2.16	0.48	3.12	2.5	5.49	6.17
AIDA	chr1:222668012-222712522	49.81	28.33	25.64	31.19	30.26	30.45	35.34	54.51	33.04	31.24	28.44	27.4	29.92	28.91	36.15	31.18	29.98	26.11	40.9	36.06	26.21	38.35	31.83	26.58	24.64	27.36	29.86	23.26	25.52	24.61	26.29	34.65	23.73	25.31	27.21	29.04
AIF1	chr6:31615216-31617021	144.27	74.02	242.64	92.87	67.51	84.14	79.61	180.09	110.89	105.32	74.44	192.57	199.25	111.33	151.92	187.66	154.02	166.67	152.93	205.74	186.76	174.1	99.41	122.09	102.41	82.5	115.03	88.12	106	84.19	97.12	146.46	97.94	149.25	166.57	165.85
AIF1	chr6_GL000251v2_alt:3092505-3094310	0	0	0	0	0	0	0	0	0	0	0	0	0	0	0	0	0	0	0	0	0	0	0	0	0	0	0	0	0	0	0	0	0	0	0	0
AIF1	chr6_GL000252v2_alt:2862983-2864788	0	0	0	0	0	0	0	0	0	0	0	0	0	0	0	0	0	0	0	0	0	0	0	0	0	0	0	0	0	0	0	0	0	0	0	0
AIF1	chr6_GL000254v2_alt:2957102-2958907	0	0	0	0	0	0	0	0	0	0	0	0	0	0	0	0	0	0	0	0	0	0	0	0	0	0	0	0	0	0	0	0	0	0	0	0
AIF1	chr6_GL000255v2_alt:2871038-2872843	0	0	0	0	0	0	0	0	0	0	0	0	0	0	0	0	0	0	0	0	0	0	0	0	0	0	0	0	0	0	0	0	0	0	0	0
AIF1	chr6_GL000256v2_alt:2914502-2916307	0	0	0	0	0	0	0	0	0	0	0	0	0	0	0	0	0	0	0	0	0	0	0	0	0	0	0	0	0	0	0	0	0	0	0	0
AIF1L	chr9:131096475-131123152	16.85	26.92	12.31	14.19	14.71	19	39.52	18.98	40.21	9.42	8.79	9.51	10.58	13.69	34.38	13.34	8.74	14.93	27.86	16.85	9.87	25.65	17.72	11.82	16.92	16.56	20.37	11.42	12	15.85	15.97	18.44	13.11	14.22	12.96	9.91
AIFM1	chrX:130129362-130165887	13.07	20.87	18.16	13.21	16.83	17.96	15.33	12.84	11.58	20.66	13.68	15.85	15.44	14.65	14.86	16.97	16.62	13.9	11.11	14.87	19.52	14.77	12.51	14.89	11.29	11.45	12.3	12.15	10.8	11.01	10.29	10.67	12.48	10.32	9.55	11.9
AIFM2	chr10:70052600-70132934	8.7	2.65	3.19	1.68	2.02	2.82	3.17	8.94	2.86	4.99	3.35	4.4	2.81	5.9	3.36	3.62	5.31	3.77	6.11	3.96	7.23	4.58	3.56	6.24	3.55	2.96	1.48	2.94	3.28	3.61	3.47	2.9	5.96	3.77	2.8	4.03
AIFM3	chr22:20965129-20981360	0.43	0.12	0.34	0.11	0.24	0.33	0.42	0.11	0.48	0.3	0.41	0.64	0.52	0.8	1.1	0.67	0.54	0.67	1.07	1.07	0.67	1.02	0.53	0.48	0.45	0.31	0.5	0.31	0.37	0.47	0.49	0.4	0.66	0.59	0.56	0.41
AIG1	chr6:143059362-143340343	17.09	15.42	23.5	19.99	19.09	17.1	14.65	18.57	13.09	16.19	12.64	17.77	18.86	17.93	15.18	16.48	18.66	16.53	11.99	14.79	18.29	14.39	15.72	15.55	9.38	13.16	12.06	12.96	13.26	13.87	11.42	11.96	12.01	11.61	16.92	20.86
AIM1	chr6:106511854-106570449	11.1	54.24	60.5	60.99	53.83	39.36	35.78	11.95	38.04	88.43	57.79	73.11	45.1	61.05	41.15	81.34	53.4	64.39	35.02	58.29	76.71	33.66	32.42	77.11	55.59	55.98	36.13	55.52	89.35	50.84	53.97	33.77	67.43	47.62	56.05	89.65
AIM1L	chr1:26321858-26354130	1.31	8.03	7.27	7.36	7.81	2.78	2.44	0.82	4.3	5.12	6.57	5.23	3.3	5.16	4.11	6.65	3.85	23.11	4.18	8	5.26	2.68	5.1	8.57	37.14	35.36	26.29	50.87	38.52	28.71	41.36	22.15	41.23	43.44	32.82	31.76
AIM2	chr1:159062484-159076857	0.83	1.06	0.69	1.15	0.6	1.14	0.73	1.39	1.05	0.78	1.66	0.45	2.26	1.13	0.81	2.01	1.41	0.94	1.24	1.5	1.22	1.47	1.13	1.23	0.24	0.22	0.44	0.1	0.25	0.63	0.1	0.62	0.32	0.44	0.47	0.72
AIMP1	chr4:106044316-106349224	19.99	18.95	25.7	18.26	20.08	18.59	18.36	15.09	20.36	14.67	17.21	15.27	16.79	16.15	16.7	17.47	14.99	14.79	17.84	16.64	17.3	18.59	14.4	13.42	15.31	19.01	19.94	15.42	14.44	15.86	15.78	12.84	17.84	16.4	18.28	23.9
AIMP2	chr7:6009250-6059229	14.62	13.97	11.73	8.44	10.15	9.5	10.74	12.56	8.41	12.12	8.22	9.42	9.73	6.02	8.21	9.62	8.38	9.44	6.8	8.88	10.67	9.35	7.36	8.49	9.01	6.55	3.88	7.53	8.69	7.8	6.82	8.53	8.85	6.88	8.29	7.99
AIP	chr11:67483028-67491108	35.61	31.5	45.2	26.82	28.03	27.01	24.01	35.75	32.25	29.23	22.49	29.82	33.81	26.38	31.48	30.04	29.06	28.89	30.33	30.3	34.76	34.16	30.99	29.45	33.69	32.17	29.43	28.65	30	32.01	30.1	35.83	32.11	38.14	34.06	42.4
AIPL1	chr17:6423736-6435199	0.04	0.01	0.01	0.02	0.02	0.05	0.02	0.01	0.04	0.03	0.03	0.04	0.04	0.01	0.02	0.06	0.02	0.01	0.01	0.01	0.03	0	0.03	0.05	0	0.01	0	0.03	0.01	0.01	0.04	0.02	0.03	0.05	0.03	0.03
AIRE	chr21:44285837-44298219	0.04	0.02	0.01	0.03	0.02	0.03	0.01	0.06	0.03	0.01	0.03	0.02	0.07	0	0.01	0.03	0.02	0.01	0.03	0.01	0.02	0.01	0.02	0.04	0	0	0	0	0.01	0.01	0.01	0	0	0	0.01	0
AIRN	chr6:159969098-160106551	0	0	0.01	0.01	0.01	0.01	0.02	0	0.01	0	0.01	0	0	0	0	0	0.01	0	0	0	0	0.01	0	0	0.01	0	0.02	0	0.01	0	0.01	0.02	0.01	0.02	0	0.01
AJAP1	chr1:4655044-4783791	3.56	0.07	1.8	0.35	0.56	0.61	0.98	1.59	0.23	3.33	0.71	0.67	0.93	0.24	0.39	1.2	0.58	0.7	1.88	0.54	0.91	0.51	0.57	0.97	0.11	0.08	0.16	0.07	0.19	0.27	0.05	0.05	0.3	0.23	0.07	0.09
AJUBA	chr14:22971173-22982642	2.37	6.19	5.89	7.35	6.78	6.43	4.44	2.33	5.84	5.68	7.65	6.59	6.78	8.05	6.2	6.94	7.03	5.94	5.51	6.65	6.14	5.91	9.11	9.18	6.83	6.48	6.34	8.97	8.65	8.06	11.19	11.42	9.61	9.59	5.58	6.59
AK1	chr9:127866479-127877743	12.83	7.24	10.46	8.53	6.98	7.49	6.23	11.73	8.67	5.57	4.29	5.86	7.04	5.07	5.07	4.92	6.71	4.52	6.93	5.21	6.37	6.4	6.03	4.33	5.01	4.13	5.08	3.39	3.72	4.73	4.11	7.28	4.12	5.5	4.22	3.69
AK2	chr1:33007939-33036911	33.1	40.33	66.09	40.23	39.42	38.52	36.01	32.64	33.59	44.12	39.11	40.59	35.89	41.33	37.27	40.42	35.33	39.27	33.54	37.65	37.08	37.76	33.18	36.68	38.72	40	39.87	42.48	37.58	36.97	34.65	31.92	41.19	34.88	40.71	49.35
AK3	chr9:4709555-4742043	21.38	23.43	23.63	18.62	18.94	17.94	16.57	22.27	18.75	23.4	24.74	23.32	20.8	20.64	22.52	24.11	22.34	21.25	17.95	23.15	23.7	19.65	21.21	20.35	21.93	33.97	35.11	30.83	31.79	25.75	24.87	21.69	34.37	27.84	29.68	39.6
AK4	chr1:65147548-65232145	2.57	1.2	1.22	1.21	2.27	3.44	2.09	2.42	2.49	1.27	3.88	0.64	1.1	1.36	1.02	1.09	0.93	1.26	4.39	0.95	0.71	1.75	1.43	0.77	0.92	1.07	1.3	0.9	0.86	0.97	1.25	2.1	0.9	1.19	0.91	0.8
AK5	chr1:77281976-77559969	0.55	0.27	0.59	0.15	1.65	0.35	1.29	0.38	0.46	0.25	0.29	0.21	0.26	0.2	1.05	0.35	0.19	0.35	0.4	0.9	0.23	0.66	0.28	0.14	0.27	0	0.17	0.2	0.08	0.11	0.03	0.06	1.58	0.07	0.29	0.06
AK6,TAF9	chr5:69351725-69414801	65.11	66.68	102.6	65.75	59.05	59.16	56.24	71.18	54.18	67.05	59.45	53.04	58.41	56	59.61	58.8	62.47	48.87	55.53	57.93	60	64.65	57.34	46.34	47.12	57.32	56.99	62.75	51.42	53.18	50.65	45.33	57.01	50.47	61.99	79.61
AK6,TAF9	chr5_GL339449v2_alt:63866-712608	0	0	0	0	0	0	0	0	0	0	0	0	0	0	0	0	0	0	0	0	0	0	0	0	0	0	0	0	0	0	0	0	0	0	0	0
AK7	chr14:96392110-96489427	0.28	0.22	0.22	0.23	0.37	0.45	0.65	0.56	0.23	0.37	0.25	0.23	0.14	0.28	0.4	0.15	0.17	0.18	0.19	0.19	0.28	0.34	0.25	0.24	0.16	0.07	0.24	0.13	0.09	0.17	0.17	0.28	0.14	0.1	0.11	0.21
AK8	chr9:132725577-132878811	0.25	0.39	0.25	0.22	0.24	0.29	0.37	0.41	0.35	0.2	0.24	0.25	0.24	0.21	0.42	0.26	0.24	0.18	0.23	0.17	0.32	0.19	0.35	0.34	0.11	0.27	0.2	0.21	0.11	0.19	0.13	0.15	0.22	0.11	0.16	0.07
AK9	chr6:109492855-109691212	1.95	1.26	1.66	1.74	1.74	1.4	1.76	2.41	2.35	1.36	2.28	1.32	1.57	1.65	1.68	1.81	1.79	1.96	2.2	1.94	1.39	1.93	1.65	1.63	2.64	5.22	4.15	4.21	2.45	2.17	2.53	2.18	2.21	2.55	2.16	3.04
AKAP1	chr17:57085191-57121349	4.35	9.69	8.13	5.97	8.87	7.27	6.84	5.25	6.6	8.91	7.08	6.19	5.4	7.94	6.5	7.29	6.15	5.48	5.7	5.86	7.15	5.6	5.28	7.88	5.19	4.37	4.69	4.82	4.77	4.92	4.07	4.87	4.53	4.41	4.11	4.49
AKAP10	chr17:19904451-19977856	10.27	8.53	7.5	7.86	8.52	8.52	8.31	10.83	8.36	10.55	9.45	9.78	9.96	9.85	9.42	10.9	10.1	9.97	10.7	11.36	8.37	10.5	8.7	9.44	10.5	11.87	9.45	12.04	11.29	9.61	10.84	9.65	11.42	9.51	11.58	13.32
AKAP11	chr13:42272152-42323267	7.19	2.72	2.69	4	3.88	3.61	5.82	7.03	5.14	4.28	5.05	3.34	3.66	5.23	5.2	4.75	5.11	3.6	6.7	4.7	3.21	4.61	5.62	4.1	4.96	6.39	5.77	5.98	5.49	5.16	6.01	5.15	4.37	3.76	4.68	6.3
AKAP12	chr6:151239998-151358561	11.02	9.22	5.05	12.89	6.94	8.15	6.09	15.06	17.71	6.06	12.15	6.6	9.38	6.87	10.85	10.31	9.65	7.58	19.1	13.02	5.99	8.32	8.77	8.93	13.71	13.3	25.09	11.22	14.92	11.99	13.74	20.53	18.63	13.47	10.16	13.63
AKAP13,MIR7706	chr15:85380595-85749358	54.75	7.93	6.1	8.7	8.47	10.14	20.42	43.1	11.49	10.58	12.96	9.06	10.21	10.92	15.53	10.84	14.05	9.11	23.47	13.2	9.25	14.9	17.99	10.84	15.51	12.57	16.89	14.98	15.69	15.16	15.44	14.5	11.68	12.8	8.23	8.22
AKAP14	chrX:119895972-119920716	0.28	0	0.41	0	0.04	0.21	0.48	0.08	0.17	0.07	0	0	0	0.13	0	0	0.04	0.07	0	0	0	0	0	0	0.29	0.26	0.36	0	0.04	0.14	0	0	0.2	0.29	0.21	0.94
AKAP17A,ASMT	chrX:1591592-1643081	21.19	23.24	22.21	22.77	22.35	26.47	19.87	17.51	23.56	15.84	24.52	20.01	18.73	20.4	19.67	17.93	14.89	28.63	22.61	20.5	20.21	15.77	19.35	19.18	37.29	42.96	30.28	40.68	30.43	29.34	41.24	33.39	30.46	44.76	36.5	34.55
AKAP17A,ASMT	chrY:1591592-1643081	0	0	0	0	0	0	0	0	0	0	0	0	0	0	0	0	0	0	0	0	0	0	0	0	0	0	0	0	0	0	0	0	0	0	0	0
AKAP2,PALM2,PALM2-AKAP2	chr9:109640787-110172511	11.2	23.47	20.59	22.85	21.39	26.82	20.76	13.22	25.49	29.54	32.19	30.27	28.74	25.73	27.16	34.02	23.47	32.02	38.39	33.31	26.36	28.92	29.41	39.04	67.25	54.62	67.99	49.71	70.27	41.1	58.85	73.17	56.75	54.78	48.21	40.17
AKAP3	chr12:4615507-4649047	0.29	0.28	0.58	0.45	0.41	0.7	0.4	0.19	0.21	0.48	0.58	0.55	0.37	0.22	0.64	0.68	0.67	0.27	0.41	0.75	0.71	0.55	0.41	0.61	0.64	0.28	0.33	1.12	0.78	0.55	0.49	0.62	0.86	0.7	0.76	0.97
AKAP4	chrX:50190767-50201013	0	0.05	0.05	0.24	0.04	0.03	0.02	0	0.14	0.02	0.02	0.02	0.09	0.01	0.01	0.03	0.05	0.02	0.02	0.03	0.03	0.01	0.03	0.04	0.03	0.04	0.05	0.03	0.07	0.02	0.05	0.03	0.05	0.04	0.03	0.14
AKAP5	chr14:64388040-64540368	1.38	1.74	1.55	2.59	1.67	1.73	1.91	1.34	3.41	2.14	1.89	2.18	2.68	1.53	1.82	1.85	2.27	1.33	1.85	1.61	1.2	1.11	1.21	1.1	0.22	0.14	0.52	0.33	0.28	0.74	0.34	0.46	0.24	0.34	0.31	0.25
AKAP6	chr14:32329272-32833062	2.07	1.36	1.4	1.9	1.78	1.44	1.57	3.62	1.44	1.35	1.86	2.12	2.24	1.42	1.63	1.93	2.07	1.48	2.15	1.38	0.73	2.14	2.65	1.51	0.43	0.33	0.91	0.26	0.29	1.33	0.2	0.38	0.22	0.5	0.34	0.1
AKAP7	chr6:131135685-131283535	1.86	3.26	3.36	2.72	2.41	2.38	3.28	2.23	3.09	2.32	3.55	2.77	3.34	3.44	3.39	3.03	3.28	2.77	3.38	3.69	3.29	3.02	3.33	2.62	2	5.64	6.26	5.15	6.07	4.21	4.79	3.99	4.8	4.59	5.35	6.67
AKAP8	chr19:15353520-15379801	9.72	14.11	15.74	12.5	13.74	15.64	12.33	8.87	12.61	12.2	16.92	12.28	11.72	13.96	11.67	11.68	10.41	13.61	10.65	12.05	13.22	11.61	11.27	12.54	18.79	21.12	16.9	19.89	18.32	15.47	19.15	16.32	16.98	19.8	17.71	17.71
AKAP8L	chr19:15380047-15419121	21.21	26.03	22.38	25.61	22.86	33.05	24.45	25.91	28.11	20.42	28.1	25.1	21.49	29.47	22.18	21.82	19	27.22	23.41	22.35	28	23.33	23.62	22.22	35.01	40.83	40.85	36.65	30.51	28.04	32.98	28.92	30.02	36.89	34	26.85
AKAP9	chr7:91940874-92110673	10.87	7.03	7.01	12.88	9.15	11.39	12.11	12.68	13.87	10.34	15.87	6.99	6.84	9.01	11.99	11.21	9.29	6.97	12.77	9.45	6.29	9	9.44	8.61	14.07	20.2	23.13	14.79	13.3	11.55	12.13	8.29	8.68	8.92	7.79	10.84
AKIP1	chr11:8911153-8933006	19.13	14.25	19.57	12.35	13.07	14.29	13.39	18.84	11.7	15.17	11.14	14.88	18.5	13.63	14.4	13.73	16.06	14.14	15.04	15	15.62	17.73	15.64	12.73	9.86	10.45	10.06	9.68	11	12.11	10.52	11.33	12.72	12.2	12.01	15.58
AKIRIN1	chr1:38991243-39006065	26.84	36.29	32.74	28.44	35.33	26.21	27.5	27.56	27.02	30.5	29.81	31.63	28.67	26.24	32.1	30.49	29.21	35.37	33.89	35.1	24.04	29.67	25.52	28.86	33.26	43.03	31.36	41.59	39.12	32.29	32.42	28.42	54.36	35.71	38.43	42.66
AKIRIN2	chr6:87674859-87702267	39.56	31.12	27.99	20.39	26.03	25.08	23.97	46.74	24.91	24.41	24.46	28.8	23.1	18.77	22.61	23.4	24	27.36	26.37	20	25.96	23.87	22.59	28.27	25.22	30.05	27.76	27.85	24.06	24.83	21.84	27.3	24.64	20.25	21.92	18.68
AKNA	chr9:114334153-114394405	6.84	5.63	4.15	3.83	4.66	5.13	6.71	10.6	5.28	4.9	5.14	5.75	4.55	4.53	6.58	4.14	5.23	5.24	6.19	4.62	4.23	4.51	5.67	6.43	3.27	2.61	2.75	2.61	2.47	3.88	2.61	3.5	2.29	2.47	2.54	1.48
AKNAD1	chr1:108815897-108858524	0.07	0.12	0.21	0.08	0.09	0.06	0.1	0.03	0.24	0.08	0.1	0.11	0.08	0.15	0.04	0.07	0.05	0.08	0.11	0.1	0.12	0.12	0.12	0.02	0.32	0.42	0.51	0.43	0.3	0.22	0.57	0.31	0.32	0.34	0.2	0.32
AKR1A1	chr1:45550782-45570051	39.94	47.68	63.22	33.42	37.05	39.62	32	35.31	32.49	45.98	31.86	51.58	61.57	36.34	43.84	45.73	51.58	43.18	31.13	47.74	59.64	50.38	38.77	45.66	24.34	23.69	18.33	27.18	26.51	30.98	30.45	35.13	35.14	33.12	34.41	43.85
AKR1B1	chr7:134442354-134459136	64.85	233.9	340.09	151.75	206.94	154.62	136.28	66.4	86.57	290.93	148.1	235.18	255.01	178.46	172.35	217.17	236.12	208.26	109.97	188.06	261.89	156.13	147.5	229.57	137.6	126.61	91.69	165.04	153.78	144.9	148.01	122.64	191.16	168.59	179.28	212.29
AKR1B10	chr7:134527591-134541414	0.01	0.11	0.14	0.16	0.05	0.15	0.12	0.04	0.05	0.2	0.08	0.15	0.14	0.09	0.17	0.14	0.16	0.25	0.01	0.08	0.06	0.03	0.13	0.17	0.24	0.2	0.17	0.24	0.26	0.25	0.2	0.15	0.35	0.28	0.27	0.31
AKR1B15	chr7:134549096-134579840	0.12	0.64	1.06	1.02	0.88	0.53	0.18	0.17	0.21	0.94	0.51	0.47	0.77	0.48	0.59	1.26	0.73	2.43	0.35	0.91	0.72	0.46	1.24	1.3	4.97	9.42	6.21	6.36	5.18	5.78	7.38	3.17	7.41	10.18	6.99	9.04
AKR1C1	chr10:4963261-4977966	1.08	0.68	0.78	0.57	1.74	3.34	0.63	0.99	0.64	2.48	1.09	0.65	1.52	0.59	0.63	1.37	0.7	0.59	0.46	1.32	1.72	1.32	1.13	1.14	0.37	0.26	0.24	0.23	0.16	0.77	0.43	0.4	0.2	0.59	0.58	0.14
AKR1C2	chr10:4987775-5018033	0.26	0.14	0.25	0.34	0.48	1.03	0.53	0.96	0.54	0.74	0.42	0.59	0.41	0.26	0.39	0.49	0.37	0.23	0.47	0.46	0.34	0.42	0.38	0.3	0.23	0.1	0.33	0.1	0.1	0.21	0.49	0.31	0.16	0.6	0.18	0.58
AKR1C3	chr10:5048765-5107686	1.91	0.29	0.54	0.32	0.72	0.87	1.77	1.21	0.25	0.86	0.75	1.56	0.81	1.21	1.35	1.33	1.25	0.78	0.4	0.65	2.43	2.06	2.02	1.39	2.14	2.82	1	1.78	1.72	1.72	3.64	4.61	1.54	2.35	2.39	5.17
AKR1C4	chr10:5196834-5218947	0.02	0	0	0.02	0	0.06	0	0	0	0.02	0.02	0	0	0	0	0	0.02	0	0	0.01	0	0	0	0	0.1	0.03	0.05	0.1	0	0.03	0	0	0	0.1	0	0
AKR1C6P	chr10:4871666-4916273	0.03	0	0.02	0.02	0	0	0.01	0	0	0	0.02	0	0	0	0	0	0	0	0.01	0	0	0	0.02	0	0	0	0	0.03	0	0.01	0	0	0	0	0	0
AKR1C8P	chr10:5154459-5185187	0.02	0.01	0.03	0	0	0	0	0	0	0	0	0.01	0.01	0	0.02	0	0.02	0	0	0.02	0.01	0	0.02	0.01	0.02	0	0.05	0.03	0.03	0	0.03	0	0.01	0	0.01	0
AKR1D1	chr7:138076431-138118304	0.02	0.08	0.11	0.07	0.03	1.04	0.01	0.11	0.19	0.29	0.28	0.12	0.02	0	0.01	0.13	0.02	0.02	0	0.01	0.03	0.16	0	0.04	0.06	0	0.1	0.07	0.03	0.03	0.08	0.01	0.06	0.02	0.02	0.03
AKR1E2	chr10:4826176-4848059	0.72	0.93	1.39	0.77	0.91	0.87	1	0.97	0.61	1.14	1.13	0.95	1.43	0.92	1.02	0.82	1.29	0.81	0.86	1.11	1.19	0.91	0.68	1.06	0.79	0.62	0.45	0.85	0.58	1.01	0.73	0.93	0.86	1.04	1.09	1.12
AKR7A2	chr1:19302707-19312146	13.3	22.62	24.72	16.42	17.82	16.25	13.8	13.72	14.41	18.09	11.83	20.47	17.15	15.02	14.31	13.37	15.39	14.16	11.4	12.86	17.55	13.39	14.66	17.33	9.68	7.93	6.14	10.27	11.17	12.19	9.72	11.37	14.58	9.83	12.13	12.08
AKR7A2P1	chr1:112911847-112956353	0.32	0.1	0.24	0.41	0.46	0.2	0.16	0.11	0.14	0.32	0.34	0.04	0.05	0.7	0.26	0.31	0.22	0.13	0.41	0.25	0.05	0.21	0.47	0.11	0.09	0.25	0.13	0.27	0.16	0.25	0.2	0.18	0.18	0.14	0.19	0.09
AKR7A3	chr1:19282562-19288786	0.36	0.32	0.6	0.75	0.83	1	0.6	0.1	0.33	0.33	0.58	0.61	0.31	0.48	0.23	0.23	0.34	0.3	0.21	0.11	0.41	0.3	0.2	0.4	0.1	0.43	0.09	0.39	0.15	0.26	0.29	0.17	0.4	0.25	0.18	0.03
AKR7L	chr1:19265981-19274074	0.14	0.18	0.38	0.31	0.27	0.45	0.28	0.13	0.48	0.19	0.43	0.23	0.17	0.33	0.3	0.1	0.11	0.11	0.1	0.15	0.23	0.09	0.2	0.06	0.06	0.25	0.07	0.08	0.05	0.11	0.2	0.14	0.1	0.15	0.09	0.16
AKT1	chr14:104769349-104795743	47.96	83.14	65.64	55.23	58.39	67.6	63.86	43.87	50.56	69.55	57.22	68.93	62.49	54.14	64.32	61.69	55.04	66.2	54.58	58.26	59.54	56.84	53.98	71.42	51.18	50.47	36.13	53.26	54.96	52.73	54.44	63.67	54.15	57.88	48.08	50.58
AKT1S1	chr19:49869032-49888750	35.13	45.88	37.88	33.73	32.19	39.39	36.77	46.3	42.16	36.63	36.21	44.42	33.44	27.2	35.66	30.8	25.8	51.1	32.17	31.63	36.67	32.13	30.57	46.17	51.97	58.59	42.28	51.78	49.14	46.12	37.49	46.39	44.15	42.8	36.57	34.85
AKT2	chr19:40230316-40285395	17.15	19.71	18.71	18.89	18.71	17	16.93	18.46	18.38	17.45	16.17	18.77	15.8	17.35	16.1	15.16	14.68	18.09	17.05	13.89	15.6	13.09	16.89	18.22	19.85	18.58	12.7	19.99	19.08	18.56	18.22	18.01	18.39	18.04	16.93	15.46
AKT3	chr1:243256004-243843584	19.33	8.76	8.7	13.08	8.19	8.87	9.7	27.09	18.59	15.62	14.2	11.57	8.02	11.98	14.03	13.48	10.7	13.75	21.77	12.6	8.54	13	10.38	13.93	27.87	30.44	42.06	23.53	24.03	15.27	15.19	18.25	17.18	16.79	18.98	22.36
AKT3	chr1_KI270763v1_alt:268112-855682	0	0	0	0	0	0	0	0	0	0	0	0	0	0	0	0	0	0	0	0	0	0	0	0	0	0	0	0	0	0	0	0	0	0	0	0
AKTIP	chr16:53434438-53503304	19.94	21.52	22.87	21.7	21.16	21.18	24.89	20.76	23.16	26.44	27.56	25.3	24.76	26.9	26.83	25.57	25.37	31.85	25.93	26.11	31.18	29.78	24.25	27.37	45.05	62.34	58.74	57.17	61.21	41.68	54.3	37.26	70.96	60.6	68.71	78.23
ALAD	chr9:113386311-113401338	30	36.44	23.85	26.81	25.51	30.91	24.69	44.4	34.22	26.42	29.94	28.42	23.13	25.44	28.87	28.6	32.75	20.09	23.9	30.03	30.93	31.45	31.38	26.66	31.95	30.81	29.12	34.3	25.5	27.95	27.72	27.69	21.16	23.86	23.69	23.22
ALAS1	chr3:52198082-52214327	13.18	44.19	31.72	26.85	29.52	29.17	21.12	14.16	23.58	35.74	26.08	35.97	30.69	28.88	25.34	29.4	29.36	32.11	16.64	26.49	32.23	22.69	20.79	31.82	33.99	34.83	31.61	35.83	38.63	25.27	32.59	30.54	39.52	31.3	32.16	27.76
ALAS2	chrX:55009054-55031064	2.36	19.88	11.02	11.33	13.89	36.24	16.66	5.83	19.77	37.47	13.98	10.05	18.1	11.16	11.36	17.67	6.5	14.22	6.49	17.55	7.16	7.13	7.64	15.53	13.53	2.17	14.26	7.06	9.78	8.18	8.45	68.62	11.22	3.99	14.18	2.92
ALB	chr4:73404254-73421412	1.68	29.07	1.01	5.33	0.86	1211.65	18.96	35.86	100.31	240.57	269.79	42.97	26.85	2.36	1.73	196.86	0.65	0.62	2.34	16.23	30.83	255.52	0.83	40.6	0.31	0.05	0.3	0.18	0.12	0.48	0.04	0.13	0.13	0.14	0.03	0.02
ALCAM	chr3:105366712-105576913	8.43	10.85	9.82	21.62	9.83	12.45	11.02	16.74	35.39	8.62	13.93	9.4	11.06	9.92	9.07	10.72	10.56	5.87	11.19	6.9	7.81	11.26	11.31	7.3	4.42	3.64	5.44	3.39	3.97	7.04	3.49	5.71	2.29	4.1	3.2	2.53
ALDH16A1	chr19:49453215-49471048	6.55	10.8	11.23	6.15	8.35	8.35	7.28	6.12	5.56	8.74	7.8	13.58	8.68	6.77	7.85	7.65	9.1	11.11	7.14	7.29	10.89	6.78	7.73	11.84	14.36	9.44	6.61	13.64	15.12	8	13.84	14.09	12.54	13.19	14.12	8.37
ALDH18A1	chr10:95605928-95656810	22.81	28.65	26.29	27.46	33.44	22.35	23.35	14.19	22.37	25.12	22.23	23.5	24.47	20.84	20.54	21.81	21.75	18.51	20.85	17.65	26.83	24.02	18.06	25.26	16.77	17.27	14.03	17.13	16.9	17.32	15.52	16.95	19.27	16.13	13.87	14.24
ALDH1A1	chr9:72900661-72953317	62.05	7.34	3.26	5.78	4.15	8.39	25.57	135.53	31.02	21.45	10.95	26.65	40.1	16.28	33.35	24.89	59.77	31.6	73.35	31.37	16.46	37.14	46.83	20.43	7.47	3.54	18.53	2.39	4.2	25.1	2.05	5.58	1.92	7.23	4.76	1.7
ALDH1A2	chr15:57953423-58065923	272.42	2.04	0.73	2.94	5.85	2.22	36.18	190.49	27.55	17.18	3.63	1.59	1.82	6.03	23.63	2.51	27.69	9.77	65.77	12.38	0.4	31.95	50.97	5.39	3.43	0.1	8.29	0.11	0.16	25.15	0.18	1.34	0.85	0.14	0.79	0.33
ALDH1A3	chr15:100879691-100916625	60.97	5.13	5.62	6.99	10.92	1.89	19.97	11.91	4.05	7.39	4.35	5.49	3.33	4.16	11.93	7.91	5.99	7.15	10.56	4.6	6.57	7.57	6.54	8.67	11.58	9.42	7.59	9.78	7.76	7.02	7.46	7.95	5.54	7.68	8.22	12.52
ALDH1B1	chr9:38392663-38398665	7.35	5.82	4.37	5.01	4.84	6.03	8.73	4.14	7.52	3.74	4.56	3.67	5.39	3.25	4.04	2.94	2.98	3.29	5.17	3.72	2.58	4.94	5.51	3.81	2.06	1.28	2.25	1.74	2.06	3.04	1.58	4.76	1.62	2.03	1.66	1.31
ALDH1L1	chr3:126103560-126210168	0.5	0.1	0.05	0.01	0.15	1.48	0.24	0.64	0.22	0.2	0.15	0.04	0.02	0.03	0.06	0.05	0.06	0.03	0.08	0.01	0.03	0.13	0.08	0.06	0.04	0.01	0.09	0	0.01	0.02	0.02	0.03	0	0.01	0.03	0.08
ALDH1L1-AS1	chr3:126103560-126210168	0.08	0	0	0	0	0	0.06	0	0.3	0	0	0	0	0	0.1	0	0	0	0	0.06	0.08	0	0	0	0	0	0	0	0	0	0	0	0	0	0	0
ALDH1L1-AS2	chr3:126103560-126210168	0.01	0	0	0	0	0	0.01	0.01	0	0	0.04	0	0	0	0.01	0.02	0	0	0.01	0.01	0	0.02	0.01	0	0	0	0	0	0	0.01	0	0	0	0	0	0
ALDH1L2	chr12:105019783-105084563	3.26	2.14	1.91	3.63	2.57	2.65	1.52	3.1	2.99	1.2	2.07	1.09	1.11	0.96	1	0.59	0.89	0.55	2.07	0.62	0.39	1.27	1.4	0.59	0.25	0.2	0.56	0.36	0.32	0.68	0.42	0.55	0.16	0.35	0.23	0.25
ALDH2	chr12:111766886-111809985	10.4	26.56	18.81	24.88	23.56	32.76	19.85	14.5	18.55	14.49	15.33	17.81	21.81	11.15	17.91	14.63	15.89	18.46	14.13	15.41	15.1	14.54	10.99	14.67	5.15	3.63	5.97	3.86	4.94	7.62	4.66	8.18	3.86	4.26	4.83	3.3
ALDH3A1	chr17:19737984-19748433	0.08	0.04	0.09	0.01	0	0.04	0.02	0.05	0	0.01	0	0.01	0.1	0.13	0.08	0.02	0.01	0.01	0.02	0.01	0	0	0.06	0.01	0.02	0	0	0	0	0.04	0	0	0	0	0	0
ALDH3A2	chr17:19648750-19677595	10.41	10.29	6.96	10.15	10.82	7.5	11.57	7.8	7.25	8.25	5.28	8.04	7.82	7.07	6.93	7.91	8.41	5.4	6.99	7.46	7.61	7.03	6.6	7.27	3.58	4.06	4.99	3.76	4.89	4.84	4.36	6.22	4.41	4.97	5.22	4.08
ALDH3B1	chr11:68008546-68029282	34.51	7.2	5.31	5.34	7.68	6.25	17.52	39.2	8.2	8.35	6.86	10.44	16.11	7.74	12.1	10.67	13.51	9.84	14.46	9.6	10.78	13.17	15.4	8.99	6.29	2.96	4.58	2.91	5.8	8.85	4.7	7.62	3.9	6.94	4.62	3.32
ALDH3B2	chr11:67662161-67681214	1.13	4.09	6.14	4.04	2.97	2.48	3.99	0.84	3.81	5.31	5.48	2.05	2.89	2.19	5.61	4.2	2.2	13.01	4.16	4.17	4.53	3.3	2.1	5.94	34.41	43.99	32.8	36.87	28.59	21.02	21.82	22.66	37.58	27.22	22.15	24.47
ALDH4A1	chr1:18871429-18902799	3.6	34.5	24.35	17.34	21.22	15.55	13.84	3.93	12.09	26.37	16.36	25.65	21.15	20.22	16.08	22.5	24.02	27.05	8.51	14.66	29.05	12.6	14.94	33.7	15.55	14.71	6.5	23.45	23.28	18.86	15.39	12.19	21.82	13.3	13.63	12.98
ALDH5A1	chr6:24494968-24537207	3.38	4.12	4.13	4.36	2.91	3.59	3.52	4.88	2.7	4.34	4.04	5.75	3.43	4.16	2.59	4.12	4.77	3.3	2.4	2.62	4.75	3.77	3.75	7.28	2.87	2.7	3.29	3.17	3.22	3.29	3.11	2.65	2.19	2.2	2.96	2.07
ALDH6A1	chr14:74019355-74084493	6.81	5.7	6.97	7.66	6.94	6.49	9.99	7.03	5.21	6.64	6.54	6.67	5.41	6.48	5.32	5.88	6.16	4.41	4.16	5.08	5.9	4.69	5.3	6.57	4.89	4.1	5.02	4.99	4.66	4.35	3.73	3.87	3.73	4.15	3.68	4.06
ALDH7A1	chr5:126541840-126595390	10.83	49.42	61.99	36.31	39.3	40.79	27.36	17.47	29.36	47.53	35.57	47.22	34.78	42.23	33.08	36.53	31.91	33.36	19.78	28.76	44.77	24.61	28.93	37.62	13.86	13.55	14.68	16.77	15.19	20.05	13.31	16.4	17.39	14.31	13.39	17.96
ALDH8A1	chr6:134917389-134950122	1.57	0.34	0.04	1.66	0.36	1.46	5.58	2.55	0.31	0.3	0.31	0.19	0.18	0.28	1	0.2	0.19	0.19	0.42	0.32	0.14	0.78	0.4	0.14	0.2	0.16	0.8	0.2	0.19	0.21	0.15	0.01	0.08	0.08	0.11	0.12
ALDH9A1	chr1:165662211-165698663	37.22	29.57	25.93	23.04	27.56	18.83	22.71	37.2	15.94	20.85	19.49	24.93	32.48	26.61	24.4	27.82	30.53	23.39	26.79	30.67	33.93	24.63	25.79	27.07	16.95	12.56	14.42	16.23	16.11	20.02	13.29	20.48	20.34	17.08	22.78	18.41
ALDOA	chr16:30053089-30070420	410.62	452.04	406.49	309.09	437.16	330.76	327.05	372.85	393.18	392.29	336.03	332.37	295.72	270.85	299.95	264.13	282.93	338.55	380.27	286.47	312.39	359.43	283.57	323.33	240.03	215.94	187.6	207.73	213.87	258.04	188.87	283.31	238.94	206.74	197.33	160.88
ALDOB	chr9:101420559-101435780	0.06	0.5	0.02	0.16	0.03	18.71	0.39	0.62	1.49	3.9	4.22	0.71	0.33	0.06	0.01	2.28	0.05	0.08	0.06	0.29	0.37	2.91	0.03	0.65	0.05	0	0.04	0.05	0.05	0.07	0.01	0.07	0.01	0.01	0.02	0
ALDOC	chr17:28573114-28576933	31.79	7.63	2.36	5.69	5.08	4.15	3.71	13.32	7.34	3.21	2.86	1.92	1.89	2.49	2.39	1.16	2.84	2.63	7.62	2.06	1.06	8.54	5.94	1.56	0.72	0.29	0.79	0.55	0.42	2.91	0.62	1.05	0.58	0.46	1	0.48
ALG1	chr16:5071808-5097820	4.06	3.25	3.08	2.53	2.98	2.02	2.65	3.23	2.52	3.25	1.99	3.05	3.36	2.54	2.62	2.74	2.98	2.44	2.78	2.7	2.93	3.14	3	2.89	1.93	1.73	1.07	1.6	1.92	2.37	1.97	2.35	2.41	2.05	2.03	2.38
ALG10	chr12:34022280-34028301	1.23	1.6	2.12	1.94	2.34	1.15	1.89	1.14	1.63	2.15	1.84	1.68	1.56	1.56	1.65	1.93	1.91	1.41	1.59	1.78	1.67	1.38	1.66	1.81	1.29	1.83	1.9	2.27	1.84	1.69	1.76	1.27	1.86	1.55	2.01	1.71
ALG10B	chr12:38316754-38329726	1.92	3.8	4.81	3.82	5.31	3.42	3.78	1.33	2.92	4.48	4.92	3.65	3.6	5.24	3.32	4.04	4.13	2.75	2.75	3.13	3.97	2.76	4.02	3.26	1.66	2.07	1.52	2.56	2.27	2.96	3.21	2.32	2.04	2.3	2.48	2.7
ALG11,UTP14C	chr13:52012386-52033600	10.25	9.63	9.16	11.93	9.19	9.19	9.26	9.04	10.85	11.2	10.42	9.77	9.8	10.14	11.13	12.59	12.75	9.43	11.87	11.74	9.39	10.55	10.96	11.37	14.42	17.01	14.36	15.38	16.29	12.12	13.06	11.31	13.16	11.31	12.1	14.24
ALG12	chr22:49903205-49918458	8.55	11.14	8.1	8.48	9.63	8.98	9.84	8.83	8.83	9.3	8.31	10.17	9.58	7.33	8.82	9.43	8.67	11.12	7.2	7.99	11.08	8.09	8.92	12.97	14.85	15.09	9.3	16.37	15.9	13.56	14.01	13.91	14.73	14.26	12	11.15
ALG13	chrX:111681117-111760647	10.8	6.69	10.46	8.54	7.06	8.78	9.68	10.43	7.33	7.13	8.42	6.03	7.28	7.93	6.83	7.68	7.41	7.06	8.64	6.99	7.24	7.8	7.45	6.45	7.89	9.8	9.56	8.63	7.2	6.94	8.17	7.24	8.22	8.46	9.75	10.57
ALG14	chr1:94982722-95072951	14.13	10.15	17.43	9.02	10.2	7.49	9.94	15.47	7.52	9.14	6.78	8.26	8.87	7.32	8.9	7.79	9.59	8.29	8.76	8.71	9.33	10.93	10.3	7.76	6.62	9.69	7.8	9.08	8.83	10.37	7.18	6.88	9.18	8.46	11.12	12.96
ALG1L	chr3:125916600-125937044	0.53	1.56	3.98	0.72	1.5	1.84	1.58	0.54	0.72	4.54	1.13	2.51	0.7	0.81	1.63	2.21	2.44	0.88	0.71	1.44	3.28	1.7	1.17	2.15	0.55	0.51	0.71	0.89	0.91	0.65	1.04	1.21	1.57	1.02	1.8	1.42
ALG1L2	chr3:130081830-130111433	0.27	0.33	0.67	0.71	0.58	0.22	0.26	0.18	0.12	0.36	0.11	0.13	0.25	0.09	0.22	0.28	0.18	0.19	0.19	0.44	0.21	0.2	0.22	0.23	0.39	0.63	0.25	1.62	0.52	0.51	0.56	0.04	0.2	0.57	0.14	0.69
ALG1L9P	chr11:71787510-71813859	0.69	0.47	0.45	0.47	0.75	0.67	0.46	0.25	0.41	0.3	0.51	0.39	0.35	0.34	0.33	0.31	0.42	0.35	0.52	0.25	0.26	0.32	0.38	0.32	0.22	0.75	0.39	0.41	0.27	0.3	0.48	0.58	0.28	0.23	0.29	0.4
ALG2	chr9:99216424-99221964	22.42	15.97	14.68	14.54	17.42	14.69	16.97	19.58	13.7	14.89	15.73	15.04	16.74	14.38	16.26	15.5	15.2	17.15	16.84	15.06	17.26	16.35	16.87	16.79	20.03	24.87	24.44	21.82	21.14	19.58	22.22	19.29	25.42	21.67	20.42	24.05
ALG3	chr3:184230528-184249525	17.27	22.78	16.66	17.54	19.66	15.88	17.34	18.32	22.59	21.13	17.13	22.25	17.93	14.47	18.18	18.34	15.49	25.3	18.12	17.96	21.21	19.8	16.67	24.82	28.76	33.73	22.58	25.71	25.73	22.62	22.31	23.34	26.82	20.77	21.91	18.3
ALG5	chr13:36949770-36999367	33.36	20.96	37.34	20.06	20.93	15.81	21.57	44.13	21.79	21.11	17.43	19.15	21.95	18.66	24.9	20.91	21.31	22.75	27.82	23.16	21.86	28.28	24.75	18.25	30.52	34.47	26.76	31.76	29.27	28.91	27.2	22.17	34.46	27.13	38.66	46.94
ALG6	chr1:63367589-63438562	3.96	5.69	6.45	5.2	5.91	5.01	5	3	3.21	6.91	5.2	4.71	5.1	6.02	5.36	5.59	5.82	4.52	4.01	4.76	6.73	4.19	4.52	5.6	4.93	6	5.58	6.16	7.26	5.42	6.94	4.16	6.37	5	6.4	6.91
ALG8	chr11:78100941-78139653	15.47	18.65	15.18	16.41	17.91	14.44	14.25	14.05	9.71	17.45	13.93	13.18	16.18	12.58	12.47	13.2	12.12	12.52	12	14.67	17.11	16.89	13.38	15.14	13.47	15.09	13.3	15.5	16.37	14.26	14.07	14.02	15.31	14.01	14.51	17.33
ALG9	chr11:111782194-111871581	4.33	4.16	4.42	4.33	4.94	4.04	4.56	3.48	4.09	4.6	3.68	3.79	3.53	3.21	3.06	3.97	3.18	3.84	4.13	4.01	3.04	3.64	3.04	3.82	5.12	5.94	5.34	5.85	5.86	4.51	4.66	3.91	5.97	4.95	5.18	4.52
ALK	chr2:29192773-29921611	0.03	0.02	0.01	0.03	0	0.02	0.03	0	0.04	0.04	0.04	0.09	0.02	0.05	0.15	0.07	0.39	0.07	0.04	0.01	0.01	0.04	0.02	0.04	0.03	0.02	0.02	0.03	0.03	0.01	0.02	0.04	0.02	0.01	0.01	0.01
ALKBH1	chr14:77672405-77708013	3.84	4.19	4.34	3.99	4.38	3.61	3.72	3.41	3.61	4.64	3.93	4.72	4.71	4.16	3.96	5.08	4.52	4.95	3.29	4.58	4.77	4.06	4.28	4.96	4.49	4.75	4.69	4.62	4.92	4.03	4.26	4.35	4.88	5.03	5.14	6.12
ALKBH2	chr12:109088187-109093488	11.64	8.91	13.56	9.85	8.67	9.98	8.86	9.95	9.73	6.88	7.06	7.07	7.53	7.1	7.19	5.54	6.18	6.21	6.51	6.49	8.02	7.34	6.29	5.84	4.34	2.43	3.42	3.51	3.31	4.9	3.97	4.88	5.47	4	4.56	6.26
ALKBH3	chr11:43880806-43920944	10.88	6.15	6.27	5.92	5.28	5.34	7.2	12.47	3.4	4.73	6.12	5.14	6.75	5.67	7.51	5.24	5.66	4.99	5.74	6.11	4.72	7.26	6.78	6.35	3.63	3.43	7.57	3.16	4.49	4.23	4.39	8.89	4.86	4.89	6.48	4.34
ALKBH3-AS1	chr11:43880806-43920944	0.09	0.02	0.05	0.13	0.12	0.09	0.18	0.02	0.08	0	0.09	0.02	0.04	0.21	0.11	0.02	0.07	0.06	0.02	0.03	0.03	0.01	0.07	0.11	0.04	0.08	0.11	0.02	0	0.05	0.1	0.02	0.01	0.03	0	0
ALKBH4	chr7:102433529-102464874	2.81	5.61	6.72	4.15	4.57	4.91	4.32	3.02	3.86	5	3.74	5.54	5.93	3.93	4.02	4.03	4.94	4.87	3.15	4.6	6.28	3.98	3.9	5.26	4.34	4.23	2.52	4.85	4.91	4.01	4.48	4.57	5.41	5.39	4.72	5.03
ALKBH5	chr17:18183552-18209953	23.97	23.62	19.25	19.11	20.68	19.24	22.39	21.25	16.84	22.13	19.48	24.04	22.77	18.65	21.32	20.12	20.29	24.25	25.13	21.34	23.14	20.34	22.9	25.67	26.71	22.3	20.35	26.34	28.83	24.54	26.39	27.13	28.78	28.22	21.22	18.86
ALKBH6	chr19:36009115-36014243	9.47	11.72	12.86	6.79	9.31	10.86	8.62	8.55	7.08	7.81	10.03	10.21	10.56	11.82	8.43	7.48	7.97	10.54	8.86	8.71	10.46	7.82	9.5	10.22	7.23	8.27	6.38	8.57	7.68	9.05	8.4	8.52	8.46	8.29	8.93	7.77
ALKBH7	chr19:6372432-6375250	21.91	23.22	41.8	29	20.56	20.21	18.25	26.01	23.02	16.87	16.55	22.1	22.42	17.14	22.51	14.69	18.25	23.66	21.62	15.84	22.68	18.17	20.13	17.74	19.36	16.13	10.57	22.79	20.45	21.32	22.3	18.56	25.69	22.55	25.92	27.78
ALKBH8	chr11:107502726-107565735	2.3	1.79	2.22	2.42	2.04	2.33	2.7	3	2.78	2.81	2.6	2.1	2.32	2.53	3.4	2.47	2.54	1.75	3.31	2.91	2.27	3.25	2.54	2.5	1.94	2.21	1.77	1.39	1.78	1.98	2.12	1.71	1.51	1.51	1.76	2.03
ALLC	chr2:3658195-3702670	0.26	0.09	0.26	0.04	0.04	0.08	0.06	0.03	0.02	0.03	0	0.03	0.03	0.08	0	0.06	0.07	0.03	0.12	0.05	0.04	0.05	0.03	0.03	0	0.06	0.11	0	0.08	0.07	0.02	0	0.1	0.08	0.02	0.08
ALMS1	chr2:73385757-73609919	1.82	1.26	1.13	2.2	1.75	1.98	2.41	1.88	2.16	1.75	2.28	1.25	1.4	2.08	1.6	1.9	1.73	0.99	1.92	1.62	1.32	1.55	1.81	1.64	1.65	1.68	2.09	1.36	1.65	1.56	1.36	1.34	1.08	0.9	0.87	1.01
ALMS1-IT1	chr2:73385757-73609919	0.22	0.21	0.48	0.42	0.37	0.55	0.31	0.12	0.18	0.22	0.7	0.13	0.2	0.32	0.08	0.22	0.26	0.15	0.36	0.13	0.24	0.2	0.56	0.21	0.26	0.4	0.94	0.32	0.37	0.4	0.23	0.06	0.23	0.38	0.24	0.44
ALMS1P	chr2:73644918-73685567	0.11	0.11	0.08	0.09	0.12	0.11	0.15	0.01	0.07	0.03	0.18	0.05	0.1	0.12	0.05	0.13	0.06	0.12	0.12	0.12	0.09	0.19	0.23	0.14	0.1	0.07	0.17	0.1	0.04	0.11	0.09	0.11	0.17	0.11	0.08	0.09
ALOX12	chr17:6985122-7012334	2.37	1.19	0.69	0.62	0.99	0.77	2.91	0.64	0.51	0.62	0.51	0.54	0.71	0.52	3.96	0.59	0.63	0.59	2.25	0.37	0.65	1.61	0.53	0.48	0.79	0.41	0.64	0.73	0.57	0.43	0.87	0.77	0.78	0.8	0.71	0.64
ALOX12-AS1	chr17:6985122-7012334	2.06	0.83	2.06	0.73	0.73	0.93	1.31	2.03	0.41	1.18	0.43	0.89	1.17	0.81	0.65	0.69	1.09	1.15	1.29	1.07	0.85	0.93	0.38	0.58	1.73	1.32	0.64	1.51	1.54	1.31	1.41	1.25	1.56	1.33	2.14	2.15
ALOX12B	chr17:8072635-8087703	0	0	0.01	0.01	0.01	0.03	0.02	0	0.02	0	0.03	0.02	0.02	0	0	0	0	0.01	0.02	0.02	0	0	0.02	0	0.01	0	0	0.01	0	0.01	0	0	0	0	0.01	0
ALOX12P2	chr17:6853575-6900349	0.17	0.05	0	0.03	0.08	0.07	0.15	0.16	0.01	0.02	0.03	0	0.03	0.07	0.01	0.02	0.04	0.02	0.01	0.02	0.03	0.04	0.13	0.01	0.03	0	0	0.02	0.01	0.05	0	0	0.03	0.04	0.03	0
ALOX15	chr17:4630918-4641665	0.42	0.65	0.68	0.31	0.57	2.97	1.16	0.51	0.66	0.2	0.13	0.3	0.19	0.26	0.14	0.08	0.13	0.15	1.19	0.62	0.09	0.34	0.4	0.18	0.24	0.01	0.11	0.01	0.15	0.22	0.04	0.05	0.08	0.04	0.47	0.01
ALOX15B	chr17:8039039-8049133	2.85	0.06	0.15	0.71	0.08	0.16	0.11	3.09	1.17	0.37	0.55	0.16	0.19	0.11	0.1	0.61	0.38	0.49	2.06	0.24	0.07	0.91	0.26	0.19	0.07	0.03	0.23	0.03	0.01	0.11	0	0.03	0.01	0	0.04	0.01
ALOX15P1	chr17:6657718-6661382	0	0.04	0	0	0.05	0.04	0.09	0	0.05	0	0	0.03	0	0	0	0	0.05	0.12	0.04	0	0	0	0.04	0.04	0	0	0	0	0	0	0.05	0.06	0	0	0.06	0
ALOX5	chr10:45374175-45453121	6.27	3.33	3.41	3.13	3.86	3.6	4.42	12.57	5.42	11.57	7.69	14.15	10.51	5.48	11.57	15.97	12.89	19.55	15.89	11.89	13.23	9.23	12.28	13.11	18.74	25.43	15.23	22.97	21.37	16.32	26.29	17.35	23.77	12.07	26.22	25.22
ALOX5	chr10_GL383546v1_alt:215006-293952	0	0	0	0	0	0	0	0	0	0	0	0	0	0	0	0	0	0	0	0	0	0	0	0	0	0	0	0	0	0	0	0	0	0	0	0
ALOX5AP	chr13:30713477-30764428	35.95	7.46	11.26	12.72	13.18	23.02	17.29	83.4	16.96	25.68	17.93	18.51	36.3	14.3	35.01	38.5	43.78	41.68	44.76	34.19	44.63	50.95	10.5	30.93	32.16	14.8	39.78	14.44	36.71	14.39	18.25	40.76	22.59	24.7	36.82	27.62
ALOXE3	chr17:8095899-8118916	0.14	0.08	0.07	0.13	0.15	0.14	0.08	0.03	0.22	0.08	0.3	0.1	0.12	0.13	0.13	0.09	0.1	0.9	0.34	0.18	0.06	0.26	0.27	0.12	1.08	1.12	0.83	1.12	0.73	1.07	1.29	0.42	1.09	0.53	1.01	0.58
ALPI	chr2:232456111-232460745	0	0	0.01	0	0	0.01	0	0	0	0	0.01	0	0.01	0	0	0	0	0	0	0	0.01	0	0	0	0	0.01	0	0	0	0	0	0	0	0	0	0
ALPK1	chr4:112297342-112442608	4.13	2.23	2.16	2.83	2.8	2.43	2.89	3.95	2.27	2.67	3.1	3.15	3.01	3.28	3.14	3.06	3.19	2.86	3.85	3.5	2.95	2.79	3.26	2.99	3.89	4.74	3.87	4.86	3.21	3.46	4.49	3.91	3.39	3.58	3.97	3.64
ALPK2	chr18:58481249-58628957	10.36	0.64	0.42	2.37	0.79	1.68	2.19	6.91	2.05	0.51	0.87	0.44	1.04	0.48	0.61	0.24	1.33	0.39	2.73	0.67	0.14	1.67	2.15	0.46	0.33	0.11	0.43	0.19	0.14	1.06	0.2	0.26	0.09	0.23	0.09	0.11
ALPK3	chr15:84816679-84873482	0.78	0.85	1.32	1.46	1.46	1.43	1.03	0.61	1.22	1.15	0.73	1.88	1.46	0.79	1.33	1.24	0.99	1.75	1.28	1.18	1.02	0.97	0.74	0.87	5.12	3.74	3.84	4.07	4.23	3.05	4.8	3.19	3.74	4.86	3.29	3.88
ALPL	chr1:21509364-21578412	3.48	0.63	0.23	1.09	0.9	0.84	0.66	4.19	0.55	1.07	0.73	0.39	0.43	0.42	0.57	1.28	1.11	2.63	1.04	1.36	0.58	0.51	0.72	1.21	1.55	0.56	0.98	0.5	0.49	0.75	0.59	1.31	0.75	0.69	1.29	0.84
ALPP	chr2:232378533-232382889	0.13	0.68	7.91	1.77	0.59	0.41	0.5	0.31	1.22	2.29	1.68	2.08	1.6	4.51	3.25	22.14	1.74	63.18	12.43	27.19	7.62	3.63	12.84	20.32	1244.83	1100.82	570.01	807.81	1013.81	759.49	746.7	676.55	699.97	793.97	737.27	520.05
ALPPL2	chr2:232406841-232410714	0.01	0.04	0.14	0.07	0.09	0.03	0.04	0.01	0.07	0.05	0.1	0.06	0.04	0.01	0.07	0.09	0.04	0.56	0.04	0.08	0.07	0.03	0.69	0.09	0.23	1.59	3.41	0.61	29.09	0.91	1.64	5.56	0.55	1.03	1.42	0.72
ALS2	chr2:201700262-201781172	4.25	4.07	3.79	5.55	4.98	4.98	4.67	4.22	4.91	5.23	5.64	4.87	4.44	5.38	5.06	5.34	4.99	4.06	5.53	5.03	4.59	4.37	4.94	4.69	4.54	4.5	4.97	5.48	5.19	4.51	5.06	4.83	5.39	5.06	4.42	5.05
ALS2CL	chr3:46668994-46693704	2.43	3.63	2.85	3.1	2.6	6.54	5.15	1.75	5.1	3.06	11.82	4.38	4.81	8.65	5.71	3.54	3.39	6.17	8.63	4.82	4.82	7.63	6.6	5.07	6.69	5.24	4.19	4.89	5.37	5.96	9.72	5.36	6.22	7.56	8.71	6.12
ALS2CR11	chr2:201487420-201619182	0.61	0.26	0.27	0.32	0.41	0.3	0.27	0.43	0.25	0.32	0.42	0.18	0.22	0.27	0.3	0.23	0.23	0.16	0.14	0.11	0.13	0.24	0.3	0.22	0.09	0.09	0.12	0.1	0.18	0.16	0.16	0.06	0.16	0.07	0.12	0.21
ALS2CR12	chr2:201288270-201357398	0.59	0.26	0.37	0.96	0.44	0.78	0.56	0.79	0.58	0.34	0.47	0.2	0.26	0.48	0.29	0.4	0.25	0.28	0.36	0.24	0.12	0.18	0.35	0.21	0.5	0.52	0.6	0.78	0.45	0.36	0.38	0.57	0.58	0.39	0.34	0.52
ALX1	chr12:85280257-85301783	0	0.16	0.17	0.5	0.04	0.1	0.12	0.02	0.31	0.12	0.04	0.09	0.04	0.12	0.04	0.03	0.02	0.05	0	0.09	0.13	0.02	0.03	0.02	0	0	0	0	0	0.02	0	0	0	0	0.03	0
ALX3	chr1:110060374-110070700	0.98	0.7	0.65	1.07	0.82	0.97	0.5	0.41	1.18	0.64	0.82	0.65	0.77	1.08	0.28	0.57	0.63	0.73	0.52	0.45	0.67	0.33	0.68	0.76	0.45	0.46	0.3	0.45	0.78	0.63	0.69	0.94	0.46	0.81	0.53	0.28
ALX4	chr11:44260727-44310166	0.01	0.01	0	1.4	0	0.07	0.06	0	0.42	0.02	0.03	0.01	0	0.01	0	0.01	0.01	0.01	0.01	0.01	0	0	0.01	0.01	0.01	0.01	0	0.01	0.01	0	0.02	0.01	0	0	0	0.01
ALYREF	chr17:81887834-81900533	35.48	107.75	116.53	61.33	64.97	69.44	50.66	33.29	50.1	81.6	57.96	75.56	58.33	48.23	46.37	54.77	49.21	64.35	41.65	48.44	61.29	54.5	42.25	72.8	40.14	43.12	37.4	48.16	43.07	44.54	42.67	51.35	56.48	46.69	44.32	44.18
AMACR,C1QTNF3,C1QTNF3-AMACR	chr5:33986985-34124528	6.21	5.74	7.94	8.41	7.37	6.62	7.34	7.11	6.57	6.51	6.35	9.53	7.76	6.81	7.29	6.87	7.06	5.92	5.25	6.72	8.9	6.39	5.79	7.4	4.77	4.75	6.72	5.4	4.5	4.76	5.65	6.33	4.34	6.22	6.99	6.18
AMBN	chr4:70592257-70607287	0	0	0	0	0	0.01	0.02	0	0	0	0	0	0	0	0	0.01	0.02	0	0	0	0.01	0.01	0	0	0	0	0	0	0	0	0	0	0	0	0	0
AMBP	chr9:114060127-114078472	0.15	3.27	0.15	0.8	0.89	62.42	2.43	2.59	5.39	16.01	10.89	3	1.23	0.05	0.35	8.32	0.04	0.07	0.16	0.61	1.41	10.36	0.03	2.02	0	0	0	0	0	0.02	0.02	0	0	0	0.02	0
AMBRA1	chr11:46396411-46594069	4.32	5.75	4.94	4.59	5.29	4.24	4.46	4.72	4.58	4.93	4.44	5.7	4.95	4.49	4.16	4.92	4.71	6.06	4.9	4.67	5.44	4.06	4.57	5.73	9.14	9.3	6.53	9.51	10.12	7	8.91	7.44	8.26	8.16	6.42	5.79
AMD1	chr6:110609977-110895712	32.81	29.74	24.9	29.77	29.82	27.48	28.52	28.75	29.14	28.06	22.43	24.74	27.02	27.93	31.22	28.39	25.61	44.17	34.4	30.73	25.74	28.17	26.89	25.25	54.34	92.37	89.95	64.96	63.88	50.02	61.92	43.02	79.35	64.65	66.56	84.94
AMDHD1	chr12:95943292-95968592	0.08	0.37	0.45	0.25	0.35	1.19	0.24	0.42	0.26	0.46	0.46	0.65	0.48	0.27	0.55	0.42	0.55	0.44	0.33	0.59	0.31	0.4	0.26	0.54	0.26	0.14	0.1	0.21	0.15	0.17	0.19	0.11	0.17	0.23	0.15	0.27
AMDHD2	chr16:2520361-2531408	8.72	9.88	9.6	7.12	7.78	7.92	6.79	7.96	6.36	9.69	8.21	17.23	13.04	11.46	10.8	10.57	11.36	15.37	10.45	9.8	11.96	9.18	9.25	12	10.35	8	5.74	9.78	11.07	9.55	13.53	10.9	14.77	13.86	12.1	11.14
AMELX	chrX:11137542-11665701	0	0	0	0	0	0.03	0.05	0	0	0	0	0	0	0	0	0	0	0	0	0	0	0	0	0	0	0.13	0	0	0	0.02	0.09	0.11	0	0	0.05	0
AMELY	chrY:6865917-6874027	0	0.23	0.32	0	0.16	0.28	0	0	0.08	0	0	0	0.03	0	0	0	0.13	0	0.03	0.07	0.03	0	0	0	0	0.81	0	0.62	0	0.32	0	0	0	0.13	0	0.11
AMER1	chrX:64185116-64205744	0.41	0.83	0.62	0.91	0.96	0.7	0.62	0.37	0.72	0.79	0.54	0.77	0.56	0.43	0.67	0.67	0.58	0.44	0.48	0.62	0.58	0.39	0.53	0.72	0.4	0.48	0.34	0.53	0.47	0.49	0.52	0.68	0.37	0.4	0.38	0.32
AMER2	chr13:25161678-25172283	0.01	0.04	0.01	0.07	0.02	0.11	0.07	0.08	0.36	0.09	0.14	0.02	0.01	0.02	0.01	0.11	0.09	0.09	0.06	0.03	0.02	0.03	0.04	0.05	0.01	0.04	0.35	0.09	0.04	0.05	0.08	0.04	0	0.02	0.09	0.04
AMER3	chr2:130755503-130768134	0.01	0	0	0	0	0.01	0.07	0.01	0.04	0.01	0.01	0.01	0	0	0	0.01	0.01	0.02	0	0.01	0	0.01	0.01	0	0	0	0	0	0	0.01	0	0	0	0	0.01	0
AMFR	chr16:56361451-56425538	38.96	28.51	28.63	25.45	27.24	24.7	25.31	41.89	23.29	32.38	27.11	42.41	38.38	32.65	35.39	37.3	41.34	53.96	31.54	32.12	37.69	29.17	37.22	45.47	64.57	67.46	52.12	74.42	89.42	61.74	76.57	48.02	84.62	68.02	50.24	56.98
AMH,MIR4321	chr19:2249113-2252073	0.06	0.21	0.4	0.24	0.19	1.49	0.45	0.03	0.14	0.11	0.52	0.46	0.28	0.34	0.26	0.1	0.57	1.98	0.44	0.22	0.97	0.2	0.41	0.64	0.41	0.3	0.16	0.42	0.85	0.33	1.12	0.66	0.83	1.43	0.96	0.91
AMHR2	chr12:53423854-53431534	0.03	0.07	0.08	0.08	0.07	0.04	0.07	0.03	0.17	0.03	0.05	0.01	0	0	0.02	0.01	0	0.04	0.01	0.03	0.01	0.03	0.04	0.01	0.02	0	0	0.02	0.06	0.02	0	0	0.02	0.02	0	0
AMICA1	chr11:118193726-118225094	2.55	0.89	1.28	1.35	1.51	1	1.1	5.17	1.44	1.87	1.5	0.85	1.88	1.2	1.99	2.6	2.35	3.48	5.3	3.78	1.19	3.49	1.84	1.39	3.06	2.08	3.56	1.88	1.23	1.56	1.69	4.77	3	2.56	3.58	3.35
AMIGO1	chr1:109506823-109509714	0.71	1.43	0.46	1.07	1.36	0.31	0.7	1.65	1.41	1.38	0.79	2.41	1.5	0.43	2.09	1.48	0.73	0.63	0.9	0.48	1.95	0.91	1.84	1.98	3.14	3.67	2.4	3.35	3.06	2.82	2.52	0.75	2.49	0.72	0.68	3.42
AMIGO2	chr12:47075706-47236663	4.9	10.16	4.41	10.2	8.02	10.94	12.77	4.79	11.9	6.51	5.77	10.44	13.47	9.66	9.74	10.43	10.05	10.09	9.07	7.27	9.02	8.54	9.61	10.05	2.97	2.44	5.13	1.33	2.91	5.66	4.63	3.9	3	4.67	3.46	2.03
AMIGO3	chr3:49689516-49723974	1.05	1.42	1.62	1.53	1.34	1.65	1.27	0.75	1.49	1.07	1.3	1.37	1	1.27	0.8	0.98	1.02	2.11	1.06	0.94	1.21	0.88	0.96	1.28	2.05	1.82	1.18	2.18	1.46	1.41	2.01	2.06	1.77	2.7	1.35	1.08
AMMECR1	chrX:110194185-110456334	3.38	8.79	8.82	8	9.08	9.88	5.63	2.65	6.91	7.68	7.33	6.68	6.48	7.9	5.42	7.82	7.08	8.5	5.01	7.8	7.31	5.82	4.75	6.2	12.27	16.83	16.05	13.9	12.78	10.71	11.19	8.23	11.35	9.57	9.22	11.1
AMMECR1L	chr2:127861630-127885940	10.33	6.36	6.1	6.4	6.74	6.72	7.13	9.24	7.15	6.96	6.89	6.63	6.89	8.23	7.74	7.44	7.55	7.43	9.33	8.2	6.57	8.52	8.67	7.23	7.75	8.28	7.35	7.54	8.76	8.13	8.19	8	8.31	8.09	7.35	7.81
AMN	chr14:102922655-102930842	0.1	0.89	0.64	0.35	0.46	2.84	0.44	0.12	0.34	0.72	0.8	0.56	0.42	0.39	0.46	0.4	0.17	0.35	0.28	0.17	0.4	0.42	0.95	0.39	0.74	0.43	0.18	0.49	0.58	0.81	0.61	0.19	0.34	0.4	0.46	0.39
AMN1	chr12:31671136-31729174	4	2.15	2.95	2.72	2.94	2.16	3.01	4.91	2.72	2.22	2.23	2.55	2.74	3.01	2.78	2.94	2.34	3.37	3.55	2.93	3.01	2.95	2.98	2.54	5.37	4.79	5.33	4.57	3.72	4.33	4.42	4.22	4.78	5.07	5.71	6.74
AMOT	chrX:112774876-112840815	2.16	21.22	22.88	18.44	20.62	17.9	12.17	3.67	25.4	32.83	26.75	24.37	20.11	23.19	15.69	26.06	24.21	16.79	14.08	21.65	26.69	16.47	15.21	30.22	18.58	13.2	11.94	19.63	18.62	16.33	12.54	16.15	15.45	16.58	8.67	12.49
AMOTL1	chr11:94768341-94876753	3.61	14.88	12.92	19.63	14.72	13.07	9.62	3.26	15.36	20.06	15.98	17.55	16.15	16.21	13.25	17.86	14.47	16.07	12.96	14.96	15.32	10.13	11.83	20.56	20.09	16.82	14.78	16.28	20.63	14.94	17.97	15.14	15.34	16.75	13.15	13.09
AMOTL2	chr3:134355344-134375417	24.34	19.92	12.16	18.93	20.93	21.48	15.67	23.11	23.66	18.26	28.24	21.41	18.97	22.52	21.98	20.97	19.66	26.21	33.48	18.66	22.84	27.35	32.37	26.88	27.76	30.22	23.59	23.37	27.11	27.06	31.43	33.9	23.58	23.86	21.95	20.87
AMPD1	chr1:114673098-114695618	0	0	0	0.01	0	0	0	0	0.01	0	0.02	0	0	0	0	0	0	0	0.01	0	0	0	0	0	0	0.02	0	0	0	0.01	0.01	0.04	0.01	0.01	0	0
AMPD2	chr1:109619812-109632055	8.97	9.54	8.07	11.08	9.06	9.87	8.08	6.32	11.59	7.05	8.5	8.85	9.72	9.45	8.34	7.62	7.72	8.26	9.68	7.1	9.79	8.29	9.18	8.93	7.83	8.13	5.49	6.21	7.05	7.88	9.37	10.1	6.22	8.88	7.28	6.2
AMPD3	chr11:10450320-10507579	6.23	1.31	1.42	1.29	1.82	1.75	2.36	8.01	3.62	2.29	2.46	1.93	2.15	2.05	3.39	2.83	2.8	4.17	7.71	3.54	1.66	4.64	2.92	2.59	4.86	7.63	6.82	5.95	5.88	4.51	4.35	2.94	5.11	4.76	4.73	5
AMPH	chr7:38383695-38631567	2.57	0.08	0.08	0.24	0.14	0.11	0.52	1.73	1.59	0.22	0.15	0.05	0.07	0.17	0.2	0.12	0.19	0.17	0.89	0.13	0.07	0.41	0.38	0.11	0.16	0	0.15	0	0.02	0.2	0	0	0.02	0	0.01	0.01
AMT,NICN1	chr3:49416777-49429324	4.29	6.78	7.21	6.44	7.61	9.44	6.69	3.89	5.34	4.77	7.48	7.06	6.35	7.43	5.37	5.12	4.81	6.64	3.61	4.33	8.43	4.68	5.65	6.56	6.26	4.34	3.8	4.88	5.27	4.96	5.58	4.01	5.06	5.16	6.68	4.81
AMTN	chr4:70518571-70532743	0	0	0	0	0	0	0	0	0	0	0	0	0	0	0	0	0	0	0	0	0	0	0	0	0.04	0	0	0.04	0	0	0	0.04	0	0	0	0
AMY1A	chr1:103655518-103664551	0	0	0	0	0	0	0	0	0	0	0	0	0	0	0	0	0	0	0	0	0	0	0	0	0	0	0	0	0	0	0	0	0	0	0	0
AMY1A	chr1:103749656-103758689	0	0	0	0	0	0	0	0	0	0	0	0	0	0	0	0	0	0	0	0	0	0	0	0	0	0	0	0	0	0	0	0	0	0	0	0
AMY1A	chr1:103687417-103696451	0	0	0	0	0	0	0	0	0	0	0	0	0	0	0	0	0	0	0	0	0	0	0	0	0	0	0	0	0	0	0	0	0	0	0	0
AMY2A	chr1:103617331-103625780	0	0	0	0	0	0.03	0.01	0	0.03	0	0	0	0.01	0	0	0	0	0	0.01	0	0	0.03	0	0	0	0	0	0	0	0	0	0	0.02	0.02	0	0
AMY2B,RNPC3	chr1:103525955-103579534	12.41	5.45	8.84	10.45	10.47	9.8	10.84	13.42	11.78	7.1	11.95	8.07	7.49	12.5	9.24	8.79	8.95	9.45	8.67	7.72	8.19	7.63	9.68	7.29	10.81	14.94	14.81	12.01	10.53	11	13.53	7.55	10.47	10.45	13.44	13.81
AMZ1	chr7:2679521-2715436	1.94	1.2	0.52	0.56	0.54	1.14	1.74	1.12	1.56	0.57	1.01	0.65	0.45	1.35	2.37	0.48	0.44	1.66	3.37	0.77	0.45	1.66	1.68	0.44	0.38	0.27	0.38	0.22	0.11	0.95	0.11	0.22	0.16	0.06	0.19	0.08
AMZ2	chr17:68248003-68257164	38.09	30.31	39.86	32.19	29.33	30.66	34.02	67.38	45.64	32.35	28.37	32.16	28.48	29.18	38.64	31.82	30.36	32.35	35.78	31.66	28.58	40.46	25.96	29.75	36.35	56	63.34	39.08	32.76	29.2	29.3	26.68	38.24	29.72	36.58	43.5
AMZ2P1	chr17:64966549-64975585	1.79	1.51	3.52	2.22	2.35	2.04	1.69	3.03	2.22	1.45	2.02	1.63	1.88	1.91	1.78	1.98	1.91	2.21	2.05	1.95	2.11	1.98	1.57	1.53	3.28	4.25	4.3	3.64	2.76	2.44	2.92	2.05	3.57	3.4	3.53	4.28
ANAPC1	chr2:111767636-111884164	4.01	6.75	6.05	5.71	6.59	6.33	5.74	3.33	4.86	6.74	6.21	5.8	5.37	5.86	4.49	6.22	5.34	4.5	4.35	5.13	5.47	4.58	4.75	5.84	4.36	4.55	3.84	4.94	4.54	4.27	4.15	4.61	3.72	3.98	3.17	3.62
ANAPC10	chr4:144994574-145129524	12.13	10.15	22.86	10.2	10.52	9.35	9.41	14.84	9.81	11.45	11.96	9.8	13.2	11.61	10.79	11.96	11.4	9.1	11.61	11.24	12.98	12.85	10.59	8.67	8.94	13.07	14.78	10.1	10.01	10.04	10.18	8.86	11.06	10.1	14.94	16.39
ANAPC11	chr17:81887834-81900533	54.4	69.92	173.21	48.94	52.89	44.82	39.34	37.24	33	53.04	32.57	53	57.34	47.85	46.66	41.74	53.51	48.29	37.6	42.22	60.31	50.44	48.13	46.89	32.95	27.36	18.68	39.4	37.57	41.26	38.14	42.99	53.14	44.41	53	59.16
ANAPC13	chr3:134477703-134575013	56.69	26.85	48.44	34.73	39.92	40.31	39.01	42.87	31.76	34.2	20.41	28.77	36.39	32.05	43.61	37.32	30.67	48.83	51.53	35.82	44.77	39.94	34.74	30.82	46.53	50	44.79	51.7	42.13	41.19	42.64	38.11	50.78	35.14	43.89	65.84
ANAPC15	chr11:71998911-72112776	27.48	37.41	82.69	31.13	29.44	32.4	27.84	37.29	37.11	41.98	26.53	35.29	30.6	25.17	29.31	29.86	28.55	28.96	24.59	29.05	29.64	34.86	23.43	26.31	22.1	21.34	21.12	27.73	18.81	22.87	19.28	22.35	26.84	21.83	27.01	39.05
ANAPC16	chr10:72096031-72235860	25.49	20.66	35.28	20.78	20.11	18.55	19.28	24.91	19.03	20.01	15.8	21.28	20.71	21.1	18.52	19.73	21.84	17.95	19.49	20.15	23.37	23.73	23.24	16.89	15.26	17.58	19.75	20.21	18.29	21.04	20.19	19.57	21.84	21.55	25.74	26.71
ANAPC1P1	chr2:86815336-86895042	0.04	0.02	0.05	0.03	0.01	0.01	0.03	0.03	0	0.02	0.04	0.05	0.06	0.36	0.06	0.08	0.04	0.08	0.02	0.09	0.03	0.08	0.08	0.03	0	0.07	0.09	0.28	0.22	0.11	0.08	0.04	0.11	0.13	0.12	0.06
ANAPC2	chr9:137174783-137190370	7.27	10.99	10.55	8.87	10	10.46	8.03	6.33	7.73	9.91	9.38	11.94	10.69	10.86	7.55	8.16	9.67	11.4	6.65	7.66	14.04	7.56	9.29	11.59	9.77	9.28	6.87	10.27	10.16	8.99	12.28	10.65	10.96	11.4	9.7	7.98
ANAPC4	chr4:25377225-25418498	13.68	21.22	22.45	21.98	25.93	20.57	27.83	12.76	12.16	23.16	11.49	11.57	21.39	19.46	14.14	18.91	13.72	12.09	9.06	14.85	11.87	17.92	13.25	8.1	10.31	11.19	11.19	10.33	11.17	11.84	13.87	8.08	11.95	7.59	8.82	12.6
ANAPC5	chr12:121308244-121354209	32.17	40.3	41.5	35.24	39.35	39.74	34.16	28.49	27.11	35.31	36.45	39.35	38.96	37.13	34.71	35.92	34.69	35.58	31.33	34.13	42.07	34.67	34.34	36.62	31.63	27.82	27.89	33.08	32.04	30.04	33.67	32.32	38.18	32.3	36.58	43.23
ANAPC7	chr12:110372899-110403730	15.67	9.37	12.52	11.22	9.85	12.42	13.15	15.18	9.57	10.35	10.06	9.84	11.05	9.66	9.01	9.91	10.33	7.98	9.28	9.49	10.04	9.81	9.59	8.75	8.5	8.98	9.11	8.91	8.12	8.49	7.7	8.13	9.03	9.32	9.22	9.05
ANG,RNASE4	chr14:20684176-20700602	70.76	8.04	7.87	14.26	14.29	10.07	21.34	67.71	16.73	7.45	8.42	4.04	7.48	6.83	11.71	5.68	11.1	7.23	30.99	7.43	3.55	22.01	21.34	6.35	7.85	4.49	7.97	3.82	4.94	14.73	5.62	5.93	5.51	8.19	6.38	6.2
ANGEL1	chr14:76787242-76812940	6.11	4.71	5.05	5.4	5.74	5.13	5.76	6.04	4.57	4.64	5.25	5.15	4.39	5.3	4.17	5.51	5.46	4.59	4.55	4.79	4.97	4.51	5.07	4.51	4.39	3.56	3.04	4.22	4.68	4.43	5.07	4.18	3.84	4.36	4.23	4.02
ANGEL2	chr1:212992181-213015875	5.91	5.72	6.26	5.83	6.34	5.51	6.16	5.46	5.2	5.99	6.38	5.9	5.49	7.15	5.59	5.58	6.56	4.67	4.91	5.77	6.01	5.41	5.74	6.07	4.72	5.83	4.89	5.66	6.1	5.8	6.23	5.89	5.73	6.02	5.69	2.78
ANGPT1	chr8:107249481-107498026	1.27	2.68	3.32	3.26	3.34	2.8	2.19	1.57	2.56	3.73	2.56	3.16	4.38	3.97	3.19	4.2	3.93	2.5	3.18	5.08	4.26	4.14	5.13	4.46	5.21	5.22	7.39	4.89	5.76	4.61	8.04	9.87	6.74	5.29	7.18	7.39
ANGPT2	chr8:6406591-6708209	11.99	5.73	8.54	28.12	10.07	1.2	3.17	8.41	16.83	12.59	1.56	8.66	2.95	3.45	8.51	29.2	3.67	156.05	10.95	51.65	4.72	11.81	11.03	15.67	17.73	28.31	42.91	16.38	79.28	16.09	33.41	10.41	89.09	7.55	40.14	39.4
ANGPT4	chr20:872653-916317	2.42	10.49	0.52	2.05	1.86	6.15	10.95	0.31	1.44	1.02	1.05	0.42	0.09	0.53	0.41	0.05	0.1	0.22	0.15	0.17	0	0.25	0.25	0.45	0	0.02	0	0	0	0.08	0	0.02	0	0	0	0
ANGPTL1	chr1:178725146-178921842	9.02	5.92	3.62	5.44	7.59	5.8	8.88	19.14	8.86	11.14	11.87	9.15	18.18	13.65	16.62	22.86	16.39	11.99	15.45	16.29	17.52	15.66	19.71	16.9	18.46	21.02	28.22	11.19	15.83	14.05	22.52	25.48	15.31	18.34	19.21	15.61
ANGPTL2	chr9:126914773-127223166	13.33	23.05	8.05	20.51	14.97	14.77	15.8	10.44	20.33	11.52	13.27	19.89	20.46	11.98	13.31	15.64	15.04	16.54	13.62	11.79	13.41	9.43	10.5	15.77	7.08	3.96	12.02	2.72	4.99	6.86	4.35	6.3	2.96	5.25	3.56	1.95
ANGPTL3	chr1:62454725-62688368	0.07	0.34	0.07	0.09	0.06	5.96	0.27	0.31	0.62	2.05	1.53	0.22	0.17	0.21	0.07	1.08	0.07	0.04	0.08	0.19	0.22	1.18	0.09	0.16	0.02	0.06	0.09	0.07	0.06	0.06	0.05	0	0.03	0.01	0.06	0.05
ANGPTL4	chr19:8364126-8374375	7.05	14.97	8.93	12.67	13.15	12.62	8.52	2.95	14.79	5.92	8.77	8.2	10.67	12.11	16.03	17.54	9.07	51.46	56.05	32.86	15.61	37.48	19.49	22.15	93.26	110.65	78.41	116.97	104.99	81.47	113.98	73.87	169.49	87.78	101.7	99.68
ANGPTL5	chr11:101890673-102001065	0.34	0.17	0.21	0.13	0.21	0.11	0.28	0.48	0.09	0.17	0.2	0.18	0.11	0.24	0.36	0.03	0.17	0.09	0.3	0.17	0.2	0.25	0.27	0.13	0.08	0.11	0.13	0.11	0.1	0.11	0.06	0.03	0.06	0.04	0.09	0.02
ANGPTL6	chr19:10086118-10102749	4.34	4.19	3.22	3.3	4.67	4.81	3.13	3.05	4.04	3.2	3.62	4.02	5.14	5.56	4.22	3.02	3.92	3.42	4.27	3.57	3.82	3.46	4.39	2.31	2.41	2.43	3.67	2.59	2.58	3.11	3.33	3.57	2.63	3.27	3.22	2.29
ANGPTL7	chr1:11106530-11262551	0.04	0.08	0.05	0.06	0.08	0.1	0.04	0.06	0.05	0.12	0.04	0.2	0.2	0.38	0.23	0.28	0.16	0.1	0.43	0.28	0.38	0.53	0.5	0.31	0.11	0.56	1.32	0.11	0.16	0.18	0.25	0.24	0.22	0.11	0.18	0.05
ANHX	chr12:133218311-133235836	0	0.02	0	0	0	0	0	0	0	0	0	0.01	0	0.02	0	0	0	0	0	0	0	0	0	0	0	0	0	0	0	0	0	0	0	0	0	0
ANK1	chr8:41653224-41896762	0.84	4.53	3.99	4.58	4.01	4.47	3.05	0.71	5.04	3.96	1.34	1.1	0.95	0.89	0.79	1.01	0.63	0.56	0.38	0.74	0.87	0.97	0.53	0.99	0.69	0.32	0.77	0.66	0.41	0.48	0.43	1.59	0.41	0.37	0.5	0.32
ANK2	chr4:112818082-113383740	0.32	2.01	1.15	2.44	1.37	2.15	1.58	0.57	2.48	1.76	1.74	2.27	3.58	3.18	1.96	2.71	3.33	2.46	1.66	1.8	1.17	1.42	1.94	2.4	0.31	0.62	1.06	0.18	0.32	1.05	0.47	0.31	0.34	0.47	0.27	0.17
ANK3	chr10:60026297-60733526	2.42	8.58	8.23	14.59	9.23	6.83	5.17	7.01	11.37	8.49	8.5	8.25	5.71	7.61	7.95	13.48	6.62	22.22	4.74	14.39	8.03	4.4	8.68	15.75	74.22	122.11	94.48	94.27	91.32	49.9	54.97	31.62	57.03	50.45	63.33	72.18
ANKAR	chr2:189675984-189746650	0.89	0.37	0.47	0.77	0.59	0.64	0.88	0.77	1.03	0.53	0.82	0.48	0.59	0.63	0.7	0.64	0.69	0.42	0.67	0.71	0.52	0.57	0.6	0.55	0.81	1.06	1.43	0.88	0.82	0.62	0.78	0.66	0.63	0.65	0.79	0.84
ANKDD1A	chr15:64911901-64958699	2.76	1.65	2.58	2.85	2.13	2.17	2.46	1.95	2.34	2.06	2.94	1.76	2.05	3.36	2.45	2.51	1.9	2.95	2.33	2.47	1.64	2.01	2.31	2.16	6.46	9.66	9.71	6.68	8.59	5.7	8.36	4.15	8.79	8.47	9.08	9.95
ANKDD1B	chr5:75611475-75671846	1.13	0.14	1.32	0.71	0.35	0.3	0.83	0.73	0.46	0.32	0.45	0.35	0.93	0.39	0.44	0.61	0.56	0.3	0.46	0.29	0.84	0.33	0.96	0.18	0.26	0.64	0.18	0.46	0.29	0.68	0.84	0.58	0.83	0.49	0.79	1.37
ANKEF1	chr20:10023811-10307418	1.25	1.05	1.11	1.26	1.36	0.92	1.23	0.99	0.89	1.56	1.42	0.94	0.59	0.75	1.24	1.4	1.64	0.8	1.32	0.96	0.92	1.21	1.08	1.26	0.71	0.89	0.75	0.68	0.75	0.71	0.47	0.62	0.85	0.84	0.84	0.97
ANKFN1	chr17:56153474-56482646	0.18	0.23	0.36	0.44	0.53	1.11	1.14	0.45	0.36	1.25	1.1	1.61	0.55	0.87	2	1.94	0.95	1.83	0.98	1.07	0.96	1.41	0.97	3.01	8.72	7.81	4.48	7.76	9.27	6.43	9.4	2.67	8.34	3.8	6.03	7.19
ANKFY1	chr17:4004444-4263979	10.14	9.71	8.6	9.36	9.7	9.05	9.72	8.02	9.16	11.64	9.49	10.18	10.07	10.23	8.91	10.49	10.93	8.24	9.57	9.67	9.92	8.38	8.54	10.75	8.47	7.75	6.89	8.48	9.54	8.39	8.61	7.73	7	7.96	6.58	6.56
ANKH	chr5:14704799-14871778	11.23	17.62	16.29	13.72	14.19	14.1	12.31	10.21	11.87	22.21	12.79	21.19	17.88	16.66	15.2	15.56	20.25	18.05	8.73	11.46	13.14	11.76	9.01	17.41	5.89	4.94	6.7	7.13	6	6.77	5.06	5.7	4.63	5.92	4.47	4.38
ANKHD1,ANKHD1-EIF4EBP3,EIF4EBP3	chr5:140401813-140549578	24.62	22.57	27.13	22.01	25	26.87	24.05	21.43	24.34	20.09	25.5	22.25	24.71	27.53	23.08	23.1	21.29	24.13	24.68	22.58	26.25	20.64	22.84	23.77	33.13	41.39	43.12	33.84	32.35	27.3	34	31.56	33.7	39.95	27.74	31.8
ANKIB1	chr7:92246233-92401384	10.67	8.92	7.78	10.21	9.78	9.46	11.18	11.04	12.11	10.77	12.1	9.22	8.78	10.64	13.17	11.07	10.86	8.51	14.59	12.54	8	12.53	11.65	10	9.9	12.11	11.76	10.17	10.34	10.98	10.28	8.64	9.56	8.84	8.71	9.47
ANKK1	chr11:113387790-113400418	0.05	0.1	0.14	0.73	0.18	0.42	0.14	0.01	1.32	0.18	0.42	0.23	0.15	0.21	0.18	0.17	0.1	0.12	0.02	0.01	0.15	0.03	0.12	0.15	0.1	0.01	0.06	0.04	0.07	0.08	0.04	0.04	0.03	0.05	0.03	0.07
ANKLE1	chr19:17281644-17287646	0.55	0.39	0.71	0.5	0.49	0.87	0.39	0.29	0.53	0.8	0.7	0.47	0.45	0.38	0.38	0.48	0.53	0.34	0.28	0.38	0.52	0.52	0.47	0.43	0.41	0.47	0.39	0.25	0.25	0.32	0.45	0.36	0.42	0.34	0.34	0.42
ANKLE2	chr12:132725666-132761888	18.01	16.43	15.99	13.38	16.23	17.54	14.72	18.74	16.33	16.66	22.88	15.36	14.17	16.73	14.77	15.57	15.96	16.76	17.13	16.45	14.73	17.48	16.32	15.59	18.76	20.21	17.31	18.35	18.81	16.58	18.52	15.85	20.01	18.85	17.41	17.85
ANKMY1	chr2:240479421-240564014	2.1	1.41	1.53	1.87	2.11	1.52	2.31	2.16	1.8	2.14	1.86	2.11	1.72	2.55	2.39	1.73	1.33	2.7	1.82	2.07	2.03	1.79	2.3	2.42	3.73	4.22	2.6	4.52	4.25	2.38	4.65	3.17	3.95	3.38	3.88	4.03
ANKMY2	chr7:16599775-16645817	8.29	9.47	9.59	11.42	10.46	8.45	6.86	7.72	10.62	8.86	8.03	7.99	8.13	9.38	7.91	9.29	7.89	8.24	7.91	8.24	7.65	8.59	8.33	7.42	10.63	12.69	13.08	12.79	11.84	9.42	11.78	7.74	11.72	12.77	11.18	14.6
ANKRA2	chr5:73552199-73565686	7.82	9.26	10.26	8.1	10.23	7.84	8.03	9.61	9.26	7.64	9.94	10.22	9.3	9.77	9.27	9.6	8.54	9.5	9.15	10.28	10.34	10.98	10.03	7.91	13.22	18.71	14.88	16.58	14.41	13.24	15.03	10.52	14.67	13.84	15.81	19.62
ANKRD1	chr10:90912099-90921275	1	0.4	0.2	1.48	0.27	0.77	0.13	0.98	2.29	0.53	3.69	0.33	0.68	1.13	2.65	0.95	0.63	1.08	11.52	1	0.79	3.21	7.94	0.95	1.47	1.03	3.03	1.74	0.97	3.98	1.88	4.03	1.9	1.95	2.09	2.53
ANKRD10	chr13:110878539-110915107	33.92	39.47	47.17	41.19	42.86	44.58	37.16	23.79	32.22	22.84	49.52	22.37	31.3	46.87	31.05	36.03	30.56	40.83	37.25	28.28	40.09	31.34	37.29	30.97	61.13	78.99	66.01	66.64	68.2	52.92	87.25	51.61	71.12	75.52	55.18	81.99
ANKRD11	chr16:89267620-89490561	21.22	14.93	14.31	18	13.99	20.42	19.34	24.13	19.5	14.36	20.72	17.24	12.78	15.11	14.87	15.24	12.83	16.45	17.37	13.83	12.33	14.04	15.73	17.47	21.97	21.92	19.54	20.04	18.87	16.82	18.12	20.83	15.54	16.24	14.05	12.93
ANKRD12	chr18:9136752-9285985	9.92	7.71	8.73	10.81	6.71	10.02	9.61	8.16	13.45	5.1	11.12	5.77	6.42	7.17	8.24	10.65	6.18	9.09	9.47	10.18	7.59	7.76	7.61	7.02	18.22	28.64	37.51	19.71	18.14	14.37	16.92	14.87	14.14	14.73	15.13	16.79
ANKRD13A	chr12:109999429-110039430	20.67	19.07	15.86	17.54	22.34	17.85	21.63	26	29.59	19.07	23.57	20.08	20.49	21.89	29.29	31.49	22.73	39.61	40.67	35.46	22.27	39.37	31.73	26.33	69.4	104.17	72.33	84.65	65.1	55.12	62.99	37.65	64.11	48.98	60.57	58.88
ANKRD13B	chr17:29593508-29621423	2.84	0.93	0.53	1.29	0.87	1.65	2.65	2.09	1.66	0.74	1.03	1.22	0.61	1.05	1.64	0.74	0.81	1.5	2.25	0.69	0.74	1.86	1.75	0.74	1.24	1.09	0.92	1.4	1.31	1.3	1.68	1.38	0.87	1.17	1.06	0.58
ANKRD13C	chr1:70259001-70354734	7.14	5.19	4.98	5.8	5.48	4.93	5.56	7.3	5.67	6.02	5.93	5.78	4.66	5.21	5.99	5.62	5.55	5.37	5.73	5.8	4.66	5.09	5.86	5.5	4.28	4.75	5.16	4.27	4.99	5.24	4.85	4.2	4.88	4.87	5.16	5.5
ANKRD13D	chr11:67289290-67302484	16.3	11.52	11.44	11.13	10.53	14.71	12.95	14.28	12.64	10.28	14.77	12.12	14.25	13	11.6	12.89	10.98	15.65	14.02	12.63	14.45	12.76	12.79	12.37	20.84	22.23	18.37	20.36	18.93	16.32	20.87	16.99	20.27	21.62	18.36	20.4
ANKRD16	chr10:5861725-5937595	3.31	2.95	3.17	2.62	2.43	3.22	2.75	3.63	2.63	2.28	2.9	2.93	2.46	2.7	1.9	2.37	2.46	2.6	2.54	2.14	2.37	1.53	2.38	2.63	2.48	2.06	2.66	2.1	1.93	2.02	2.2	2.55	1.99	2.44	1.52	2.33
ANKRD17	chr4:73074784-73258785	13.78	13.01	11.9	16.49	14.4	15.48	14.94	13.71	17.6	14.15	17.32	12.55	12.6	14.4	12.76	14.65	12.93	11.48	14.09	12.75	12.93	12.19	12.24	13.99	17.03	20.49	22.47	14.76	15.64	14.17	14.23	13.53	11.45	12.32	10.62	10.57
ANKRD18A	chr9:38571363-38620363	0.4	0.21	0.14	0.28	0.27	0.22	2.06	0.42	1.16	0.05	0.48	0.07	0.09	0.32	0.77	0.15	0.06	0.25	1.04	0.56	0.11	1.01	0.42	0.16	0.08	0.17	0.16	0.08	0.03	0.24	0.04	0.08	0.09	0.01	0.08	0
ANKRD18B	chr9:33524412-33573003	0.09	0.14	0.29	0.31	0.14	0.11	0.4	0.1	0.27	0.02	0.11	0.01	0	0.02	0.03	0.01	0.03	0.02	0.04	0.02	0	0.03	0.05	0.02	0	0.01	0.04	0.02	0.01	0.02	0.04	0.03	0.01	0.04	0.01	0.05
ANKRD18DP	chr3:198057530-198080671	0.03	0.02	0.01	0.07	0.02	0.03	0.03	0	0.01	0.01	0.01	0.01	0.04	0.02	0.01	0.01	0.05	0	0.03	0.01	0.05	0.01	0.03	0.03	0	0	0	0	0.02	0.01	0.02	0.02	0	0.02	0	0
ANKRD18DP	chr3_KI270784v1_alt:151281-174418	0	0	0	0	0	0	0	0	0	0	0	0	0	0	0	0	0	0	0	0	0	0	0	0	0	0	0	0	0	0	0	0	0	0	0	0
ANKRD19P	chr9:92809610-92838457	0.83	0.77	0.5	0.4	0.35	0.79	1.04	0.26	0.5	0.48	0.51	0.29	0.32	0.25	1.02	0.23	0.31	0.3	0.2	0.31	0.25	0.44	0.2	0.21	0.38	0.25	0.2	0.37	0.37	0.34	0.44	0.42	0.35	0.58	0.27	0.31
ANKRD2	chr10:97572440-97583886	0.09	0.25	0.36	0.16	0.29	0.3	0.11	0	0.09	0.04	0.19	0.22	0.13	0.05	0.2	0.03	0.06	0.03	0.16	0.11	0.01	0.13	0.27	0.21	0.08	0	0	0.03	0	0.16	0.06	0.1	0.02	0.04	0.05	0.03
ANKRD20A1,ANKRD20A3	chr9:67859314-67902847	0.01	0.02	0.02	0	0.01	0.03	0.01	0.01	0.01	0.01	0	0	0	0.02	0	0	0	0.01	0	0	0.01	0	0	0	0	0	0	0	0.01	0	0	0.02	0.01	0	0	0
ANKRD20A11P	chr21:13943775-13980444	0.04	0.13	0.27	0.54	0.05	0.23	0.29	0.02	0.1	0.08	0.14	0.21	0.07	0.15	0.11	0.04	0.14	0.17	0.06	0.16	0.02	0.02	0.19	0.07	0.04	0.08	0.11	0.11	0.15	0.09	0.11	0.03	0.09	0.12	0.09	0.07
ANKRD20A12P	chr4_GL000008v2_random:161986-178171	0.59	2.95	5.83	4.59	3.2	5.19	3.16	1.21	2.67	2.96	14.31	2.69	5.4	7.24	3.9	6.24	5.81	4.42	4.31	7.2	6.91	5.39	9.18	3.68	15.2	12.44	30.7	9.64	15.18	10.78	13.97	17.95	7.52	11.9	14.78	19.9
ANKRD20A19P	chr13:23907283-23949315	0	0	0	0.04	0	0.01	0.01	0	0.02	0	0.01	0	0	0.05	0	0	0	0.01	0	0	0	0	0.01	0	0	0	0	0	0	0	0	0	0.01	0	0	0
ANKRD20A2,ANKRD20A3	chr9:40223284-40266845	0.01	0.01	0.01	0	0.02	0.04	0	0	0	0.01	0.01	0	0	0	0.01	0.01	0.01	0	0	0.03	0.01	0.01	0.01	0.01	0	0	0	0.01	0.01	0.02	0.01	0	0.01	0	0	0.02
ANKRD20A2,ANKRD20A3	chr9:66109393-66152966	0	0	0	0	0	0	0	0	0	0	0	0	0	0	0	0	0	0	0	0	0	0	0	0	0	0	0	0	0	0	0	0	0	0	0	0
ANKRD20A4	chr9:64369562-64412691	0	0.04	0.09	0.17	0.05	0.06	0.12	0.01	0.19	0.04	0.22	0.02	0.04	0.07	0.03	0.11	0.06	0.16	0.05	0.09	0.04	0.07	0.09	0.15	0.02	0.1	0.06	0.03	0.16	0.14	0.13	0.09	0.08	0.08	0.03	0.15
ANKRD20A5P	chr18:14179096-14227050	0.31	2.76	4.24	2.68	0.77	3.25	1.42	0.42	4.02	0.93	2.14	1.98	1.3	2.18	3.14	1.85	0.69	2.48	0.75	2.09	1.66	1.44	1.49	2.17	4.22	6.86	12.38	7.64	5.93	4.62	5.67	2.9	2.98	3.81	4.74	6.93
ANKRD20A8P,FAM95A	chr2:94755325-94857075	0.05	0.07	0.04	0.18	0.09	0.14	0.36	0.13	0.33	0.05	0.07	0.03	0.01	0.05	0.03	0.02	0.02	0.03	0.06	0.02	0.05	0.03	0.06	0.03	0.03	0.05	0.06	0.05	0.04	0.04	0.03	0.08	0.04	0.01	0.04	0.02
ANKRD20A9P	chr13:18834402-18871969	0.49	0.49	0.74	0.8	0.55	0.86	0.75	0.41	0.58	0.42	1.1	0.37	0.41	0.79	0.56	0.5	0.44	0.48	0.55	0.48	0.42	0.5	0.62	0.48	1.02	1.3	1.57	1.05	1.2	0.86	1.16	0.87	0.69	0.93	0.84	1.1
ANKRD20A9P	chr13_KI270840v1_alt:136052-173619	0	0	0	0	0	0	0	0	0	0	0	0	0	0	0	0	0	0	0	0	0	0	0	0	0	0	0	0	0	0	0	0	0	0	0	0
ANKRD22	chr10:88802729-88851975	0.84	0.12	0.03	0.07	0.23	0.12	1.19	0.78	0.39	0.14	0.05	0.06	0.47	0.02	0.12	0.11	0.17	0.07	0.24	0.06	0.08	0.2	0.16	0.08	0.05	0.01	0.18	0.02	0.05	0.11	0.11	0.08	0.07	0.03	0.1	0.07
ANKRD23	chr2:96837913-96844021	0.81	1.32	1.74	1.51	1.34	1.33	1.46	0.93	1.59	1.05	2.81	1.6	1.4	2.36	1.38	0.92	1.41	1.28	1.33	0.89	1.71	0.92	1.49	1.37	0.93	0.84	1.02	1.21	0.99	1.13	1.45	0.74	1.73	0.99	1.04	0.68
ANKRD24	chr19:4183353-4224814	1.38	2.8	1.06	1.34	0.77	3.25	5.16	1.01	6.11	1.3	2.31	1.03	1.04	2.43	4.36	0.98	0.87	4.72	4.48	2.05	0.89	2.62	2.37	2.35	7.28	4.68	5.65	2.49	4.85	2.44	5.42	5.65	5.26	3.41	3.67	1.99
ANKRD26	chr10:27004115-27100498	3.07	3.53	3.45	5.13	3.34	5.81	4.98	2.62	4.65	3.78	6.27	3.68	2.59	4.02	4.14	4.53	3.51	2.5	3.77	3.84	3.22	3.83	3.25	3.06	3.35	3.94	5.36	3.5	3.62	3.07	2.65	2.83	2.2	1.95	2.68	3.31
ANKRD26P1	chr16:46469336-46569097	0.08	0.3	0.45	0.12	0.35	0.87	0.33	0.06	0.22	0.15	0.2	0.08	0.28	0.09	0.28	0.22	0.26	0.08	0.22	0.29	0.1	0.09	0.19	0.18	0.13	0.08	0.93	0.06	0.4	0.29	0.68	0.35	0.09	0.03	0.42	0.72
ANKRD26P3	chr13:19262799-19344973	0	0.03	0.05	0.01	0.01	0.01	0	0.03	0.14	0.01	0	0.02	0	0.02	0.03	0.01	0.01	0.01	0.06	0.04	0.01	0.01	0.04	0.01	0.01	0	0.03	0	0.01	0.03	0	0	0.01	0.01	0	0
ANKRD27	chr19:32597000-32675196	7.15	13.39	11.12	10.88	12.89	10.31	9.4	7.57	8.6	11.06	11.17	12.29	11.21	12.69	8.82	10.62	11.07	10.57	8.95	10.65	11.47	9.38	11.86	11.87	13.3	13.93	12.12	13.45	11.81	10.76	13.9	11.21	12.99	10.92	10.75	9.89
ANKRD28	chr3:15667235-15859546	10.2	5.23	5.43	4.95	5.39	4.95	6.56	10.38	4.71	5.79	6.24	5.01	4.1	5.78	5.54	5.32	5.77	4.38	7.41	4.91	4.8	5.65	7.06	5.34	5.31	4.85	4.88	5.78	5.64	5.92	5.48	6.06	5.3	4.51	4.6	4.75
ANKRD29	chr18:23598925-23662885	0.88	0.16	0.13	0.13	0.27	0.12	0.5	0.99	0.28	0.1	0.08	0.02	0.05	0.02	0.38	0.03	0.11	0.05	0.86	0.06	0.03	0.29	0.17	0.03	0.04	0.02	0.11	0.04	0.06	0.15	0.03	0.07	0.03	0.02	0.04	0
ANKRD30A	chr10:37125856-37232567	0.08	0.35	0.51	0.14	0.47	0.23	0.21	0.07	0.19	0.16	0.19	0.06	0.22	0.16	0.13	0.43	0.18	0.04	0.08	0.16	0.1	0.05	0.03	0.2	0.56	0	0.21	0.79	0.14	0.06	0.03	0.12	0	0.07	0.01	0.21
ANKRD30B	chr18:14748239-14852738	0.11	0.09	0.15	0.06	0.08	0.13	0.05	0.03	0.04	0.08	0.1	0.11	0.06	0.05	0.08	0.15	0.08	0.01	0.04	0.09	0.2	0.06	0.04	0.11	0.02	0.08	0.16	0.12	0.02	0.04	0.03	0.01	0.12	0.05	0.04	0.03
ANKRD30BL	chr2:132147590-132257969	0.02	0	0	0	0.02	0	0.02	0	0	0	0	0	0	0	0	0	0	0	0.03	0	0	0.02	0	0	0	0	0	0	0	0	0	0	0	0	0	0
ANKRD30BP2	chr21:13038165-13118250	0.01	0.04	0.02	0.01	0.04	0.01	0.06	0.02	0.02	0.02	0.01	0.01	0.01	0.09	0.01	0.01	0.01	0.01	0.01	0.02	0	0.02	0.11	0.01	0	0.01	0	0	0.03	0.05	0.02	0	0.02	0.03	0	0
ANKRD30BP3	chr10:45154661-45186041	0	0.02	0.02	0.02	0.02	0.07	0.03	0	0	0	0.1	0.01	0.02	0.03	0.04	0	0.01	0.02	0	0.01	0	0	0	0	0	0.03	0	0.03	0.02	0.05	0.02	0	0.02	0.07	0.02	0
ANKRD31	chr5:75068296-75236878	0.14	0.07	0.07	0.13	0.08	0.06	0.09	0.18	0.12	0.06	0.13	0.08	0.04	0.07	0.09	0.06	0.07	0.03	0.1	0.06	0.04	0.08	0.1	0.07	0.05	0.02	0.07	0.03	0.06	0.06	0.02	0	0.03	0.04	0.05	0.02
ANKRD33	chr12:51888008-51891721	0.9	1.65	8.14	2.31	2.23	0.35	0.2	0.25	0.39	0.59	0.27	0.25	0.43	0.4	0.36	2.09	0.42	7.03	1.52	0.73	0.75	0.23	0.34	1.14	8.53	12.18	14.22	29.11	11.17	7.34	26.64	10.62	26.2	8.16	20.64	21.51
ANKRD33B	chr5:10564322-10657816	2.73	1.32	0.74	1.94	1.29	1.41	2	4.45	1.49	1.83	2.13	2.14	2.18	1.9	1.97	2.03	2.31	1.69	2.73	1.65	1.31	1.68	3.31	2.95	1.47	1.15	0.66	0.94	0.55	1.85	0.76	1.69	0.92	0.92	0.45	0.39
ANKRD34A	chr1:145959440-145964582	0.16	0.14	0.17	0.25	0.17	0.23	0.27	0.17	0.17	0.13	0.21	0.23	0.17	0.15	0.21	0.12	0.17	0.25	0.31	0.1	0.15	0.17	0.22	0.1	0.14	0.12	0.11	0.05	0.14	0.17	0.17	0.11	0.15	0.15	0.14	0.09
ANKRD34B	chr5:80556754-80570485	0.21	0.14	0.14	0.23	0.21	0.02	0.52	1.52	0.09	0.46	0.06	0.05	0.24	0.01	0.23	0.24	0.12	0.13	0.58	0.08	0.06	0.35	0.41	0.08	0.13	0	0.01	0	0.01	0.16	0.01	0.01	0	0.06	0.04	0.02
ANKRD34C	chr15:79191706-79298239	0	0	0	0	0	0	0	0.02	0	0	0	0.01	0	0	0	0	0	0	0.02	0	0	0.02	0.01	0.01	0.01	0.18	0.11	0.04	0.06	0.05	0.18	0.01	0.03	0.02	0.01	0.02
ANKRD34C-AS1	chr15:79191706-79298239	0	0	0	0	0	0	0	0	0	0	0	0	0	0	0	0	0	0	0	0	0	0	0	0	0	0	0	0	0	0	0	0	0	0	0	0
ANKRD35	chr1:145866559-145885866	2	0.27	0.37	0.41	0.41	0.4	1.65	2.65	1.09	0.48	0.4	0.41	0.68	0.32	0.5	0.37	0.44	0.25	1.04	0.49	0.34	0.75	1.21	0.38	0.17	0.08	0.36	0.12	0.17	0.67	0.14	0.39	0.12	0.17	0.24	0.23
ANKRD36	chr2:97113495-97264520	1.65	0.52	0.75	1.63	0.78	1.23	2.16	1.17	1.41	0.57	1.96	0.46	0.77	0.96	0.79	0.86	0.63	0.46	1.08	0.6	0.38	0.6	0.82	0.47	0.26	0.44	0.63	0.36	0.52	0.52	0.4	0.6	0.27	0.34	0.39	0.46
ANKRD36B	chr2:97504797-97589965	1.05	0.36	0.58	1.75	0.84	1.6	1.4	0.55	1.03	0.49	1.14	0.34	0.65	1	0.7	0.73	0.59	0.54	0.86	0.63	0.3	0.6	0.98	0.57	0.43	0.21	0.72	0.4	0.43	0.56	0.46	0.38	0.34	0.36	0.53	0.24
ANKRD36BP1	chr1:168245580-168247430	3.82	2.02	2.17	2.65	2.8	2.11	4.77	3.27	2.32	3.43	3.23	2.12	1.7	2.89	2.76	2.37	2.39	1.44	3.53	2.41	1.27	1.66	2.52	2.58	1.42	1.78	1.21	1.63	1.76	1.9	1.54	2.04	1.06	1.74	1.22	0.9
ANKRD36BP2	chr2:88765901-88806595	0.12	0.04	0.14	0.11	0.17	0.2	0.32	0.03	0.09	0.07	0.8	0.07	0.18	0.17	0.3	0.15	0.18	0.07	0.21	0.21	0.15	0.37	0.13	0.09	0.09	0.23	0.03	0.04	0.14	0.12	0.07	0.08	0.18	0.08	0.11	0.24
ANKRD36C	chr2:95849547-95992320	1.01	0.25	0.44	1.01	0.49	0.89	1.16	0.58	0.76	0.42	1.08	0.4	0.45	0.69	0.58	0.83	0.57	0.33	0.72	0.4	0.22	0.48	0.73	0.44	0.36	0.23	0.5	0.31	0.4	0.44	0.35	0.25	0.25	0.24	0.29	0.54
ANKRD37	chr4:185396685-185425985	2.51	2.02	2.36	1.61	3.09	1.29	1.74	2.17	1.5	1.14	5.5	1.01	1.95	2.21	1.06	2.3	1.4	2.89	7.95	5.38	1.16	5.61	3.26	1.27	1.38	1.84	2.35	1.29	1.01	2.07	1.1	8.39	1.44	2.4	2.21	1.76
ANKRD39	chr2:96847986-96858019	8.57	11.63	18.97	8.13	8.68	7.84	7.66	8.19	6.48	10.33	7.73	9.62	8.78	7.69	8.9	7.61	8.99	8.57	8.39	8.27	9.45	9.03	8.52	8.35	4.35	3.38	2.26	4.45	4.14	5.95	4.92	5.92	8.44	5.23	6.21	5.81
ANKRD40	chr17:50693189-50707909	12.7	12.17	10.47	11.44	10.13	10.25	12.23	18.94	12.03	12.93	11.79	12.81	12.65	10.76	12.44	12.54	14.38	12.68	13.45	14.88	11.98	11.89	12.15	13.76	22.17	23.75	23	21.09	20.2	16.75	18.21	20.11	18.72	19.87	17.26	15.54
ANKRD42	chr11:83193738-83256099	7.8	2.68	2.05	2.54	3.42	3.13	5.25	11.43	3.46	3.23	3.29	3.09	2.88	2.82	4.4	2.96	3.74	2.75	5.83	2.96	2.48	5.08	4	2.5	2.25	3.19	3.74	3.01	2.73	3.08	2.38	2.68	2.25	2.64	2.37	2.95
ANKRD44	chr2:196986661-197310797	3.24	1.06	2.41	1.36	1.57	3.23	3.57	4.41	2.58	5.44	5.55	5.29	4.6	5.94	6.68	5.63	6.49	3.89	5.04	4.92	5.21	4.32	5.07	5.33	3.13	3.88	4.04	3.76	4	3.75	4.86	4.34	3.81	3.68	4.21	3.78
ANKRD44-IT1	chr2:196986661-197310797	0.17	0.04	0	0.08	0	0.28	0.16	0	0.03	0.1	0.27	0.1	0.13	0.23	0.19	0.04	0.06	0.06	0.02	0.08	0.12	0.1	0.09	0.05	0.04	0	0.05	0.08	0.03	0.06	0.03	0	0	0.03	0.09	0
ANKRD45	chr1:173608335-173669862	0.23	0.08	0.15	0.06	0.11	0.06	0.16	0.15	0.17	0.06	0.05	0.02	0.02	0.03	0.05	0.04	0.08	0.06	0.09	0.04	0.02	0.03	0.11	0.02	0.03	0	0.08	0	0.03	0.03	0.01	0	0.01	0.01	0	0
ANKRD46	chr8:100509751-100559786	6.71	13.66	14.35	13.05	12.79	9.58	9.88	5.97	8.81	14.46	11.61	12.64	16.43	16.75	11.71	14.41	15.65	12.41	9.94	13.94	18.88	12.66	12.31	13.57	7.06	9.63	9.68	9.63	9.9	10.84	11.99	12.36	13.52	11.35	14.8	15.88
ANKRD49	chr11:94493986-94499578	7.67	11.35	17.19	11.4	11.83	10.16	10.05	9.6	11.73	12.99	12.56	13.22	12.37	13.94	11.56	14.03	12.27	12.6	9.21	12.72	13.77	12.76	9.96	11.33	11.87	20.72	15.27	13.96	13.55	12.46	15.11	11.61	15.66	15.04	20.1	26.72
ANKRD50	chr4:124664048-124712732	3.91	7.35	3.99	6.72	5.45	10.35	9.65	3.85	8.53	8.38	11.79	8.76	12.16	10.56	11.81	11.9	12.55	7.39	13.42	11.86	9.2	10.81	12.57	10.21	5.12	5.44	7.62	4.18	5.95	8.28	6.61	6.62	4	5.19	4.55	3.77
ANKRD52	chr12:56230035-56258359	5.57	6.6	6.25	7.41	7.28	7.78	7.68	4.86	7.88	8.15	7.79	8.54	6.06	7.94	7.18	7.06	6.81	8.7	6.96	6.55	5.63	5.4	6.8	7.99	9.2	8.04	7.32	9.21	10.29	8.28	8.48	7.81	8.04	7.74	5.69	4.87
ANKRD53	chr2:70978444-70985499	0.19	0.63	0.92	0.49	0.51	0.8	0.65	0.33	0.86	0.34	0.54	0.61	0.73	0.73	0.62	0.74	0.46	1.32	0.59	0.46	0.63	0.62	0.47	0.82	4.21	4.42	6.67	0.45	4.97	2.84	1.92	1.7	2.87	4.71	3.08	2.78
ANKRD54,MIR658	chr22:37668025-38041915	88.89	36.63	90.14	167.1	7.47	35.16	27.64	6.56	7.46	36.76	37.63	49.04	35.02	7.01	5.67	34.23	55.66	61.2	58.66	69.3	59.86	6.88	60.7	7.74	105.5	105.34	4.7	55.37	6.19	61.26	79.26	6.33	7.77	44.26	6.03	102.99
ANKRD55	chr5:56099679-56233359	1.43	0.47	0.33	2.23	1.02	0.65	2.61	0.97	1.03	0.49	0.55	0.75	1.03	1.03	0.53	0.65	0.98	0.88	0.52	0.58	0.53	0.37	0.28	0.75	0.49	0.16	0.37	0.29	0.18	0.29	0.16	0.38	0.11	0.35	0.26	0.27
ANKRD6	chr6:89433177-89819794	2.96	3.52	2.56	5.32	3.52	4.58	3.65	3.23	7.71	2.87	7.5	3	2.42	3.55	3.94	2.26	2.33	3.95	5.95	4.35	1.92	5.73	4.42	2.41	2.37	2.22	2.98	2.31	2.71	3.43	2.65	2.3	2.23	2.24	2.88	2.45
ANKRD60	chr20:58216125-58228653	0.02	0.04	0.05	0.03	0.01	0.04	0.02	0.02	0	0.02	0.05	0.01	0.01	0.02	0.01	0.01	0.01	0.01	0.02	0.01	0.03	0.01	0.01	0	0.06	0.02	0	0.02	0.02	0	0	0.03	0.01	0.05	0.03	0.04
ANKRD61	chr7:6009250-6059229	0.64	0.35	1.3	1.48	1.08	0.72	0.75	0.53	0.8	0.64	1.08	0.47	0.36	1.8	0.32	0.7	0.75	0.47	0.5	0.5	0.38	0.63	0.71	0.77	0.71	0.48	0.16	0.6	0.58	0.52	0.74	0.38	0.29	0.38	0.54	0.59
ANKRD62	chr18:12093848-12129749	0.05	0.03	0.07	0.01	0.04	0.05	0.04	0.03	0.03	0.03	0.11	0.02	0	0.04	0.07	0.01	0.03	0.02	0.06	0.02	0.03	0.02	0.02	0.03	0.03	0.05	0	0	0.03	0.03	0.07	0	0.03	0.06	0.02	0.06
ANKRD62P1-PARP4P3	chr22:16653708-16675540	0.07	0.09	0.16	0.03	0.07	0.11	0.16	0.03	0.14	0.12	0.14	0.04	0.09	0.32	0.04	0.03	0.12	0.1	0.07	0.06	0.08	0.11	0.04	0.13	0.15	0.15	0.21	0.13	0.24	0.17	0.15	0.15	0.15	0.31	0.04	0.22
ANKRD63	chr15:40281443-40282586	0	0	0.03	0.28	0	0.04	0	0	0.1	0	0	0	0	0.04	0	0	0	0	0	0	0	0	0	0	0	0	0	0	0	0	0	0	0	0	0	0
ANKRD65	chr1:1418419-1421444	7.16	3.22	8.89	5.81	4.16	9.75	8.24	6.15	3.81	12.87	22.6	6.37	8.21	6.74	14.32	7.49	8.36	7.88	6.78	6.66	12.34	9.1	7.66	8.39	4.52	5.35	4.62	6.22	3.1	6.65	9.72	6.6	7.28	5.89	5.56	9.26
ANKRD66	chr6:46746916-46759217	0.02	0.02	0	0	0	0	0.3	0	0	0.04	0	0	0.05	0.04	0.03	0	0.03	0	0.13	0.07	0.04	0.15	0.02	0.02	0	0	0.06	0	0	0.01	0	0	0	0	0.06	0
ANKRD7	chr7:118224657-118242730	0.06	0.22	0.09	0.21	0.1	0.05	0.06	0.07	0.12	0	0.07	0.06	0.05	0.03	0.06	0.02	0.03	0.02	0.08	0.08	0.02	0.06	0.05	0.05	0.03	0.03	0	0.03	0	0.02	0	0.08	0	0	0.07	0
ANKRD9	chr14:102506860-102509791	5.56	9.24	11.16	7.48	10.15	8.13	5.96	3.13	4.64	6.25	10.17	9.41	7.72	6.67	7.93	6.37	5.97	20.31	10.91	8.19	9.48	6.63	11.11	10.12	24.41	28.75	13.84	32.78	27.02	20.17	44.24	35.74	38.38	41.86	36.68	29.54
ANKS1A	chr6:34889260-35091413	4.18	8.54	8.4	8.01	8.38	7.67	7.13	4.17	9.1	9.74	11.05	12.01	11.02	11.48	9.8	12.44	12.1	11.52	10.69	13.5	13.7	9.36	10.43	14.04	18.25	15.39	16.09	16.19	18.45	11.62	17	27.94	15.33	17.47	14.37	11.39
ANKS1B	chr12:98645299-99984654	1.17	3.63	5.56	4.32	4.31	6.84	3.67	1.64	3.92	6.76	5.8	6.16	10.28	8.99	4.86	10.33	8.09	6.82	3.69	8.63	7.74	3.83	6.24	6.64	1.8	2.02	3.01	1.72	1.6	4	2.51	2.32	1.94	2.33	1.74	1.64
ANKS3	chr16:4696509-4749396	3.84	4.21	4.03	3.65	4.02	4.64	4.03	3.15	3.33	2.26	3.86	3.54	3.62	3.72	2.36	2.4	2.73	3.39	2.64	2.26	4.1	2.93	3.27	3.29	3.93	2.98	2.24	3.35	2.96	2.81	3.74	4.61	3.38	4.22	3.07	3.17
ANKS4B	chr16:21233694-21252429	0.06	0.04	0.08	0.11	0.03	0.22	0.05	0.01	0.04	0.1	0.04	0.03	0.02	0.05	0.02	0.06	0.02	0.01	0.03	0.03	0.05	0.03	0.06	0.01	0	0.01	0.02	0.01	0.03	0.04	0.04	0	0.02	0.03	0	0
ANKS6	chr9:98732008-98796542	1.45	2.34	2.16	2.55	2.25	2.43	1.86	1.32	2.7	1.92	2.12	2.09	2.15	2.26	2.07	1.92	1.82	1.86	1.93	1.79	1.88	1.62	1.71	2.92	1.91	1.5	1.09	1.38	1.36	1.52	1.53	1.69	1.63	1.29	1.19	1.22
ANKUB1	chr3:149761102-149792823	0.02	0.01	0	0.01	0.05	0	0.05	0	0	0.01	0.04	0	0	0	0.01	0.01	0	0	0.04	0.02	0	0	0	0.02	0.01	0.02	0	0.01	0.01	0	0.02	0	0	0	0.02	0.09
ANKZF1	chr2:219229756-219245429	7.57	7.27	7.6	6.81	7.33	9.45	7.84	5.93	7.62	5.43	9.27	6.93	6.37	8.9	7.06	5.47	5.74	8.44	8.52	6.44	6.82	7.1	7.62	6.58	10.82	8.92	9.15	8.72	8.93	8.37	11.65	8.97	8.46	10.33	11.08	8.55
ANLN	chr7:36324149-36453791	3.99	24.2	18.3	17.07	17.03	20.29	13.99	3.69	13.94	25.73	26.76	12.87	13.11	11.22	9.92	14.03	12.36	9.62	9.88	12.38	11.21	11.86	11.11	12.98	4.38	4.81	4.27	6.58	5.82	7.69	4.43	5.53	5.83	3.35	4.65	4.84
ANO1	chr11:70078301-70189546	1.93	2.95	3.74	3.99	4.18	1.42	3.65	1.93	1.87	2.14	2.21	1.81	2.79	2.76	3.59	2.67	1.9	5.77	3.21	2.87	2.34	1.25	7.19	4.42	12.46	10.87	10.74	9.92	10.39	11.32	6.75	4.25	11.87	11.07	6.06	7.09
ANO1-AS2	chr11:70072433-70075348	0	0	0	0	0.08	0	0.02	0	0	0.03	0	0	0	0	0	0	0	0.03	0	0	0	0	0	0	0	0	0	0	0	0.04	0	0	0	0.04	0	0
ANO10	chr3:43366325-43622068	16.62	11.76	6.92	11.63	9.21	11.06	11.05	20.37	10.7	9.49	8.88	8.83	9.72	9.47	12.23	10.05	9.35	12.84	12.63	10.46	10.3	10	11.55	11.12	17.56	22.48	20.5	14.94	19.84	15.2	16.86	15.92	17.79	15.64	15.62	13.19
ANO2	chr12:5562650-5946232	0.42	1.74	0.8	0.93	1.1	2.19	1.15	0.38	1.6	2.3	2.24	1.85	1.68	2.8	1.27	2.19	2.41	2.68	2.7	3.22	2.22	2.14	3.17	3.55	13.35	25.2	20.85	12.64	10.09	10.03	15.45	4.32	14.7	9.26	15.87	8.01
ANO3	chr11:26332130-26663289	0.02	0.01	0.05	0.02	0.01	0.04	0.06	0	0.04	0.01	0.02	0.1	0.13	0.06	0.02	0.03	0.09	0.03	0.01	0.06	0.15	0.07	0.01	0.07	0.08	1.47	0.07	1.61	0.04	0.01	0.03	0.37	0.04	0.02	0.01	0.01
ANO4	chr12:100794595-101128641	0.4	0.06	0.08	0.26	0.09	0.08	0.37	0.41	0.35	0.11	0.04	0	0.03	0.08	0.19	0.09	0.09	0.07	0.88	0.13	0.04	1.25	0.11	0.03	0.14	0.02	0.03	0.03	0.02	0.06	0	0.02	0.03	0.03	0.04	0.05
ANO4	chr12_GL383553v2_alt:135831-152874	0	0	0	0	0	0	0	0	0	0	0	0	0	0	0	0	0	0	0	0	0	0	0	0	0	0	0	0	0	0	0	0	0	0	0	0
ANO5	chr11:22193175-22283367	0.12	0.24	0.02	0.09	0.05	0.09	0.1	0.27	0.12	0.1	0.14	0.02	0.04	0.05	0.08	0.08	0.13	0.02	0.12	0.04	0.06	0.04	0.1	0.03	0.01	0.07	0.25	0.03	0.01	0.05	0.22	0.03	0.08	0.07	0.22	0.09
ANO6	chr12:45173033-45440404	14.88	31.1	23.96	28.1	31.33	27.49	26.73	15.17	32.64	36.03	39.47	34.37	35.09	37.89	34.73	40.48	35.1	31.44	35.56	34.43	31.71	31.43	30.64	38.47	27.43	28.44	32.44	30.29	33.29	27.89	30.64	30.43	24.96	25.7	24.13	24.7
ANO7	chr2:241188508-241225376	0.41	0.94	0.49	0.42	0.53	1.02	1.28	0.18	0.98	0.18	0.61	0.28	0.26	1.01	0.31	0.12	0.16	0.5	0.37	0.26	0.14	0.18	0.26	0.16	0.09	0.11	0.11	0.07	0.08	0.09	0.09	0.13	0.05	0.11	0.11	0.04
ANO8	chr19:17309527-17334829	2.8	6.04	3.6	3.11	4.98	7.02	5.57	3.56	5.58	3.47	7.64	5.53	3.46	5.72	4.74	3.11	3.17	5.92	5.41	4.09	3.98	3.87	5.01	5.14	4.89	4.81	4.72	4.79	4.56	4.21	4.77	4.43	3.56	4.36	4.15	3.46
ANO9	chr11:417929-442011	0.89	0.35	0.18	0.52	0.44	0.6	0.84	0.6	0.55	0.22	0.88	0.18	0.54	0.88	1.2	0.18	0.27	0.57	1.42	0.73	0.11	0.52	1.89	0.35	0.6	0.69	0.66	0.15	0.2	1.17	0.37	0.38	0.21	0.98	0.35	1.03
ANOS1	chrX:8528873-8732186	5.12	1.1	1.02	2.5	1.07	1.62	1.2	6.62	4.12	0.55	1.88	0.95	0.69	0.63	0.99	1.18	1.07	0.58	3	0.93	0.46	1.17	1.69	0.35	0.37	0.32	0.4	0.24	0.18	0.94	0.34	0.28	0.1	0.2	0.08	0.23
ANP32A	chr15:68778535-68820922	38.02	78.4	89.25	70.71	67.23	72.07	62.04	41.71	69.17	82.46	60.25	78.71	63.82	69.6	63.03	76.52	66.32	50.3	43.81	65.15	72.34	59.51	48.72	67.39	52.59	53.79	51.79	58.11	50.53	45.79	37.87	50.52	43.71	48.33	46.04	47.5
ANP32A-IT1	chr15:68778535-68820922	0.24	0.1	0.24	0.29	0.36	0.44	0.48	0.1	0.24	0.28	0.68	0.12	0.16	0.56	0.09	0.19	0.24	0.11	0.13	0.1	0.09	0.12	0.29	0.17	0.25	0.16	0.18	0.34	0.32	0.22	0.33	0.28	0.11	0.12	0.08	0.11
ANP32AP1	chr15:35237325-35238063	0	0	0	0.04	0	0.04	0.11	0	0	0	0.04	0	0.04	0.06	0	0.03	0	0	0	0	0	0	0.04	0.07	0.06	0.06	0	0	0	0.02	0	0	0	0	0	0
ANP32B	chr9:97983206-98015942	98.79	142.04	188.64	146.85	126.61	141.22	107.28	95.27	132.79	130.33	109.76	123.37	108.23	94.39	103.12	118.87	105.31	107.61	84.71	112.78	103.4	100.78	87.65	106.06	97.75	101.82	115.81	93.53	97.51	92.04	76.97	99.55	93.14	100.62	93.15	99.69
ANP32C	chr4:163524297-164383255	0	0	0	0.04	0	0.04	0	0	0	0.04	0	0	0	0	0	0	0	0	0	0	0	0.04	0	0	0.07	0	0	0	0	0	0	0	0	0	0	0
ANP32D	chr12:48472664-48473060	0	0	0	0	0.12	0.4	0	0	0	0.1	0	0	0	0	0.26	0	0.18	0	0.19	0	0	0.12	0.3	0	0.18	0.37	0	0	0.14	0	0.13	0	0	0	0.14	0
ANP32E	chr1:150218416-150236156	19.61	25.29	27.13	24.12	23.1	24.36	22.82	19	21.11	25.51	23.61	18.16	17.31	18.15	17.44	18.38	19.3	13.57	18.73	19.23	15.6	17.96	16.07	15.03	8.44	9.04	13.63	8.9	10.21	12.68	9.33	12.76	9.95	10.42	10.27	9.54
ANPEP	chr15:89784894-89814840	41.55	19.51	8.98	8.51	9.86	22.54	16.3	47	17.44	16.9	16.12	20.74	16.88	8.24	13.6	18.22	24.66	22.91	22.2	12.61	13.86	15.32	17.31	18.13	14.54	6.28	11.73	5.73	9.67	11.85	6.62	11.79	4.37	10.39	6.02	2.66
ANTXR1	chr2:69013143-69249327	214.42	19.13	12.76	23.03	19.66	20.61	43.54	242.24	52.03	28.53	28.4	24.26	35.39	26.15	65.69	29.57	37.57	36.63	139.8	36.46	19.72	94.75	54.61	32.16	30.06	16.94	57.04	18.46	29.48	34.18	17.61	21.73	14.66	21.3	20.43	15.99
ANTXR2	chr4:79901616-80073472	47.14	17.94	9.75	11.3	11.95	18.22	27.04	74.22	17.94	26.65	27.54	30.82	36.72	37.69	36.54	36.61	39.99	32.45	46.33	42.95	31.55	38.61	39.39	37.89	24.26	22.02	28.11	20.38	25.1	27.88	17.76	26.36	20	18.95	18.98	16.16
ANTXRL	chr10:46286996-46330207	0.02	0.01	0.03	0	0.01	0.02	0.05	0.02	0.08	0.02	0.03	0	0.03	0	0	0.04	0.01	0.07	0.03	0	0	0	0.05	0.03	0.34	0.43	0.09	0.22	0.05	0.09	0.13	0.1	0.1	0.21	0.43	0.3
ANTXRLP1	chr10:46219024-46269608	0.05	0.02	0	0	0.02	0.02	0.04	0	0	0.02	0	0.02	0	0.04	0.03	0.05	0.04	0	0	0	0	0.07	0.1	0.03	0.04	0.07	0.24	0.1	0	0.05	0.05	0.08	0.06	0.11	0	0
ANXA1	chr9:73151730-73170394	469.34	481.28	561.61	371.24	516.1	343.79	316.6	409.38	492.33	459.74	468	354.02	362.61	421.66	401.22	552.18	347.4	551.42	592.3	601.69	472.02	668.67	517.58	479.32	1089.66	1070.02	1235.61	846.28	1171.53	966.28	1173.54	685.25	1392.47	913.2	2067.75	2183.29
ANXA10	chr4:168092536-168187742	0	0	0	0	0	0.06	0.06	0	0	0.04	0.03	0	0.02	0	0	0.03	0.03	0	0.04	0.01	0.04	0.09	0	0.03	0	0	0	0	0.02	0.01	0	0.02	0.02	0.02	0	0
ANXA11	chr10:80155123-80205677	98.77	101.19	75.18	65.51	79.24	78.24	78.89	105.04	70.88	86.27	77.15	102.99	80.37	64.41	68.69	76.36	71.38	101.34	73.96	77.38	98.46	82.37	81.48	107.13	97.06	93.89	77.53	106.96	104.44	86.27	79.23	104.51	94.33	101.27	90.97	73.93
ANXA13	chr8:123680793-123737407	0.87	0.03	0.04	0.03	0.09	0.13	0.37	0.51	0.26	0.07	0.13	0.03	0	0	0.21	0.13	0.12	0.04	0.21	0.08	0.06	0.62	0.15	0.05	0.03	0.03	0.04	0	0	0.06	0.02	0	0.02	0	0.04	0
ANXA2	chr15:60347150-60397986	891.79	646.9	707.52	601.44	571.9	637.33	647.15	971.33	746.9	588.54	640.24	503.55	586.87	539.22	590.95	551.92	589.15	507.68	764.5	604.26	616.29	967.86	695.98	540.16	573.24	489.66	518.61	523.96	507.89	571.96	452.51	486.94	523.58	423.09	565.77	580.46
ANXA2P1	chr4:153153117-153339322	0.07	0.05	0.21	0.04	0.1	0.03	0.14	0.07	0.02	0.11	0	0.02	0.02	0.03	0.02	0.02	0.07	0.02	0.03	0.06	0.09	0.06	0.1	0.02	0.06	0.06	0.04	0.12	0.07	0.1	0.02	0.03	0.11	0.02	0.05	0.12
ANXA2P2	chr9:33624224-33625534	0.08	0.05	0.07	0	0.04	0.1	0.1	0	0.14	0.03	0.25	0.06	0.09	0.15	0.15	0.07	0.06	0.08	0.13	0.08	0.06	0.04	0.14	0.04	0.15	0.19	0.13	0.03	0.1	0.1	0.09	0	0.09	0.05	0.05	0.21
ANXA2P3	chr10:64825527-64826877	0	0.02	0	0	0	0	0.01	0.02	0	0	0.02	0	0	0	0	0	0	0	0	0	0	0	0	0	0	0	0	0	0	0.01	0	0	0.02	0	0	0
ANXA2R	chr5:43014728-43093558	3.41	0.98	1.95	1.43	1.79	1.24	1.74	2.53	1.01	1.38	1.45	0.98	1.77	1.52	1.22	1.16	1.5	1.24	1.41	1.39	1.89	1.95	1.89	1.46	1.45	1.56	1.65	1.36	2.13	1.27	3.05	2.12	2.7	3.24	2.72	2.95
ANXA3	chr4:78551587-78610451	8.82	88.78	124.15	73.93	63.44	54.04	60.05	12.48	55.67	99.83	98.44	55.57	82.18	89.49	80.76	84.59	74.2	74.55	64.04	72.62	78.48	69.39	74.41	90.48	59.34	61.4	64.23	59.47	68.62	55.75	48.31	69.68	55.61	45.72	60.15	116.89
ANXA4	chr2:69741994-69826464	87.5	53.35	58.32	58.24	99.28	47.93	112.61	93.53	64.74	46.69	45.76	44.84	41.95	50.3	78.03	51.48	42.11	65.87	93.56	55.79	33.21	98.64	80.66	44.82	127.82	135.87	173.09	127.04	125.7	108.75	176.72	86.9	120.64	98.57	138.87	182.08
ANXA5	chr4:121667996-121696992	393.49	704.99	753.47	575.16	577.6	530.49	455.85	459.5	538.25	668.8	534.52	646.16	434.87	552.8	510.93	545.13	543.05	563.62	432.76	523.75	683.05	646.32	471.54	652.37	388.75	578.37	644.57	516.69	463.98	459.79	420.18	424.42	635.04	465.11	490.7	699.73
ANXA6	chr5:151100705-151157882	49.41	75.51	62.28	86.47	63.25	59.78	54.46	45.38	71.22	93.69	61.38	89.03	97.39	78.45	74.89	108.55	97.02	110.67	66.86	91.29	88.22	70.6	71.38	95.96	152.03	180.75	116.61	214.53	178.08	120.51	135.51	126.38	218.53	113.25	143.49	176.39
ANXA7	chr10:73375430-73414083	56.92	64.45	58.17	41.98	53.02	41.1	45.14	55.81	38.23	55.2	44.33	51.74	51.4	50.55	54.66	50.56	58	47.14	53.51	47.5	58.57	54.94	51.13	52.38	37.61	42.11	41.58	42.41	43.35	44.95	43.07	40.47	54.89	42.94	49.56	51.05
ANXA8	chr10:47467993-47484158	0.45	1.83	3	2.89	8.35	4.66	2.63	0.56	7.64	3.45	13.83	5.99	4.89	9.32	6.36	7.87	5.3	3.41	9.62	4.67	8.57	8.84	14.41	4.72	9.67	8.85	8.77	7.96	5.4	10.26	8.37	9.97	7.62	6.1	8.35	8.19
ANXA8L1	chr10:46375589-46391783	0.66	4.21	5.05	4.01	4.31	2.46	4.12	1.01	5.61	4.52	11.19	4.19	4.62	4.66	3.6	5.14	3.56	5.11	7.86	3	3.29	9.03	8.01	6.84	5.79	7.15	7.05	7.83	1.73	5.54	5.32	6.62	5.42	3.44	9.79	4.89
ANXA9	chr1:150982022-150995638	1.36	0.74	0.9	1.37	1.34	1.3	1.58	1.2	1.35	0.96	1.37	1.24	1.15	1.44	1.65	0.92	1.67	0.95	0.96	1.04	1.29	1.1	1.44	1.31	0.89	0.87	0.76	1.05	0.91	0.95	0.79	0.47	0.62	0.92	0.59	0.85
AOAH	chr7:36512940-36724549	4.5	1.14	1.11	1.43	1.63	1.04	2.77	8.63	1.35	3.13	1.39	3.34	6.3	2.54	5.58	5.89	7.58	4.65	8.79	8.63	6.49	5.26	4.25	4.65	2.9	3.72	4.22	2.35	3.44	3.05	2.97	4.21	3.22	2.89	4.01	3.35
AOAH-IT1	chr7:36512940-36724549	0	0	0	0	0	0	0	0.11	0	0	0	0	0	0	0	0	0.03	0	0.05	0.04	0.05	0.06	0	0	0	0	0.13	0.09	0	0	0	0	0	0	0	0
AOC1	chr7:150852476-150861291	14.95	15.56	3.15	1.78	4.91	25.9	95.21	30.18	863.36	110.77	58.12	82.88	173.31	302.19	401.28	163.29	66.42	207	1925.65	287.62	127	1960.5	522.73	295.97	1107.29	385.69	365.64	190.25	482.28	337.33	550.02	130.79	289.66	600.34	257.6	63.1
AOC2	chr17:42844591-42850711	0.27	0.18	0.19	0.22	0.28	0.27	0.34	0.22	0.36	0.17	0.24	0.17	0.15	0.37	0.13	0.11	0.21	0.3	0.15	0.23	0.14	0.13	0.11	0.24	0.42	0.2	0.48	0.27	0.17	0.12	0.32	0.21	0.26	0.35	0.22	0.28
AOC3	chr17:42851183-42858131	10.49	2.08	1.46	3.75	2.75	4.73	7.65	6.5	7.59	1.66	2.79	3.78	9.68	5.66	6.27	3.05	2.8	3.21	5.81	4.79	4.1	5.37	4.03	7.4	7.28	5.43	7.88	13.9	12.38	4.28	11.51	20.31	4.56	11.13	5.15	4.11
AOC4P	chr17:42867144-42869217	0.07	0.01	0	0.03	0.04	0.24	0.08	0.04	0.07	0.02	0.09	0.05	0.07	0.09	0.01	0.02	0.06	0.03	0.05	0.06	0.07	0.05	0.02	0.05	0.02	0.04	0.05	0.02	0.03	0.01	0.05	0.03	0.01	0.05	0.06	0
AOX1	chr2:200586007-200671494	36.86	0.69	0.24	0.89	2.06	0.35	16.91	26.3	1.95	2.07	0.47	0.3	0.17	0.8	5.27	0.87	2.17	0.72	9.63	2.23	0.13	7.73	8.72	1.32	3.63	5.56	4.15	1.62	1.31	5.58	5.2	1.49	1.15	6.27	2.86	4.66
AOX2P	chr2:200695722-200823846	0.01	0	0	0	0	0.01	0.02	0.03	0.06	0	0.05	0	0	0.01	0.02	0.01	0	0.01	0.07	0.07	0	0.02	0.03	0	0.02	0	0	0.01	0.01	0.02	0.02	0.02	0	0.02	0.01	0.02
AP1AR	chr4:112231738-112270056	7.26	8.36	8.86	7.83	7.88	6.62	8.44	7.39	7.04	9.65	8.66	9.76	10.66	10.94	8.67	10.87	11.79	8.83	9.19	10.16	10.59	8.68	9.74	9.64	7.27	10.19	8.26	7.54	7.25	8.28	12.53	7.97	8.3	9.88	11.11	10.25
AP1B1	chr22:29327679-29388583	27.1	45.01	37.1	30.07	34.8	29.58	28.89	34.2	31.37	50.3	29.01	56.53	43.98	32.83	38.75	43.18	44.5	45.99	40.9	42.72	49.86	33.9	32.04	52.57	33.61	33.82	25.7	35.23	37.4	30.95	31.61	37.16	32.06	31.09	27.13	20.63
AP1B1P1	chr22:32121976-32133469	0	0	0	0	0	0	0	0	0	0	0	0	0	0	0	0	0	0	0	0	0	0	0	0	0	0	0	0	0	0.02	0	0	0	0	0	0
AP1G1	chr16:71729001-71809073	13.41	11.34	11.05	13.05	13.36	12.23	14.63	14.11	12.6	11.46	12.71	11.76	11.08	12.23	11.07	11.85	10.96	12.11	12.92	11.05	10.87	10.84	10.58	11.4	16.46	18.95	18.35	17.55	16.04	14.38	15.15	12.57	13.89	14.65	13.1	12.62
AP1G2	chr14:23511759-23578800	9.49	15.05	14.99	13.98	14.41	19.72	13.3	9.6	14.29	11.94	17.58	15.11	13	14.72	12.5	11.44	5.68	17.09	10.34	10.82	15.49	11.58	13.01	12.58	28.63	30.17	21.41	28.59	26.5	20.65	33.57	21.28	23.74	34.72	25.23	23.11
AP1M1	chr19:16197853-16235345	28.5	21.06	16.34	15.93	18.07	15.77	17.59	27.76	15.45	19.87	14.78	22.06	20.88	14.31	17.21	16.91	21.86	20.47	18.73	18.75	21.33	20.42	16.53	20.65	13.06	11.12	6.65	12.58	14.28	14.41	13.68	18.03	14.46	14.77	14.64	12.55
AP1M2	chr19:10572670-10587315	8.28	32.93	29.5	21.74	26.43	18.16	23.1	7.21	14.38	24.71	23.85	24.07	19.49	21.18	19.68	23.1	19.23	28.23	14.12	20.22	24.03	21.52	20.89	28.94	31.99	36.54	18.48	48.25	45.05	31.61	32.41	26.56	40.54	44.93	44.52	42.14
AP1S1	chr7:101154404-101161276	24.35	43	60.88	30.64	36.74	35.43	29.74	23.54	24.95	34.64	27.18	36.73	36.67	30.44	31.53	36.49	37.71	35.81	25.06	33.56	40.64	32.83	32.52	38.83	24.01	26.94	18.15	28.77	26.51	28.07	26.14	22.62	33.18	29.8	28.25	36.63
AP1S2	chrX:15825805-15855014	17.9	12.65	15.99	16.79	10.42	13.23	14.15	23.24	12.39	22.16	17.16	32.87	26.18	20.41	29.06	33.64	38.5	22.9	22.63	29.29	24.4	24.01	26.58	24.29	15.52	17.89	22.59	14.09	20.25	18.66	21.54	31.19	22.54	23.15	29.84	25.38
AP1S3	chr2:223755329-223837602	1.97	14.57	20.92	10.89	10.79	12.52	10.01	1.96	9.01	18.86	10.12	18.29	10.23	9.18	10.87	13.37	11.05	10.13	7.09	9.74	17.86	7.3	7.86	13.88	2.95	3.25	1.78	2.65	3.98	5.84	3.36	3.15	5.31	2.2	4.21	3.28
AP2A1	chr19:49766922-49813310	40.62	56.64	47.11	33.16	46.1	38.45	33.22	31.97	31.25	56	37.73	58.22	41.25	35.67	37.01	37.93	40.93	49.84	32.5	32.63	44.74	28.83	34.96	63.87	34.66	31.19	19.9	39.34	38.88	35.52	28.44	37.1	32.48	30.41	25.67	21.71
AP2A2	chr11:925808-1012245	19.86	23.48	17.48	18.53	18.49	19.49	22.54	22.34	22.01	20.97	19.46	26.95	20.32	17.46	21.46	23.24	20.74	26.4	24.92	23.55	26.04	23.4	21.52	28.48	28.52	28.43	28.28	30.48	26.93	23.4	25.76	27.38	25.65	26.44	24.64	17.85
AP2A2	chr11_KI270902v1_alt:22179-74988	0	0	0	0	0	0	0	0	0	0	0	0	0	0	0	0	0	0	0	0	0	0	0	0	0	0	0	0	0	0	0	0	0	0	0	0
AP2A2	chr11_KI270927v1_alt:22179-81836	0	0	0	0	0	0	0	0	0	0	0	0	0	0	0	0	0	0	0	0	0	0	0	0	0	0	0	0	0	0	0	0	0	0	0	0
AP2B1	chr17:35587262-35726417	35.08	23.87	20.92	25.57	26.64	19.99	25.63	32.93	22.47	24.12	20.33	21.19	22.87	20.81	23.92	24.82	25.45	19.81	28.24	24.82	19.54	24.74	25.02	23.64	25.31	22.27	25.51	20.9	24.92	23.32	20.02	28.57	18.19	19.3	17.66	15
AP2M1	chr3:184174845-184184091	210.96	200.18	164.69	175.93	161.82	146.76	150.29	207.77	153.73	185.39	146.81	209.35	205.47	154.87	171.47	201.07	197.31	220.57	184.01	201.01	207.03	195.84	178.22	191.86	208.91	229.35	178.39	260.06	257.1	197.86	212.29	215.71	264.49	240.54	218.2	218.67
AP2S1	chr19:46838157-46850995	85.72	100.85	150.86	73.49	82.48	74.81	61.16	61.5	65.08	114.09	64.68	107.8	119.58	75.78	72.17	84.28	105.44	92.81	69.36	82.82	115.87	83.96	76.74	91.53	56.33	57.23	43.1	71.33	72.52	70.12	60.03	64.87	84.63	78	79.26	81.72
AP3B1	chr5:78002325-78294755	19.28	18.17	15.91	18.94	17.78	16.47	17.3	19.7	17.89	18.37	16.08	13.75	15.74	17.06	18.26	18.09	16.9	13.56	17.45	17.35	15.48	19.87	16.67	15.91	11.96	13.42	14.61	12.31	14.66	15.18	10.97	12.63	11.87	10.7	11.94	10.66
AP3B2	chr15:82543200-82709908	1.04	0.14	0.11	0.09	0.48	0.21	0.45	0.42	0.24	0.23	0.31	0.16	0.17	0.96	0.23	0.18	0.41	0.86	0.47	0.17	0.27	0.11	0.22	0.24	0.35	0.09	0.14	0.08	0.15	0.25	0.11	0.09	0.31	0.13	0.04	0.03
AP3D1	chr19:2100987-2151557	28.49	35.35	25.87	28.76	26.77	30.57	32.83	31.3	39.06	31.4	29.13	37.32	28.93	24.4	28.08	28.82	27.66	33.12	31.28	28.87	28.74	25.35	26.46	37.37	43.32	44.62	41.87	40.72	37.61	32.45	33.6	36.87	30.61	33.56	21.92	22.13
AP3M1	chr10:74120256-74151068	16.65	19.15	18.41	19.44	19.95	16.18	16.95	21.25	18.43	24.79	17.94	21.06	19.88	20.23	19.59	23.67	22.28	18.75	16.83	21.33	19.89	19.96	17.71	22.1	18.17	20.82	20.09	20.31	22.62	18.19	16.39	14.02	19.19	14.78	17.21	19.81
AP3M2	chr8:42152945-42171183	3.55	4.7	5.79	5.08	5.01	5.4	4.17	3.58	4.15	6.19	5.38	6.47	6.8	7.66	4.96	6.52	5.59	5.58	4.94	5.14	7.58	5.32	5.08	6.05	6.8	5.88	6.77	6.84	7.8	5.5	6.22	5.97	7.92	5.69	7.01	7.67
AP3S1	chr5:115841921-115914081	98.64	63.7	100.29	80.83	64.42	67.18	74	91.69	94.54	52.74	67.86	58.1	58.89	51.92	80.79	55.9	51.51	68.53	112.78	76.37	46.39	107.57	64.23	44.09	80.49	78.15	82.34	53.22	57.47	69.63	59	60.8	61.46	70.93	86.19	95.59
AP3S2,ARPIN,C15orf38-AP3S2	chr15:89830598-89912990	19.94	15.54	16.55	16.72	17.3	13.82	14.99	19.56	12.78	17.57	12.78	16.85	15.79	16.15	15.39	18.52	17.2	13.62	13.11	14.95	15.89	17.98	14.11	16.95	14.04	16.05	13.04	12.85	16.15	12.59	12.33	13.14	15.91	12.63	11.68	12.44
AP4B1	chr1:113812611-113905124	3.62	3.17	4.12	4.04	3.21	5.09	3.53	2.83	2.75	2.33	2.92	3.09	4.47	3.34	2.73	2.86	3.13	2.8	2.6	2.72	4.44	3.65	3.25	2.71	2.3	1.83	1.53	2.89	2.47	2.26	3.02	3.12	2.36	2.88	3.21	2.9
AP4B1-AS1	chr1:113812611-113905124	0.69	0.25	0.83	0.68	0.42	0.77	0.83	0.71	0.58	0.37	0.79	0.21	0.26	0.62	0.33	0.47	0.46	0.24	0.54	0.36	0.41	0.26	0.33	0.42	0.55	0.58	0.31	0.48	0.48	0.31	0.57	0.19	0.25	0.4	0.53	0.32
AP4E1	chr15:50908671-51005900	3.45	4.73	4.78	4.91	5.53	4.24	4.53	3.39	4.08	5.88	5.83	4.28	3.99	5.15	4.82	5.05	4.9	3.61	4.94	4.8	3.69	3.88	4.47	4.45	5.82	6.98	5.39	6.22	6.97	5.38	6.42	4.57	5.46	5.66	4.85	4.89
AP4M1	chr7:100092727-100125505	6.34	5.37	5.28	4.6	5.03	4.53	5.08	5.11	3.18	3.79	3.66	4.48	5.64	4.2	3.48	3.91	4.18	4.28	4.62	4.23	5.39	4.55	4.55	4.56	4.14	4.03	3.28	5.35	5.26	4.44	5.57	4.16	5.36	5.84	4.71	5.95
AP4S1	chr14:30893798-31096450	3.22	2.7	4.77	3.17	3.87	2.28	2.71	2.64	2.41	3.05	2.68	3.16	3.47	3.78	2.76	3.54	3.4	3.01	2.11	3.15	3.31	2.87	3.11	3.29	4.05	3.65	3.59	3.91	3.73	3.32	3.91	3.89	4.58	4.25	4.97	5.5
AP5B1	chr11:65773897-65780591	4.24	5.2	3.74	3.33	3.93	3.39	4.15	4.8	5.21	4.31	4.7	5.24	3.56	4.75	5.04	3.72	3.91	6.83	5.45	4.61	3.71	3.81	4.97	4.91	8.4	7.69	5.86	12.19	8.78	8.23	8.12	6.61	10.81	12.11	5.89	6.68
AP5M1	chr14:57202475-57290079	11.12	10.48	9.2	9.92	9.6	8	9.55	11.17	7.52	10.82	8.61	9.4	10.03	8.81	10.29	11.28	12.9	9.7	9.97	10.86	10.34	11.09	9.85	9.38	9.56	13.74	11.86	11.71	12.19	9.8	11.66	10.31	11.73	11.57	12.27	13.02
AP5S1	chr20:3820523-3825307	8.82	9.11	7.84	7.07	7.12	7.12	7.04	7.01	5.64	9	6.08	9.48	8.44	7.02	8.44	7.53	8.42	7.75	6.01	6.88	9.82	7.1	7.73	8.46	8.92	6.01	4.38	11.26	10.38	8.66	8.22	7.67	11.92	9.17	7.08	8.73
AP5Z1	chr7:4775630-4794395	4.23	3.77	4.18	3.02	3.67	3.51	3.03	3.23	2.95	3.49	3.78	4.59	4.37	4.03	3.48	3.16	3.85	4.8	4.05	3.2	4.83	3.2	3.92	4.4	3.77	3.03	2.36	4.87	4.25	3.63	5.81	4	4.85	5.07	4.13	3.37
APAF1	chr12:98645299-99984654	2.58	3.65	3.17	4.56	3.78	3.12	3.61	2.29	2.95	3.56	3.95	3.65	3.79	3.87	3.66	4.12	3.96	2.97	3.8	4.27	3.04	3.45	3.33	3.3	2.04	2.07	2.61	2.09	2.41	2.4	2.73	3.58	1.82	2.25	2.05	2.03
APBA1	chr9:69427532-69672359	1.76	1.71	1.38	1.71	1.62	1.88	2.76	2.76	2.76	1.88	1.68	2.94	2.66	2.01	2.49	2.23	2.14	2.18	2.17	2.19	1.85	2.15	2.06	2.39	1.68	1.4	1.77	2.13	2.27	1.62	1.53	2.31	1.36	1.53	1.05	0.73
APBA1	chr9_GL383540v1_alt:976-70597	0	0	0	0	0	0	0	0	0	0	0	0	0	0	0	0	0	0	0	0	0	0	0	0	0	0	0	0	0	0	0	0	0	0	0	0
APBA2	chr15:28921636-29118313	4.24	0.94	0.94	0.96	0.91	1.1	4.2	6.26	2.11	1.89	0.64	0.77	0.85	0.84	1.69	0.66	2.59	1.44	4.96	1.24	0.42	3.02	1.96	1.05	0.28	0.06	0.53	0.31	0.23	1.1	0.12	0.46	0.24	0.15	0.22	0.35
APBA2	chr15_KI270905v1_alt:1196591-1393360	0	0	0	0	0	0	0	0	0	0	0	0	0	0	0	0	0	0	0	0	0	0	0	0	0	0	0	0	0	0	0	0	0	0	0	0
APBA3	chr19:3708336-3761675	4.87	6.16	5.69	4.7	5.82	4.92	4.57	5.09	4.62	4.7	5.36	5.54	5.34	5.77	4.28	4.48	4.69	6.72	5.14	4.4	6.28	5	5.23	7.11	7.68	8.34	4.22	9.8	9.18	7.22	9.08	8.76	10.93	9.1	8.1	6.65
APBB1	chr11:6395123-6419472	9.28	5.21	3.51	6.03	4.98	5.26	4.54	7.46	5.91	3.95	2.97	4.48	5.91	4.69	4.21	4.23	4.81	4.51	5.48	4.6	5.44	4.24	4.98	4.77	4.36	3.05	4.13	3.36	3.94	4.01	3.85	6.3	3.39	4.42	3.85	3.26
APBB1IP	chr10:26438336-26567803	21.32	6.24	3.9	5.51	5.13	6.21	11.18	24.9	9.91	8.45	7.1	9.58	8.92	6.82	10	9.64	11.1	9.89	14.65	9.31	7.92	13.06	11.64	7.29	5.2	2.99	7.42	2.58	3.11	6.94	3.2	4.66	2.82	4.13	3.94	2.5
APBB2	chr4:40810026-41214618	19.3	6.37	6.64	8	6.07	6.91	7.09	27.41	7.47	7.93	10.59	7.67	6.93	7.07	6.48	7.94	9	8.06	14.38	7.9	5.65	7.58	10.63	7.4	12.4	15.29	10.5	12.05	12.7	13.3	8.39	7.16	11.99	8.56	10.56	10.6
APBB3	chr5:140558267-140569104	5.3	6.56	7.8	6.65	6.32	9.1	6.57	4.28	5.52	5.2	9.5	7.23	7.47	9.12	5.77	6.21	5.63	8.61	6.74	5.4	7.73	6.12	7.2	5.69	7.52	7.19	5.63	10.06	7.64	7.5	9.06	6.39	7.63	9.37	10.22	10.33
APC	chr5:112707504-112846239	3.84	2.52	1.71	3.23	2.67	3.03	3.37	4.82	4.17	3.29	3.25	2.5	2.71	2.76	3.23	3.51	3.41	2.37	3.72	3.08	2.53	3.25	3.11	2.82	3.79	4.17	5.36	3.65	3.66	3.27	3.44	3.52	2.22	2.82	3	2.29
APC2	chr19:1450148-1479229	0.1	0.17	0.2	0.2	0.16	0.3	0.46	0.25	0.85	0.27	0.35	0.31	0.16	0.2	0.11	0.27	0.41	0.37	0.13	0.18	0.14	0.17	0.28	0.27	0.09	0.09	0.05	0.12	0.14	0.21	0.2	0.11	0.15	0.13	0.1	0.11
APCDD1	chr18:10454627-10488701	439.45	14.22	13.25	19.99	26.05	15.52	108.66	408.11	29.88	30.9	20.78	14.58	18.38	18.74	62.52	22.04	42.77	18.62	47.74	26.93	18.02	62.61	74.03	25.8	23.57	17.72	19.69	21.47	24.38	42.99	20.42	24.31	17.24	18.39	16.13	13.78
APCDD1L	chr20:58459100-58514938	0.06	0.02	0.02	0.1	0.01	0.01	0	0.04	0.65	0.01	0.04	0.02	0.16	0.01	0.01	0.02	0.02	0.07	0.25	0.02	0.01	0.08	0.09	0.03	0.01	0	0.09	0	0.02	0.05	0.02	0.11	0.02	0.02	0.01	0
APCDD1L-AS1	chr20:58515378-58619892	0.03	0.02	0	0.01	0	0.02	0.05	0.02	0.04	0.04	0.05	0.01	0.03	0	0.01	0.06	0.01	0	0.05	0.01	0.01	0	0.05	0.01	0.05	0.02	0	0.04	0.01	0.05	0.04	0	0.03	0.08	0.01	0.05
APCS	chr1:159587825-159588871	0.13	0	0	0.09	0	0.05	0.02	0.14	0.03	0	0	0.02	0.08	0	0	0.1	0.02	0.68	0.2	0.04	0	0.36	0.03	0.22	1.29	0.14	0.13	0.55	0.25	0.05	1.45	0.08	0.07	0.5	1.76	1.45
APEH	chr3:49674001-49683501	18.04	35.18	30.89	21.26	26.42	19.7	19.53	17	18.47	31.37	20.22	28.85	25.34	23.01	25.02	24.35	24.22	22.59	19.76	23.18	28.38	22.52	22.19	28.69	17.77	17.67	13.93	21.39	20.53	19.28	18.69	22.07	23.25	18.09	21.38	19.59
APELA	chr4:164876987-164897527	0.79	4.85	5.23	3.26	5.61	1.75	1.85	0.69	1.11	2.03	0.91	2.49	0.92	2.18	1.36	0.39	0.54	1.16	0.28	1.98	1.92	0.71	0.21	1.27	0.46	0.34	0.49	0.58	0.1	0.35	0.65	1.48	0.4	0.65	0.52	0.14
APEX1	chr14:20455130-20457772	86.14	99.69	114.06	91.07	78.97	83.89	75.32	90.56	91.38	86.01	62.16	73.77	72.96	59.88	62.58	75.25	64.85	60.63	55.05	67.01	67.15	74.84	60.73	64.72	43.47	36.73	41.76	43.2	41.07	48.08	31	37.1	37.24	36.57	39.27	44.98
APEX2	chrX:55000322-55007873	9.94	20.02	16.62	12.51	15.2	15.4	13.49	9.34	12.79	16.77	14.12	17.06	14.44	13.33	12.05	13.41	12.56	15.2	10.13	12.93	16.31	11.97	12.88	18.89	12.74	11.04	9.98	14.43	12.62	12.31	10.45	14.06	12.78	11.64	9.3	9.58
APH1A	chr1:150265398-150269209	46.71	60.57	49.31	42.45	51.92	43.24	37.46	35.81	30.14	48.3	37.47	54.17	61.31	50.11	44.37	47.83	49.94	49.72	46.55	48.17	66.82	49.68	48.95	49.47	42.57	35.38	23.5	46.65	51.1	46.64	50.33	49.38	55.26	55.32	46.49	56.23
APH1B	chr15:63277549-63309126	9.49	5.4	4.9	5.77	6.74	5.65	5.83	8.85	5	5.16	5.09	5.99	7.6	6.83	6.77	6.05	7.57	5.56	7.63	7.57	5.52	7.46	7.52	4.6	3.17	3.89	3.81	2.32	3.03	5.04	3.29	3.45	2.26	3.96	3.33	3.06
API5	chr11:43311954-43344530	31.96	28.07	26.64	25.79	29.59	24.2	28.35	32.39	25.37	30.99	23.79	26.31	23.08	25.34	27.71	28.96	28.3	24.34	26.6	26.63	23.96	26.79	24.38	25.4	25.13	31.38	29.18	29.5	31.18	26.92	27.29	23.75	30.44	25.99	27.12	29.5
APIP	chr11:34882295-34996128	20.89	21.98	48.93	17.36	22.12	17.5	20.59	17.95	11.9	23	20.39	24.25	25.13	23.45	22.19	29.12	24.45	21.27	21.35	30.54	34.88	23.16	23.03	20.81	19.16	29.5	25.66	21.01	25.85	20.06	24.53	23.07	31.07	27.06	31.52	49.7
APITD1,APITD1-CORT,CORT	chr1:10430101-10452003	7.97	9.39	19	8.09	7.11	8.74	8.37	8.29	7.82	8.12	7.31	8.59	7.5	8.08	8.02	7.15	6.65	6.54	4.74	7.18	9.21	7.39	6.55	6.55	4.15	4.82	4.14	3.53	4	5.54	3.9	6.07	5.23	4.78	5.21	5.41
APLF	chr2:68467558-68580162	1.4	1.83	1.48	1.91	1.32	2.25	1.62	1.65	1.91	2.07	2.47	2.29	1.65	2.07	1.96	2	1.91	1.61	1.59	1.77	1.66	1.75	1.73	1.92	1.44	1.45	1.69	1.16	1.54	1.42	1.39	1.65	1.42	1.05	1.3	1.61
APLN	chrX:129645258-129654956	2.03	4.94	6.91	5.2	4.73	4.38	5.01	1.25	2.69	13.85	7.54	13.98	11.79	5.02	10.45	9.88	13.93	7.67	7.93	15.32	18.96	15.71	17.34	19.1	57.92	37.56	25.71	71.45	55.09	27.29	43.4	87.05	45.29	39.86	16.46	60.68
APLNR	chr11:57233577-57237453	2.7	16.34	18.08	17.73	13.03	21.65	9.12	4.17	8.1	13.13	17.68	21.08	29.11	29.8	20.86	26.85	25.8	21.38	11.7	34.54	45.62	21.53	24.6	33.09	49.69	34.44	37.99	31.56	48.89	29.63	45.07	93.19	39.68	50.5	33.71	27.52
APLP1	chr19:35868498-35879797	2.22	0.81	0.22	3.53	0.69	1.8	1.95	3.64	3.42	0.96	1.32	0.57	0.64	0.69	1.92	0.66	1.36	1.77	4.34	1.11	0.22	2.21	1.84	1.36	0.48	0.11	0.74	0.12	0.18	0.93	0.08	0.07	0.18	0.06	0.06	0.07
APLP2	chr11:130069820-130144811	194.38	288.07	215.96	210.51	259.56	230.6	227.58	284.75	223.24	346.62	250.67	297.57	246.06	269.28	249.57	282.06	254.8	278.22	225.34	205.15	309.55	212.59	227.26	360.33	234.08	228.89	248.35	236.89	209.31	215.29	177.75	218.52	204.26	191.33	149.16	173.92
APMAP	chr20:24962943-24992789	66.99	89.1	95.43	68.06	77.25	61.37	54.62	87.22	65.26	86.69	71.55	91.23	96.12	91.44	77.55	81.4	98.88	89.08	76.51	84.55	107.06	77.36	81	91.49	100.22	98.58	77.83	151.94	124.05	81.65	98.38	78.84	108.62	126.66	108.03	122.21
APOA1	chr11:116835752-117098415	190.53	10.75	0.74	1.92	1.88	171.3	9.11	162.79	39.14	49.91	36.33	8.06	7.29	11.5	3.72	20.74	25.07	7.52	16.93	3.53	7.44	40.58	16.27	6.83	1.11	0.1	1.44	0.44	0.34	8.34	0.25	0.3	0.56	0.37	0.28	0.24
APOA1-AS	chr11:116835752-117098415	27.52	0.6	0.6	0.37	0.72	20.58	1.76	30.28	6.01	6.72	4.79	0.95	1.08	1.75	0.81	1.82	3.66	1.03	3.01	0.61	0.6	5.46	1.37	0.94	0.09	0.39	0.27	0.75	0.89	1.42	0.49	0.08	0.43	0.58	0.23	0.37
APOA1BP	chr1:156591765-156594299	32.25	43.59	64.99	30.59	29.67	29.78	26.5	34.36	21.81	42.15	24.81	39.29	34.13	25.49	30.92	30.45	28.47	37.04	24.12	31.07	42.49	32.91	28.27	37.28	29.26	30.22	18.34	38.49	35.44	26.29	31.29	33.81	46.24	35.63	41.79	32.69
APOA2	chr1:161222292-161223628	1.48	24.19	1.32	3.6	0.96	596.86	9.47	25.87	58.67	140.16	99.02	17.91	10.54	0.37	0.45	62.66	0.51	0.07	0.54	4.57	12.01	81	0.42	11.7	0.13	0	0.18	0	0.1	0.19	0.19	0.44	0	0	0	0
APOA4	chr11:116820701-116823295	0	0	0.02	0	0.07	0.15	0	0.1	0.07	0.2	0.05	0.04	0.08	0.1	0	0.14	0.01	0	0	0	0.46	0.09	0.04	0	0	0	0	0	0	0.09	0	0	0.02	0	0	0
APOA5	chr11:116789369-116792420	0.01	0	0	0	0.01	0.18	0	0.06	0	0.02	0.05	0	0.01	0	0	0.02	0.01	0	0	0.01	0	0.03	0.02	0.01	0.02	0	0	0	0	0	0	0	0	0.02	0	0.04
APOB	chr2:21001428-21044073	0.17	0.79	0.04	0.16	0.06	26.85	0.41	0.44	1.49	3.21	3.98	0.48	0.23	0.02	0.04	1.42	0.04	0.01	0.04	0.13	0.31	1.44	0.05	0.3	0.2	0.09	0.35	0.05	0.07	0.12	0.14	0.03	0.07	0.34	0.16	0.29
APOBEC1	chr12:7649399-7670599	0	0	0	0	0	0	0	0	0.07	0	0	0	0	0	0	0	0	0	0	0	0	0	0	0	0	0	0	0	0	0	0	0	0	0	0	0
APOBEC2	chr6:41053200-41064891	0.52	0.78	1.35	0.76	0.78	0.8	0.59	0.29	0.51	0.92	0.8	0.65	0.63	0.53	1.21	1.45	0.35	0.74	1.54	0.76	0.84	1.91	0.52	0.91	1.33	1.9	2.35	1.05	1.64	0.64	1.19	0.88	0.5	1.38	1.29	5.53
APOBEC3A_B	chr22_GL383583v2_alt:73229-83988	0	0	0	0	0	0	0	0	0	0	0	0	0	0	0	0	0	0	0	0	0	0	0	0	0	0	0	0	0	0	0	0	0	0	0	0
APOBEC3A,APOBEC3A_B,APOBEC3B	chr22:38957521-38998220	1.83	4.5	3.73	3.23	2.2	3.77	3.03	1.84	3.49	4.08	4.57	1.35	2.53	3.04	3.36	2.52	4.5	3.21	3.4	2.33	3.17	2.76	2.62	1.89	1.64	1.48	1.14	1.66	1.41	2.31	2	1.35	2.37	0.99	2.46	2.37
APOBEC3B-AS1	chr22:38957521-38998220	0.87	0.36	0	0	0	0.18	0	0.94	0.64	0.51	0.6	0	0.18	0	0.23	0.84	1.78	1.03	0.84	0.54	0	0.82	0.7	0	0	0	3.55	0.31	0	0.36	0.47	0	0.24	0	0.76	0
APOBEC3B-AS1	chr22:38957521-38998220	0.3	0.47	0.65	0.75	0.42	0.45	0.29	0	0.18	0.22	0.47	0.11	0.46	0	0.39	0.22	0.48	0.04	0.68	0.23	0.47	0.18	0.3	0.24	0.2	0	0	0.2	0.16	0.18	0.15	0.06	0.1	0.21	0.27	0.27
APOBEC3B-AS1	chr22_GL383583v2_alt:73229-83988	0	0	0	0	0	0	0	0	0	0	0	0	0	0	0	0	0	0	0	0	0	0	0	0	0	0	0	0	0	0	0	0	0	0	0	0
APOBEC3C	chr22:39014259-39018820	23.78	12.46	11.37	16.37	12.34	13.18	15.56	32.49	21.49	12.9	9.62	17.42	19.72	11.81	18.71	12.77	14.85	13.12	17.86	13.88	13.2	16.12	14.35	12.71	8.37	5.29	11.13	5.93	8.56	9.71	5.21	10.09	6.61	7.92	7.47	4.67
APOBEC3D	chr22:39021112-39033251	4.82	1.82	1.53	2.06	1.45	1.48	2.99	5.1	1.77	2.56	2.45	1.11	2.07	2.04	2.54	1.72	1.82	1.73	2.19	2.46	1.9	2.06	2.55	1.32	1.31	1.42	1.46	1.08	1.57	1.93	1.12	1.47	1.36	0.85	1.54	0.66
APOBEC3F	chr22:39040667-39055970	2.25	2.24	3.76	2.3	1.65	2.01	2.16	2.63	2.74	1.82	1.46	1.9	2.17	2	1.74	2.05	1.94	1.95	1.72	1.54	2.2	1.87	1.53	1.37	1.04	0.95	0.93	0.69	1.37	1.3	0.89	1.44	1.51	0.97	1.28	1.17
APOBEC3G	chr22:39077004-39087743	16.81	4.01	4.32	3.46	3.31	4.29	9.23	21.88	3.81	5.6	2.87	5.27	6.29	4.07	10.79	3.74	6.44	3.98	8.38	4.74	3.81	9.4	7.29	3.95	3.36	1.94	3.43	2.63	1.76	4.5	2.96	2.96	2.2	3.52	3.25	3.15
APOBEC3H	chr22:39097223-39104067	2.62	0.83	2.5	1.14	0.88	1.13	1.97	1.74	0.65	1.21	1.52	0.41	0.91	0.16	1.59	0.3	0.8	0.48	1.34	0.43	1	1.09	0.66	0.59	0.39	0.47	0.18	0.24	0.41	0.41	0.29	0.95	0.46	0.5	0.49	0.2
APOBEC4	chr1:183636046-183928551	0.02	0.01	0.01	0.02	0.04	0.01	0.07	0.02	0	0.01	0	0.02	0.01	0.03	0.04	0	0.01	0	0.01	0.01	0	0	0	0	0.05	0.03	0.04	0.01	0.01	0.01	0.02	0.02	0.02	0.02	0.01	0
APOBR	chr16:28494648-28498970	5.73	3.26	2.13	3.03	3.22	3.51	6.61	6.83	5.31	3.22	8.06	2.81	2.58	4.77	5.87	3.14	2.94	4.62	7.96	4.83	2.76	4.82	3.8	3.13	2.97	1.94	2.03	1.97	1.48	2.57	1.48	2.35	1.75	1.28	1.73	0.96
APOC1	chr19:44914663-44919349	70.19	66.93	82.56	35.64	44.07	120.89	57.1	263.25	105.06	91.33	54.3	74.44	130.03	53.09	48.67	147.98	96.96	99.56	64.23	70.23	59	83.21	48.41	60.5	26.26	19.42	17.78	15.71	15.98	37.98	22.63	18.45	22.34	38.15	31.13	40.79
APOC1P1	chr19:44926802-44931386	0.48	0.55	0.76	0.35	1.09	1.64	0.37	4.2	0.48	1.31	0.2	0.39	0.66	0.77	0.63	0.3	0.52	0.43	0.46	0.86	0.25	0.31	1.1	0.14	0.16	0.08	0.34	0.15	0.25	0.45	0.12	0.21	0.09	0.12	0.06	0.23
APOC2,APOC4,APOC4-APOC2	chr19:44942237-44949566	6.14	3.18	2.69	0.73	1.02	48.5	5.93	25.95	9.45	13.29	16.52	3.81	10.39	1.19	1.98	9.34	4.34	1.71	4.14	2.88	3.17	12.2	4.12	1.92	0.4	0.79	0.27	0.26	0.15	2.2	0.53	1.17	1.37	0.26	0.62	1.47
APOC3	chr11:116829907-116833071	5.61	2.55	0.33	0.93	0.43	96.27	1.79	17.28	9.57	17.67	20.08	2.94	1.71	1.01	0.44	9.96	2	0.56	2.03	1.46	2.91	15.22	3.68	2.11	5.44	0	17.48	0.51	0.08	3.07	0.08	0.54	0.24	1.57	1.09	1.42
APOD	chr3:195568701-195584205	997.26	24.79	8.96	12.85	42.06	22.44	282.07	1200.37	73.22	79.81	29.45	18.41	23.54	65.39	107.55	46.88	153.88	81.76	188.69	58.12	36.3	162.38	140.45	55.71	116.88	86.8	190.73	62.4	109.62	100.33	77.25	148.37	82.14	66.52	70.13	30.99
APOE	chr19:44905748-44909395	271.34	117.49	42.86	93.93	120.77	212.94	140.12	589.82	187.69	118.6	127.83	198.49	278.3	89.05	142.65	210.38	223.53	247.29	213.68	163.15	159.51	124.74	171.88	224.28	106.37	61.98	96.31	67.69	87.27	117.59	113.14	93.72	57.3	138.1	70.02	71.51
APOF	chr12:56360570-56362799	0.2	0.08	0.02	0	0.05	0.15	0.11	0.09	0.09	0.04	0.01	0.02	0.01	0.04	0	0	0.01	0	0.04	0.01	0	0.04	0.03	0	0	0	0	0.02	0	0.01	0	0	0	0	0	0
APOH	chr17:66212028-66229438	0.04	1.46	0.05	0.15	0.02	73.65	1.1	1.61	5.21	14.4	13.89	2.61	1.33	0.13	0.1	10.35	0.01	0	0.14	0.93	1.56	12.39	0.04	1.92	0	0	0	0	0	0.03	0	0	0.03	0	0	0
APOL1	chr22:36253070-36267531	43.34	9.45	4.71	6.72	11.71	10.28	24.2	43.16	13.33	13.72	15.37	14.97	18.04	17.55	22.14	18.73	20.92	16.1	32.79	23.68	21.57	27.46	41.96	14.26	44.06	50.17	52.8	57.59	43.37	50.56	33.67	37.53	56.08	45.38	39.16	22.83
APOL2	chr22:36226208-36239954	12.71	10.23	8.96	9.19	11.36	10.42	13.13	19.54	13.8	11.95	13.21	11.4	9.71	12	11.31	11.09	11.52	10.7	15.28	13.05	12.12	13.03	16.41	10.93	18.49	19.7	19.24	19.84	18.22	18.1	18.59	16.98	19.58	22.8	18.1	12.7
APOL3	chr22:36140322-36166177	4.27	2.35	1.59	2.38	1.98	2.82	4.41	4.96	1.73	2.29	3.99	4.68	6.34	4.5	7.21	5.11	5.1	3.64	6.1	6.91	7.66	6.99	6.29	6.7	15.2	15.65	13.58	11.36	10.96	8.01	14.83	24.73	13.42	15.56	14.23	15.19
APOL4	chr22:36189127-36204833	7.46	1.78	1.85	3.99	3.06	2.47	3.54	7.75	2.58	3.78	2.62	4.13	6.72	1.99	4.31	6.96	5.39	4.04	5.79	7.81	5.19	4.33	2.69	4.66	7.25	2.92	7.19	13.34	11.65	3.18	4.09	5.48	9.2	6.34	9.21	4.67
APOL5	chr22:35717871-35729482	0	0	0	0	0	0.02	0.02	0	0	0	0	0	0	0	0	0.06	0	0.01	0	0	0.01	0	0.02	0	0	0	0	0	0	0.02	0	0	0	0	0	0.05
APOL5	chr22_KI270876v1_alt:32638-44249	0	0	0	0	0	0	0	0	0	0	0	0	0	0	0	0	0	0	0	0	0	0	0	0	0	0	0	0	0	0	0	0	0	0	0	0
APOL6	chr22:35648376-35668409	9.23	3.34	2.36	2.51	3.39	4.25	7.45	11.79	6.53	4.63	6.73	3.73	4.16	4.75	6.73	4.67	5.03	4.19	10.96	6.02	3.92	8.64	8.17	5.38	3.07	2.72	4.64	2.13	2.69	5.11	2.6	3.59	1.87	2.34	2.34	1.98
APOLD1	chr12:12725916-12791465	2.09	1.91	1.93	1.57	1.41	2.95	2.07	1.7	1.32	3.35	8.92	2.53	5.21	6.9	3.39	6.99	5.4	6.28	6.58	14.82	4.87	3.33	4.91	5.59	17.59	20.68	33.2	21.96	17.02	9.82	20.54	75.13	16.41	25.91	23.86	16.93
APOM	chr6:31639027-31658210	3.07	4.06	3.63	2.8	3.45	22.3	3.05	1.85	3.73	6.76	5.26	3.55	3.15	2.23	2.36	4.2	2.53	3.21	2.43	2.34	3.37	4.11	2.41	2.96	2.5	2.48	1.65	3.35	4.85	3.18	2.8	2.3	3.62	3	3.25	2.83
APOM	chr6_GL000251v2_alt:3116309-3135499	0	0	0	0	0	0	0	0	0	0	0	0	0	0	0	0	0	0	0	0	0	0	0	0	0	0	0	0	0	0	0	0	0	0	0	0
APOM	chr6_GL000252v2_alt:2886790-2905981	0	0	0	0	0	0	0	0	0	0	0	0	0	0	0	0	0	0	0	0	0	0	0	0	0	0	0	0	0	0	0	0	0	0	0	0
APOM	chr6_GL000253v2_alt:2944067-2963256	0	0	0	0	0	0	0	0	0	0	0	0	0	0	0	0	0	0	0	0	0	0	0	0	0	0	0	0	0	0	0	0	0	0	0	0
APOM	chr6_GL000254v2_alt:2980906-3000082	0	0	0	0	0	0	0	0	0	0	0	0	0	0	0	0	0	0	0	0	0	0	0	0	0	0	0	0	0	0	0	0	0	0	0	0
APOM	chr6_GL000255v2_alt:2894840-2914028	0	0	0	0	0	0	0	0	0	0	0	0	0	0	0	0	0	0	0	0	0	0	0	0	0	0	0	0	0	0	0	0	0	0	0	0
APOM	chr6_GL000256v2_alt:2938303-2957487	0	0	0	0	0	0	0	0	0	0	0	0	0	0	0	0	0	0	0	0	0	0	0	0	0	0	0	0	0	0	0	0	0	0	0	0
APOO	chrX:23833347-23907940	95.58	7.79	14.3	8.32	6.91	7.56	16.82	105.77	18.16	13.34	8.75	8.92	9.58	11.23	15.37	8.02	22.92	13.97	34.92	14.1	9.88	23.6	20.58	7.97	6.97	6.92	12.71	6.19	5.55	13.2	4.36	6.12	7.24	5.81	7.63	10.86
APOOL	chrX:85003891-85108968	3.7	3.36	3.36	4.06	3.72	3.09	3.89	5.42	3.68	4.26	4.08	3.88	2.95	4.45	3.33	3.72	3.64	2.98	3.41	3.17	2.78	3.07	3.94	3.82	3.81	5.38	5.77	4.25	3.85	4.63	4.5	2.82	3.12	2.81	3.78	3.12
APOOP5	chr16:59754140-59755191	0	0	0	0	0	0	0	0	0	0	0.05	0	0	0	0	0	0	0	0	0	0	0	0	0	0	0.04	0	0	0	0	0	0	0	0	0	0
APOPT1	chr14:103562956-103592173	28.99	24.46	41.64	26.93	21.61	19.37	19.9	27.76	25.94	21.02	18.31	22.44	19.69	18.74	19.1	22.1	19.68	23.21	20.49	22.49	23.55	26.72	18.84	19.37	21.78	21.27	30.37	20.46	19.07	22.83	18.65	19.56	23.75	21.57	24.4	31.96
APP	chr21:25880549-26171128	182.79	223.79	161.52	208.68	232.02	183.86	176.92	219.89	266.67	225.52	225.59	228.41	188.27	197.58	213.33	201.03	205.23	182.03	200.21	175.9	234.9	187.27	204.17	287.69	223.79	206.05	219.63	215.29	210.85	196.96	161.53	225.89	173.31	173.08	141.12	150.04
APPBP2	chr17:60443148-60526240	12.92	8.4	8.55	11.44	10.95	9.23	9.38	10.92	10.01	9.49	9.4	9.7	9.82	9.93	9.58	12.03	10.89	12.16	10.88	11.21	9.68	9.49	9.9	9.42	18.29	27.1	22.64	23.14	21.16	16.23	23.52	14.72	24.55	19.33	19.71	21.74
APPL1	chr3:57227736-57292682	9.58	11.42	10.1	11.68	12.11	8.99	11.75	11.75	10.78	12.51	11.41	11.78	11.11	11.85	11.13	13.83	12.42	9.41	12.26	13.17	9.99	11.32	10.75	11.11	6.91	8.27	7.93	5.97	8.41	8.54	8.06	8.94	6.99	7.32	7.63	6.89
APPL2	chr12:105173296-105236230	23.06	14.91	13.65	18.14	15.24	14.73	17.53	22.39	17.47	17.14	20.59	19.17	18.95	16.09	19.26	18.64	18.94	18.37	20.33	19.17	16.54	21.43	18.36	16.71	26.18	29.59	30.91	28	26.75	24.56	26.7	21.96	26.15	28.3	26.04	27.86
APRT	chr16:88809468-88811934	87.87	92.3	133.59	55.6	56.91	58.67	60.36	57.68	36.76	76.25	45.44	47.52	72.16	58.18	67.2	48.22	56.43	59.86	57.56	54.27	69.82	60.13	73.55	63.1	29.92	23.37	12.66	37.47	40.22	47.96	39.48	55.72	44.05	41.62	42.39	54.06
APTR	chr7:77683850-77779803	1.97	1.97	4.59	3.52	2.58	2.7	2.26	1.42	2.05	2.27	2.02	2.35	3.43	4.83	2.24	2.88	2.18	2.06	1.35	2.47	3.68	2.32	2.01	2	1.24	1.42	1.84	1.68	1.41	2.12	1.27	1.25	2.14	1.88	1.99	1.78
APTX	chr9:32972605-33001641	11.88	11.13	15.5	11.23	11.57	9.88	9.47	11.88	10.17	11.12	9.3	10.59	11.74	11.36	9.43	10.66	11.31	10.77	8.27	10.68	12.79	10.8	9.64	9.68	8.52	9.84	9.63	8.89	9.51	9.33	9.08	8.18	11.72	10.51	11	13.77
AQP1	chr7:30911799-30925516	27.22	24.97	14.15	63.06	37.58	22.11	17.5	20.73	17.86	12.54	20.07	18.25	24.32	11.09	11.5	15.19	16.58	12.09	32.12	9.38	12.53	10.48	8.61	11.42	7.76	4.23	5.96	3.72	5.01	5.92	4.52	13.36	6.23	6.32	5.82	2.83
AQP10	chr1:154321115-154325325	0.02	0.11	0.03	0.05	0.1	0.06	0.02	0	0.14	0.06	0.04	0.03	0.08	0.02	0.06	0.08	0.02	0.08	0.07	0.04	0.05	0	0.05	0.01	0.06	0.02	0	0.06	0.1	0.03	0.08	0.07	0.03	0.1	0.09	0.08
AQP11	chr11:77589634-77610356	0.63	1.22	2.01	0.91	1.85	1.2	1.24	0.64	0.78	1.77	0.87	1.15	0.83	1.23	1	1.37	1.09	1.32	0.84	1.21	1.18	0.79	1.45	1.7	0.72	1.09	0.66	0.87	1.78	1.16	1.32	0.76	7.59	0.64	5.37	3.73
AQP12A	chr2:240691844-240698483	0	0	0	0	0	0	0	0	0.05	0	0	0	0	0	0	0.02	0	0	0	0	0	0	0	0	0	0	0	0	0	0	0	0	0	0	0	0
AQP12B	chr2:240676417-240682900	0	0.02	0	0.02	0	0	0	0	0	0	0	0	0	0	0	0	0	0	0	0	0	0	0	0	0	0	0	0	0	0	0	0	0	0	0	0
AQP2	chr12:49950740-49965682	0.06	0.02	0.01	0	0	0	0.04	0.04	0	0	0.01	0	0	0	0.01	0	0.01	0	0.01	0	0	0.01	0.02	0	0	0	0	0	0	0.01	0	0	0	0	0	0
AQP3	chr9:33441153-33447633	13.95	10.52	4.85	6.21	6.7	3.68	6.38	9.74	3.14	4.72	5.36	4.34	4.3	5.51	4.48	4.16	3.22	8.94	8.83	6.45	4.37	4.44	5.92	4.24	29.24	3.88	21.87	64.56	2.4	43.25	12.58	3.4	48.42	7.24	15.73	86.97
AQP4	chr18:26852043-27185338	0.02	0.01	0.03	0.1	0.02	0.01	0.01	0.04	0.05	0	0.1	0.01	0	0.08	0	0.07	0.06	0.03	0.32	0.01	0.01	0.11	0.03	0.05	0.05	0	0.03	0.01	0.01	0.04	0.01	0	0.01	0.01	0	0.01
AQP4-AS1	chr18:26852043-27185338	0.14	0.11	0.17	0.07	0.06	0.04	0.09	0.19	0.1	0.04	0.1	0.08	0.04	0	0.04	0.05	0.1	0.03	0.05	0.03	0.09	0.08	0.05	0.05	0.02	0.08	0.02	0.03	0.08	0.06	0.09	0.04	0.07	0.14	0.02	0.02
AQP5	chr12:49950740-49965682	0.23	0.52	0.28	0.59	1.07	0.15	12.15	0.2	0.41	0.23	0.14	0.43	0.08	0.1	0.98	0.01	0.08	0.14	0.14	0.05	0.09	0.15	0.23	0.11	0	0	0	0.06	0.05	0.13	0.03	0.13	0.03	0.05	0	0
AQP6	chr12:49972836-49977139	0.15	0.17	0.18	0.15	0.16	0.15	0.32	0.2	0.14	0.13	0.21	0.1	0.1	0.24	0.15	0.06	0.1	0.06	0.11	0.14	0.12	0.13	0.08	0.06	0.04	0.04	0.02	0.07	0.06	0.12	0.09	0.11	0.11	0.16	0.09	0.11
AQP7	chr9:33384949-33402519	0.05	0.04	0	0.04	0.04	0.14	0.09	0.06	0.06	0.07	0.06	0.03	0	0.34	0.05	0.07	0	0.07	0.08	0.08	0.14	0.1	0	0.06	0.25	0.07	0.09	0.06	0.05	0.08	0.14	0.42	0.17	0.2	0.18	0.28
AQP7P1,AQP7P3	chr9:63299295-63334520	0.01	0.17	0.29	0.24	0.3	0.73	0.15	0.1	0.13	0.05	0.65	0.17	0.11	0.44	0.1	0.31	0.09	0.21	0.16	0.19	0.17	0.1	0.26	0.13	0.69	0.28	0.4	0.38	0.41	0.22	0.99	0.77	0.46	0.47	0.87	1.16
AQP7P3	chr9:40463757-40498781	0	0	0	0	0	0	0	0	0	0	0	0	0	0.71	0	0	0.03	0	0	0	0	0	0	0	0	0	0	0	0	0	0	0.36	0	0	0	0
AQP7P3	chr9:65863791-65912559	0	0	0	0	0	0	0	0	0	0	0	0	0	0	0	0	0	0	0	0	0	0	0	0	0	0	0	0	0	0	0	0	0	0	0	0
AQP8	chr16:25216963-25228932	0.34	0.11	0.15	0.02	0.06	0.03	0.13	0.45	0.04	0.02	0.04	0.04	0	0	0.13	0.03	0.08	0.05	0.03	0	0.02	0.04	0.19	0.04	0.03	0.19	0.09	0.12	0.14	0.07	0.09	0.05	0.05	0.16	0.02	0.12
AQP9	chr15:58138208-58185911	0.77	0.93	0.1	0.47	1.07	0.64	0.72	5.44	2.25	1.14	1.23	0.64	0.78	1.14	1.04	2.2	3.67	7.44	4.01	2.56	0.58	4.26	1.07	1.27	1.43	1.06	1.6	0.5	0.48	0.86	1.08	0.96	1.14	0.57	1.77	0.85
AQR	chr15:34856350-34969794	8.96	10.52	9.63	10.86	11.04	10.42	10.21	9.22	10.75	11.37	11.57	10.24	10.12	9.52	10	12.18	11.7	8.9	9.95	10.67	10.85	9.54	8.9	10.38	10.22	13.19	12.82	11.8	12.17	9.63	10.41	10.93	9.87	9.44	9.54	9.38
AR	chrX:67544031-67730619	1.92	0.56	0.6	0.66	0.45	0.48	1.94	1.24	0.65	0.5	0.31	0.23	0.27	0.36	0.55	0.38	0.48	0.48	0.5	0.19	0.2	0.41	0.27	0.3	0.21	0.12	0.06	0.16	0.24	0.21	0.27	0.15	0.18	0.09	0.15	0.01
ARAF	chrX:47561099-47619857	26.97	21.78	23.42	17.53	21.08	17.6	19.14	26.29	16.87	22.37	18.05	25.19	21.31	20.25	19.03	20.96	21.94	30.38	21.33	23.48	23.73	20.7	22.2	25.8	32.21	27.87	23.14	30.26	34.17	28.58	28.45	30.44	39.41	34.28	32.72	29.3
ARAP1	chr11:72685068-72752389	13.72	19.39	14.19	16.11	17.69	19.31	16.12	16.83	21.68	20.88	19.23	27.78	26.45	22.86	22.86	22.39	23.2	23.7	22.55	22.78	24.59	18.65	22.65	27.38	17.4	14.71	12.85	14.55	20.4	17.69	19.42	20.37	15.27	17.05	15.36	12.32
ARAP2	chr4:36065997-36274215	3.28	0.48	0.3	0.91	0.7	0.94	2.28	4.6	1.03	1.32	1.77	1.06	1.46	1.33	2.28	2	1.75	1.71	4.25	2.08	1.16	2.25	2.74	1.6	3.7	3.54	4.02	4.37	2.99	2.94	4.41	2.99	2.29	3.77	3.06	3.23
ARAP3	chr5:141653400-141682233	2.85	3.06	3.99	4.24	3.67	5.14	2.69	2.76	4.61	3.09	3.85	3.98	5.13	4.87	3.1	4.42	4.18	4.04	2.84	4.23	5.09	2.89	4.2	4.94	7.58	8.4	6.58	8.37	7.62	5.2	9.97	12.55	6.64	10.45	8.81	7.18
ARC	chr8:142611043-142614472	7.62	0.23	0.05	0.15	0.23	0.3	0.33	2.2	0.25	0.44	0.55	0.3	0.35	0.3	1.58	0.36	1.26	0.49	8.76	0.65	0.41	7.81	4.78	0.47	0.3	0.31	1.43	0.17	0.17	2.47	0.29	1.66	0.41	0.55	0.54	0.35
ARCN1	chr11:118572386-118603032	94.74	45.22	32.51	48.91	42.45	36.31	48.48	90.45	59.39	42.86	36.92	36.48	39.25	35.82	44.22	40.62	41.43	42.62	62.34	47.83	30.31	58.01	47.1	38.75	53.15	65.05	71.54	62.07	57.91	53.9	48.42	43.48	55.81	49.82	48.99	51.02
AREG	chr4:74445097-74455009	5.12	75.8	151.26	36.61	62.15	81.66	56.53	12.4	43.74	127.96	116.11	99.49	104.71	88.16	51.15	159.19	46.22	92.45	69.8	73.22	122.99	43.44	68.45	114.48	106.86	44.08	114.96	58.05	93.38	62.65	34.05	48.44	58.09	35.2	129.44	96.72
AREL1	chr14:74661251-74713104	8.77	6.62	6.22	5.91	7.01	5.9	7.72	8.49	5.97	7.65	5.86	6.81	7.01	6.77	6.67	6.88	7.31	6.5	6.99	6.92	6.36	6.54	7.05	6.83	7.37	6.86	5.31	7.61	7.79	7.01	7.68	6.73	7.07	6.6	6.01	6.48
ARF1	chr1:228082659-228099212	342.28	248.02	218.22	197.41	224.87	186.16	212.71	323.05	212.31	242.85	192.6	238.75	257.22	205.21	212.34	228.74	227.64	280.26	250.13	239.72	256.49	254.79	251.47	255.35	367.04	412.05	318.94	411.02	379.35	314.96	347.77	359.19	458.19	387.09	340.98	406.66
ARF3	chr12:48936208-48957469	50.86	40.79	36.9	32.33	36.43	30.58	36.9	46	33.9	42.14	32.09	39.38	37.08	33.98	38.39	35.47	40.61	32.99	37.08	37.61	38.61	35.29	35.23	39.59	39.75	35.78	30.72	33.62	38.32	35.94	34.48	38.85	32.97	35.75	28.24	25.72
ARF4	chr3:57571362-57597488	253.36	170.63	208.36	196.49	180.42	158.48	178.07	216.99	177.29	170.77	167.41	153.46	169.15	140.98	151.41	156.53	138.47	167.42	194.21	163.67	156.97	214.05	161.46	160.59	171.2	206.23	165.83	167.2	156.65	182.33	135.01	148.16	171.39	156.02	171.32	205.42
ARF5	chr7:127588351-127591705	93.64	132.2	211.75	98.14	101.48	102.9	87.85	83.68	95.2	104.62	95.97	121.23	122.05	89.9	105.67	96.16	89.76	106.39	87.38	95.1	134.05	104.72	90.42	108.07	85.94	85.52	64.24	86.85	90.4	89.23	75.01	88.01	106.1	93.87	99.74	106.61
ARF6	chr14:49893017-49897054	35.42	42.98	39.29	31.21	38.82	33.22	38.62	38.26	35.21	47.52	40.99	44.19	36.74	34.31	38.43	42.13	39.5	39.21	42.15	44.71	40.05	41.74	37.88	39.71	37.62	45.16	40.12	37.58	40.15	39.2	36.65	40.94	41.9	40.09	37.03	38.47
ARFGAP1	chr20:63272784-63289790	18.48	24.69	22.76	24.51	25.01	25.8	18.91	13.12	21.14	16.66	21.84	20.74	21.58	21.39	17.86	16.84	16.7	23.8	19.94	15.8	21.68	19.44	21	20.22	29.92	23.86	18.7	31.17	27.44	22.51	30.44	25.92	27.26	35.13	26.04	25.53
ARFGAP2	chr11:46936688-47177125	18.1	27.33	25.88	21.78	23.75	21.45	19.39	18.49	20.29	23.84	20.01	25.12	24.16	23.29	20	22.17	22.61	24.48	17.58	21.16	26.69	18.84	20.85	25.2	29.49	27.87	21.49	30.82	30.5	25.18	27.98	26.88	31.09	30.92	23.85	27.68
ARFGAP3	chr22:42796525-42857402	40.62	17.91	15.52	21.47	21.65	15.76	25.91	33.42	26.6	19.74	19.59	16.61	22.02	20.82	24.33	24.35	22.84	21.9	31.69	25.24	20.04	35.21	24.67	19.96	38.52	50.78	27.39	35	36.04	29.28	21.99	24.08	37.25	24.1	25.29	30.66
ARFGEF1	chr8:67197648-67343677	9.63	9.7	9.91	12	11.77	9.52	12.71	12.84	12.5	12.3	13.81	11.09	10.23	13.45	13.62	13.7	12.61	11.33	13.65	12.18	10.16	12.06	12.76	13.35	15.55	19.5	17.05	15.95	16.21	13.84	14.56	12.42	12.42	12.15	11.46	12.28
ARFGEF2	chr20:48921737-49036693	7.24	8.65	8.32	8.84	10.71	7.32	9.07	6.67	7.33	10.63	9.05	8.71	7.82	9.36	8.75	10.9	9.66	9.2	9.44	9	7.4	7.17	7.7	10.04	11.87	12.96	12.13	13.74	12.94	10.32	12.53	8.9	10.84	9.92	8.39	10.12
ARFGEF3	chr6:138161915-138344663	0.88	2.85	2.81	2.58	2.72	2.77	2.81	0.8	2.23	3.24	3.85	2.57	2.24	3.67	2.06	3.27	2.92	1.78	1.43	1.71	2.46	1.48	2.18	4.06	1.25	1.28	0.87	1.63	1.46	1.73	1.31	1.23	1.02	1.03	0.74	0.82
ARFIP1	chr4:152779936-152911911	16.96	14.73	12.24	13.17	12.84	10.4	14.47	15.31	10.24	14.92	11.7	13.11	12.59	13	14.74	14.16	16.45	12.62	13.03	15.14	13.93	15.76	15.29	12.46	15.25	20.57	17.62	18.54	18.18	17.13	17.41	13.94	17.3	17.88	18.94	18.06
ARFIP2	chr11:6474682-6484681	7.47	15.39	13.32	12.35	11.51	13.59	10.8	6.33	12.38	11.55	12.84	14.52	13.89	13.23	12.53	12.26	11.27	16.01	10.94	12.15	16.77	12.26	11.98	13.95	16.31	19.46	11.68	17.82	15.86	15.32	18.14	15.19	20.51	18.3	18.94	22.3
ARFRP1	chr20:63657809-63739107	9.37	10	9.82	7.57	8.58	8.08	8.07	7.77	6.91	8.25	7.81	8.88	10.53	10.34	8.12	8.56	8.04	11.04	8.98	8.06	11.35	7.87	9.51	10.08	12.39	12.54	8.36	15.49	13.04	11.62	15.09	14.12	18.93	16.39	13.02	13.25
ARG1	chr6:131573203-131628239	13.65	0.34	0.06	0.14	0.09	6.83	0.5	22.32	6.26	2.63	2.72	0.33	0.68	1.84	0.61	1.29	2.18	1.07	4.35	0.7	0.37	2.7	2.89	0.37	0.34	0.3	0.97	0.24	0.21	1.62	0.22	0.85	0.32	0.32	0.32	0.05
ARG2	chr14:67619861-67674885	11.33	19.58	38.43	22.45	19.52	12.16	25.16	15.39	15.66	29.34	14.16	21.29	15.24	14.9	14.42	21.03	14.02	16.09	10.31	13.97	12.83	12.78	10.73	12.71	7.19	8.67	6.7	8.68	9.38	8.97	5.72	5.07	9.75	8.8	8.8	9.71
ARGFX	chr3:121567930-121590622	0.11	0	0.06	0.05	0.09	0.03	0.04	0.04	0.03	0.04	0.06	0.02	0.02	0.12	0.02	0.07	0.04	0.03	0.02	0.02	0.04	0.05	0.06	0.02	0.03	0.04	0.04	0.05	0.04	0.04	0.08	0.01	0.05	0.08	0.03	0.04
ARGFXP2	chr17:32142453-32225771	0.17	0.06	0.19	0.07	0.23	0.11	0.13	0.02	0.11	0.09	0.19	0.04	0.1	0.49	0.05	0.2	0.04	0.11	0.07	0.03	0.16	0.11	0.19	0.08	0.13	0.21	0.38	0.03	0.13	0.1	0.3	0.18	0.08	0.1	0.05	0.07
ARGLU1	chr13:106543313-106568166	79.01	79.27	104.58	110.42	90.68	110.69	80.51	69.63	99.51	63.86	121.61	92.96	82.68	122.65	86.91	90.07	73.03	95.99	85.97	72.22	89.54	74.35	82.18	72.27	128.74	163.2	128.63	126.95	112.92	97.43	179.61	101.62	114.85	123.88	164.35	135.33
ARHGAP1	chr11:46677074-46700665	32.14	23.51	22.55	18.3	22.44	21.48	25.49	27.23	25.48	24.66	19.95	29.71	22.41	19.39	17.98	17.05	21.47	24.28	22.09	19.28	25.54	19.66	19.53	27.59	20.91	13	15.86	18.29	18.95	18.26	15.74	24.42	15.54	16.5	14.23	8.47
ARHGAP10	chr4:147732301-148072776	6.33	13.63	7.84	9.86	9.82	10.35	10.48	6.41	12.02	10.4	11.16	9.08	9.09	10.87	12.8	10.42	8.87	9.12	10.02	10.79	9.61	13.54	10.32	11.5	4.57	5.3	5.56	4.88	5.62	6.81	4.54	6.8	4.89	4.09	4.3	4.39
ARHGAP11A,ARHGAP11B	chr15:32615143-32639949	2	8.31	8.2	7.14	6.31	7	5.06	2.11	4.82	8.7	6.4	5.81	4.41	4.03	4.08	4.9	4.83	2.94	3.11	5.14	3.17	3.55	3.31	4.24	1.36	1.26	1.59	1.94	2.36	2.35	1.27	1.83	1.86	1.27	1.57	1.61
ARHGAP11A,ARHGAP11B	chr15_KI270905v1_alt:4829723-4854533	0	0	0	0	0	0	0	0	0	0	0	0	0	0	0	0	0	0	0	0	0	0	0	0	0	0	0	0	0	0	0	0	0	0	0	0
ARHGAP11B	chr15:30626675-30638810	1.06	2.07	2.65	2.19	1.71	2.66	2.24	0.57	1.46	1.83	3.55	1.35	1.04	1.42	1.1	1.27	1.31	0.81	0.9	1.39	0.88	0.86	0.97	1.19	0.66	0.38	0.41	0.54	0.78	0.77	0.59	0.36	0.38	0.57	0.64	0.73
ARHGAP11B	chr15_KI270905v1_alt:2911622-2924350	0	0	0	0	0	0	0	0	0	0	0	0	0	0	0	0	0	0	0	0	0	0	0	0	0	0	0	0	0	0	0	0	0	0	0	0
ARHGAP12	chr10:31805397-31928876	8.85	6.63	6.26	8.9	8.09	7.88	9.58	10.6	9.73	9.31	10.1	9.63	8.9	11.63	10.83	12	10.29	9.19	12.06	10.63	9.53	10.33	10.99	9.25	10.48	14.03	11.94	11.54	10.57	11.25	12.82	10.16	10.97	11.19	12.19	10.81
ARHGAP15	chr2:143129329-143768352	3.26	1.17	0.64	1.24	1.1	1.19	2.1	6.36	2.18	2	1.11	2.17	3.55	1.29	2.84	2.86	3.74	3.22	3.06	3.38	1.9	3.41	3.35	2.24	1.57	1.28	2.59	1.2	1.44	1.95	1.22	2.2	1.28	2.04	2.36	2.5
ARHGAP17	chr16:24919383-25015378	21.06	19.27	19.25	19.78	15.11	16.79	18.47	27.84	20.14	20.83	16.97	18.27	16.65	12.83	16.99	23.6	17.58	37.02	16.82	23.85	19.3	14.02	14.51	27.69	91.54	122.27	109.36	106.42	95.61	56.66	62.07	60.92	86.99	77.09	58.85	48.4
ARHGAP18	chr6:129577094-129710225	13.98	23.88	20.88	20.59	23.69	15.79	17.16	21.32	19.01	22.04	22.51	27.73	19.4	20.65	25.82	24.87	27.27	22.88	25.64	25.85	22.67	21.38	21.17	24	15.34	20.24	19.83	20.56	17.9	17.75	15.26	22.05	15.61	18.1	22.02	19.82
ARHGAP19,ARHGAP19-SLIT1,SLIT1	chr10:96998037-97292673	12.18	5.47	4.6	4.62	5.33	4.21	6.16	3.42	3.51	5.32	3.5	4.17	3.49	3.8	3.87	3.94	3.85	3.14	3.09	3.82	3.3	3.22	2.87	3.35	2.84	2.41	2.53	2.62	2.79	2.46	2.66	3.38	2.86	2.52	2.52	2.28
ARHGAP20	chr11:110577034-110713189	1.42	0.93	0.43	1.31	0.9	1.13	1.59	2.46	2.38	0.75	0.99	0.92	0.87	1.2	1.02	1.05	1.42	0.83	1.17	1.22	0.92	0.96	1.24	0.89	0.58	0.57	0.9	0.43	0.45	0.77	0.53	0.58	0.32	0.5	0.3	0.14
ARHGAP21	chr10:24583608-24723668	30.47	17.26	15.68	21.15	19.37	27.4	26.24	44.11	25.25	20.03	29.75	19.1	17.45	23.57	22.54	24.25	20.85	19.84	25.45	19.03	17.21	22.23	20.43	20.67	22.59	28.02	23.52	21.36	22.14	21.36	20.18	14.46	15.71	14.08	15.44	18.4
ARHGAP22	chr10:48446024-48656265	2.93	2.73	2.43	1.82	2.1	1.74	1.43	2.43	1.99	1.64	2.37	2.27	1.98	1.46	0.94	1.21	2.06	1.24	1.5	1.13	1.95	1.4	1.45	1.96	0.98	0.68	0.51	1.04	0.98	1.14	1.05	1.03	0.88	0.98	0.73	0.84
ARHGAP23	chr17:38428475-38512392	13.2	42.27	33.9	29.55	34.16	31.56	23.33	13.65	30.12	37.87	32.67	45.3	29.5	32.62	23.86	29.89	27.37	33.03	17.85	23.93	32.41	16.82	26.52	50.15	18.87	13.21	12.8	20.16	20.31	21.8	17.32	24.84	15.45	16.07	10.6	10.26
ARHGAP23	chr17_KI270857v1_alt:2463785-2547694	0	0	0	0	0	0	0	0	0	0	0	0	0	0	0	0	0	0	0	0	0	0	0	0	0	0	0	0	0	0	0	0	0	0	0	0
ARHGAP24	chr4:85475130-86002670	6.86	6.23	6.23	6.46	6.85	7.58	6.37	8.51	8.04	8.19	6.86	7.2	6.56	6.89	7	6.98	6.22	6.89	7.21	7.4	7.24	6.7	7.16	6.73	9	10.61	11.55	7.93	8.71	6.94	6.15	7.19	6.81	6.45	7.04	7.8
ARHGAP25	chr2:68734780-68826825	4.17	3.55	2.79	2.83	2.35	3.8	3.09	7.77	4.2	6.07	3.71	8.2	8.46	4.44	7.79	7.95	7.52	8.01	7.87	6.87	6.73	6.54	6.21	6.27	4.24	3.99	6.93	3.51	3.74	4.55	3.75	7.25	3.61	4.53	4.32	4.15
ARHGAP26	chr5:142770726-143229007	1.46	2.69	3.71	3.36	3.07	2.84	2.71	2.58	2.43	4.64	2.95	3.62	3.47	3.45	3.26	5.64	3.72	6.61	3.41	5.17	3.27	2.4	3.35	4.37	20.18	22.93	21.02	19.14	21.84	11.93	17.59	11.28	17.58	14.91	13.02	14.38
ARHGAP26-AS1	chr5:142770726-143229007	0	0	0	0.06	0.03	0	0	0	0	0	0	0	0.02	0	0	0	0	0.02	0	0	0	0	0.02	0.05	0.04	0	0.12	0	0.17	0.02	0.1	0	0.07	0.1	0.04	0
ARHGAP26-IT1	chr5:142770726-143229007	0	0	0	0.12	0	0.1	0	0	0	0	0	0	0	0	0	0.1	0	0.1	0	0	0.1	0.12	0	0.11	0	0.38	1.31	0.19	0.29	0.28	0.14	0.16	0	0.43	0	0.18
ARHGAP27	chr17:45393901-45432916	8.76	10.25	8.69	7.16	11.46	10.46	10.61	8.76	9.25	9.98	13.92	10.74	9.28	12.23	10.77	10.13	9.49	11.97	10.73	12.68	12.51	9.89	10.92	12.54	16.36	11.92	9.72	15.66	13.38	11.71	20.71	20.77	13.42	17.52	14.27	14.38
ARHGAP27	chr17_GL000258v2_alt:84422-123414	0	0	0	0	0	0	0	0	0	0	0	0	0	0	0	0	0	0	0	0	0	0	0	0	0	0	0	0	0	0	0	0	0	0	0	0
ARHGAP27	chr17_KI270908v1_alt:84404-123421	0	0	0	0	0	0	0	0	0	0	0	0	0	0	0	0	0	0	0	0	0	0	0	0	0	0	0	0	0	0	0	0	0	0	0	0
ARHGAP28	chr18:6834432-6915713	3.46	15.9	14.12	23.55	17.44	14.56	10.35	2.34	15.37	20.29	13.75	19.54	18.51	13.74	13.79	20.2	19.41	11.78	8.36	15.95	19.61	10.88	10.76	16.59	3.94	4.83	5.66	5.38	6.84	7.24	5.24	9.85	5.37	4.36	5.59	4.58
ARHGAP29	chr1:94168906-94237751	6.33	5.9	5.04	8.69	6.59	7.95	10.69	6.24	6.03	5.64	10.91	5.12	5.63	8.04	7.6	7.17	6.97	4.54	7.68	8.29	7.5	6.77	9.31	6.56	12.2	12.32	12.25	10.63	13.37	8.54	13.7	15.29	10.85	11.45	10.55	10.67
ARHGAP30	chr1:161046941-161069970	8.49	2.9	2.44	2.66	2.69	3.43	4.29	13.08	4.18	4.93	3.41	6.1	6.8	4.14	7.43	6.75	6.84	6.3	9.03	7.17	5.03	6.62	5.51	5.02	5.36	4.14	4.42	3.37	3.58	4.5	4.63	6.51	4.16	5.01	4.97	3.38
ARHGAP31	chr3:119294372-119419476	3.16	3.51	2.81	3.07	2.69	4.48	5.54	3.29	5.23	4.39	4.66	5.12	4.68	5.02	7.65	5.25	5.14	4.9	8.25	6.56	5.16	6.63	6.31	6.91	5.68	4.42	5.68	4.44	5.52	4.82	4.91	9.32	4.46	4.28	4.33	2.96
ARHGAP31-AS1	chr3:119294372-119419476	0.04	0.65	0.65	1.35	0.61	1.22	0.89	0.43	2.78	0.74	1.33	0.71	0.96	0.71	0.69	0.69	0.7	0.97	1.07	0.59	0.39	1.41	0.76	0.71	1.12	2.06	4.66	2.01	1.14	0.94	1.08	1.12	1.04	0.98	1.76	1.26
ARHGAP32	chr11:128965059-129192198	1.78	5.93	6.51	6.43	6.59	7.96	6.18	1.94	6.16	10.09	9.65	8.26	5.58	8.77	6.24	7.4	6.56	5.81	5.1	6.06	6.43	4.27	5.49	8.18	6.3	7.63	6.18	7.52	6.64	5.92	5.82	4.45	4.44	5.06	4.22	4.14
ARHGAP33	chr19:35775514-35788822	1.19	1.35	1.76	2.32	1.31	3.94	2.5	2.02	1.81	1.35	2.96	2.18	1.94	3.09	2.1	1.39	1.71	2.47	2.29	1.48	1.81	1.37	2.33	1.59	1.08	0.76	0.98	0.84	1.07	1.46	1.34	0.92	0.95	1.06	1.38	1.05
ARHGAP35	chr19:46918675-47005076	3.81	3.92	2.81	4.35	3.4	3.89	4.19	5.5	4.79	5.22	4.08	5.17	4.87	4.34	4.84	5.67	5.41	4.03	5.23	5.32	3.87	3.92	4.7	5.81	4.34	3.26	3.14	3.45	4.16	3.48	3.48	5.86	2.72	3.53	2.44	1.86
ARHGAP36	chrX:131058241-131089885	0	0.03	0	0	0.01	0.01	0.01	0	0	0.03	0.03	0.02	0.05	0.02	0.01	0.07	0.05	0.02	0.03	0.01	0.07	0.07	0.04	0.13	0.05	0	0.07	0.06	0.04	0.07	0.02	0.03	0.03	0.16	0.04	0.02
ARHGAP39	chr8:144529178-144685812	0.99	1.41	1.01	1.38	1.08	1.45	2.03	1.11	1.22	1.18	1.49	1.71	1.07	1.22	1.08	1.13	0.92	1.11	1.37	0.93	1.3	0.83	1.31	1.65	1.26	1.19	0.93	1.37	1.27	1.17	1.07	1.1	1.09	1.55	1.01	1.04
ARHGAP4	chrX:153907375-153926260	14.57	9.02	8.88	9.85	8.25	11.68	9.87	13.44	9.24	11.79	10.22	17.86	19.35	14.22	14.54	15.29	14.7	15.53	16.55	14.07	18.75	13.82	14.02	15.73	15.84	11.13	10.35	13.36	14.36	11.74	19.06	26.6	14.77	18.39	18.25	13.93
ARHGAP40	chr20:38601933-38650652	0.03	0.01	0.02	0.31	0.11	0.8	0.07	0.14	0.23	0.02	0.02	0.03	0.4	0.16	0.02	0.01	0.03	0.03	0.01	0.01	0.01	0.08	0.5	0.04	0.01	0	0.04	0.05	0	0.23	0.05	0.02	0.05	0.06	0.03	0.02
ARHGAP42	chr11:100687675-100990925	2.81	4.29	4.34	6.65	5.18	3.61	3.55	2.22	4.36	8.2	5.22	5.83	5.55	7.52	6.42	9.49	6.13	8.02	7.28	8.53	5.04	4.68	6.55	7.31	20.66	29.91	23.48	29.79	29.27	16.64	22.77	10.04	24.02	16.06	23.98	22.67
ARHGAP44	chr17:12665889-13018064	0.9	2.75	2.15	1.66	1.7	2.81	1.8	1.23	1.75	3.45	3.31	3.61	3.96	3.76	3.25	3.99	3.6	3.6	3.06	4.41	4.4	3.02	3.25	6.26	6.2	4.82	5.97	4.23	5.91	3.86	6.34	5.92	5.7	4.52	4.03	3.24
ARHGAP5	chr14:32077288-32159728	11.75	11.22	9.58	15.12	13.14	10.44	11.69	14.62	13.13	13.46	14.23	11.73	12.72	13.87	11.91	16.35	15.15	10.6	13.67	14.65	12.11	11.84	13.17	13.15	10.37	16.13	18.76	11.99	13.04	12.32	15.07	12.3	11.99	12.43	11.27	11.37
ARHGAP5-AS1	chr14:32075418-32076699	2.36	2.73	3.05	3.89	2.78	2.55	1.45	1.3	3.02	1.24	1.33	2.16	2.94	2.07	1.45	1.69	1.94	1.43	1.41	1.89	2.35	1.58	1.88	1.39	1.49	1.47	2.03	1.31	1.42	1.41	1.56	1.87	1.45	2.48	1.57	1.65
ARHGAP6	chrX:11137542-11665701	0.68	2.06	1.63	2.5	1.6	2.83	1.99	4.28	2.42	2.37	2.5	2.7	2.57	2.74	2.47	2.46	2.66	2.67	2.22	3.13	2.27	2.41	2.66	2.3	2.74	2.83	3.38	2.45	2.47	1.87	4	5.2	2.32	3.36	2.36	2.03
ARHGAP8,PRR5,PRR5-ARHGAP8	chr22:44668546-44862784	12.27	54.49	37.94	39.69	47.48	38.98	26.59	9.55	27.97	29.04	30.81	50.66	41.5	36.51	26.37	33.59	31.79	42.5	18.26	27.02	51.18	21.23	31.55	51.12	51.06	51.17	25.57	73.16	50.27	43.2	46.08	32.96	51.01	62.82	43.52	44.13
ARHGAP9	chr12:57460134-57479850	17.14	4.29	3.93	4.73	3.56	4.79	7.23	19.59	3.85	7.74	3.76	8.29	7.39	5.11	8.74	6.58	8.28	8.69	11.82	8.03	8.03	10.08	6.97	5.98	4.02	3.24	3.99	2.78	4.1	4.52	3.97	6.39	4.16	4.04	5.51	3.4
ARHGDIA	chr17:81867718-81871406	205.31	155.01	123.87	112.71	112.72	127.48	145.33	201.72	134.68	151.8	119.99	150.42	135.95	99.55	117.55	114.17	111.26	160.4	139.26	127.55	133.65	126.45	132.92	158.33	146.41	112.52	95.94	141.26	148.66	137.63	106.88	182.76	144.94	146.48	118.08	98.34
ARHGDIB	chr12:14942015-14961628	147.91	106.36	115.89	86.37	85.02	163.23	204.51	265.75	188.23	144.28	168.63	144.3	168.51	124.32	256.31	134.05	143.94	180.16	315.42	237.91	117.77	339.1	195.59	140.96	117.66	115.44	173.18	97.56	74.56	136.97	83.32	113.79	91.43	90.78	143.58	107.3
ARHGDIG	chr16:280605-283003	0.03	3.97	2.81	2.45	2.3	4.11	1.49	0.63	5.01	2.73	5.5	5.49	8.46	7.94	5.98	5.49	2.88	5.15	3.47	3.16	3.82	2.55	3.53	5.69	2	0.42	1.29	1.32	1.32	2.13	1.97	1.71	0.8	2.89	2.37	1.34
ARHGEF1	chr19:41883199-41907452	30.27	15.22	12.39	11.45	12.79	16.24	16.73	25.42	12.92	15.62	16.09	17.15	16.61	15.72	15.42	13.94	16.2	16.69	23.72	15.9	17.2	18.9	18.19	16.22	13.46	11.83	10.6	12.25	13.67	13.79	16.97	22.58	13.62	16.77	15.87	11.83
ARHGEF10	chr8:1823975-1958641	7.91	2.32	2.57	5.25	2.92	3.65	3.47	4.42	5.53	2.93	4.22	2.93	4.68	3.59	3.51	3.28	3.57	2.98	5.17	3.93	3.41	3.7	4.38	3.75	4.31	4.13	4.11	3.54	3.96	3.41	3.51	6.51	2.62	3.41	2.87	2.64
ARHGEF10	chr8_KI270821v1_alt:7351-142017	0	0	0	0	0	0	0	0	0	0	0	0	0	0	0	0	0	0	0	0	0	0	0	0	0	0	0	0	0	0	0	0	0	0	0	0
ARHGEF10L	chr1:17539834-17697875	4.69	3.91	2.75	3.44	3.37	4.05	4.14	5.15	3.52	3.48	3.4	5.81	6.73	4.11	4.41	4.77	5.61	5.81	5.88	4.79	6.26	4.13	5.2	4.6	4.13	2.56	2.39	3.11	3.84	4.08	5.18	5.61	4.5	5.02	4.08	2.73
ARHGEF11	chr1:156934839-157045370	7.05	6.69	5.66	7.02	6.13	7.17	6.18	7.49	6.51	7.79	7.27	8.58	8.21	7.72	7.27	8.16	8.15	8.22	8.02	7.33	8.44	5.55	6.9	8.91	12.54	11.4	9.35	12.13	11.56	9.21	11.29	9.47	9.27	9.99	7.33	7.33
ARHGEF12	chr11:120336908-120489936	18.9	12.28	11.99	16.16	16.3	14.22	20.03	20.81	14.33	18.86	18.34	13.69	14.69	17.91	16.53	19.92	18.07	14.67	18.55	19.82	14.7	14.45	18.33	19.15	38.76	42.16	39.03	40.44	42.25	27.73	35.26	29.01	27.85	27.28	24.27	29.69
ARHGEF15	chr17:8310237-8322516	2.16	1.87	3.22	1.9	1.86	3.09	2.38	2.43	1.48	1.93	2.56	3.48	2.96	4.18	2.93	3.47	3.35	2.75	2.8	3.84	6.2	2.64	3.78	4.4	8.97	7.15	7.68	6.89	7.95	4.28	8.71	14.11	5.84	8.84	7.11	4.76
ARHGEF16	chr1:3454582-3481113	2.51	5.63	3.06	3.59	3.71	6.2	9.35	1.73	9.23	3.38	4.03	3.34	3.34	5.78	10.28	3.79	2.83	10.9	7.7	7.3	3.85	8.23	7.04	6.3	10.01	12.57	7.16	10	7.14	7.91	12.72	7.38	7.83	14.68	11.03	8.89
ARHGEF17	chr11:73308617-73369380	14.29	9.48	8.35	9.24	9.05	11.93	9.51	15.11	9.2	9.04	10.63	11.46	10.43	10.27	9.23	8.25	9.91	10.45	10.74	8.87	9.2	7.7	12.24	11.06	11.51	9.98	7.77	11.13	10.5	10.36	10.93	12.34	9.24	9.82	8.15	6.8
ARHGEF18	chr19:7395112-7472485	6.57	7.05	5.31	5.32	6.11	4.82	5.6	5.41	5.72	6.77	6.95	7.2	6.39	5.95	5.89	5.78	6.6	6.62	8.52	6.35	6.85	6.65	6.83	9.03	5.77	4.41	3.93	4.96	5.88	5.4	5.31	7.78	5.51	5.9	4.43	3.75
ARHGEF19	chr1:16198103-16212609	6.19	2.73	2.24	2.88	2.78	2.89	1.71	2.7	4.3	2.14	2.21	2.37	5.07	3	2.36	2.57	2.41	2.11	3.58	2	2.81	2.01	2.8	1.99	1.35	0.51	0.82	0.75	0.94	1.7	1.11	1.01	1.01	1.4	1.15	1.63
ARHGEF2	chr1:155946838-155978545	19.3	16.8	10.61	14.71	12.38	16.27	17.77	20.12	19.77	14.73	17.77	19.81	19.85	18.95	22.77	19.28	18.34	23.69	28.45	23.27	18.29	24.38	17.67	24.54	19.27	17.2	17.68	16.27	19.5	15.01	16.87	24.01	13.56	17.44	15.65	12.29
ARHGEF25	chr12:57610179-57617245	4.69	6.81	6.48	8.79	6.11	8.9	5.72	3.38	8.56	3.79	4.74	6.03	8.9	5.93	6.55	4.98	4.67	5.34	5.74	5.57	4.94	4.88	4.96	4.83	3.5	1.7	3.71	3.02	3.08	3.51	3.01	4.65	3.14	3.5	3.76	2.42
ARHGEF26	chr3:154024400-154257827	1.74	0.52	0.94	1.08	0.75	1.12	0.55	1.77	1.17	0.91	1.25	0.91	1.22	1.22	1.12	1.13	1.56	1.01	1.98	1.38	1.83	1.27	2.12	1.34	1.94	2.49	2.12	2.56	2.54	1.86	2.28	4.16	1.88	2.82	2.38	2.1
ARHGEF26	chr3_KI270777v1_alt:24215-164217	0	0	0	0	0	0	0	0	0	0	0	0	0	0	0	0	0	0	0	0	0	0	0	0	0	0	0	0	0	0	0	0	0	0	0	0
ARHGEF26-AS1	chr3:154024400-154257827	1.28	1.31	1.67	2.7	1.65	3.29	2.29	1.09	2.2	1.14	3.13	0.94	1.02	1.55	0.91	1.54	0.71	2.56	1.34	1.74	1.49	0.97	1.63	1.81	11.68	15.72	16.72	16.49	12.52	9.92	7.68	5.97	7.18	8.29	6.78	9.85
ARHGEF28	chr5:73626157-73941993	2.56	0.55	0.11	0.4	0.82	0.29	2.35	2.86	0.37	0.35	0.25	0.28	0.16	0.27	0.65	0.42	0.24	0.5	0.74	0.16	0.09	0.67	0.57	0.21	0.11	0.1	0.58	0.93	0.54	0.35	0.62	0.67	0.14	0.08	0.08	1.13
ARHGEF3	chr3:56727417-57079308	4.81	7.94	6.34	8.41	8.27	7.97	6.66	8.21	13.28	8	10.78	9.08	9.8	8.91	7.13	7.11	7.28	9.53	13.85	7.67	6.81	9.48	8.21	7.89	9.06	8.66	11.1	7.77	7.48	6.86	6.54	11.23	7.44	8.19	7.24	6.65
ARHGEF3-AS1	chr3:56727417-57079308	0	0	0	0	0	0	0	0	0	0.06	0.08	0	0	0	0	0	0.04	0	0	0	0	0	0	0	0	0	0	0	0	0	0	0	0	0	0	0
ARHGEF33	chr2:38919362-38975449	0.34	0.21	0.29	0.19	0.19	0.23	0.27	0.34	0.23	0.24	0.24	0.22	0.25	0.15	0.26	0.14	0.23	0.16	0.2	0.18	0.15	0.23	0.15	0.2	0.14	0.13	0.23	0.15	0.1	0.17	0.06	0.14	0.11	0.08	0.15	0.16
ARHGEF34P,OR2A7	chr7:144186082-144380632	0.34	0.51	0.33	0.31	0.34	0.62	0.66	0.18	0.49	0.69	0.7	0.45	0.54	0.92	0.32	0.38	0.63	0.61	1.09	0.18	0.38	0.3	1.01	0.46	0.33	0.68	0.35	0.83	0.67	0.89	1.5	0.88	0.71	0.86	0.32	0.48
ARHGEF35	chr7:144186082-144380632	1.87	5.05	4.06	3.85	4.37	0.97	5.2	1.68	3.82	4.32	4.97	3.99	2.21	2.82	4.95	2.21	6.57	4.46	5.85	4.82	2.22	5	5.3	4.39	3.52	10.51	5.36	10.48	7.05	6.02	1.82	9.16	12.56	8.88	7.93	9.08
ARHGEF37	chr5:149581571-149634964	0.8	0.75	0.47	1.07	1.09	0.97	1.51	1.34	1.19	0.9	1.14	1.8	1.18	1.34	2.68	1.66	1.65	4.92	2.28	1.63	1.15	1.27	1.51	2.39	16.01	12.16	17.71	7.92	11.24	8.71	13.85	7.49	15.07	12.83	9.42	7.37
ARHGEF38	chr4:105552619-105680913	0.69	0.2	0.05	0.34	0.48	0.1	1.48	1.08	0.06	0.07	0.2	0.12	0.1	0.16	0.22	0.13	0.18	0.15	0.12	0.07	0.13	0.11	0.25	0.17	0.14	0.17	0.19	0.29	0.28	0.16	0.13	0.07	0.32	0.1	0.09	0.21
ARHGEF38-IT1	chr4:105552619-105680913	0	0	0.11	0.18	0.09	0.08	0	0	0	0	0	0	0	0	0	0	0	0	0	0.06	0	0	0.15	0	0	0	0	0	0	0	0	0	0	0	0	0
ARHGEF39	chr9:35658289-35665281	3.98	4.29	5.91	3.06	3.15	3.86	3.9	6.5	3.67	4.01	3.36	2.94	3.26	2.9	3.07	2.57	2.59	2.66	3.78	3.1	2.88	3.75	3.03	2.57	1.91	1.34	2.18	1.62	2.09	2.2	1.64	3.25	2.6	2.29	2.71	2.23
ARHGEF4	chr2:130916650-131047253	0.23	0.77	0.48	1.12	0.71	1.09	0.48	0.18	2.28	0.24	1.03	0.7	0.54	0.3	0.72	0.19	0.22	0.55	1.25	0.26	0.27	0.64	0.4	0.23	0.69	0.23	0.05	0.13	0.11	0.32	0.71	1.16	0.33	0.5	0.28	0.23
ARHGEF40	chr14:21016762-21104704	4.87	7.49	4.95	9.04	6.38	7.46	5.37	5.66	9.54	6.33	6.03	8.98	8.32	7.27	5.6	7.47	6.21	6.88	6.06	5.56	6.04	5.41	6.17	7.81	5.2	3.96	3.85	4.62	5.81	4.93	5.67	8.02	4.36	6.03	4.94	3.73
ARHGEF5	chr7:144186082-144380632	0.58	1.62	1.46	1.13	1.53	1.8	1.61	0.57	1.04	1.44	1.45	1.29	1.01	1.58	1.55	1.19	1.52	1.92	1.76	1.23	1.26	1.62	2.62	1.65	3.41	3.02	2.27	2.82	4.03	2.79	3.2	2.61	2.96	4.05	2.42	1.98
ARHGEF6	chrX:136665550-136781344	11.08	5.42	5.51	7.27	6.05	7.27	7.12	13.8	4.97	8.56	8.02	9.06	10.23	10.66	11.39	11.32	11.22	9.22	12.64	11.71	10.61	10.15	9.53	9.32	17.4	15.18	19.78	13.19	14.94	9.07	16.11	16.37	10.91	14.11	14.52	10.77
ARHGEF7	chr13:111113811-111305734	13.46	14.14	16.63	15.27	15.14	16.03	18.5	12.23	17.67	13.58	19.95	14.94	12.61	18.86	18.48	17	15.7	15.59	17.59	15.69	17.63	16.54	15.78	14.75	18.37	19.44	18.13	19.8	19.45	15.09	20.61	23.86	15.25	18.21	17.03	14.92
ARHGEF7-AS1,LOC101060553	chr13:111113811-111305734	0.1	0.07	0.12	0.07	0.07	0.06	0.16	0.05	0.11	0.06	0.24	0.05	0.05	0.06	0.12	0.17	0.05	0.08	0.15	0.09	0.16	0.08	0.13	0.07	0.11	0.17	0.32	0.25	0.16	0.1	0.12	0.08	0.11	0.16	0.12	0.08
ARHGEF7-AS2	chr13:111113811-111305734	0.25	0.02	0.03	0.08	0.07	0.02	0.08	0.08	0.09	0.05	0.1	0.16	0.15	0.06	0.42	0.1	0.09	0.32	0.26	0.11	0.1	0.08	0.16	0.13	0.32	0.37	0.23	0.23	0.31	0.16	0.15	0.23	0.07	0.45	0.24	0.1
ARHGEF9	chrX:63634967-63785546	2.89	2.67	1.54	4.12	2.96	3.49	2.05	3.59	5.16	2.24	2.5	2.18	3.12	2.84	3.33	2.86	3.02	2.42	4	2.81	2.54	2.73	2.51	2.09	2.96	3.06	3.56	2.51	2.18	2.51	2.6	2.8	2.07	2.3	2.32	2.33
ARHGEF9-IT1	chrX:63634967-63785546	0.1	0	0	0.12	0	0.1	0	0	0	0	0.34	0	0	0	0	0	0.06	0	0.1	0	0	0	0.2	0	0	0	0	0	0	0.07	0	0	0	0	0.15	0
ARID1A	chr1:26696030-26782110	7.75	13.66	11.15	12.18	10.9	15.31	13.29	10.16	15.7	12.04	14.89	12.9	10.75	11.72	10.48	11.19	10.44	11.6	10.89	10.69	10.94	8.53	10.64	14.79	18.33	20.09	19.27	16.45	15.25	13.4	12.36	14.5	10.95	12.37	8.77	8.09
ARID1B	chr6:156777929-157210779	5.49	5.57	5.2	5.94	5.87	6.54	5.95	6.15	7.15	5.79	6.75	6.31	5.28	6.19	5.12	5.79	5.16	5.59	6.14	5.33	5.36	4.76	5.65	6.64	8.25	8.95	8.3	8.17	7.97	6.73	7.23	7.6	6.73	6.96	5.26	4.88
ARID2	chr12:45729836-45908036	3.42	4.84	5.06	5.69	5.49	5.55	5.39	4.91	6.09	5.85	6.14	5.01	4.45	5.19	4.55	6.19	5.12	4.33	4.57	4.99	4.74	4.45	4.59	5.51	6.81	9.5	10.32	7.59	7.46	5.93	6.27	5.47	5.67	5.74	5.4	5.33
ARID3A	chr19:926036-972803	21.31	111.09	69.05	64.93	72.51	72.09	75.04	18.08	74.15	73.55	89.08	82.4	48.21	56.46	61.5	68.62	48.24	69.77	51.92	62.46	48.38	50.26	50.45	80.66	55.17	44.9	40.05	42.24	44.38	48.43	39.89	54.5	45.4	44.7	32.71	28.48
ARID3B	chr15:74541176-74598131	5.49	26.67	23.75	20.13	21.11	20.06	17.06	6.79	26.03	25.72	23.33	30.21	16.3	22.23	18.69	18.5	17.5	23.83	13.52	17.83	20.69	13.88	15.95	28.97	15.54	14.82	11.31	14.65	14.23	14.55	11.88	14.97	12.6	11.25	10.24	9.62
ARID3C	chr9:34621457-34628014	0.05	0.21	0.03	0.15	0.09	0.11	0.1	0.14	0.07	0.04	0.06	0.08	0.02	0	0.07	0.12	0.07	0.12	0.1	0.06	0.03	0.02	0.02	0.13	0.45	0.2	0.18	0.26	0.15	0.12	0.1	0.03	0.02	0.12	0.39	0.1
ARID4A	chr14:58298503-58373733	5.85	5.48	4.53	7.46	5.36	7.43	6.9	6.24	8.77	4.6	8.32	5.49	5.44	6.45	7.04	7.49	5.52	5.85	7.43	7.18	5.47	6.79	6.3	5.12	9.33	12.34	15.46	9.01	8.78	6.89	7.89	8.09	6.63	6.47	7.62	7.55
ARID4B	chr1:235166894-235328217	11.53	8.78	8.32	11.89	9.06	11.06	11.92	12.64	12.68	7.63	13.6	8.52	8.38	10.13	11.66	11.41	8.97	9.06	14.1	11.02	8.26	10.62	11.87	8.87	13.72	17.49	23.27	14.58	13.29	12.45	14.21	11.78	11.61	11.91	12.43	13.57
ARID5A	chr2:96536726-96552634	16.5	6.41	5.11	4.6	5.77	7.21	10.14	22.96	10.14	8.04	7.33	11.39	10.64	7.14	12.54	8.28	7.98	11.59	16.56	7.74	9.97	11.53	10.78	10.42	9.65	5.03	7.24	6.43	7.78	7.84	7	10.66	6.5	5.22	8.02	5.5
ARID5B	chr10:61901253-62096948	28.35	15.27	12.68	15.32	18.17	11.28	32.09	39.77	18.18	15.56	15.48	16.45	13.87	13.32	17	19.29	14.42	17.27	20.72	15.43	14.13	15.45	17.26	16.13	30.49	32.36	32.04	26.03	28.31	23.39	22.79	22.12	22.05	25.62	18.93	19.99
ARIH1	chr15:72474325-72586555	14.79	13.95	12.51	15.21	15.66	14.62	14.97	15.33	15.84	15.53	16.61	14.15	14.29	16.41	14.83	16.28	15.67	15.65	16.28	15.42	14.13	13.17	15.89	17.49	21.97	24.39	22.01	22.41	21.43	18.49	19.27	16.85	18.79	18.57	17.33	16.44
ARIH2	chr3:48917787-48985538	14.66	17.05	16.71	16.75	17.98	17.1	15.67	13.76	16.38	15.82	14.7	16.53	15.36	16.64	16.53	16.59	14.76	14.93	16.06	15.68	16.41	15.72	15.5	16.49	20.86	22.92	17.54	19.54	19.73	17.57	21.06	18.67	20.38	22.4	18.6	22.5
ARIH2OS	chr3:48917787-48985538	1.31	1.4	2.14	1.31	1.33	1.01	1.13	0.79	0.8	0.95	0.96	0.88	1.02	0.85	0.78	0.79	0.69	0.88	0.81	0.77	1.12	0.86	0.89	0.76	0.91	1.28	0.88	1.13	0.85	1.27	1.1	1.43	1.38	1.69	1.25	1.91
ARL1	chr12:101393119-101407820	49.94	29.6	38.49	39.24	31.97	26.02	35.13	58.9	41.93	29.9	28.37	26.37	30.3	29.89	33.17	29.96	30.43	26.74	38.66	31.64	26.94	38.07	33.33	26.76	31.44	40.52	41.05	32.85	31.47	34.13	31.45	25.6	38.48	30.04	36.62	47.6
ARL10	chr5:176365498-176373500	1.79	1.15	1.21	1.73	1.41	1.07	1.16	1.5	1.54	1.17	1.19	0.96	0.98	1.3	0.83	1.5	1.23	0.99	1.73	1.19	0.95	0.62	1.49	1.29	0.97	0.7	0.65	1.02	1.22	1.01	1.42	1.96	0.9	0.98	0.91	0.63
ARL11	chr13:49628298-49633872	1.14	1.17	1.83	1.07	1.3	1.4	1.18	1.31	1.23	2.02	1.72	2.44	2.53	2.21	2.34	2.08	2.21	1.87	2.24	2.35	2.47	2.46	1.43	1.75	1.3	1.21	1.76	1.16	1.36	1.41	1.47	1.39	1.73	1.61	2.12	1.88
ARL13A	chrX:100969707-100990831	0.03	0.02	0.03	0.03	0	0.02	0.02	0.04	0	0.04	0.08	0.03	0.02	0	0	0.02	0.04	0.02	0.08	0.01	0.04	0	0.04	0.01	0	0	0	0.04	0.03	0.04	0.04	0	0.03	0.04	0.02	0
ARL13B	chr3:93980138-94055678	3.47	2.5	2.52	3.52	2.5	2.92	3.3	3.34	3.37	2.55	3.24	3.15	3.68	3.43	3.26	3.34	3.24	2.59	3.23	3.29	2.27	2.85	2.89	2.53	1.53	1.76	3.31	1.65	1.91	1.79	1.95	2.35	1.49	1.73	1.75	1.65
ARL14	chr3:160677159-160678447	0.02	0.05	0	0.08	0.09	0.03	0.16	0.06	0.02	0.03	0	0.01	0.02	0.03	0	0	0	0	0.05	0	0	0.04	0.09	0.02	0	0	0	0.06	0	0.04	0.02	0	0	0	0	0
ARL14EP	chr11:30323098-30338223	12.13	7.9	10.2	10.52	7.81	7.58	8.87	15.04	11.14	8.25	7.42	8.52	10.03	8.55	10.23	10.38	10.79	7.12	10.13	8.98	9.83	10.14	9.62	7.42	7.61	7.97	11.53	8.36	8.22	8.47	7.84	7.45	7.9	8.43	11.79	9.55
ARL14EPL	chr5:116051465-116059130	0.04	0.04	0	0	0.05	0	0.1	0	0.21	0	0.05	0.03	0	0	0	0.12	0.03	1.56	0.45	0.4	0.25	0.9	0.09	0.14	1.54	2.14	0.65	0.23	0.18	0.41	0.63	2.96	0.77	2	0.63	0.45
ARL15	chr5:53884783-54310573	9.64	25.69	23.87	20.94	24.12	19.22	19.88	11.64	17.86	34.66	31.73	36.31	26.21	30.52	25.88	29.65	31.88	22.22	19.27	27.39	32.74	20.29	22.42	31.15	13.12	19.16	11.89	17.99	17.17	18.71	18.09	18.54	17.58	14.68	18.15	17.08
ARL16	chr17:81681193-81683924	9.66	19.69	43.47	15.78	15.75	12.71	13.48	10.17	15.5	15.75	10.61	18.58	21.65	17.07	14.81	16.7	15.77	19.95	13.4	13.44	21.77	13.23	14.73	16.52	19.16	18.1	16.19	19.41	17.51	15.48	16.25	20.63	26.47	23.48	27.79	30.11
ARL17A	chr17:46508680-46579722	2.66	2.73	7.66	3.67	2.86	3.23	5.02	2.24	2.74	3.03	5.82	4.31	5.28	4.11	2.63	4.25	2.36	4.05	1.48	2.15	3.14	4.3	4.23	3.81	2.28	6.69	2.1	4.84	2.99	2.97	2.96	4.13	2.21	1.81	3.4	5.77
ARL17A	chr17_GL000258v2_alt:1498793-1565775	0	0	0	0	0	0	0	0	0	0	0	0	0	0	0	0	0	0	0	0	0	0	0	0	0	0	0	0	0	0	0	0	0	0	0	0
ARL17A,ARL17B	chr17:46295130-46361797	0.43	0.48	0.54	0.94	0.66	0.47	0.74	0.37	0.44	0.56	0.85	0.97	0.91	0.95	0.55	1.2	0.5	1.15	0.39	0.52	0.71	0.55	0.92	1.42	0.53	0.38	0.54	1.28	0.49	0.7	0.83	0.44	0.71	0.31	0.37	0.87
ARL17A,ARL17B	chr17_GL000258v2_alt:195727-460625	0	0	0	0	0	0	0	0	0	0	0	0	0	0	0	0	0	0	0	0	0	0	0	0	0	0	0	0	0	0	0	0	0	0	0	0
ARL17A,ARL17B	chr17_KI270908v1_alt:1028375-1099388	0	0	0	0	0	0	0	0	0	0	0	0	0	0	0	0	0	0	0	0	0	0	0	0	0	0	0	0	0	0	0	0	0	0	0	0
ARL2,ARL2-SNX15,SNX15	chr11:65014112-65040572	78.31	75.48	84.32	53.59	57.01	60.64	58.7	82.82	56.38	69.61	46.85	61.85	66.43	49.06	59.91	52.94	53.99	56.26	51.75	54.05	70.02	60.99	59.58	61.13	62.75	48.26	39.72	55.42	53.87	58.34	50.39	66.87	55.09	55.21	55.41	51.3
ARL2BP	chr16:57245125-57253633	49.99	29.13	26.66	30.31	29.13	23.32	26.62	54.63	31.5	28.25	21.74	27.25	30.62	25.79	28.15	27.92	30.3	24.97	31.79	26.62	28.02	29.67	30.85	25.67	22.74	27.67	29.09	21.9	20.4	24.38	19.74	23.48	24.39	21.03	28.91	24.48
ARL3	chr10:102673726-102714433	15.37	5.95	10.19	7.35	5.66	5.84	7.84	19.26	7.41	5.69	4.97	5.11	5.51	5.59	8.11	5.21	5.79	4.45	8.4	5.61	5.21	8.8	7.07	4.26	3.7	3.39	5.53	3.39	3.46	4.83	3.19	4.35	4.36	3.93	4.6	4.97
ARL4A	chr7:12686826-12690933	7.07	13.54	23.89	13.42	13.94	13.86	9.23	6.31	10.54	15.49	10.94	12.54	11.59	9.6	9.25	15.1	10.77	10.93	8.57	9.48	14.68	10.72	9.46	10.31	10.99	17.6	11.74	14.78	11.83	12.39	14.13	13.47	18.96	20.56	18.31	21.64
ARL4C	chr2:234493040-234497053	6.26	14.89	12.55	15.41	10.47	9.76	7.83	6.75	10.43	10.04	9.45	13.57	9.96	10.83	10.21	13.27	12.32	28.7	22.03	21.59	10.07	9.63	10.21	14.59	28.2	48.85	34.11	54.49	46.52	31.48	40.23	31.3	53.48	43.83	39.71	33.33
ARL4D	chr17:43398984-43401136	33.11	10.2	11.92	8.03	10.93	7.3	13.71	40.53	7.69	7.5	9.56	5.3	7.64	7.49	10.71	7.01	8.31	5.29	11.13	9.05	9.26	11.11	13.87	6.68	4.34	4.19	3.57	2.79	4.23	9.37	6.17	4.89	4.92	5.53	5.18	4.12
ARL5A	chr2:151800965-151828495	18.36	20.27	20.47	24.17	19.53	18.82	19.33	23.88	24.51	23.55	21.95	22.33	21.24	21.85	23.57	27.78	24	26.58	25.97	28.87	20.49	24.19	22.07	22.34	45.87	91.78	86.07	57.53	42.87	47.26	57.77	36.62	64.47	53.11	62.5	68.19
ARL5B	chr10:18659383-18678011	5.64	10.99	11.41	11.87	13.48	8.5	11.04	5.29	14.23	16.65	15.91	13.6	8	11.25	12.78	14.56	11.74	11.71	14.9	16.28	7.75	11.87	12.09	12.76	8.82	15.02	10.34	10.01	9.93	10.97	9.94	9.11	9.49	7.37	9.7	11.42
ARL5C	chr17:39156893-39166161	0.1	0.08	0.04	0.3	0.03	0.03	0.14	0.16	0.06	0.17	0.14	0.17	0.31	0.22	0.1	0.15	0.15	0.25	0.05	0.2	0.19	0.09	0.25	0.16	0.18	0.05	0.06	0.09	0.21	0.05	0.17	0.08	0.14	0.14	0.19	0.13
ARL6	chr3:97764520-97801242	3.78	1.35	1.27	1.29	0.83	1.08	1.65	3.1	1.48	1.42	1.33	1.37	1.45	1.55	1.55	1.74	1.77	1.07	1.73	1.71	1.62	2	2	1.32	1.29	1.26	0.97	1.34	1.24	1.32	1.68	1.18	1.19	1.3	1.45	1.63
ARL6IP1	chr16:18791668-18801535	61.12	111.34	101.69	76.63	100.3	73.11	73.61	53.66	53.76	104.42	83.16	73.25	79.3	72.85	56.22	77.63	76.16	64.03	58.04	75.04	77.48	64.15	57.42	64.52	46.43	59.86	54.1	61.31	62.87	56.03	57.58	59.15	77.03	60.77	63.03	76.58
ARL6IP4,OGFOD2	chr12:122974702-122982913	84.46	92.52	127.17	86.91	73.01	87.02	71.14	102.17	94.07	77.1	77.1	89.95	86.02	80.95	81.64	73.1	71.16	90.48	85.38	74.33	87.58	86.07	76.14	87.66	96.22	90.54	71.12	96.16	84.58	83.87	84.24	92.41	94.05	93.68	103.89	122.95
ARL6IP5	chr3:69084938-69106088	98.32	74.99	84.71	67.66	55.78	64.74	80.24	116.31	72.36	78.05	78.63	79.69	79.48	79.63	106.02	91.74	79.44	91.16	106.67	101.49	90.67	112.51	94.39	97.69	96.04	156.52	143.49	136.6	129.29	114.88	128.95	95.28	137.23	108.36	145.64	194.03
ARL6IP6	chr2:152717892-152761253	14.61	28.26	42.3	21.8	28.95	16.33	17.84	14.14	15.4	23.82	25.15	22.64	25.37	27.67	18.17	23.44	25.45	23.49	18.55	25.2	27.41	22.38	24.02	20.8	16.58	25.29	23.48	22.23	19.77	23.89	31.87	23.52	34.76	31.79	37.74	42.68
ARL8A	chr1:202133403-202144743	41.63	39.34	30.33	30.87	30.17	33.69	31.39	55.36	34.05	33.02	35.16	42.08	44.04	36.06	38.61	40.03	34.44	53.72	43.69	39.78	47.11	34.89	36.42	45.17	70.97	74.71	61.05	64.17	57.52	50.42	52.45	59.38	62.25	62.16	53.61	50.56
ARL8B	chr3:5122244-5180916	52.37	38.22	36.95	36.29	44.17	29.92	35.96	63.49	53.05	45.09	39.25	46.71	39.79	42.5	49.11	48.37	45.78	60.65	63.42	50.27	39.14	53.03	48.47	44.01	79.24	127.87	86.13	92.67	86.75	71.83	90.98	51.34	99.24	71.62	94.2	98.18
ARL9	chr4:56505208-56523892	0.06	0.18	0.21	0.07	0.18	0.09	0.29	0.16	0.14	0.14	0.03	0.13	0.09	0.16	0.04	0.14	0.02	0.06	0.03	0.07	0.11	0	0	0.06	0.05	0	0	0.05	0.13	0.02	0.12	0.05	0	0.04	0.04	0
ARMC1	chr8:65602455-65634217	12.36	14.98	15.51	14.7	12.58	11.9	12.36	10.56	11.94	15.64	12.86	14.82	12.82	10.63	12.92	14	14.42	13.9	13.45	14.12	12.39	15.44	11.78	12.39	13.72	16.75	17.82	18.65	16.35	14.48	14.71	13.94	19.22	15.62	18.27	18.89
ARMC10	chr7:103074880-103149122	17.49	12.51	16.49	11.94	13.27	11	12.97	15.83	9.93	13.14	10.01	13.56	12.64	12.53	13.85	12.69	14.84	12.15	13.77	12.97	13.68	12.68	15.1	12.49	9.36	10.34	11.06	10.19	10.07	12.45	10.71	11.21	11.9	12.85	13.41	13.21
ARMC10	chr7_KI270806v1_alt:95602-158099	0	0	0	0	0	0	0	0	0	0	0	0	0	0	0	0	0	0	0	0	0	0	0	0	0	0	0	0	0	0	0	0	0	0	0	0
ARMC12	chr6:35737031-35748913	0.23	0.26	0.33	0.78	0.48	0.79	0.33	0.31	0.58	0.2	0.13	0.12	0.08	0.43	0.21	0.06	0.18	0.12	0.24	0.17	0.13	0.24	0.16	0.17	0.22	0.23	0	0.36	0.14	0.12	0.16	0.29	0.11	0.11	0.17	0.04
ARMC2	chr6:108848415-108974472	1.16	0.87	1.21	0.88	0.88	1.19	1.1	1.19	1.2	0.94	1.13	1.21	0.99	1.34	1.52	1.18	1.11	1.43	1.43	1.34	0.98	1.37	1.06	0.99	0.92	1.05	1.36	0.88	0.81	0.85	0.79	0.98	0.95	0.95	1.09	1.31
ARMC2-AS1	chr6:108848415-108974472	0	0.08	0.11	0.09	0	0.15	0.14	0	0.13	0.25	0.25	0.06	0	0	0.05	0.21	0.09	0.11	0.17	0.08	0	0	0.11	0.04	0.2	0.07	0.19	0.07	0.1	0.05	0.05	0.34	0.05	0	0.11	0.19
ARMC3	chr10:22928023-23038523	0.11	0.04	0	0.03	0.09	0	0.16	0.08	0.01	0.03	0.02	0.01	0	0	0.02	0.02	0.01	0.01	0.05	0.01	0.01	0.05	0.07	0	0	0	0.02	0.02	0	0.05	0.01	0	0.01	0	0	0.03
ARMC4	chr10:27812163-27999055	0.09	0.02	0.01	0.03	0.05	0.12	0.17	0.1	0.19	0.02	0.03	0.02	0.01	0.03	0.07	0.05	0.01	0.01	0.12	0.02	0.01	0.03	0.04	0.01	0.04	0	0.13	0.03	0.02	0.01	0	0.03	0.02	0	0.03	0.07
ARMC5	chr16:31458272-31467167	4.02	4.15	3.53	3.23	3.2	3.44	3.6	4.43	2.71	3	3.27	4.74	3.42	3.69	2.87	2.76	2.9	4.63	2.94	2.78	4.28	2.72	3.2	4.48	4.66	4.5	3.3	4.32	4.07	4	4.85	4.26	4.94	4.94	3.72	3.05
ARMC6	chr19:19033577-19058178	6.99	10.23	8.2	7.13	8.09	6.16	6.71	5.86	5.39	8.92	6.2	8.54	8.37	5.96	6.37	6.77	8.19	6.31	5.45	6.11	9.18	6.45	6.82	8.11	4.42	4.12	2.65	5.48	5.38	5.29	5.23	6.54	5.68	5.6	5.27	5.11
ARMC7	chr17:75109951-75131795	7.05	9.74	7.99	6.91	6.45	7.44	8.04	9.71	4.77	9.35	9.18	9.82	8.06	6.93	10.17	6.99	7.5	9.05	7.6	7.36	9.42	7.85	5.92	11.21	7.35	6.44	6.4	7.8	9.13	7.3	6.09	8	7.03	7.63	6.83	3.66
ARMC8	chr3:138187247-138329886	9.33	10.12	9.56	10.37	10.73	9.47	9.59	7.63	8.57	10.29	10.31	9.96	10.81	11.79	9.97	9.97	10.6	9.2	11.87	10.5	10.53	11.68	9.67	9.22	9.57	12.04	11.89	10.07	11.22	9.77	11.58	9.84	11.78	10.36	11.5	12.33
ARMC9	chr2:231198545-231375879	12.21	3.23	2.59	3.28	3.57	2.75	3.39	16.98	4.29	3.91	3.01	4.21	3.17	3.24	3.06	3.39	5.11	3.38	8.72	3.48	2.79	4.63	4.82	3.33	2.88	4.33	3.05	3.06	3.07	4.05	2.69	2.65	3.37	2.71	2.25	3.83
ARMCX1	chrX:101550530-101554692	20.1	7.16	7.24	11.75	8.76	7.66	8.15	18.03	11.54	5.24	6.86	9.83	12.54	7.72	8.16	8.07	10.78	7.48	12.28	8.35	8.09	8.18	12.19	6.9	6.27	5.56	10.56	5.68	5.97	8.53	8.39	7.51	7.43	7.52	7.79	10.44
ARMCX2	chrX:101655280-101659891	14.78	7.83	7.09	17.3	12.34	10.73	9.45	13.12	14.34	5.71	7.39	6.22	10.5	7.25	7.38	6.69	7.55	5.04	9.52	7.4	9.21	7.17	8.67	6.49	8.73	9.19	10.95	6.3	7.98	7.4	8.5	15.22	6.6	8.01	9.24	7.86
ARMCX3	chrX:101623129-101627841	28.68	22.02	15.3	24.94	24.03	21.41	17.42	28.44	25.54	14.01	22.98	20.73	25.85	19.19	15.68	23.45	23.36	11.79	29.93	26.17	25.63	16.39	18.09	18.72	18.79	32.58	24.75	29.46	16.47	20.17	23.19	28.31	17.11	28.71	16.64	34.05
ARMCX4	chrX:101418262-101535988	1.59	1.17	1.2	1.88	1.49	2.65	1.86	1.37	1.85	1.12	2.67	0.97	1.08	2.45	1.51	1.53	1.29	0.88	1.8	1.47	1.67	1.09	1.57	1.24	2.26	1.53	1.09	1.48	1.27	1.31	1.64	2.1	1.69	2.11	1.1	2.36
ARMCX5,ARMCX5-GPRASP2,GPRASP2	chrX:102599167-102717733	7.81	4.98	4.02	7.31	7.03	5.83	5.51	9.37	8.89	5.01	5.19	5.66	6.37	6.29	5.57	6.25	6.33	4.31	6.35	6.26	6.03	6.39	6.43	6.29	5.65	6.32	6.19	4.8	3.93	6.19	6.52	6.4	7.25	6.4	6.54	8.34
ARMCX6	chrX:101615117-101618001	29.42	28.1	35.48	31.95	26.18	28.09	16.7	25.13	31.01	12.76	19.24	23.55	31.78	18.13	14.21	21.36	22.27	13.45	20.23	25.08	31.4	17.39	17.72	18.52	18.97	32.7	16.84	33.78	14.72	19.16	18.47	23.06	9.41	30.84	16.14	42.09
ARMS2	chr10:122454662-122457352	0.74	0.39	0.04	1.26	0.81	0.22	0.12	0.37	0.6	0.18	0.39	0.16	0.35	0.33	0.08	0.51	0.15	0.79	3.15	0.29	0.15	1.05	0.5	0.42	1.61	30.55	1.02	6.79	14.29	6.46	11.53	16.72	5.28	7.72	0.18	37.39
ARMT1	chr6:151452257-151470099	39.21	17.83	17.62	14.65	16.93	13.31	17.74	41.42	15.37	26.03	16.31	14.69	18.83	17.35	20.16	19.76	27.78	16.23	25.71	23.6	19.57	25.56	22.57	17.62	16.03	20.53	20.45	17.81	24.58	20.82	24.12	15.43	26	19.96	25.69	27.84
ARNT	chr1:150809704-150876768	18.41	20.2	15.2	17.08	17.87	17.41	22.46	19.71	20.98	18.46	18.61	20.15	16.93	19.79	19.24	19.56	18.25	20.56	19.65	19.64	16.75	16.04	16.76	21.23	28.2	33.19	31.24	31.96	30.29	24.02	22.86	21.61	25.59	23.41	21.19	18.87
ARNT2,MIR5572	chr15:80404349-80597936	1.63	4.77	0.27	0.85	0.62	0.55	6.62	5.32	2.1	0.51	0.47	6.41	0.52	0.72	1.01	0.87	0.52	2.11	5.91	1.23	0.48	3.31	0.58	0.92	1.44	0.7	0.47	0.64	0.98	1	1.08	1.29	1.97	0.21	6.83	2.08
ARNTL	chr11:13277726-13387265	9.34	8.17	9.31	5.82	8.64	9.32	8.93	9.22	6.22	5.76	7.33	10.39	6.54	8.25	8.27	6.7	8.29	5.74	7.18	6.96	5.6	7.03	5.66	9	4.1	5.56	4.72	4.77	5.84	5.16	4.62	4.28	5.17	4.58	4.13	5.76
ARNTL2	chr12:27332853-27446634	0.98	1.37	1.17	1	1.58	1.04	1.07	0.88	1.73	1.29	1.6	1.23	1.44	1.07	1.27	1.49	1	2.16	2.16	1.93	1.15	1.65	1.72	1.49	3.92	4.57	3.79	4.32	4.66	3.33	5.14	2.01	5.95	3.78	5.08	3.96
ARNTL2-AS1	chr12:27332853-27446634	0	0.06	0.04	0.07	0.08	0.03	0.12	0.2	0.04	0.06	0.18	0.05	0.03	0	0.12	0.09	0.13	0.06	0.09	0.07	0.03	0.04	0.03	0.06	0	0.23	0.08	0.11	0.26	0.1	0.25	0.19	0.21	0	0.27	0.16
ARPC1A	chr7:99325872-99366262	86.38	92.42	111.27	76.2	80.44	68.51	65.22	74.79	67.7	74.15	55.29	77.99	60.05	55.77	70.44	57.63	59.43	69.66	56.08	66.1	64.09	67.89	55.41	62.73	56.59	54.74	48.17	62.65	57.63	57.12	53.8	63.39	70.97	64.16	66.56	63.13
ARPC1B	chr7:99374674-99408682	130.76	163.48	142.66	85.29	100.21	95.4	108.97	111.06	116.65	127.9	84.59	137.68	130.53	109.38	155.25	112.22	116.95	130.9	138.67	129.88	131.01	141.65	122.41	132.94	76.33	63.1	50.58	76.85	79.3	91.56	80.16	95.5	86.77	46.2	93.04	72.24
ARPC2	chr2:218217093-218254348	390.71	351.74	464.72	282.9	320.28	297.73	298.76	406.34	349.49	349.79	308.75	331.24	351.47	313.88	401.77	343.09	301.4	327.61	389.93	377.57	350.22	461.19	309.94	322.3	282.97	317.36	317.35	295.58	276.72	307.19	248.55	261.37	334.19	282.92	324.42	414.2
ARPC3	chr12:110434890-110450411	312.95	251.81	553.78	227.29	229.07	205.71	237.15	304.98	231.96	251.28	208.35	251.92	281.08	209.16	243.33	243.37	272.21	248.23	249.5	279.71	259.33	324.89	214.45	211.67	190.24	226.41	208.74	218.2	222.8	211.07	193.09	215.71	269.37	229.04	297.32	333.61
ARPC4,ARPC4-TTLL3,TTLL3	chr3:9779963-9836356	101.28	76.03	96.1	65.35	63.88	63.98	67.2	75.23	54.14	66.8	51.13	67.71	83.43	63.21	68.4	61.54	73.64	67.36	71.74	64.02	77.92	74.56	70.81	61.02	59.79	55.76	47.22	65.85	71.28	62.53	70.21	70	69.68	73.92	74.36	67.09
ARPC5	chr1:183626192-183635941	151.62	121.03	197.11	91.58	107.03	75.93	91.85	118.82	83.32	116.19	88.22	118.45	132.16	103.08	111.78	128.55	134.97	130.29	112.28	134.71	118.67	115.4	100.45	118.98	139.95	148.78	128.63	220.93	129.37	135.96	149.55	126.04	285.02	166.63	231.9	178.11
ARPC5L	chr9:124869204-124877417	35.74	50.46	75.78	35.94	40.34	40.59	39.58	33.76	32.28	42.48	41.38	41.66	42.96	40.82	43.38	40.06	36.22	45.14	41.38	41.14	48.86	44.64	38.54	40.75	46.99	49.31	42.15	48.77	48.28	43.99	50.29	49.24	61.71	64.74	52.98	66.56
ARPP19	chr15:52547044-52569446	27.47	25.09	25.54	24.33	26.93	25.83	27.53	32.29	27.79	30.75	30.86	25.73	24.04	23.41	29.24	27.98	26.76	23.99	31.77	29.85	24.26	24.96	27.4	27.72	28.01	39.93	40.05	29.17	34.46	29.77	28.63	30.17	32.41	30.59	30.11	29.6
ARPP21	chr3:35639173-35794496	0.01	0	0	0.02	0	0.04	0.1	0.04	0.32	0.05	0.09	0.02	0	0.01	0.05	0.13	0.14	0.11	0.03	0.06	0.05	0.04	0.04	0.01	0	0.02	0	0	0	0.02	0	0	0	0	0	0.01
ARR3	chrX:70268334-70281840	0.02	0	0.05	0.06	0.1	0.09	0.08	0	0	0.03	0.12	0.03	0.05	0	0.09	0.03	0.12	0.05	0.02	0.07	0.08	0.1	0.1	0.18	0.09	0.06	0.09	0	0.21	0.1	0.11	0	0	0.09	0.17	0.03
ARRB1	chr11:75260121-75351831	4.7	9.39	9.15	8.1	8.76	7.51	5.1	6.84	7.09	15.95	9.24	12.14	9.77	8.4	7.91	9.84	8.5	8.12	6.47	9.23	12.6	7.09	7.67	11.65	8.94	6.83	5.08	8.2	8.97	7.2	7.54	12.59	8.41	9.08	7.11	6.72
ARRB2	chr17:4710493-4721500	28.59	20.87	23.39	21.15	19.66	21.58	19.97	41.13	23.63	31.23	19.89	47.96	47.86	27.19	35.19	41.94	41.54	43.48	35.19	46.31	38.86	34.13	24.32	31.87	20.53	18.44	21.74	16.07	18.86	18.8	18.09	29.74	18.97	24.26	22.66	20.13
ARRDC1	chr9:137605643-137618895	11.38	21.9	23.25	14.87	20.13	21.74	17.21	10.99	14.16	19.64	24.47	22.38	23.05	19.92	17.25	16.37	16.24	25.89	16.94	15.99	24.46	15.15	19.9	25.6	25.77	28.59	16.4	31.18	26.9	24.37	34.26	30.74	31.08	31.9	32.09	27.78
ARRDC1-AS1	chr9:137605643-137618895	6.24	8.81	11.59	6.98	6.82	7.43	7.06	5.14	6.56	6.69	5.87	7.05	6.82	6.57	5.96	6.86	6.57	10.84	5.67	6.71	8.46	6.34	6.47	7.15	21.15	16.59	12.02	22.94	18.78	12.04	19.66	11.71	20.42	22.58	16.15	21.45
ARRDC2	chr19:18001131-18014102	9.81	2.55	2.28	1.68	2.78	4.5	6.4	9.3	3.03	2.95	4.21	3.08	4.93	4.55	5.03	4.05	4.51	5.53	8.03	5.99	4.02	5.55	5.64	3.96	4.78	4.45	3.16	3.88	4.32	4.45	5.19	11.31	5.18	6.27	5.05	4.61
ARRDC3	chr5:91368723-91420715	55.12	40.67	43.68	64.01	68.21	41.1	50.57	44.12	44.87	39.69	105.87	57.12	44.9	54.81	46.4	52.49	52.18	81.31	91.22	72.29	45.94	57.33	44.53	63.06	70.47	124.71	105.88	54.1	63.83	58.57	73.08	96.56	72.67	61.43	67.2	51.54
ARRDC3-AS1	chr5:91368723-91420715	0.79	0.56	0.92	0.77	0.84	0.62	0.81	0.66	0.44	0.75	0.87	0.5	0.62	1.01	0.59	0.78	0.66	0.99	0.7	0.63	0.54	0.69	0.82	0.63	1.82	2.84	1.94	3.33	2.43	1.53	2.45	0.99	2.41	2.47	2.2	2.89
ARRDC4	chr15:97960702-97973838	14.45	12.36	9.35	11.84	11.29	9.34	8.75	22.87	9.16	10.85	7.95	14.2	14.76	9.28	11.97	11.36	13.86	13.1	11.12	11.25	8.59	7.48	13.42	7.77	6.39	4.45	6.35	5.22	6.46	8.74	6.3	9.14	6.66	7.07	6.93	7.95
ARRDC5	chr19:4890436-4902867	0.23	0.01	0.06	0.06	0.13	0.05	0.12	0.32	0.03	0.05	0.04	0.03	0.03	0.09	0.02	0	0.07	0.06	0.1	0.02	0.04	0.06	0.07	0.04	0.02	0.02	0.03	0.05	0.06	0.03	0.07	0.04	0	0.05	0	0
ARSA	chr22:50622753-50628173	8.53	6.45	5.12	5.08	4.17	6.47	7.6	9.12	5.7	5.3	6.46	7	6.41	5.8	7.38	3.85	5.96	10.54	10.06	5.35	6.46	6.62	8.78	6.9	10.4	12.63	5.47	13.84	14.71	11.79	9.89	12.33	15.1	14.55	12.67	9.62
ARSB	chr5:78777210-78986534	14.65	9.18	5.1	8.48	7.88	7.46	9.81	12.56	7.62	8.3	6.27	9.69	9.56	6.51	7.39	8.6	9.39	6.03	8.8	6.89	6.19	7.78	8.19	9.02	5.42	14.45	6.16	5.32	6.85	6.18	4.69	5.28	4.51	4.67	4.29	4.39
ARSD	chrX:2903969-2929375	11.71	6.09	7.89	11.16	8.59	7.84	14.47	11.83	5.22	11.08	8.34	13.25	8.42	9.8	10.42	7.61	8.11	13.2	8.45	7.8	9.65	8.24	9.23	10.73	11.19	8.45	8.73	11.2	12.36	10.27	9.61	8.79	12.27	8.44	9.36	7.97
ARSE	chrX:2934631-2968310	6.89	0.72	0.47	1.54	1.23	0.8	5.59	4.4	0.94	1.11	0.52	0.63	0.49	0.37	0.71	0.37	1.01	0.44	1.39	0.45	0.26	1.17	0.49	0.41	0.27	0.07	0.05	0.2	0.05	0.3	0.1	0.13	0.05	0.11	0.09	0.07
ARSF	chrX:3040233-3112729	0.04	0	0	0	0.01	0.01	0.02	0.05	0.05	0.02	0	0	0	0	0.01	0.01	0	0.01	0	0	0	0	0.03	0	0	0	0.08	0	0	0.01	0	0	0	0	0	0
ARSG	chr17:68259181-68600954	6.34	1.67	1.22	1.02	2.05	1.93	3.8	8.91	2.27	2.09	1.51	2.09	1.66	1.9	3.19	1.29	2.31	1.88	4.04	2.36	1.42	3.19	3	1.63	1.47	0.76	1.34	1.61	0.93	1.69	1.17	1.73	1.12	1.23	1.04	1.22
ARSH	chrX:3006612-3033385	0.05	0.08	0.14	0.15	0	0	0.05	0.01	0.2	0.27	0.01	0.07	0.03	0.13	0.06	0.06	0.04	0.05	0.02	0	0.05	0	0.04	0	0.05	0	0	0	0.04	0	0.03	0	0	0	0.04	0
ARSI	chr5:150296345-150302962	0.9	17.41	8.71	13.81	12.47	10.13	5.82	0.72	5.78	7.89	5.04	9.01	9.61	7.14	5.07	7.61	5.93	10.16	3.89	5.81	7.23	4.34	4.66	7.58	6.59	6.48	4.28	15.58	8.04	5.86	9.81	3.78	4.26	5.14	5.67	4.89
ARSJ	chr4:113900283-113979722	8.29	4.85	2.77	4.03	3.48	4.33	2.35	3.68	3.92	1.91	2.55	2.27	2.92	1.95	2.12	2.71	1.9	1.16	2.87	2.35	1.23	1.9	3.32	1.84	1.49	1.04	2.66	2.07	3.12	1.9	2.35	2.3	1.4	1.28	1.78	1.01
ARSK	chr5:95555120-95605102	3.51	6.09	3.43	4.99	3.98	5.85	5.97	4.91	6.48	3.55	6.05	3.71	3.5	4.39	6.32	3.8	3.87	4.01	5.29	5.78	3.1	6.18	5.18	3.52	2.86	4.42	6.03	3.13	3.28	4.1	3.45	3.32	3.37	2.68	3.91	3.62
ART1	chr11:3645130-3664416	0	0	0	0	0	0	0.01	0	0	0	0	0	0	0	0	0	0.01	0	0.03	0	0	0	0	0	0	0	0	0	0	0	0	0	0	0	0	0
ART3	chr4:76011179-76112802	0.14	0.01	0	0	0.05	0.01	0.02	0.02	0	0	0.02	0.02	0.01	0	0.09	0.04	0.03	0	0.05	0.05	0	0.03	0.03	0.03	0.08	0.03	0.11	0	0.02	0.11	0.11	0.09	0	0.04	0.04	0.23
ART4	chr12:14829310-14843479	0.26	1.77	1.45	4.23	1.67	4.14	1.61	0.82	7.99	2.61	11.96	3.56	4.62	4.87	3.44	3.14	1.88	4.61	15.27	4.24	1.87	13.03	11.75	3.4	3.21	1.92	3.17	2.93	1.71	6.47	2.08	4.64	1.38	3.67	3.57	3.81
ART5	chr11:3638505-3642316	0.2	0.24	0.47	0.67	0.23	0.09	0.19	0	0.15	0.18	0.1	0.31	0.11	0.98	0.08	0.18	0.04	0.6	0.07	0.11	0.5	0.1	0.16	0.16	0.32	0.26	0.69	0.3	0.15	0.37	0.27	0.22	0.33	1.31	0.31	0.69
ARTN	chr1:43933319-43937240	0.14	0.33	0.79	0.36	0.23	0.27	0.27	0.18	0.28	0.48	0.58	0.62	0.63	0.31	0.21	0.56	0.2	1.82	0.4	0.36	1.41	0.26	0.41	1.17	4.5	5.5	7.08	4.26	5.38	3.96	11.47	3.11	2.23	4.82	6.04	5.97
ARV1	chr1:230979076-231000733	8.42	11.29	17.63	11.11	12.26	12.68	10.82	10.04	12.57	12.36	11.54	13.14	12.7	11.43	11.69	13.51	12.43	10.12	10.36	11.1	13.24	14.78	9.6	11	10.43	9.46	11.51	11.49	10.87	8.57	9.25	9	10.24	9.34	12.22	13.56
ARVCF	chr22:19875517-20016786	0.8	2.31	2.32	1.8	1.91	2.26	1.73	0.76	1.95	2.45	2.16	2.69	3.24	2.23	1.81	1.97	2.18	3.3	1.86	1.99	3.76	1.81	1.98	3.37	1.89	2.46	4.08	2.48	2.62	1.99	3.09	2.72	2.41	2.91	2.52	1.92
ARX	chrX:25003695-25015948	0.03	0.23	0.11	0.02	0.03	0.18	0.22	0.23	0.28	0.14	0.14	0.13	0.13	0.21	0.67	0.18	0.22	0.51	0.51	0.5	0.17	0.5	0.44	0.24	0.1	0.4	0.35	0.13	0.05	0.25	0.02	0	0.09	0.02	0.13	0.05
AS3MT,C10orf32,C10orf32-ASMT	chr10:102854209-102901898	17.39	15.76	29.36	20.39	20.39	16.16	18.09	22.22	17.71	19.25	15.47	18.26	19.08	12.74	18.06	13.35	19.25	21.2	15.07	19.93	23.53	17.9	19.3	20.28	20.83	40.03	24.23	34.11	25.55	22.2	35.68	23.17	30.39	35.27	40.18	41.17
ASAH1	chr8:18056415-18097651	101.64	53.75	54.91	61.48	66.26	45.73	76	149.66	61.12	108.1	63.57	108.88	134.77	105.77	113.32	129.42	133.8	110.64	126.53	144.07	112.37	139.77	119.34	117.43	97.88	123.01	171.94	175.57	169.57	137.87	115.05	87.74	175.63	111.1	198.8	162.11
ASAH2	chr10:50187239-50248610	0.2	0.08	0.23	0.31	0.16	0.13	0.11	0.43	0.16	0.17	0.11	0.21	0.12	0.14	0.23	0.15	0.19	0.1	0.14	0.15	0.14	0.17	0.09	0.16	0.16	0.1	0.09	0.11	0.1	0.1	0.07	0.03	0.06	0.11	0.09	0.05
ASAH2B	chr10:50739927-50754809	0.29	0.09	0.12	0.29	0.1	0.04	0.16	0.27	0.1	0.04	0.05	0.13	0.04	0.15	0.27	0.2	0.18	0.12	0.28	0.13	0.04	0.2	0.42	0.09	0.23	0.15	0.11	0.08	0.12	0.2	0.17	0	0.06	0	0.12	0.15
ASAP1	chr8:130052104-130443660	12.56	17.82	18.52	20.28	17.92	23.92	16.41	14.5	22.77	24.5	33.06	22.64	18.7	21.23	20.04	24.37	18.99	21.41	22.24	22.4	18.84	18.23	16.69	25.35	26.69	34.35	33.03	22.27	24.7	22.37	29.5	20.29	18.51	18.46	19.57	18.93
ASAP1-IT1	chr8:130052104-130443660	0.02	0.02	0.08	0.04	0.07	0.08	0.01	0	0	0.04	0.11	0	0.08	0.1	0.02	0.02	0.02	0.02	0.02	0.03	0.02	0.04	0.04	0.02	0.03	0.07	0	0	0.08	0.03	0	0.09	0	0.05	0.03	0.07
ASAP1-IT2	chr8:130052104-130443660	0.23	0.28	0.43	0.19	0.2	0.59	0.42	0.1	0.12	0.22	0.63	0.21	0.22	0.43	0.11	0.16	0.13	0.15	0.1	0.16	0.27	0.13	0.26	0.25	0.16	0.26	0.05	0.13	0.12	0.21	0.38	0.3	0.04	0.27	0.07	0.13
ASAP2	chr2:9206764-9405683	10.41	2.75	3.07	3.37	3.44	3.87	4.49	10.13	4.57	5.14	8.41	4.89	5.09	5.86	4.87	5.87	5.95	4.3	8.16	5.83	4.31	5.92	6.94	5.77	4.94	4.19	4.96	3.47	4.89	4.81	4.37	7.01	3.9	4.79	3.93	3.65
ASAP3	chr1:23428562-23484257	9.59	13.02	6.33	6.82	7.09	16.79	21.73	5.74	35.72	8.37	13.13	9.79	11.14	19.03	29.95	9.8	9.51	20.78	32.61	28.54	9.34	35.07	20.52	14.88	9.92	8.76	9.68	4.92	4.86	12.62	5.37	7.68	6.74	5.16	7.16	4.31
ASB1	chr2:238426984-238452250	2.73	3.31	3.51	3.09	3.5	3.16	2.67	2.13	3.09	2.53	2.59	3.03	2.3	2.97	2.78	2.37	2.35	2.46	2.89	2.37	2.13	1.99	2.28	2.31	1.8	1.43	1.18	1.87	1.75	1.84	2.19	2.7	1.99	2.11	2.02	1.61
ASB10	chr7:151175697-151187832	0	0	0	0	0	0	0	0	0	0	0	0	0	0	0	0	0	0	0	0	0	0	0	0	0	0	0	0	0	0	0	0	0	0	0	0
ASB11	chrX:15281708-15315624	0.02	0.02	0.03	0.03	0.02	0.02	0.04	0.01	0.03	0.27	0.15	0.25	0.21	0.21	0.31	0.25	0.35	0.21	0.06	0.32	0.14	0.16	0.2	0.18	0.07	0.05	0.15	0.04	0.01	0.18	0.03	0.06	0.08	0.03	0.06	0
ASB12	chrX:64224191-64230631	0.07	0.09	0.07	0.16	0.09	0.17	0.04	0	0.04	0.08	0.12	0.19	0.21	0	0.07	0.08	0.15	0.1	0.11	0.09	0.05	0.06	0.03	0.07	0.15	0.22	0.04	0.18	0.17	0.13	0	0.05	0.07	0.24	0.13	0.21
ASB13	chr10:5638856-5666595	4.52	3.95	4.43	4.16	4.4	4.45	3.97	3.8	3.24	4.15	2.33	6.15	5.09	4.55	3.39	3.62	4.34	4.22	3.25	3.86	4.03	3.75	4.01	4.44	2.25	1.12	1.2	2.19	3.03	2.41	2.17	3.01	3.12	2.54	2.61	2.37
ASB14	chr3:57227736-57292682	0.72	0.52	0.87	0.95	0.85	1.25	0.9	0.6	0.79	0.51	1.12	0.52	0.55	0.76	0.82	0.62	0.51	0.44	0.93	0.55	0.49	0.52	0.68	0.48	0.49	0.36	0.59	0.52	0.63	0.62	0.56	0.39	0.56	0.38	0.75	0.46
ASB15	chr7:123601866-123637880	0	0	0.01	0	0	0.01	0.01	0	0.01	0.01	0.02	0.01	0	0	0	0.01	0.01	0.02	0.02	0.01	0.04	0.02	0	0.05	0.03	0.08	0.19	0.09	0.04	0.02	0.1	0.01	0.05	0.06	0.05	0.04
ASB16	chr17:44170705-44186717	0.91	0.46	0.72	0.8	0.87	0.56	0.69	0.87	0.63	0.67	0.73	0.57	0.47	0.54	0.55	0.5	0.36	0.55	0.61	0.44	0.32	0.55	0.34	0.3	0.69	0.52	0.54	0.98	0.73	0.52	0.81	0.38	0.99	0.72	0.86	0.71
ASB16-AS1	chr17:44170705-44186717	5.55	5.23	7.72	3.59	4.27	4.17	4.02	6.18	3.88	4.07	3.9	4.32	3.33	2.69	3.75	3.22	2.82	3.8	4.04	3.5	4.51	3.88	3.1	1.77	5.69	6.15	4.37	5.87	5.43	4.72	4.64	3.18	5.08	5.57	5.21	3.87
ASB17	chr1:75918872-75932431	0	0	0	0	0	0	0	0	0	0	0	0	0	0	0	0	0	0.02	0	0	0	0	0	0	0	0	0	0	0	0	0	0	0	0	0	0
ASB18	chr2:236194871-236264345	0	0.02	0.02	0	0.02	0.02	0.06	0	0.02	0.02	0.02	0.02	0	0	0	0	0	0.02	0.01	0.01	0	0.02	0.02	0.02	0.03	0	0	0	0.02	0.01	0.02	0	0	0	0.02	0
ASB2	chr14:93934152-93976730	1.74	0.67	0.81	0.56	0.34	0.41	0.49	1.59	0.85	0.45	0.14	1.11	1.17	0.39	0.87	5.18	1	12.23	1.84	5.39	2.2	0.83	0.78	4.43	4.1	12.35	2.34	19.99	5.74	4.16	5.41	0.93	13.34	2.35	4.02	19.02
ASB2	chr14_KI270847v1_alt:1048714-1091292	0	0	0	0	0	0	0	0	0	0	0	0	0	0	0	0	0	0	0	0	0	0	0	0	0	0	0	0	0	0	0	0	0	0	0	0
ASB3,GPR75,GPR75-ASB3	chr2:53669979-53860033	8.09	10.07	12.46	11.27	10.3	11.8	8.2	7.4	8.79	9.92	11.01	8.53	9.92	10.57	7.75	9.6	8.86	7.52	7.99	9.07	10.73	8.46	8.57	8.56	8.39	10.64	9.5	9.99	9.35	8.79	9.48	8.55	9.56	11	9.47	12.85
ASB4	chr7:95485900-95540231	0.01	0.09	0.45	0.35	0.15	0.52	0.99	0.2	0.52	2.07	1.11	1.54	5.02	1.73	2.08	3.04	2.2	1.47	1.67	3.43	3.35	0.92	1.35	2.51	0.48	0.47	0.38	0.94	0.79	0.89	0.43	0.66	0.52	0.95	0.95	1.63
ASB5	chr4:176213674-176269222	0.02	0	0.03	0.01	0.02	0.02	0.01	0	0.02	0.01	0.05	0.02	0.02	0.02	0.01	0.01	0	0.03	0.01	0.02	0	0.02	0.01	0.01	0.01	0.09	0.02	0.01	0.04	0.02	0.04	0.04	0.01	0.05	0.06	0.05
ASB6	chr9:129608883-129642169	5.61	7.18	7.9	5.47	6.42	5.76	5.25	4.97	5.04	6.11	5.5	6.61	6.53	5.75	4.84	5.71	6.02	6.48	5.12	6.3	7.43	5.59	5.77	6.57	6.68	6.67	5.36	7.89	7.2	6.38	7.76	7.77	8.45	9.21	6.9	7.44
ASB7	chr15:100602549-100651699	3.41	3.42	2.79	3.07	3.25	3.02	3.15	3.24	3.25	3.62	3.19	4.26	4.03	3.56	3.44	3.65	4.08	3.5	3.55	3.77	3.16	3.5	3.29	3.08	3.25	4.2	3.78	3.71	4.27	3.58	4.23	3.25	4.38	3.65	3.55	4.56
ASB8	chr12:48147788-48157594	10.56	10.93	10.33	8.96	9.58	9.26	9.24	10.24	9.01	10.31	8.2	11.99	11.33	9.67	9.84	11.1	12.02	10.96	8.93	10.39	13.27	11.23	10.85	10.78	11.12	12.94	11.95	13.19	12.41	11.22	11.74	11.24	13.31	12.69	12.52	13.4
ASB9	chrX:15243986-15270467	0.73	1.12	1.73	0.92	1	1.04	0.77	0.62	0.53	1.33	0.89	1.42	1.87	1.08	1.23	1.33	0.95	1.13	0.94	1.61	1.72	1.4	1.02	1.08	0.99	1.24	0.76	0.48	1.38	0.8	1.61	3.83	2.01	1.76	2.18	1.04
ASB9P1	chr15:92795483-92797108	0.2	0.04	0.13	0.14	0.28	0.13	0.26	0	0.24	0.04	0.31	0.1	0.04	0.25	0.08	0.06	0.08	0.09	0.06	0.08	0.06	0.05	0.13	0.07	0.05	0.24	0.23	0.28	0.09	0.12	0.25	0.12	0.07	0.14	0.1	0.14
ASCC1	chr10:72096031-72235860	9.64	7.37	6.8	7.6	7.25	6.56	6.67	7.73	6.55	7.25	6.11	6.08	7.96	6.46	6.97	7.61	7.83	6.08	8.06	7.78	8.1	7.92	6.36	6.01	3.96	4.77	4.46	5.88	5.38	5.1	6.12	5.48	5.95	6.2	6.48	6.57
ASCC2	chr22:29788607-29838304	35.5	23.88	18.22	20.31	19.51	26.97	27.72	45.47	31.79	23.52	26.32	22.81	20.76	21.6	24.61	21.53	20.72	26.45	33.8	23.34	23.69	30.07	24.47	27.15	25.48	25.03	22.55	26.26	22.26	24.96	19.48	24.37	21.27	19.98	19.85	17.05
ASCC3	chr6:100508194-100881372	29.03	13.64	9.94	15.19	13.45	13.82	15.22	41.58	14.74	19.22	14.01	9.08	10.01	11.53	11.58	12.67	16.26	8.53	26.07	12.44	11.91	17.41	16.06	14.45	13.25	19.17	11.45	15.22	18.15	13.8	11.52	9.18	11.36	11.36	11.67	9.76
ASCL1	chr12:102957673-102960516	0.05	0.07	0.13	0.45	0.09	0.26	0.19	0.1	1.09	0.05	0.21	0.09	0.08	0.14	0.07	0.3	0.19	0.33	0.25	0.06	0.22	0.07	0.18	0.09	0.42	0.17	0.27	0.04	0.06	0.22	0.27	0.06	0.24	0.04	0.37	0.07
ASCL2	chr11:2268497-2270952	7.64	34.05	17.37	7.43	11.11	31.59	47.6	2.7	37.24	10.5	31.22	13.65	14.89	24.69	50.01	9.64	10.1	38.5	61.13	33.74	13.32	49.48	40.3	22.8	9.61	10.02	7.03	3.23	1.41	21.55	2.4	7.62	5.92	0.93	8.78	2.56
ASCL3	chr11:8937571-8943033	0.21	0.04	0.06	0	0	0.04	0.03	0	0	0	0.05	0.03	0.09	0	0	0.08	0	0	0	0.03	0.08	0	0	0.04	0.23	0	0	0.08	0.06	0	0	0	0	0.06	0	0
ASCL4	chr12:107774384-107776644	0.04	0	0.01	0	0.01	0.02	0.06	0.06	0	0	0.02	0.03	0.01	0.02	0	0	0.01	0.01	0.01	0.01	0.01	0.01	0	0.02	0	0.02	0.07	0.02	0.01	0.01	0.05	0	0.02	0.01	0.01	0
ASCL5	chr1:201113952-201115372	0	0.03	0	0.07	0	0.06	0.02	0.02	0.07	0.01	0.04	0.01	0.03	0	0.02	0.01	0.04	0.06	0.01	0.06	0.09	0.04	0	0.02	0.03	0.03	0	0.11	0.02	0.02	0.04	0.02	0	0.02	0.09	0
ASF1A	chr6:118813448-118935162	10.36	13.51	19.88	13.12	13.14	11.04	11.69	7.97	10.17	14.81	9.78	11.57	10.32	11.25	11.5	10.56	12.89	10.91	8.73	11.07	11.65	9.81	10.63	9.78	7.64	10.52	9.11	8.98	8.95	8.9	8.07	7.54	9.81	8.68	10.77	10.66
ASF1B	chr19:14119508-14136628	3.27	18.29	17.56	9.4	12.88	10.46	8.24	2.02	5.94	16.66	8.3	12.58	11.52	8.53	7.43	9.73	9.36	9.07	4.25	9.66	11.69	9.03	7.1	12.46	3.42	2.57	3.35	4.32	4.79	4.85	2.72	4.8	5.07	3.11	3.63	4.03
ASGR1	chr17:7173430-7179564	0.84	1.28	1.34	1.6	0.68	4.76	0.58	0.29	1.37	1.37	1.46	0.58	0.83	0.72	0.79	1.32	0.86	0.68	0.56	0.53	0.71	1.02	0.28	0.47	0.4	0.17	0	0.17	0.24	0.34	0.19	0.3	0.39	0.44	0.37	0.24
ASGR2	chr17:7101321-7114811	0.64	0.79	0.28	0.34	0.29	8.07	0.44	0.56	0.77	1.84	1.95	0.72	0.63	0.15	0.24	1.15	0.78	0.57	0.78	0.39	0.52	1.15	0.28	0.49	0.34	0.38	0.4	0.23	0.27	0.19	0.25	0.77	0.63	0.57	0.65	0.14
ASH1L-AS1	chr1:155335260-155563944	1.03	1.08	1.97	1.79	1.66	1.36	1.03	0.91	0.9	1.04	1.19	1.05	1.29	1.77	1.22	1.26	1.27	1.21	1	0.92	0.94	0.79	1.16	1.03	1.79	1.45	1.08	2.01	1.7	1.68	2.4	1.71	1.72	2.21	1.73	1.53
ASH1L,MIR555	chr1:155335260-155563944	7.03	5.45	5.3	8.06	7.91	7.15	66.4	7.19	8.35	7.32	9.66	5.82	5.89	8.48	6.39	8.71	30.59	6.52	7.52	7.47	5.27	6.28	7.42	7.75	14.32	17.01	17.16	14.93	13.68	36.89	11.88	8.33	9.29	9.18	8.08	9.55
ASH2L	chr8:38105492-38140080	15.82	24.24	24.43	24.17	22.77	19.73	17.91	14.84	22.08	22.7	19.55	22.95	20.35	17.9	18.9	20.65	20.2	19.33	17.01	21.3	20.75	20.01	18.02	21.1	21.63	21.68	19.97	23.9	21.92	19.51	19.66	19.82	21.58	20.04	20.88	23.19
ASIC1	chr12:50057636-50083622	0.5	1.21	0.86	1.72	1.2	1.23	1.13	0.52	3.06	0.63	1.02	0.93	1.25	0.78	0.87	0.84	0.8	0.99	1.05	0.84	0.87	0.7	0.85	1.1	0.27	0.23	0.52	0.25	0.31	0.58	0.22	0.55	0.29	0.4	0.34	0.34
ASIC2	chr17:33013087-34156806	0	0.02	0	0.17	0.02	0.05	0.06	0.05	0.07	0.02	0.02	0.05	0.05	0.14	0.07	0.07	0.05	0.08	0.08	0.06	0.03	0.1	0.08	0.1	0.05	0	0.1	0.08	0.14	0.06	0.17	0.15	0.05	0.16	0.03	0.09
ASIC3	chr7:151048291-151052756	1	0.49	0.43	0.61	0.55	1.52	0.7	1.2	0.61	0.37	1	0.78	0.7	1.15	0.58	0.4	0.55	1.09	0.91	0.59	0.58	0.6	0.91	0.64	2.76	2.01	4.51	2	2.15	1.82	3.17	1.96	2.1	3.71	2.68	1.95
ASIC4	chr2:219514169-219538772	0.19	0.83	1.5	0.98	0.96	0.25	1	0.06	1.34	0.16	0.24	0.19	0.41	0.26	0.16	0.2	0.17	0.21	0.11	0.24	0.24	0.09	0.15	0.19	0.08	0.09	0.02	0.05	0.01	0.06	0.02	0.03	0.01	0.11	0.01	0
ASIC5	chr4:155829728-155866273	0	0.04	0.02	0.03	0.03	0	0.02	0	0.03	0.01	0.03	0.01	0.01	0	0.03	0.04	0.02	0.02	0	0.02	0	0.01	0.01	0	0	0.09	0	0	0	0.02	0.05	0	0	0.03	0.05	0.02
ASIC5	chr4_GL383527v1_alt:1310-30896	0	0	0	0	0	0	0	0	0	0	0	0	0	0	0	0	0	0	0	0	0	0	0	0	0	0	0	0	0	0	0	0	0	0	0	0
ASIP	chr20:34260364-34269342	6.14	0.82	1.14	0.69	0.98	0.85	1.43	3.88	0.91	1.3	0.17	1.53	1.22	0.7	1.15	0.91	1.25	0.92	1.09	0.84	1.09	1.33	0.94	0.37	0.44	0.37	0.38	0.09	0.21	1.04	0.27	0.47	0.2	0.75	0.07	0.44
ASL	chr7:66075788-66093342	21.25	11.61	10.74	8.27	9.84	9.3	12.12	21.97	7.23	10.21	7.25	9.83	9.01	7.2	8.66	7.13	9.35	6.3	11.49	7.72	8.29	11.47	9.84	7.44	4.96	3.54	4.25	3.56	4.64	6.39	5.3	8.1	5.72	5.32	5.37	6
ASMTL	chrX:1400530-1453762	10.09	14.38	15	13.51	12.8	13.2	10.82	9.55	13.61	9.67	9.7	12.63	13.21	9.63	9.57	10.36	12.17	11.3	10.4	10.3	12.99	10.3	12.89	12.06	7.68	12.02	5.19	13.18	10.86	12.09	9.49	13.67	10.04	13.6	7.97	10.55
ASMTL	chrY:1400530-1453762	0	0	0	0	0	0	0	0	0	0	0	0	0	0	0	0	0	0	0	0	0	0	0	0	0	0	0	0	0	0	0	0	0	0	0	0
ASMTL-AS1	chrX:1400530-1453762	2.81	3.58	4.2	3.02	2.1	3.95	3.3	1.32	2.61	2.16	5.19	3.62	2.83	3.34	1.82	1.94	2.36	3.94	2.91	2.09	2.57	2.36	2	2.04	5.62	10.07	6.23	9.07	6.85	3.62	8.44	4.44	6.85	10.72	7.24	7.53
ASMTL-AS1	chrY:1400530-1453762	0	0	0	0	0	0	0	0	0	0	0	0	0	0	0	0	0	0	0	0	0	0	0	0	0	0	0	0	0	0	0	0	0	0	0	0
ASNA1	chr19:12737491-12748323	53.83	36.22	49.09	25.23	28.24	25.32	29.57	47.52	28.28	37.16	21.86	37.3	39.23	28.61	30.53	36.25	40.86	40.8	29.54	37.87	41.51	41.19	34.03	33.08	35.44	47.5	30.44	47.5	42.71	39.05	36.92	35.73	58.4	49.69	49.3	52.9
ASNS	chr7:97852116-97872542	14.47	5.2	3.53	4.22	5.09	5.62	5.69	20.54	5.13	3.88	5.59	1.52	3.02	4.76	3.7	2.45	6.01	2.95	5.98	2.67	3.03	5.53	7.86	3.02	1.84	1.81	1.57	2.34	1.34	4.62	2.24	1.87	2.7	1.8	2.7	2.89
ASNSD1	chr2:189661398-189670831	27.15	26.29	34.84	33.81	25.96	27.09	26.73	30.11	28.5	34.8	29.09	27.4	31.17	23.55	31.89	35.26	32.89	23.71	28.33	33.36	33.41	32.33	20.86	28.48	24.28	34.9	23.74	29.5	31.06	24.11	22.69	22.7	27.45	24.73	36.1	40.94
ASPA	chr17:3474109-3499406	1.05	0.88	0.93	0.97	0.87	1.2	2.06	0.61	0.45	1.54	1.49	2.24	2.51	3.16	2.4	3.02	3.34	1.95	1.54	2.69	3.06	3.06	3.19	2.46	2.21	1.11	1.82	1.28	1.92	2.15	2.12	1.28	1.7	1.9	1.71	1.47
ASPDH	chr19:50511599-50514690	0.04	0	0.19	0.21	0.2	1.14	0.29	0.1	0.15	0.13	0.3	0.13	0.05	0.16	0.26	0.11	0.09	0.13	0.09	0.07	0.09	0.03	0.13	0.07	0.04	0	0	0	0.08	0.14	0.25	0	0.06	0.03	0.03	0.05
ASPG	chr14:104085685-104112709	0.12	2.2	2.86	3.53	1.98	3.12	1.08	0.15	1.36	1.16	2.01	2.84	3.25	2.54	1.43	1.06	1.67	1.78	0.96	0.78	1.27	0.49	0.93	1.86	0.66	0.51	0.86	0.26	0.71	0.64	1.32	0.69	0.43	1.04	0.46	0.32
ASPH	chr8:61287965-61714640	32.06	42.95	32.19	39.43	40.63	36.52	36.08	32.23	43.02	37.85	42.47	36.47	34.27	38.36	41.23	39.13	37.67	34.48	40.51	34.01	36.64	36.62	39.08	41.91	21.28	24.09	24.24	24.44	21.59	27.87	22.68	20.15	20.79	19.17	20.14	21.46
ASPHD1	chr16:29900825-29906056	1.02	0.39	0.55	1.19	0.67	0.56	0.37	0.53	0.29	0.2	0.3	0.11	0.06	0.23	0.21	0.07	0.24	0.24	0.46	0.08	0.04	0.17	0.48	0.14	0.08	0	0.04	0	0.08	0.2	0.06	0.09	0.06	0.12	0.06	0.08
ASPHD2	chr22:26429313-26445012	1.17	1	0.4	0.7	0.65	1	2.04	0.8	1.82	0.44	1.18	0.59	0.57	0.61	1.58	0.52	0.4	0.96	4.96	1.3	0.32	3.08	1.3	0.6	0.64	0.69	0.88	0.27	0.16	0.71	0.25	0.3	0.34	0.12	0.32	0.22
ASPM	chr1:197084126-197146694	1.53	5.16	5.29	5.67	4.89	6.5	4.13	1.63	4.41	6.99	7.02	3.61	2.94	3.67	3.68	4.66	4.08	2.15	2.76	3.71	2.82	3.23	2.78	3.15	1.29	1.31	1.57	1.97	1.7	2.01	1.18	1.14	1.18	0.87	0.98	1.26
ASPN	chr9:92297357-92670265	69.81	12	12.67	3.24	6.87	9.51	2.53	11.84	6.01	3.39	5.8	6.17	4.03	2.01	5.15	1.36	1.84	1.57	8.57	3.97	1.8	3.83	3.76	1.58	1.08	0.53	2	0.65	1.17	1.85	0.82	2.9	0.71	1.2	0.88	0.28
ASPRV1,PCBP1-AS1	chr2:69960090-70087015	0.79	1.03	0.9	1.57	1.02	1.25	1.04	1.69	1.37	1.23	0.86	1.35	1.07	1.52	1.22	1.58	1.29	1.64	1.42	1.14	1.17	1.22	1.44	1.18	1.35	2.04	1.48	1.97	1.53	1.59	1.99	1.74	1.56	2.06	1.63	2.04
ASPSCR1	chr17:81977549-82017406	11.75	25.48	21.91	15.78	16.11	23.6	26.55	10.54	25.86	23.74	22.36	24.21	23.01	22.71	36.42	18.52	17.46	31.94	36.37	26.69	24.04	37.82	23.28	29.81	19.39	18.19	18.14	21.55	20.2	20.5	20.01	19.24	22.98	21.66	20.77	15.57
ASRGL1	chr11:62337301-62393415	4.13	1.45	1.53	0.91	2.11	1.02	7.65	7.68	1.08	1.83	0.97	1.7	1.5	1.29	2.71	1.59	1.92	1.34	1.61	1.46	1.85	2.4	5.81	1.41	1.03	0.85	1.4	0.97	0.88	3.37	1.08	1.47	1.13	1.26	1	0.91
ASS1	chr9:130444706-130501274	85.24	98.81	121.37	62.96	65.74	78.32	55.16	81.97	58.49	96.21	62.84	99.61	80.76	85.34	67.08	84.92	91.7	82.82	51.65	56.27	117.14	73	58.36	99.08	22.67	25.66	14.71	31.06	30.79	40.95	23.26	26.04	40.95	33.03	26.83	31.44
ASTE1	chr3:130850524-131381475	3.19	3.34	3.03	3.11	3.47	3.27	2.92	3.73	3.29	2.84	2.87	3.14	3.42	2.99	3.11	4.04	2.9	3.12	2.96	3.06	3.24	3.48	2.86	3.17	6.02	8.01	6.09	4.56	3.76	3.35	6.52	2.97	5.38	3.8	4.23	7.13
ASTL	chr2:96123849-96138436	0.05	0.02	0	0	0.04	0	0	0.06	0	0.03	0.02	0.04	0.04	0	0	0	0.02	0	0	0	0.02	0.02	0	0	0	0	0	0	0	0.01	0	0	0	0	0	0
ASTN1	chr1:176857304-177164904	0.78	0.13	0.03	0.32	0.06	0.19	0.44	1.06	1.63	0.34	0.14	0.29	0.14	0.28	0.62	0.2	0.69	0.33	1.12	0.35	0.15	0.27	0.74	0.32	0.12	0.13	0.35	0.11	0.08	0.4	0.09	0.3	0.09	0.1	0.1	0
ASTN2	chr9:116425224-117415039	5.25	2.4	2.44	4.42	2.49	4.37	5.49	3.49	3.8	2.11	4.74	2.48	2.32	2.58	3.39	3.08	2.58	2.07	3.06	2.56	2.05	2.6	3.04	2.29	4.24	5.09	7.33	4.58	3.03	3.44	2.81	2.12	2.34	2.7	2.29	2.95
ASTN2-AS1	chr9:116425224-117415039	0	0	0	0	0	0	0.01	0	0.03	0	0	0	0	0	0	0	0	0	0	0	0	0	0	0	0	0	0	0.02	0	0	0	0	0	0	0	0
ASUN	chr12:26905178-26938321	9.81	7.62	6.96	8.81	7.3	7.97	7.25	9.04	8.25	8.89	7.5	6.26	7.58	7.31	7.13	7.64	7.5	6.12	7.06	7.08	6.59	7.16	6.58	6.07	4.64	4.64	6.71	4.5	4.86	5.02	4.62	5.25	4.61	4.55	4.67	5.31
ASXL1	chr20:32358343-32439319	9.37	12.96	13.84	12.98	11.91	14.61	11.49	7.87	11.9	11.01	14.91	13.4	11.91	12.16	10.28	10.29	10.56	10.69	10.23	10.72	10.82	9.77	10.29	10.92	9.51	8	8.12	9.13	10.16	9.19	10.22	11.68	7.55	10.39	8.98	6.96
ASXL2	chr2:25739383-25878443	5.31	3.61	3.27	4.5	4.29	3.65	4.88	7.77	5.45	6.1	4.58	4.53	3.66	4	5.17	5.91	5.5	3.9	6.05	5.54	3.01	3.84	4.61	5.57	7.67	8.02	8.04	6.43	6.83	5.74	5.35	4.55	4.39	4.15	4.06	4.33
ASXL3	chr18:33578576-33747435	0.13	0.35	0.24	0.8	0.3	0.2	0.19	0.06	0.92	0.05	0.12	0.07	0.04	0.05	0.18	0.13	0.06	0.04	0.13	0.11	0.08	0.04	0.11	0.07	1.37	0.64	2.01	1.09	0.49	0.62	0.6	0.23	0.32	1	0.47	0.3
ASZ1	chr7:117363221-117427523	0	0.15	0.23	0.14	0.12	0.31	0.2	0	0.03	0.08	0.13	0.15	0.24	0.13	0.11	0.07	0.24	0.11	0.07	0.09	0.1	0.07	0.09	0.17	0.02	0.05	0	0.02	0.09	0.08	0.08	0.05	0.07	0.05	0.13	0.09
ATAD1	chr10:87753117-87818160	22.77	18.17	18.03	19.56	19.52	13.86	18.09	21.98	14.88	17.97	18.12	16.1	19.37	21.77	19.95	26.19	18.63	27.7	21.01	23.59	17.79	19.8	21.48	21.5	48.48	88.68	69.79	60.01	69.13	45.81	60	32.7	66.77	50.51	59.24	77.88
ATAD2	chr8:123319850-123396465	9.01	9.59	8.23	8.35	8.39	10.5	7.21	6.66	7.81	10.53	9.64	7.11	7.43	7.36	7.42	8.27	7.63	4.7	6.83	7.58	6.32	7.32	6.41	5.84	2.52	3.14	3.35	3.75	3.78	4.59	3.29	2.87	3.06	2.37	3.12	2.89
ATAD2B	chr2:23748663-23927114	2.94	3.22	3.45	4.37	3.95	3.62	4.17	2.98	3.44	3.56	4.57	2.98	2.97	3.94	3.77	4.08	3.35	3.46	3.5	3.49	2.83	3.16	3.33	2.97	4.13	5.35	5.37	4.52	4.71	3.75	4.57	2.67	3.94	3.56	3.86	4.18
ATAD3A	chr1:1512142-1534687	7.09	11.81	10.77	7.2	8.26	9	8.15	5.19	6.57	10.54	8.51	9.01	7.78	6.66	6.32	7.03	6.53	8.06	7.78	6.44	8.41	6.68	6.39	8.79	8.03	8.09	4.69	8.35	7.93	6.79	8.55	9.55	9.03	8.33	7.88	7.43
ATAD3B	chr1:1471783-1496202	4.12	8.04	9.94	6.07	6.87	8.44	6.87	2.4	3.95	6.28	7.25	5.85	5.78	6.28	5.42	5.74	4.69	6.58	4.44	4.08	6.16	4.34	4.98	6.85	6.31	5.43	3.95	6.3	6.72	5.52	8.5	7.27	7.81	9.24	8.4	8.5
ATAD3C	chr1:1449688-1470158	0.89	0.14	0.33	0.36	0.65	0.51	0.43	1.54	0.35	0.18	1.52	0.19	0.42	0.17	0.3	0.31	0.28	0.45	0.46	0.24	0.31	0.4	0.51	0.24	0.94	0.87	1.09	0.19	0.32	0.46	0.97	0.36	0.44	1.55	0.34	0.61
ATAD5	chr17:30831969-30895865	1.22	3.04	3.68	3.31	3.11	3.5	3.13	0.93	2.54	3.63	4.59	2.3	1.89	2.96	2.27	2.55	2.34	1.43	1.66	2.36	1.99	1.93	1.74	2.05	1.27	1.37	1.18	1.61	1.65	1.39	1.38	1.05	1.15	0.92	1.16	1.23
ATAT1	chr6:30626835-30646821	5.25	4.95	8.19	7.94	7.1	10.04	7.79	6.18	8.62	5.31	9.34	6.69	5.65	7.25	5.22	5.77	5.22	7.39	5.48	5.07	5.96	5.16	6.57	6.48	4.99	5.38	5.5	5.81	4.83	5.3	4.76	4.96	3.78	4.66	5.67	4.64
ATAT1	chr6_GL000251v2_alt:2106559-2126543	0	0	0	0	0	0	0	0	0	0	0	0	0	0	0	0	0	0	0	0	0	0	0	0	0	0	0	0	0	0	0	0	0	0	0	0
ATAT1	chr6_GL000252v2_alt:1882665-1902650	0	0	0	0	0	0	0	0	0	0	0	0	0	0	0	0	0	0	0	0	0	0	0	0	0	0	0	0	0	0	0	0	0	0	0	0
ATAT1	chr6_GL000253v2_alt:1937064-1957050	0	0	0	0	0	0	0	0	0	0	0	0	0	0	0	0	0	0	0	0	0	0	0	0	0	0	0	0	0	0	0	0	0	0	0	0
ATAT1	chr6_GL000254v2_alt:1970883-1990871	0	0	0	0	0	0	0	0	0	0	0	0	0	0	0	0	0	0	0	0	0	0	0	0	0	0	0	0	0	0	0	0	0	0	0	0
ATAT1	chr6_GL000255v2_alt:1881923-1901909	0	0	0	0	0	0	0	0	0	0	0	0	0	0	0	0	0	0	0	0	0	0	0	0	0	0	0	0	0	0	0	0	0	0	0	0
ATAT1	chr6_GL000256v2_alt:1927593-1947580	0	0	0	0	0	0	0	0	0	0	0	0	0	0	0	0	0	0	0	0	0	0	0	0	0	0	0	0	0	0	0	0	0	0	0	0
ATCAY	chr19:3880619-3928082	0.05	0.04	0.05	0.07	0.05	0.29	0.33	0.31	0.54	0.19	0.26	0.09	0.05	0.06	0.07	0.22	0.29	0.25	0.06	0.08	0.09	0.11	0.16	0.02	0.06	0.04	0.01	0.09	0.03	0.1	0.05	0.04	0.03	0.1	0.06	0.08
ATE1	chr10:121740420-121951965	4.64	5.18	4.72	5.64	5.94	4.31	5.49	4.29	4.32	5.85	4.98	5.67	6.15	5.5	5.39	6.5	6.32	4.87	5.51	6.43	5.59	4.94	6.17	5.63	4.35	4.51	3.84	4.11	4.79	5.22	5.11	5.54	4.54	5.06	4.89	4.35
ATE1-AS1	chr10:121740420-121951965	0.18	0.75	0.32	1.4	0.65	0.81	0.31	0.99	8.52	0.66	1.26	0.94	0.77	1.32	0.45	0.24	1.02	0.12	0.31	1.24	0.05	0.53	0.13	0.71	2.56	0.14	5.73	2.11	1.62	0.15	1.24	2.16	0.83	1.93	0.07	2.43
ATF1	chr12:50764005-50821160	11.68	10.93	10.88	9.8	11.92	7.33	10.16	9.93	11.63	12.38	12.79	10.66	9.93	13.03	12.01	11.98	11.76	12.84	13.34	13.58	11.04	12.89	10.95	10.07	14.05	20.96	20.38	14.97	15.07	15.36	20.83	13.25	21.94	19.24	23.22	22.37
ATF2	chr2:175072249-175168206	15.28	13.03	11.86	13.14	13.27	11.26	13.62	18.89	15.96	14.45	14.17	14.58	12.7	12.93	13.27	15.61	15.23	12.95	15.12	16.11	12.77	13.27	14.28	13.55	11.12	14.11	14.13	11.83	11.84	12.52	11.41	11.18	10.64	11.06	11.89	12.44
ATF3	chr1:212565333-212620777	28.14	36.07	18.46	32.22	25.7	43.19	20.64	6.69	17.9	20.86	89.29	16.28	33.74	43.61	27.95	35.4	18.21	56.28	75.26	42.66	27.72	82.39	50.59	29.39	113.45	155.13	124.95	121.75	116.94	90.59	103.2	91.28	142.15	110.94	170.04	133.53
ATF4	chr22:39520558-39522686	242.14	224.94	287.3	228.5	215.58	224.33	161.63	241.61	252.06	164.64	222.75	180.19	220.5	204.73	175.17	208.57	169.12	273.38	215.62	211.58	237.91	269.52	236.18	211.83	395.9	416.18	329.01	387.32	287.97	306.03	360.15	283.48	498.77	382.17	385.87	565.7
ATF5,MIR4751	chr19:49889655-49933936	13.67	16.48	22.24	20.26	18.96	24.38	17.67	24.84	21.65	20.77	18.96	23.1	20.53	17.61	20.54	18.69	17.77	26.67	25.89	16.95	22.47	16.4	16.23	21.03	22.01	23.62	20.47	20.7	20.62	18.35	16.57	18.38	15.39	17.8	17.07	15.18
ATF6	chr1:161766243-161964070	11.91	11.33	8.19	11.07	12.3	10	10.83	14.35	13.21	12.62	12.25	11.57	11.72	13.75	12.51	14.74	13.56	11.74	15.84	14.65	12.64	14.03	13.84	13.87	18.12	25.11	22.28	22.89	19.3	17.25	15.85	13.83	17.16	14.32	16.08	17.12
ATF6B	chr6:32115267-32128240	29.28	29.01	23.95	23.41	24.28	30.26	28.1	33.36	30.08	26.61	30.76	35.16	30.47	27.06	29.97	27.28	25.93	36.28	31.67	28.24	33.2	30.44	30.26	38.92	50.78	55.67	47.42	52.22	48.38	41.39	37.87	37.08	41.72	39.96	34.83	30.84
ATF6B	chr6_GL000251v2_alt:3553600-3566571	0	0	0	0	0	0	0	0	0	0	0	0	0	0	0	0	0	0	0	0	0	0	0	0	0	0	0	0	0	0	0	0	0	0	0	0
ATF6B	chr6_GL000252v2_alt:3356633-3369604	0	0	0	0	0	0	0	0	0	0	0	0	0	0	0	0	0	0	0	0	0	0	0	0	0	0	0	0	0	0	0	0	0	0	0	0
ATF6B	chr6_GL000254v2_alt:3457287-3470260	0	0	0	0	0	0	0	0	0	0	0	0	0	0	0	0	0	0	0	0	0	0	0	0	0	0	0	0	0	0	0	0	0	0	0	0
ATF7	chr12:53507855-53626415	14.31	9.49	15.24	10.84	8.96	8.87	10.81	13	11.95	10.72	10.3	9.88	9.28	10.32	9.25	10.4	11.29	8.8	10.17	10.29	9.8	7.58	8.93	9.42	9.47	9.56	10.14	8.29	9.77	8.77	7.89	8.47	6.94	8.54	8.45	8.66
ATF7IP	chr12:14365631-14502935	8.32	6.98	6.29	9.69	6.93	8.64	9.33	12.29	12.28	10.49	10.38	8.17	7.59	8.96	8.77	9.76	9.25	7.43	9.97	9.6	8.22	7.89	8.22	9.4	15.42	23.43	25.04	17.28	14.56	11.57	11.29	10.62	10.48	10.95	10.35	9.83
ATF7IP2	chr16:10386054-10483638	1.92	4.41	5.05	6.68	4.9	6.64	4.36	2.05	6.68	4.55	5.33	4.63	2.69	4.78	3.25	4.03	4.18	4.01	2.42	3.23	4.47	2.9	2.67	3.66	1.92	3.26	2.64	3.58	2.11	2.41	2.66	2.24	2.22	2.32	2.02	1.88
ATG10	chr5:81972024-82255396	2.24	3.49	5.01	3.05	4.19	3.3	2.86	2.74	2.48	4.05	2.76	3.16	3.14	3.43	3.7	2.79	3.41	2.86	3.94	3.29	3	3.29	3.02	2.41	2.32	2.71	3.88	3.34	2.22	3.02	2.53	2.8	4.33	3.61	3.91	3.89
ATG101	chr12:52069973-52077495	12.68	18.14	19.68	13.08	15.2	13.51	13.3	14.29	16.03	17.54	11.9	14.59	16.69	14.35	16.08	16.91	14.69	16.74	14.89	15.24	19.79	16.68	15.84	16.9	15.39	13.58	11.53	16.23	15.36	14.77	15.81	17.17	24.42	18.88	17.93	20.11
ATG12	chr5:115828196-115841851	16.31	12.87	15.27	13.62	12.49	11.35	12	18.1	17.03	12.37	12.4	12.82	12.03	13.07	14.02	13.31	13.55	14.4	18.11	16	11.32	18.15	14.47	10.43	17.93	20.44	20.19	15.72	20.19	15.64	16.84	16.5	14.93	16.38	17.63	18.98
ATG13	chr11:46617275-46676018	10.74	7.25	6.62	6.82	7.31	6.59	8.16	9.88	7.52	8.12	6.25	8.03	7.6	6.12	7.8	7.63	7.43	10.57	9.37	8.36	7.25	8.33	8.3	8.8	13.24	13.39	11.24	13.17	14.32	12.25	12.84	10.95	13.96	12.47	10.99	11.62
ATG14	chr14:55366390-55411858	6.65	5.77	7.56	6.49	6.6	6.98	6.61	5.74	5.69	6.15	7.31	6.55	5.96	6.89	5.94	6.63	5.95	6.63	6.82	7.05	5.34	5.82	5.9	6.31	7.24	9.84	8.24	8.25	8.24	6.95	8.57	6.98	6.59	7.22	7.35	8.42
ATG16L1	chr2:233251570-233295674	10.05	5.08	5.75	5.04	5.03	5.26	6.21	8.88	5.39	5.99	5.76	5.58	6	6.15	5.54	6.07	6.11	5.71	7.08	5.89	6.78	7.16	7.3	5.77	7.26	7.21	6.28	7.2	6.99	6.53	6.71	6.48	7.58	7.58	7.38	7.52
ATG16L2	chr11:72814405-72829635	6.93	6.42	6.85	7.04	7.27	8.39	6.2	6.3	5.9	5.47	8.7	6.58	6.39	9.33	7.65	5.7	5.7	10.17	8.46	5.17	7.44	6.01	6.96	6.34	7.18	5.86	5.88	7.32	7.85	7.82	13.07	7.1	8.07	11.58	10.28	8.76
ATG2A	chr11:64894531-64917250	3.8	6.21	5.98	4.45	5.73	4.33	4.12	3.84	4.46	7.04	5.33	6.82	4.83	5.67	3.65	4.46	4.8	6.42	3.78	4.23	5.31	2.7	4.93	6.05	5.93	6.06	3.41	8.35	6.97	5.68	6.36	5.59	5.44	5.82	4.48	3.79
ATG2B	chr14:96281257-96363341	4.55	3.48	3.41	4.39	4.65	5.31	4.65	4.2	3.75	4.08	5.35	3.71	3.66	5.1	3.97	3.99	4.28	3.04	4.44	3.52	3.68	3.44	3.92	3.64	4.71	5.26	4.81	5.19	5.07	4.36	5.23	4	3.49	4.22	3.29	3.82
ATG3	chr3:112532506-112561963	49.88	37.38	44.32	35.32	32.91	37.65	37.32	64.99	43.52	43.62	36.73	39.73	39.09	33.87	43.33	43.97	43.03	46.47	46.29	45.89	39.31	49.14	38.38	39.01	49.58	70.67	75.33	57.27	54.13	46.65	45.59	43.75	57.83	47.87	55.03	66.29
ATG4A	chrX:108091668-108154671	11.34	3.75	4.87	3.79	4.4	4.56	5.91	15.81	5.22	5.44	4.19	4.23	4.85	4.61	6.73	5.1	6.26	4.59	8.04	6.55	4.82	7.75	6.26	4.3	6.71	7.04	7.79	6.76	6.69	6.52	6.73	6.61	8.25	6.87	8.53	10.1
ATG4B	chr2:241637611-241673856	9	11.73	11.58	10.05	11.33	11.8	9.61	8.82	8.69	9.79	10.33	11.74	11.69	13.67	8.51	10.41	9.59	12.8	7.89	8.86	13.95	9.28	10.18	11.19	12.06	11.67	8.65	12.68	12.79	10.56	14.35	12.84	12.59	13.44	13.13	14.12
ATG4C	chr1:62784105-62865271	6.69	12.02	13.53	9.9	9.66	9.11	9.06	9.42	8.38	16.16	10.29	11.26	11.24	11.83	11.09	13.97	12.65	11.02	10.38	13.34	13.01	11.75	9.64	12.3	8.02	11.12	10.72	9.43	10.69	10.47	9.76	9.05	12.41	10.83	10.25	16.49
ATG4D	chr19:10543893-10566026	5.16	10.1	10.31	6.36	8.47	8.66	5.99	3.64	4.54	8.48	7.22	10.76	9.8	9.97	5.96	7.66	8.63	12.88	5.61	6.87	11.79	7.53	8.87	10.66	10.11	10.91	4.66	13.99	12.46	8.84	13.2	12.83	15.71	14.87	12.5	12.59
ATG5	chr6:106184476-106325820	14.91	12	13.31	10.29	11.54	9	11.77	14.57	10.96	12.53	10.65	11.91	12.14	12.77	13.9	13.12	14.23	11.88	13.52	13.53	13.08	15.98	12.92	11.33	13.28	15.37	15.44	15.16	13.58	14.29	14.92	11.31	19.33	15.13	18.82	25.03
ATG7	chr3:11272323-11720768	5.73	4.26	4.4	3.23	3.78	3.15	3.22	4.86	2.34	5.05	3.08	6.18	6.52	4.45	4.39	5.27	6.02	6.03	4.83	5.8	5.54	5.34	4.39	5.16	3.55	2.97	3.22	3.71	4.22	3.89	4.06	3.09	4.79	3.27	3.15	4.7
ATG9A	chr2:219219379-219229688	8.7	18.78	15.81	12.59	16.38	14.76	14.02	9.02	12.87	19.87	15.33	20.8	16.51	14.66	15.45	16.95	15.75	21.55	13.48	16.22	17.94	13.12	16.41	21.52	34.83	32.93	23.93	35.64	36.63	26.39	31.06	25.44	32.62	27.74	22.86	20.41
ATG9B	chr7:150991055-151024499	12.22	13.63	17.96	22.46	25.9	10.69	10.56	21.88	21.72	11.31	27.02	21.14	5.25	22.43	8.86	14	9.76	51.58	17.25	11.33	11.88	7.81	25.24	13.99	60.65	84.23	56.46	84.01	70.88	44.68	103.65	36.05	84.61	38.39	81.73	49.74
ATHL1	chr11:289137-295688	8.26	4.86	5.28	5.65	5.36	10.31	8.61	5.51	3.25	3.69	7.32	6.43	8.53	7.12	6.92	4.47	5.76	6.73	6.96	4.91	8.35	5.94	8.62	4.68	5.8	3.57	3.91	3.49	5.86	5.36	7.53	4.1	7.88	5.82	11.4	4.02
ATIC	chr2:215311955-215349773	35.96	61.87	56.02	48.26	53.66	49.51	47.85	32.36	39.42	59.59	49.05	47.2	36.06	41.27	39.1	42.86	40.93	39.42	34	41.64	47.7	39.62	33.78	54.62	26.93	26.17	25.84	28.51	32.26	29.57	22.69	26.38	29.8	27.57	22.82	24.64
ATL1	chr14:50533081-50633066	6.7	0.5	0.31	0.67	0.68	0.7	1.64	8.73	1.68	0.98	0.8	0.45	0.66	0.77	1.79	0.77	1.64	0.92	3.99	0.73	0.59	2.04	2.56	0.74	0.81	0.41	0.88	0.63	0.64	1.53	0.6	0.83	0.66	0.53	0.75	0.54
ATL2	chr2:38293956-38377290	11.64	13.29	12.07	12.45	13.81	12.08	12.84	9.54	7.63	13.39	13.64	12.4	13.1	13.73	11.82	13.34	13.81	11.64	10.87	13.11	11.71	12.32	12.92	11.89	12.87	15.67	12.43	15.99	15.59	12.68	15.64	13.83	15.84	15.38	15.98	17.6
ATL3	chr11:63624081-63671974	19.71	6.04	5.84	6.18	6.38	7.06	11.02	15.91	8.71	7.83	8.72	6.02	8.41	6.24	9.11	7.11	8.18	6.74	11.96	8.98	8.26	9.67	8.91	7.47	5.7	4.67	7.22	5.34	7.58	7.28	7.04	8.66	6.81	6.96	5.8	6.09
ATM	chr11:108222831-108369099	7.67	4.47	4.12	7.49	6.24	5.56	7.35	6.62	5.26	6.01	6.59	3.99	4.66	6.19	5.54	6.2	6.28	3.43	6.29	5.15	4	4.81	5.18	4.33	4.08	4.73	4.9	3.9	4.21	4.48	4.86	3.59	2.99	3.35	2.73	3.61
ATMIN	chr16:81035852-81047346	17.93	24.8	23.82	21.89	27.15	23.76	20.14	26.68	32.45	30.99	27.98	31.12	24.62	23.08	26.24	27.96	24.97	25.84	25.83	32.14	25.94	30.62	25.36	29.67	26.3	29.82	29.19	22.66	20.3	26.04	23.56	21.9	25.37	24.99	19.56	20.83
ATN1	chr12:6924462-6942321	33.5	34.03	29.62	30.56	28.89	43.47	42.71	63.9	53.27	37.02	49.6	48.05	28.8	40.51	35.36	30.12	27.81	51.45	36.88	33.15	34.02	25.29	32.35	44.92	74	80.15	76.89	61.73	56.76	51.93	56.89	58.46	49.57	63.32	40.64	32.01
ATOH1	chr4:93828926-93829991	0	0	0	0	0	0	0.02	0	0	0	0	0	0	0	0	0	0	0	0	0	0	0	0	0	0	0	0	0	0	0	0	0	0	0	0	0
ATOH7	chr10:68230594-68232113	0.11	0	0.02	0	0.02	0	0.06	0.06	0	0.01	0	0	0	0.05	0.04	0.04	0.04	0.03	0	0.01	0.01	0.03	0.03	0	0	0	0	0.03	0	0.01	0	0	0.04	0.04	0	0
ATOH8	chr2:85753785-85791383	8.67	0.61	0.36	0.93	0.72	0.54	3.21	8.65	1.12	0.7	0.47	0.56	0.6	0.64	2.41	0.53	2	0.93	4.84	0.94	0.5	2.34	3.32	0.75	0.85	0.17	0.7	0.27	0.38	1.75	0.45	0.99	0.52	0.51	0.47	0.25
ATOX1	chr5:151742821-151758649	86.9	72.28	199.39	69.33	60.17	69.82	51.81	81.93	67.68	63.51	38.67	69.06	90.1	56.19	65.68	59.41	74.66	65.26	63.78	64.81	80.72	75.77	71.81	51.6	51.32	49.5	40.43	50.16	52.87	62.31	54.26	67.48	75.81	76.34	66.78	75.2
ATP10A	chr15:25678712-25863202	1.53	0.79	0.41	0.52	1.01	0.51	0.58	1.4	0.48	0.71	1.92	0.51	0.75	0.6	0.42	0.38	0.41	0.4	1.46	0.41	0.46	0.78	1.01	0.55	0.61	0.78	0.71	0.37	0.55	0.76	0.63	0.74	0.46	0.48	0.74	0.27
ATP10B	chr5:160563119-160852212	0.01	0.01	0	0.01	0.01	0.01	0.02	0	0.02	0.01	0.02	0	0.01	0.01	0.02	0	0.01	0.01	0.03	0.01	0.01	0.02	0.01	0.02	0.04	0.01	0.05	0.02	0.02	0.02	0.02	0.02	0.03	0.05	0.03	0
ATP10D	chr4:47485392-47593486	6.38	14.3	20.86	16.03	15.31	15.74	12.1	7.87	20.99	32.4	25.78	24.38	19.55	33.66	23.43	31.26	26.64	28.09	16.22	26.19	22.52	15.93	9.97	33.06	38.33	45.71	36.66	41.63	51.06	25.77	46.44	21.24	43.34	31.59	34.34	33.63
ATP11A	chr13:112690328-112887168	10.45	5.08	3.41	5.94	6.46	5.81	19.47	10.28	7.57	4.65	6.83	4.42	3.63	5.4	7.47	4.55	4.6	5.73	10.29	6.37	2.68	6.59	6.54	4.11	11.38	8.99	6.79	5.83	7.6	7.78	6.28	6.64	6.1	6.46	3.53	3.3
ATP11A-AS1	chr13:112690328-112887168	0.14	0.1	0.12	0.1	0.07	0.07	0.15	0.03	0.02	0.02	0.24	0.01	0.04	0.12	0	0.03	0.02	0.07	0.06	0.03	0.09	0.03	0.09	0	0.05	0.07	0.02	0.03	0.05	0.05	0.04	0.15	0.01	0.09	0	0.02
ATP11AUN	chr13:112647043-112684497	0.01	0.01	0.01	0.02	0.01	0	0.01	0	0	0.01	0.01	0	0	0	0	0	0	0	0	0.01	0	0.01	0	0.01	0	0	0	0	0	0	0	0	0	0	0	0
ATP11B	chr3:182793502-182921633	9.79	9.5	9.47	10.57	12.18	8.17	8.39	10.2	7.83	12.1	9.39	7.97	8.58	9.18	10.19	11.68	10.56	7.57	9.33	8.54	7.99	7.39	8.14	10.22	5.04	5.02	4.78	3.81	4.72	6.07	3.69	5.6	3.47	3.63	3.39	3.79
ATP11C	chrX:139726345-139832288	4.33	3.6	2.6	3.82	3.73	3.66	5.5	4.57	4.2	3.32	4.01	3.27	3.24	3.92	4.5	3.83	3.47	2.76	4.8	3.74	2.84	3.92	4.56	3.14	2.17	4.03	3.63	2.72	3.22	3.56	4.87	3.41	2.55	2.85	2.79	2.49
ATP12A	chr13:24680410-24711785	0.15	0.9	1.27	1.31	1.3	3.14	2.36	0.19	0.77	0.49	2.21	2.99	1.84	2.47	3.14	1.85	7.1	1.8	0.88	1.53	2.06	1.42	3.14	1.68	0.87	1.56	0.58	0.35	0.1	1.63	1.22	0.56	0.05	0.77	0.24	0.29
ATP13A1	chr19:19645200-19663694	11.84	13.37	11.41	9.84	10.85	11.97	11.83	12.02	10.98	11.43	11.79	13.65	10.94	11.06	11.28	9.57	9.69	14.08	11.07	9.22	13.04	9.48	10.6	13.46	16.3	15.46	12.6	15.52	16.41	13.49	14.66	14.2	13.39	16.26	12.9	10.82
ATP13A2	chr1:16985957-17011972	5.48	4.4	3.65	5.45	6.2	6.46	9.16	6.1	6.37	7.52	5.01	8.39	6.96	5.93	8.93	5.96	6.27	8.78	7.71	8.05	7.44	6.33	6.95	9.7	12.03	9.79	6.1	9.42	11.6	8.89	12.21	14.17	12.53	9.55	8.15	5.65
ATP13A3	chr3:194402673-194468239	118.67	21.1	16.28	15.5	22.68	19.66	31.18	131.87	26.09	32.5	27.44	19.5	20.77	35.14	30.2	26.42	35.88	21.97	51.65	29.88	23.19	29.14	54.46	28.9	20.39	23.13	29.5	19.81	26.17	34.87	28.54	22.91	23.29	18.27	19.7	16.23
ATP13A4	chr3:193398966-193555584	0.52	0.22	0.37	0.42	1.3	0.43	0.5	0.45	0.33	0.1	0.13	0.11	0.06	0.15	0.16	0.07	0.04	0.05	0.18	0.12	0.08	0.15	0.11	0.11	0.12	0.14	0.12	0.14	0.1	0.14	0.11	0.09	0.2	0.1	0.09	0.07
ATP13A4-AS1	chr3:193398966-193555584	0	0.08	0.31	0.03	0.13	0.03	0.04	0	0	0.05	0.03	0.04	0	0	0	0.03	0	0	0.03	0.02	0	0	0	0	0	0	0	0	0	0.01	0	0	0	0	0	0
ATP13A5	chr3:193275041-193378725	0.01	0	0	0.03	0.01	0.01	0	0	0.01	0	0	0	0	0	0	0	0	0	0	0	0	0	0	0	0	0	0	0	0	0	0	0	0	0	0	0
ATP13A5-AS1	chr3:193275041-193378725	0	0	0	0	0	0	0	0	0	0	0	0	0	0	0	0	0	0	0	0	0	0	0	0	0	0	0	0	0	0	0	0	0	0	0	0
ATP1A1	chr1:116373172-116418622	42.36	76.15	50.74	56.84	58.9	53	57.69	46.3	51.99	64.27	47	60.39	63.99	41.02	52.85	61.54	51.97	55.76	62.86	62	56.38	57.66	47.09	62.29	149.76	151	161.13	159.07	162.66	127.59	113.41	97.72	108.26	144.21	116.04	112.03
ATP1A1-AS1	chr1:116373172-116418622	19.59	33.27	24.09	26.6	27.31	24.24	26.61	23.44	29.48	26.36	22.62	26.57	29.26	22.67	29.21	26.31	19.17	22.04	34.24	26.92	25.44	26.53	27.07	27.25	72.04	80.99	66.82	73.01	73.54	60.44	54.2	37.45	49.01	66.44	53.43	50.64
ATP1A2	chr1:160115729-160143584	0.18	0.69	0.35	1.52	0.43	1.12	0.2	0.39	3.54	0.48	0.28	0.57	0.49	0.7	0.54	0.84	0.44	0.95	0.37	0.77	0.59	0.23	0.66	1.17	1.71	0.29	0.92	0.67	1.19	0.77	0.52	0.87	0.52	0.6	0.58	0.71
ATP1A3	chr19:41966581-41994276	0.05	0.21	0.07	0.22	0.29	0.28	0.71	0.31	0.95	0.3	0.21	0.25	0.21	0.1	0.16	0.24	0.28	0.47	0.15	0.09	0.07	0.09	0.12	0.09	0.02	0.01	0	0	0	0.07	0	0.02	0.04	0	0.03	0.02
ATP1A4	chr1:160151561-160186977	0.69	3.73	10.92	4.63	0.01	7.95	0.31	0.15	6.25	3.94	9.81	5.63	8.15	20.23	15.39	6.36	10.13	18.39	6.88	11.39	0.39	16.99	2.81	11.42	4.53	7.39	1.33	4.63	8.43	7.19	0.07	8.43	6.45	3.32	5	8.19
ATP1B1	chr1:169106708-169460669	10.63	33.46	32.28	30.41	30.88	32.98	27.35	11.2	17.98	43.65	32	42.33	53.68	29.95	29.51	39.29	38.62	30.18	27.77	32.06	39.53	28.96	31.44	28.47	9.58	9.44	13.27	8.41	12.95	21.05	15	13.36	9.08	11.64	15.17	10.93
ATP1B2	chr17:7646626-7657771	0.88	2.14	2.3	3.06	1.99	2.44	1.63	1.06	4.38	0.91	0.96	1.12	0.9	1.23	0.81	0.97	0.66	1.46	0.43	0.84	1.1	0.45	0.73	2.12	2.61	1.14	2.43	0.79	0.73	1.22	0.6	1.38	0.81	0.95	1.05	0.47
ATP1B3	chr3:141876627-141926540	61.63	65.88	69.65	47.93	59.58	44.95	49.13	63.74	37.3	54.79	43.31	57.75	67.06	55.06	51.99	58.23	62.29	58.74	49.9	56.82	69.61	53.77	50.73	63.8	70.99	111.42	86.96	79.47	76.94	70.39	89.67	87.93	104.31	83.84	79.13	83.31
ATP1B4	chrX:120362084-120383249	0.01	0	0.02	0.02	0.02	0.02	0.02	0	0.01	0	0.01	0.01	0.02	0.01	0.02	0	0	0.01	0.02	0.01	0	0	0.01	0	0.01	0.02	0.02	0.01	0.02	0	0.02	0.01	0.02	0.03	0.01	0
ATP2A1	chr16:28878487-28925211	0.11	0.35	0.47	0.64	0.6	0.69	0.31	0.11	0.31	0.21	0.69	0.57	0.27	0.67	0.21	0.45	0.22	0.68	0.35	0.24	0.38	0.17	0.19	0.31	1.25	1.08	1.29	0.88	1.31	0.85	1.51	1.48	0.77	1.09	0.93	0.86
ATP2A1-AS1	chr16:28878487-28925211	0.23	1.19	2.14	1.11	0.89	1.21	0.98	0.37	1.13	0.67	0.84	0.39	0.71	0.77	1.05	0.67	0.42	0.33	0.28	0.69	0.52	0.75	0.38	0.25	0.21	0.75	0.57	0.52	0.49	0.43	0.39	0.42	0.67	0.48	0.59	0.62
ATP2A2	chr12:110281226-110351092	50.54	26.28	19.94	21.03	26.51	17.93	28.68	31.68	20.03	29.34	19.24	24.7	19	20.63	24	25.17	25.06	20.29	30.5	21.3	19.82	22.57	24.38	26.38	23.2	17.6	21.1	18.87	23.41	22.33	18.54	19.91	18.25	17.22	16.33	13.25
ATP2A3	chr17:3923868-3964464	1.27	1.35	0.93	1.14	1.56	1.28	1.14	1.4	2.84	1.51	1.23	1.41	1.79	1.01	1.4	1.28	1.31	1.43	1.47	1.24	1.26	1.09	1.5	1.35	1.74	0.89	1.57	0.64	1.19	1.24	0.94	3.37	1.24	1.2	0.98	0.65
ATP2B1	chr12:89588048-89656067	5.45	16.21	15.47	16.02	13.85	16.24	14.4	6.99	16.07	21.86	21.42	24.09	23.81	26.35	23.96	23.16	27.13	16.72	16.45	19.16	25.14	14.59	15.52	23.47	7.72	7.81	9.11	9.55	8.96	12.12	7.75	6.97	7.89	7.15	6.65	6.48
ATP2B2	chr3:10324022-10505584	0.01	0.01	0.02	0.01	0.02	0.62	0.07	0.08	0.08	0.12	0.13	0.02	0.01	0	0.02	0.06	0.04	0.03	0.03	0.01	0.02	0.04	0.02	0.01	0.02	0	0.01	0	0	0.01	0	0.01	0.01	0.01	0.01	0
ATP2B2-IT2	chr3:10626015-10626807	0	0	0	0	0	0	0	0	0	0	0	0	0	0	0	0	0	0	0	0	0	0	0	0	0	0	0	0	0	0	0	0	0	0	0	0
ATP2B3	chrX:153536121-153582929	2.82	0.12	0.15	0.1	0.23	0.2	0.74	3.3	0.47	0.29	0.29	0.14	0.23	0.23	0.42	0.14	0.41	0.2	0.64	0.28	0.15	0.56	1.12	0.17	0.21	0.15	0.18	0.07	0.09	0.61	0.1	0.14	0.06	0.09	0.11	0.1
ATP2B4	chr1:203626786-203744081	111.41	21.01	15.69	23.17	25.09	21.68	36.47	97.54	36.53	28.37	29.8	21.85	18.38	23.87	27.5	21.1	34.67	19.72	50.13	23.32	17.27	32.56	39.08	27.14	21.21	16.85	23.42	17.51	16.62	28.18	16.1	21.19	11.69	14.03	10.86	12.41
ATP2C1	chr3:130850524-131381475	26.88	15.24	13.4	16.76	18.14	15.43	21.62	31.46	18.42	15.46	16.64	15.37	15.37	18.98	20.13	16.89	17.88	14.21	24.38	17.82	15.06	19.55	20.27	15.5	18.09	21.38	20.19	18.04	19.61	18.28	20.08	17.39	18.83	18.25	16.93	17.13
ATP2C2	chr16:84368522-84464187	15.97	2.79	1.9	5.1	9.53	1.18	16.8	12.31	1.47	1.31	2.26	1.34	0.16	1.34	2.96	0.96	0.39	0.59	1.32	0.28	0.24	1.77	1.94	0.3	6.02	7.44	0.38	0.38	6.65	3.53	0.49	0.63	0.14	8.52	0.2	5.49
ATP4A	chr19:35550192-35563658	0	0	0	0	0	0.01	0	0	0	0.01	0.01	0	0	0	0	0.01	0	0.01	0	0	0	0	0	0	0	0	0	0	0	0	0	0	0	0	0	0
ATP4B	chr13:113648805-113658198	0.01	0.01	0.04	0.03	0.02	0	0.04	0.03	0.04	0	0	0	0	0	0	0	0	0	0.03	0	0	0	0.03	0	0	0	0	0	0	0	0	0	0	0	0	0
ATP5A1	chr18:46084143-46104233	148.58	282.33	268.37	193.26	244.3	179.62	155.11	118.49	124.02	224.52	136.08	209.15	224.72	181.19	154.24	199.22	202.77	156.02	122.65	181.19	244.28	188.43	158.72	181.46	110.33	101.22	87.7	136.61	133.79	129.98	126.88	133.24	154.25	135.21	129.52	168.27
ATP5B	chr12:56638174-56646068	164.51	274.49	312.43	173.8	246.42	168.46	155.84	137.04	131.78	236.52	139.81	212.24	239.41	188.02	158.51	197.4	219.68	176.79	136.8	189.79	246.79	175.22	166.45	191.59	150.83	144.65	97.88	200.64	168.96	161.32	167.71	156.43	217.08	185.06	173.05	250.65
ATP5C1	chr10:7788129-7807799	131.41	219.41	433.27	190.31	181.07	161.16	144.35	132.78	132.42	200.91	162.49	178.59	193.74	164.26	180.73	185.9	168.51	160.31	149.56	182.77	219.84	214.22	153.19	153.86	125.62	149.49	147.06	153.66	137.64	139.45	132.41	131.92	180.58	138.96	200.95	277.21
ATP5D	chr19:1241749-1244825	96.38	107.93	139.6	73.58	81.96	73.63	73.74	79.62	63.94	74.98	60.17	89.94	86.42	58.63	72.31	53.64	65.73	86.26	62.39	61.58	94.69	66.89	68.39	88.01	67.38	67.73	48.57	72.82	72.6	70.9	66.86	92.3	81.93	91.38	76.94	66.21
ATP5E,SLMO2,SLMO2-ATP5E	chr20:59028677-59042846	873.6	622.54	2111.2	551.32	576.01	429.78	497.77	772.53	466.01	498.23	357.53	547.13	736.15	509.09	603.4	489.43	533.05	487.2	593.97	565.42	690.55	772.7	538.41	363.51	299.04	355.29	316.02	343.52	345.18	403.21	347.33	413.57	495.88	543.04	624.29	605.82
ATP5EP2	chr13:27945205-27945573	0.35	0.36	1.01	0.27	0.14	0	0	0.5	0	0.11	0	0.18	0	0.41	0.15	0.34	0.07	0	0.44	0	0.22	0.14	0.23	0	0	0.21	0	0	0	0	0	0.18	0	0.16	0	0.82
ATP5F1	chr1:111439889-111461903	69.05	74.94	122.09	71.38	71.41	61.25	60.35	76.1	58.77	77.24	54.57	69.48	76.34	60.29	70.48	69.57	72.92	66.34	59.43	74.63	72.01	80.64	58.77	56.14	66.89	79.4	80.74	75.12	74.17	65.89	61.51	53.05	91.16	76.89	89.84	113.7
ATP5G1	chr17:48892785-48895870	85.94	112.95	258.32	81.67	86.34	77.01	71.51	75.28	63.71	99.72	45.17	72.81	95	60.42	70.35	68.6	79.63	66.87	49.35	76.66	97.04	73.39	60.58	64.17	49.57	27.34	34.46	57.41	61.06	55.03	43.23	47.57	65.32	51.1	61.75	79.21
ATP5G2	chr12:53665159-53676728	143.15	190.44	311.09	155.06	167.96	162.02	123.34	126.39	147.85	143.17	91.46	163.48	147.16	116.73	119.6	112.95	118.77	134.46	100.15	121.95	172.49	124.21	126.94	125.7	92.81	69.91	54.06	106.54	88.03	103.42	76.04	101.18	98.89	96.63	92.2	103.08
ATP5G3	chr2:175176257-175181762	39.18	68	144.28	44.59	54.43	42.94	37.89	35.48	34.34	56.1	32.53	47.68	55.95	41.02	39.84	43.08	50.52	35.99	30.78	41.35	58.2	42.55	38.86	38.51	26.41	26.32	21.87	34	36.54	34.34	29.33	26.85	42.78	36.96	40.92	46.94
ATP5H	chr17:75032566-75065889	238.43	211.2	535.68	165.07	167.99	193.75	153.41	199.78	144.55	180.38	128.28	173.5	172.08	152.09	162.2	159.22	170.87	177.86	149.96	155.35	186.76	186.77	136.16	148.13	114.69	109.55	119.95	114.41	119.5	122.66	102.01	120.81	135.33	126.76	144.19	169.18
ATP5I	chr4:672435-674338	376.84	311.13	1380.98	319.68	275.19	258.73	223.24	317.51	299.95	308.34	186.86	234.64	281.63	216.78	280.5	240.84	261.32	193.28	219.35	252.3	280.96	303.7	219.01	167.76	142.48	172.51	165.37	142.22	164.65	171.47	138.88	173.82	191.32	197.01	270.86	311.51
ATP5J	chr21:25724479-25772460	145.49	178.55	441.79	152.12	155.32	152.24	128.65	188.43	182.77	163.35	146.02	138.04	157.66	139.73	154.11	139.89	136.98	148.48	138.83	140.26	178.78	192.5	124.64	130.19	120.9	168.82	174.29	144.66	138.47	127.19	122.29	136.93	179.07	159.91	192.82	222.24
ATP5J2,ATP5J2-PTCD1,PTCD1	chr7:99408977-99466201	348.32	374.86	1487.04	369.6	300.44	305.98	290.81	365.06	300.91	371.91	254.53	276.1	368.35	287.3	319.46	335.85	309.38	274.87	246.17	335.94	312.8	424.64	267.53	232.3	230.09	259.72	280.51	255.55	248.24	237.16	195.05	232.97	272.25	271.8	337.28	408.35
ATP5L	chr11:118359580-118418815	135.38	136.79	508.74	107.09	115.94	98.01	84.59	105.59	89.81	142.54	85.83	116.77	134.57	110.4	102.67	114.91	121.85	106.53	88.96	111.37	147.02	134.32	100.84	95.99	53.62	53.59	46.74	60.56	75.65	72.78	65.86	73.89	99.69	88.91	112.46	150.97
ATP5L2	chr22:42617839-42649399	0	0.03	0.05	0.04	0	0	0.12	0	0	0	0.04	0.07	0	0.06	0	0	0.02	0.03	0	0	0	0	0	0	0	0.06	0	0	0.04	0	0	0	0	0.04	0.05	0
ATP5O	chr21:33903452-33915854	151.45	193.35	531.73	161.91	167.34	134.5	126.38	101.1	118.38	161.66	112.01	150.63	177.43	139.21	122.5	141.47	154.33	132.65	95.43	132.44	177.08	156.12	118.7	116.73	82.28	68.82	65.66	97.4	94.87	96.57	81.16	98.39	122.15	116.57	154.35	179.49
ATP5S	chr14:50312328-50326228	3.97	4.38	10.71	5.07	5.34	4.6	4.68	3.87	3.59	5.3	4.81	5.33	5.16	6.08	5.88	4.78	5.42	4.25	4.17	4.87	5.12	4.55	4.58	5.11	3.67	3.48	4.32	4.87	4.73	4.69	4.11	3.58	5.29	5.17	5.65	6.28
ATP5SL	chr19:41431317-41439938	19.77	28.59	29.83	22.9	24.36	24.82	21.52	27.11	23.98	20.62	18.97	24.43	24.53	19.74	20.81	20.14	19.44	22.22	17.01	20.77	23.89	19.05	20.49	23.11	21.4	28.1	20.63	23.4	22.36	21.76	17.8	23.03	23.46	23.01	19.77	22.56
ATP6AP1	chrX:154428631-154436517	53.45	51.09	36.56	42.94	50.62	39.55	43.41	49.2	41.27	51.93	38.88	60.12	60.19	47.68	51.01	48.89	55.18	71.6	52.25	53.22	62.92	54.07	56.63	67.93	107.99	104.29	77.61	110.87	106.17	83.79	85.65	85.09	105.32	98.22	85.03	70.38
ATP6AP1L	chr5:82279461-82318646	1.58	3.17	4.06	3.33	4.38	4.05	2.44	1.27	2.8	2.81	3.14	2.6	2.51	4.38	2.28	1.9	2.16	2.14	2.26	2.41	2.71	2.63	2.35	2.01	1.81	1.94	1.88	3.26	1.66	2.07	2.27	1.73	1.51	1.65	1.47	2.03
ATP6AP2	chrX:40580963-40606636	140.35	79.82	74.01	65.01	72.67	55.52	78.17	128.73	56.15	91.09	62.94	88.55	105.44	79.5	87.13	87.32	99.81	69.96	103.84	96.55	84.81	102.96	89.79	72.26	63.72	76.22	72.9	74.3	82.7	86.33	63.15	59.28	85.38	67.68	76.98	86.96
ATP6V0A1,MIR5010	chr17:42458843-42522579	13.86	12.33	13.36	22.54	25.28	12.62	44.16	20.89	21.75	13.36	30.71	21.25	29.46	14.44	11.45	22.42	23.14	27.08	21.85	14.29	12.55	12.14	29.44	21.94	27.9	29.88	23.87	61.23	26.57	21.2	53.87	18.09	23.81	33.94	22.74	22.37
ATP6V0A2	chr12:123712317-123761754	2.91	2.53	2.66	2.84	2.58	2.32	3.43	3.41	2.61	2.95	2.71	2.32	2.57	2.52	2.73	2.73	2.65	2.17	2.96	2.55	2.21	2.74	2.64	2.38	2.77	3.13	2.08	2.97	2.69	2.52	3.19	2.24	2.64	2.68	2.26	2.86
ATP6V0A4	chr7:138706293-138806026	0.45	2.43	6.14	2.1	3.32	2.92	1.4	0.64	1.25	7.94	5.23	6.61	2.81	3.92	2.94	4.62	3.35	2.59	1.36	3.61	5.67	2.21	1.85	3.38	0.72	0.77	0.52	0.57	0.92	1.26	0.26	0.34	0.62	0.27	0.46	0.74
ATP6V0B	chr1:43974647-43978300	60.77	48.49	71.6	33.39	42.06	34.29	33.79	44.78	22.94	51.76	29.63	53.96	64.12	42.73	41.49	48.29	61.13	69.39	52.69	53.75	65.95	58.08	57.9	47.03	65.58	73.23	35.07	79.66	87.89	74.48	91.6	72.27	140	102.84	105.94	155.71
ATP6V0C	chr16:2513725-2520223	197.3	188.12	141.09	142.1	151.17	159.79	181.46	328.86	211.87	166	159.3	223.87	165.41	116.91	159.69	145.64	135.88	266.25	175.13	150.72	187.47	143.32	147.2	211.44	281.55	406.37	324.85	278.29	256.04	236.08	163.01	245.45	237.48	224.96	181.39	133.27
ATP6V0CP3	chr6:42727575-42728194	0.23	0.23	0.33	0.05	0.06	0.05	0.1	0.15	0.06	0.04	0	0.17	0.37	0.4	0	0.31	0.27	0	0.17	0.39	0.04	0.11	0.09	0.05	0	0	0.12	0	0.32	0.09	0.12	0.14	0.06	0.31	0.2	0.16
ATP6V0D1	chr16:67438013-67481186	46.55	46.34	39.75	40.97	40.23	39.11	39.55	49.79	36.94	56.35	34.86	59.98	59.67	40.16	49.79	50.89	56.79	55.39	45.23	49.82	58.35	51.48	44.84	56.98	48.22	61.79	46.61	61.92	61.98	51.75	46.68	52.57	64.06	58.49	51.55	47.34
ATP6V0D2	chr8:86098909-86154225	0.1	0.04	0	0	0.03	0.08	0.07	1.43	0.53	0.09	0.28	0.1	0.05	0.06	0.14	0.12	0.06	0.24	0.35	0.1	0.12	0.38	0.31	0.07	0.08	0	0.04	0.03	0.01	0.11	0.01	0.01	0.01	0.02	0.01	0.02
ATP6V0E1	chr5:172983759-173034897	303.53	152.33	206.02	116.08	154.98	127.36	203.55	402.6	224.41	153.73	132.88	143.71	160.03	153.03	208.92	157.22	181.3	195.29	254.43	198.46	168.86	287.52	192.46	162.5	182.08	236.07	250.84	190.99	174.88	193.2	153.58	159.78	225.34	157.39	203.45	245.58
ATP6V0E2	chr7:149867693-149880712	2.4	8	2.95	2.5	3.41	6.91	3.15	4.13	3.79	5.35	4.39	5.11	6.34	4.4	3.65	3.55	3.57	3.37	2.4	2.67	5.27	3.67	3.81	4.62	2.19	1.96	1.56	2.45	2.08	3.25	1.58	2.07	2.18	2.48	1.75	1.45
ATP6V0E2-AS1	chr7:149867693-149880712	0.15	0.23	0.14	0.28	0.19	0.23	0.16	0.27	0.12	0.18	0.19	0.16	0.18	0.13	0.18	0.09	0.15	0.18	0.15	0.07	0.22	0.15	0.14	0.15	0.24	0.1	0.25	0.24	0.22	0.19	0.17	0.15	0.21	0.33	0.2	0.13
ATP6V1A	chr3:113747018-113812058	26.11	15.22	13.41	15.99	25.8	10.76	40.67	26.79	9.76	15.73	11.55	13.44	13.69	12.22	16.09	12.36	15.96	10.63	14.41	12.98	13.76	14.4	14.04	12.19	12.02	17.03	15.3	15.49	15.41	14.6	15.02	13.73	15.6	14.3	12.9	13.89
ATP6V1B1	chr2:70935867-70965431	4.67	80.32	53.17	38.92	53.63	35.45	30.46	5.73	45.15	39.22	46.09	66.55	32.98	34.18	34.89	50.2	47.74	44.86	17.51	28.28	77.18	32.76	38.1	71.32	27.74	42.14	26.06	24.54	24.84	31.7	23.48	40.22	22.8	18.42	27.71	18.89
ATP6V1B1-AS1	chr2:70935867-70965431	0.03	0.1	0.29	0.58	0.31	0.5	0.43	0.33	0.08	0.3	0.82	0.3	0.12	0.27	0.32	0.24	0.29	0.21	0.18	0.19	0.15	0.15	0.22	0.26	0.45	0.4	0.71	0.56	1.01	0.62	0.34	0.59	0.68	0.94	0.63	1.21
ATP6V1B2	chr8:20197192-20221696	33.96	44.24	44.05	36.08	44.51	32.04	37.09	41.81	31.5	46.51	30.41	47.17	48.41	40.49	40.18	49.7	48.03	41.57	39.25	44.49	46.86	42.03	33.16	42.18	33.31	36.17	35.26	37.01	38.73	34.11	35.99	35.8	47.71	37.81	36.35	38.94
ATP6V1C1	chr8:103021019-103073057	12.11	10.69	9.48	9.81	10.6	10.41	10.09	14.21	10.51	15.33	12.13	14.2	13.53	13.38	12.93	15.24	15.72	13.27	13.52	14.77	13.66	12.29	12.48	13.4	15.42	20.39	19.62	18.84	18.33	15.15	17.43	13.78	18.72	17.49	15.97	19.42
ATP6V1C2	chr2:10721648-10837977	4.73	29.27	52.79	30.95	45.96	34.4	21.16	4.35	25.42	31.6	39.01	47.65	22.76	35.95	23.66	35.02	29.12	20.97	10.8	18.21	41.59	21.14	22.54	36.68	32.71	48.75	38.77	52.48	39.47	30.52	52.14	30.44	29.76	34.63	42.93	46.78
ATP6V1D	chr14:67337863-67360003	39.74	27.98	29.61	25.39	25.55	23.55	26.41	38.72	26.72	29	21.89	34.74	32.52	26.87	29.54	32.19	32.59	27.6	31.08	31.98	31.71	34.55	33.32	25.93	29.57	39.81	36.64	37.14	31.5	33.07	28.13	31.13	38.51	37.77	37.64	52.27
ATP6V1E1	chr22:17592135-17628822	91.07	89.96	114.94	65.96	83.12	69.67	57.36	92.4	66.39	85.98	67.06	80.6	80.55	71.63	61.98	80.09	92.18	90.6	71.53	83.04	101.73	86.82	70.19	86.4	108.64	144.37	140.3	140.76	120.86	99.43	107.62	92.33	160.33	118.1	132.87	153.84
ATP6V1E2	chr2:46511846-46519957	0.68	0.59	0.41	0.67	0.4	1.24	0.78	1.09	0.79	0.75	1	0.65	0.69	1.27	0.77	0.64	0.62	0.65	1.07	0.78	0.89	0.73	0.88	0.96	0.87	0.87	0.61	0.7	0.53	0.71	0.69	0.64	0.74	0.84	0.44	0.96
ATP6V1F	chr7:128862802-128865849	129.08	117.4	223.26	124.72	101.94	100.49	93.92	148.34	111.08	114.12	87.61	117.74	132.47	79.1	113.81	115.81	112.13	141.32	113.6	117.01	124.84	123.99	111.21	96.76	220.87	207.21	153.45	247.19	203.86	201.41	183.15	147.94	238.75	199.89	227.15	242.31
ATP6V1G1	chr9:114587713-114598872	123.1	85.71	188.91	100.92	98.58	81.06	87.93	162.28	102.06	93.75	86.84	92.81	93.5	79.89	101.45	96.89	90.55	115.3	110.27	102.46	92.56	119.61	96.34	82.57	103.42	176.4	149.09	120.5	106.17	126.32	118.02	103.06	161.42	137.07	182.9	249.89
ATP6V1G2,ATP6V1G2-DDX39B,DDX39B	chr6:31528961-31546848	99.66	112.39	137.63	97.93	109.8	119.41	94.39	82.1	82.51	88.24	92.38	93.66	88.49	85.13	67.94	81.81	76.11	86.72	68.29	80.88	103.13	76.5	79.67	79.55	96.55	87.94	67.12	107.93	90.73	79.65	91.24	93.05	92.55	120.78	99.73	114.21
ATP6V1G2,ATP6V1G2-DDX39B,DDX39B	chr6_GL000251v2_alt:3006294-3024174	0	0	0	0	0	0	0	0	0	0	0	0	0	0	0	0	0	0	0	0	0	0	0	0	0	0	0	0	0	0	0	0	0	0	0	0
ATP6V1G2,ATP6V1G2-DDX39B,DDX39B	chr6_GL000252v2_alt:2776734-2794614	0	0	0	0	0	0	0	0	0	0	0	0	0	0	0	0	0	0	0	0	0	0	0	0	0	0	0	0	0	0	0	0	0	0	0	0
ATP6V1G2,ATP6V1G2-DDX39B,DDX39B	chr6_GL000253v2_alt:2834034-2851897	0	0	0	0	0	0	0	0	0	0	0	0	0	0	0	0	0	0	0	0	0	0	0	0	0	0	0	0	0	0	0	0	0	0	0	0
ATP6V1G2,ATP6V1G2-DDX39B,DDX39B	chr6_GL000254v2_alt:2870904-2888783	0	0	0	0	0	0	0	0	0	0	0	0	0	0	0	0	0	0	0	0	0	0	0	0	0	0	0	0	0	0	0	0	0	0	0	0
ATP6V1G2,ATP6V1G2-DDX39B,DDX39B	chr6_GL000255v2_alt:2784823-2802700	0	0	0	0	0	0	0	0	0	0	0	0	0	0	0	0	0	0	0	0	0	0	0	0	0	0	0	0	0	0	0	0	0	0	0	0
ATP6V1G2,ATP6V1G2-DDX39B,DDX39B	chr6_GL000256v2_alt:2828245-2846132	0	0	0	0	0	0	0	0	0	0	0	0	0	0	0	0	0	0	0	0	0	0	0	0	0	0	0	0	0	0	0	0	0	0	0	0
ATP6V1G3	chr1:198523221-198540945	0.04	0	0	0	0	0	0	0	0.05	0	0	0	0	0	0	0	0	0	0	0	0	0	0	0	0	0	0	0.08	0	0	0	0	0	0.06	0	0.31
ATP6V1G3	chr1_GL383520v2_alt:164627-182350	0	0	0	0	0	0	0	0	0	0	0	0	0	0	0	0	0	0	0	0	0	0	0	0	0	0	0	0	0	0	0	0	0	0	0	0
ATP6V1H	chr8:53715542-53843311	26.52	19.32	21.11	17.13	21.04	15.38	19.43	28.63	14.2	21.8	15.54	21.34	21.34	19.16	20.71	20.09	25.41	19.74	21.62	18.93	24.3	23.37	22.85	20.73	16.03	19.46	15.38	19.41	20.62	19.93	19.54	15.8	21.55	19.06	19.34	21.68
ATP7A	chrX:77910655-78050395	2.22	1.92	1.52	2.38	1.95	1.91	2.2	2.68	2.55	2.53	2.28	1.92	2.42	2.51	2.24	2.75	2.66	1.64	2.77	2.78	2.03	2.11	2.16	1.9	1.9	2.65	2.6	2.08	2.64	2.07	2.25	2.13	2.09	2.32	1.66	2.1
ATP7B	chr13:51932670-52011494	1.82	9.48	8.48	11.62	12.03	7.49	5.19	1.31	6.07	8.02	8.75	8.91	7.18	7.7	4.78	8.1	7.04	6.1	4.02	4.47	9.21	4.92	6.6	11.71	4.22	4.01	3.12	5.05	4.34	4.71	4.4	5.77	3.66	3.15	2.95	3.02
ATP8A1	chr4:42408374-42657105	1.83	1.56	0.93	1.2	1.87	1.62	3.04	1.15	1.44	1.97	1.44	0.78	2.52	3.91	2.64	3.01	3.31	1.53	0.88	3.23	1.52	2.09	3.39	2.1	1.87	1.94	2.09	2.02	2.17	2	0.16	1.86	1.53	2.49	1.86	1.05
ATP8A2	chr13:25372070-26021282	6.82	0.07	0.3	0.32	0.31	0.11	0.31	6.53	0.59	0.46	0.26	0.29	0.15	0.54	0.66	0.18	0.96	0.52	2.97	0.96	0.05	1.15	2.59	0.36	0.35	0.62	0.69	0.65	0.23	1.43	0.24	0.24	0.26	0.06	0.45	0.5
ATP8B1	chr18:57630301-57803095	2.33	8.26	7.43	7.38	10.53	4.77	5.48	2.7	6.19	7.75	7.67	8.07	5.6	5.88	6.43	7.11	7.1	5.3	4.06	5.67	6.61	4	6.33	9.13	4.96	4.51	4.81	5.59	5.87	5.03	4.79	5.68	5.2	3.51	4.06	4.39
ATP8B2	chr1:154325559-154351304	8.58	8.83	6.03	8.31	8.1	6.97	7.09	4.52	6.94	6.37	6.52	8.43	9.19	6.48	7.02	7.7	6.71	5.68	8.63	7.67	5.55	4.73	5.84	6.47	6.5	3.84	3.4	5.49	7.1	4.83	6.42	10.16	4.54	5.64	4.68	3.92
ATP8B3	chr19:1782074-1812276	0.3	0.29	0.12	0.24	0.23	0.42	0.3	0.24	0.27	0.21	0.29	0.23	0.21	0.28	0.3	0.13	0.19	0.24	0.35	0.34	0.17	0.23	0.25	0.2	0.2	0.24	0.12	0.07	0.14	0.18	0.11	0.09	0.19	0.08	0.1	0.1
ATP8B4	chr15:49858237-50119222	3.81	2.87	2.43	3.92	3.06	3.33	3.26	5.5	3.46	6.91	5.67	7	8.58	4.55	7.14	9.04	7.94	5.07	6.86	8.34	6.31	4.78	5.13	5.38	3.15	2.92	4.27	2.56	3.65	3.69	2.92	3.57	2.59	3.88	3.51	2.48
ATP8B5P	chr9:35406754-35483029	0.02	0.1	0.05	0.14	0.1	0.03	0.03	0.02	0.04	0.02	0.03	0.02	0.01	0.03	0.01	0.02	0.02	0	0.01	0.01	0.02	0.01	0.01	0.03	0	0.03	0.04	0.05	0.02	0	0.02	0.03	0.02	0.05	0.01	0
ATP9A	chr20:51596774-51768411	2.66	1.84	1.07	2.3	1.91	1.76	3.94	3.25	2.34	2.17	1.63	3.03	2.3	1.84	2.45	2.39	2.57	2.07	2.86	2.34	1.75	1.6	2.71	2.26	1.65	1.58	2.16	1.3	1.54	1.77	1.32	2.54	0.59	1.8	1.14	0.7
ATP9B	chr18:79069274-79378282	4.89	3.8	3.07	4.29	3.87	3.24	3.76	4.42	3.39	4.04	3.99	4.04	4.39	4.31	3.77	4.36	4.32	3.49	3.93	3.96	3.77	3.34	4.69	4.41	3.69	3.52	3.77	4.02	3.99	4.02	4.1	3.82	3.87	3.16	3.24	2.91
ATPAF1	chr1:46635038-46668427	19.95	30.89	31.22	25.04	29.39	20.87	21.56	25.83	26.34	30.72	18.93	28.01	28.2	22.52	26.1	28.28	27.68	27.38	18.99	26.9	31.29	24.84	23.93	28.5	27.95	36	36.27	31.79	31.28	26.88	29.68	28.02	38.98	26.77	30.47	36.38
ATPAF2	chr17:18018019-18039166	7.78	11.98	11.97	8.86	8.72	9.33	8.6	9.26	9.19	10.41	7.75	12.14	9.96	6.67	8.94	9.68	9.71	10.64	8.17	10.08	8.61	9.27	8.08	10.56	8.21	14.19	9.71	11.22	11.9	8.88	9.07	9.11	12.83	10.47	11.81	10.21
ATPIF1	chr1:28236090-28238105	208.09	245.48	641.52	254.67	211.6	300.19	244.49	270.78	250.65	199.3	203.21	237.53	219.78	197.89	262.52	171.28	171.54	197.95	203.99	178.35	258.17	211.17	172.47	165.15	134.22	166.81	197.85	138.59	139.67	154.5	134.74	144.82	157.57	151.29	184.21	199.9
ATR	chr3:142449234-142578826	4.62	3.3	3.04	3.41	3.78	3.47	4.34	3.59	2.71	4.19	4.06	2.92	3.19	3.64	3.41	4.21	4.25	2.3	4.16	3.51	3.19	3.44	3.27	3.21	2.56	2.99	2.67	3.13	3	2.94	2.8	2.29	2.39	2.54	2.49	2.82
ATRAID	chr2:27199586-27217178	188.84	110.71	126.28	96.51	100.69	81.15	91.3	150.67	77.34	96.63	72.87	104.05	108.09	89.17	98.74	95.85	103.56	109.57	97.32	110.19	111.38	151.78	116.53	97.24	179.58	177.99	135.69	187.19	163.3	138.99	143.24	120.03	176.16	144.57	192.72	227.63
ATRIP,TREX1	chr3:48446709-48467645	9.78	11.75	9.98	7.43	7.91	8.84	8.25	8.95	5.83	11.96	9.37	12.24	11.73	9.8	7.05	10.62	11.77	11.3	8.45	9.79	16.27	8.58	9.42	12.74	11.33	9.07	7.22	9.25	12.15	9.83	12.96	9.28	13.96	12.42	10.72	14.59
ATRN	chr20:3471017-3651122	10.59	11.54	8.4	10.25	11.24	12.84	13.27	12.1	14.79	12.41	12.94	12.84	12.83	13.88	20.49	14.63	13.45	12.01	19.65	15.45	12.66	16.76	15.17	17.02	17.38	21.18	19.84	16.73	18.12	15.36	14.48	12.64	16.75	12.71	12.42	12.17
ATRNL1	chr10:115093364-115948998	2.47	1.24	0.84	1.83	1.34	1.23	0.98	2.64	1.65	1.57	1.57	2.52	4.01	2.6	1.58	2.29	2.27	2.62	2.81	2.32	2.05	1.54	1.96	2.34	0.62	0.36	1.24	0.6	0.89	1.44	0.85	1.27	0.79	1.02	1.08	1.4
ATRX	chrX:77504877-77786269	10.04	7.8	6.81	11.79	8	10.34	11.09	10.9	11.42	9.23	12.67	8.05	7.75	10.1	10.07	10.35	9.09	6.39	10.4	9.57	7.69	8.06	9.03	7.7	8.71	10.24	12.94	8.49	8.82	8.22	8.83	8.79	6.28	7.09	6.61	6.62
ATXN1	chr6:16299111-16761490	5.92	1.57	1.26	2.84	1.95	2.92	3.39	6.56	4.52	2.16	2.46	2.24	2.76	2.54	3.18	2.49	2.73	2.45	5.46	2.87	1.94	2.82	2.8	2.33	2.29	2.12	2.52	2.07	2.54	2.21	2.36	3.26	1.48	2.32	1.57	1.31
ATXN10	chr22:45671797-45845307	25.2	30.11	31.55	29.05	31.19	25.18	25.58	27.5	26.6	26.73	22.51	26.03	32.11	24.67	23.43	27.15	27.55	21.39	25.32	24.89	28.79	27.76	24.33	24.68	16.58	17.29	17.45	16.99	16.28	18.6	16.05	19.95	18.1	19.07	17.34	20.57
ATXN1L	chr16:71845990-71857333	5.77	6.02	5.83	6.22	7.01	5.49	7.8	6.59	6.91	6.64	5.77	7.07	5.88	6.08	6.86	6.79	6.22	6.52	7.25	7.09	5.93	5.04	6.06	7.01	9.85	9.64	7.66	10.06	9.37	7.8	8.99	8.38	7.98	8.4	6.67	6.74
ATXN2	chr12:111452213-111599676	12.99	11.04	10.82	12.97	10.8	14.81	14.74	18.8	23.02	11.17	17.66	13.03	9.71	12.88	12.3	12.29	10.33	14.95	14.85	12.14	10.78	12.23	11.05	13.18	28.4	38.94	49.88	26.31	21.91	20.23	17.27	15.16	16.67	18.66	18.3	13.72
ATXN2L	chr16:28823047-28837237	20.67	36.61	33.39	29.51	28.84	37.78	31.19	25.87	35.29	29.91	38.39	37.99	26.6	32.32	25.1	27.53	23.46	49.1	27.85	27.25	28.8	22.78	25.73	37.21	58.04	63.47	60.72	58.78	51.84	42.54	51.6	45.98	47.15	52.64	47.55	34.56
ATXN3	chr14:92058551-92106621	4	2.49	3.19	3.13	3.28	2.96	3.73	3.83	2.78	2.69	3.37	2.85	2.82	3.52	3.14	3.04	3.36	2.46	3.49	3.55	2.72	2.85	3.57	2.73	2.57	2.94	3.28	2.72	2.81	3	3.48	3.13	2.68	2.84	3.43	2.55
ATXN3L	chrX:13310651-13320399	0.02	0	0.3	0.22	0.06	0.21	0.08	0	0.16	0.06	0.07	0.01	0.01	0.17	0.06	0	0.01	0.3	0.03	0	0	0.06	0	0.04	0	0.58	1.26	0.24	0.41	0.19	0.03	0.43	0.25	0	0.21	0
ATXN7	chr3:63864556-64003460	6.06	5.31	6.19	7.27	7.08	5.95	6.26	5.75	5.76	6.26	7.98	5.83	4.75	7.69	6.32	7.45	5.93	10.22	7.54	6.84	4.71	5.18	6.83	6.94	24.38	32.57	28.71	29.21	24.41	17.01	25.36	12.72	20.55	16.54	19.14	16.42
ATXN7L1	chr7:105604773-105876585	2.76	2.87	4.13	3.36	2.72	3.24	3.96	3.22	3.13	3.24	3.47	3.62	2.72	3.66	3.46	3.43	3.1	2.58	2.82	3.6	2.86	2.63	3.17	3.22	3.45	3.23	3.23	2.82	2.81	2.95	2.48	2.98	2.13	2.57	3.29	3.55
ATXN7L2	chr1:109483938-109492798	1.33	2	1.94	1.74	1.95	2.87	1.94	1.25	1.97	1.7	2.69	2.66	2.22	3.03	1.71	1.76	1.39	2.96	1.49	1.51	2.79	1.1	1.86	2.04	2.73	2.51	1.81	2.56	2.03	2.25	2.94	2.05	2.36	3.12	2.78	2.37
ATXN7L3	chr17:44191804-44198161	13.44	20.6	17.17	15.42	17.6	15.28	14.89	11.03	14.85	19.01	14.92	20.2	19.69	17.89	16.54	20.05	19.47	20.87	16.14	20.25	19.45	17.39	17.92	20.55	25.17	20.57	15.16	27.8	24.85	21.45	27.58	26.36	29.06	29.1	20.56	25.32
ATXN7L3B	chr12:74537770-74541452	16.38	38.91	37.25	37.25	35.78	31.31	27.68	15.56	31.06	40.92	30.67	42.37	38.44	34.36	36.37	38.73	38.75	37.32	25.53	36.01	40.24	31.03	31.26	45.82	31.12	31.74	26.21	40.89	37.27	31.2	30.06	35.14	37.11	34.17	32.03	30.01
ATXN8OS	chr13:69700592-70139753	0	0	0	0	0.02	0	0	0	0	0	0	0.01	0	0	0	0	0.01	0	0	0	0	0	0	0	0	0	0	0	0	0	0	0	0	0	0	0
AUH	chr9:91213814-91361969	12.37	14.5	17.78	14.16	17.14	14.65	12.97	14.92	14.8	13.37	16.2	17.88	15.23	14.58	16.89	15.31	14.67	16.4	15.77	14.94	18.25	15.14	14.85	17.62	15.22	24.07	21.01	18.16	18.15	16.12	17.14	17.06	18.81	19.96	21.7	24.96
AUNIP	chr1:25819905-25859458	4.31	8.46	8.75	6.95	7.23	6.17	4.64	3.08	5.05	9.42	6.41	6.8	6.32	7.65	5.65	7.48	7.05	7.06	4.01	6.53	7.18	5.73	5.26	6.24	8.85	10.16	6.12	11.32	9.51	7.34	8.74	5.76	10.21	8.05	9.22	11.51
AUP1	chr2:74526647-74557551	65.99	62.61	81.04	55.21	60.59	66.19	57.76	67.86	56.62	56.71	55.6	60.18	65.06	57.19	58.37	60.35	50.57	73.93	57	60.15	80.49	68.35	59.04	68	106.85	125.53	79.57	111.94	92.45	80.89	104.02	105.22	105.07	117.01	111.34	114.05
AURKA	chr20:56369388-56392295	4.38	25.03	21.76	13.42	13.33	16.01	11.35	4.21	11.04	19.76	12.94	13.16	11.15	8.31	7.67	11.08	10.2	9.06	5.54	10.99	10.76	9.39	6.24	10.35	4.72	5.91	3.8	6.38	6.02	4.65	3.67	4.62	6.08	4.28	5.32	5.65
AURKAIP1	chr1:1373729-1375438	75.74	112.2	174.21	70.88	81.23	92.7	75.03	56.19	62.6	86.03	70.66	101.81	81.41	70.8	71.43	64.37	70.16	101.08	67.11	63.66	103.06	74.98	73.26	93.01	67.33	63.88	43.87	85.15	76.68	74.93	85.83	91.12	99.26	90.01	85.12	97.35
AURKAPS1	chr1:220148267-220272501	0.27	0.46	0.38	0.37	0.3	0.54	0.53	0.24	0.34	0.34	0.56	0.16	0.36	0.49	0.27	0.31	0.35	0.34	0.44	0.26	0.43	0.28	0.22	0.28	0.78	1.08	0.85	0.8	0.99	0.48	1	0.46	0.69	0.94	1.29	1.19
AURKB	chr17:8204730-8210626	4.05	23.67	30.05	15.86	17.96	18.53	10.64	3.39	9.64	19.08	12.74	12.58	13.66	8.79	6.74	9.54	8.76	8.27	5.11	9.32	11.15	10.13	7.17	9.49	4.07	1.72	1.3	4.41	4.57	4.68	3.28	4.52	4.06	2.94	4.43	3.77
AURKC	chr19:57231008-57235548	0.62	0.9	0.62	0.96	0.67	1.1	1.3	0.93	0.78	1.26	1.51	1.26	1.92	1.58	0.9	1.69	1.18	1.03	1.26	2.41	2.91	1.67	1.9	1.61	1.66	1.07	1.94	1.44	1.16	1.42	1.16	2.07	1.28	1.69	2.86	2.7
AUTS2	chr7:69598918-70793068	2.89	0.99	1.21	1.75	1.59	2.43	2.2	5.28	3.21	1.79	2.63	1.67	1.33	2.41	2.5	1.57	1.57	2.13	2.44	1.44	1.8	1.22	2.36	2.39	3.74	4.09	3.68	4.23	3.05	3.08	3.28	3.47	2.45	4.2	2.6	2.04
AVEN	chr15:33866226-34065086	14.13	11.87	12.24	9.49	9.75	9.55	12.91	15.45	11.09	10.04	10.31	11.17	11.64	9.47	12.98	9.67	12.31	12.32	14.89	13.02	9.66	19.02	13.94	12.98	14.12	14.42	11.19	12.56	13.44	13.94	11.44	14.54	16.84	16.57	16.63	15.81
AVIL	chr12:57782744-57816069	2.51	0.6	0.89	1.06	1.15	1.44	1.54	2.45	1.36	0.66	1.3	0.81	1	1.14	0.95	0.87	1.05	1.53	0.73	0.7	1.24	0.76	0.98	0.82	2.31	2.7	2.7	2.07	1.12	1.68	3.19	2.15	1.81	2.68	2.51	2.87
AVL9	chr7:32495425-32719168	5.08	8.88	9.6	8.46	10.34	7.69	7.74	4.52	7.1	10.02	9.22	9.18	7.73	9.32	8.37	8.84	8.58	8.28	8.89	8.86	8.51	7.47	7.74	9.26	8.59	9.97	7.68	10	8.4	8.01	10.18	7.88	8.91	8.4	7.2	8.22
AVP	chr20:3082555-3084724	0	0	0	0	0.06	0.05	0	0	0	0	0	0	0	0	0	0	0	0	0	0	0	0	0	0	0	0	0	0	0.06	0.03	0	0	0	0	0	0
AVPI1	chr10:97677423-97687258	34.58	28.26	32.12	20.77	17.68	17.28	15.31	16.43	19.19	20.62	17.48	28.6	23.08	22	17.96	20.25	25.6	26.35	20.04	22.42	22.26	17.89	26.29	25.36	11.32	10.17	7.67	21.39	12.47	19.62	11.18	20.28	17.24	16.8	14.3	25.07
AVPR1A	chr12:63142758-63152810	2.43	0.27	0.05	0.19	0.28	0.16	1.89	4.36	0.25	0.78	0.16	0.25	0.05	0.19	1.52	0.14	0.37	0.17	3.78	0.4	0.05	0.96	0.7	0.18	0.32	0.03	0.15	0	0.02	0.42	0.02	0.06	0.06	0.02	0.05	0.03
AVPR1B	chr1:206109848-206117048	0.01	0	0	0	0	0	0.08	0.03	0	0	0	0	0	0	0.05	0	0.02	0	0	0	0	0	0.01	0	0	0	0	0	0	0	0	0	0	0	0	0
AVPR2	chrX:153902530-153907166	0.2	0.05	0.02	0.11	0.03	0.07	0.15	0.25	0.16	0.08	0.07	0.05	0.04	0.14	0.15	0.04	0.1	0.1	0.13	0.13	0.08	0.05	0.08	0.1	0.46	0.31	0.44	0.09	0.17	0.15	0.4	1.13	0.36	0.18	0.48	0.42
AWAT1	chrX:70234654-70240661	0	0	0	0	0	0	0.01	0	0	0	0.02	0	0.02	0.05	0	0	0	0	0	0.01	0	0	0.03	0	0	0.03	0	0	0	0	0	0	0	0	0	0
AWAT2	chrX:70040541-70049938	0.05	0	0	0	0.01	0	0	0	0	0.01	0	0	0	0	0.01	0	0.02	0.01	0	0.01	0	0	0	0.01	0.03	0.07	0.07	0.02	0.05	0.01	0	0	0.01	0.04	0.01	0.07
AXDND1	chr1:179365719-179575952	0.7	0.01	0.03	0.19	0.04	0.04	0.21	1.53	0.05	0.04	0.21	0.02	0.03	0.07	0.2	0.02	0.15	0.05	0.4	0.1	0.04	0.36	0.31	0.05	0.04	0.04	0.11	0.03	0.03	0.11	0.02	0.04	0.03	0	0.02	0.06
AXIN1	chr16:287439-352676	6.35	11.06	6.45	6.49	6.99	9.09	11.25	7.18	8.56	6.52	8.45	7.48	7.28	7.15	8.4	6.61	5.82	8.39	9.21	7.85	6.17	8.16	8.61	7.86	8.82	7.57	5.24	7.64	7.22	7.76	7.75	9	7.5	7.36	6.37	6.43
AXIN2	chr17:65528564-65561622	3.71	14.29	10.28	12.1	11.17	14.66	8.71	2.94	11.58	9.97	15.82	14.37	12.58	13.76	10.22	12.53	11.12	13.8	10.61	11.64	13.28	10.27	11.77	13.04	8.13	6.68	7.37	7.98	7.89	8.77	7.71	8.07	7.04	7.43	7.15	5.74
AXL	chr19:41219198-41261767	68.57	6.69	4.23	11.67	8.04	8.64	13.89	62.7	16.35	9.12	15.12	7.36	9.7	7.92	10.9	6.81	13.21	7.96	29.48	8.54	6.03	15.32	18.04	8.45	8.47	4.46	7.37	4.86	5.84	10.72	5.02	9.97	3.66	5.51	4.66	2.5
AZGP1	chr7:99966726-99976112	0.18	0	0.03	0.04	0	0.51	0.07	0.43	0.13	0.07	0.22	0.03	0.07	0	0.16	0.61	0.05	0.02	0.1	0.04	0.08	0.72	0.02	0.2	0	0.03	0	0.03	0	0.01	0	0	0	0	0	0.03
AZGP1P1	chr7:99980761-99984237	0	0	0	0	0	0.08	0	0.02	0	0	0	0	0	0	0	0	0	0	0	0	0	0.02	0	0	0	0	0	0	0	0	0	0	0	0	0	0
AZI2	chr3:28322352-28349127	29.82	15.6	17.77	22.24	16.83	15.33	18.96	40.51	22.6	17.21	15.38	15.35	15.75	15.8	19.93	18.07	18.3	16.09	22.57	17.26	13.35	19.9	20.09	14.84	17.73	25.4	23.27	20.88	18.67	18.95	18.18	14.59	17.76	16.76	19.18	21.85
AZIN1	chr8:102826301-102864200	35.62	57.32	75.01	65.7	69.59	44.74	44.17	38.49	50.41	74.51	57.63	69.49	52.59	68.51	58.21	74.88	65.22	87.78	56.45	68.74	67.83	54.54	57.39	72.89	143.12	182.39	157.89	168.73	166.04	118.76	146.58	86.06	194.14	126.31	167.15	167.01
AZIN1-AS1	chr8:102864270-102977876	1.43	0.45	0.58	0.9	0.77	0.62	0.78	1.27	0.61	0.57	0.5	0.84	0.78	0.49	0.48	0.69	0.58	0.91	0.74	0.53	0.24	0.55	0.87	0.82	0.61	0.69	0.55	0.89	0.66	0.91	1.12	0.83	0.94	1.37	1.31	0.71
AZIN2	chr1:33081112-33120531	0.37	0.86	0.7	1.04	0.88	0.81	0.61	0.53	0.7	0.6	1.15	0.94	1.43	1.61	0.91	0.93	1.16	0.77	0.62	1.09	1.04	1.01	0.95	0.95	0.5	0.82	0.25	0.68	0.63	0.63	0.95	0.78	0.47	0.55	0.48	0.85
AZU1	chr19:827830-832017	0.13	0.16	0.27	0.68	0.16	0.51	0.22	0.37	0.77	0.38	0.15	0.48	0.14	0.28	0.17	0.2	0.21	0.23	0.4	0.1	0.25	0.37	0.13	0.17	0.71	0.78	0.4	0.9	1.12	0.45	1.53	0.91	1.09	0.98	1.35	0.75
AZU1	chr19_KI270868v1_alt:6673-10860	0	0	0	0	0	0	0	0	0	0	0	0	0	0	0	0	0	0	0	0	0	0	0	0	0	0	0	0	0	0	0	0	0	0	0	0
B2M	chr15:44711486-44718159	6416.61	1273.59	1948.45	847.06	1224.28	1224	2438.74	6749.8	1822.37	1633.96	1229.02	1338.93	2499.91	1839.51	3517.87	1853.91	2668.88	1681.02	4325.85	2411.82	1872.62	3982.51	2950	1476.09	1509.75	1609.5	1876.04	989.1	1184.53	1964.71	1402.41	1579.01	1671.23	1437.27	2054.85	2495.94
B2M	chr15_KI270849v1_alt:34835-41507	0	0	0	0	0	0	0	0	0	0	0	0	0	0	0	0	0	0	0	0	0	0	0	0	0	0	0	0	0	0	0	0	0	0	0	0
B3GALNT1	chr3:161083882-161105372	3.13	10.45	9.07	11.4	10.09	9.32	8.47	4.13	9.02	10.54	7.55	10.68	10.67	9.28	7.19	9.64	11.22	7.38	5.87	8.75	10.7	7.56	7.11	9.57	4.71	4.37	5.25	5.16	5.59	5.32	4.84	8.21	5.61	5.3	5.71	6.23
B3GALNT2	chr1:235367359-235504481	7.63	13.45	15.41	9.87	10.67	11.26	11.44	7.29	10.35	17.39	11.67	13.07	9.93	13.78	10.6	12.82	10.66	9.12	7.26	9.63	9.47	8.17	8.58	11.34	4.91	5.82	6.95	6.14	7.21	6.76	6.64	6.6	6.25	4.74	5.13	5.19
B3GALT1	chr2:167814773-167941144	0.12	0.01	0.01	0.35	0.06	0.04	0.07	0.12	0.35	0.06	0	0.02	0.01	0	0.05	0.05	0.02	0	0.03	0.01	0.01	0.03	0.07	0.02	0.02	0	0	0.02	0	0.03	0.01	0	0	0	0	0
B3GALT2	chr1:193121957-193254812	0.12	0.31	0.26	1.56	0.18	0.71	0.39	0.22	3.47	0.18	0.58	0.47	0.51	0.39	0.25	0.38	0.27	0.19	0.37	0.17	0.22	0.18	0.37	0.42	0.19	0.34	0.24	0.21	0.12	0.25	0.19	0.66	0.11	0.29	0.19	0.13
B3GALT4	chr6:33277139-33278825	4.76	4.48	4.16	3.31	3.99	2.51	4.05	4.86	3.16	4.98	3.81	4.37	5.84	4.67	5.21	4.33	4.96	5.44	5.44	5.3	4.94	5.18	5.93	6.55	9.18	7.31	4.38	10.34	9.33	7.92	11.78	8.28	11.79	10.93	10.32	9.02
B3GALT4	chr6_GL000251v2_alt:4688620-4690306	0	0	0	0	0	0	0	0	0	0	0	0	0	0	0	0	0	0	0	0	0	0	0	0	0	0	0	0	0	0	0	0	0	0	0	0
B3GALT4	chr6_GL000252v2_alt:4520653-4522339	0	0	0	0	0	0	0	0	0	0	0	0	0	0	0	0	0	0	0	0	0	0	0	0	0	0	0	0	0	0	0	0	0	0	0	0
B3GALT4	chr6_GL000254v2_alt:4713105-4714791	0	0	0	0	0	0	0	0	0	0	0	0	0	0	0	0	0	0	0	0	0	0	0	0	0	0	0	0	0	0	0	0	0	0	0	0
B3GALT4	chr6_GL000255v2_alt:4471559-4473245	0	0	0	0	0	0	0	0	0	0	0	0	0	0	0	0	0	0	0	0	0	0	0	0	0	0	0	0	0	0	0	0	0	0	0	0
B3GALT5	chr21:39612939-39662889	0.5	0.14	0.12	0.13	0.11	0.11	0.35	0.45	0.13	0.06	0.05	0.02	0.14	0.18	0.19	0.04	0.2	0.12	0.12	0.05	0.02	0.15	0.09	0.09	0.14	0.26	0.12	0.29	0.13	0.27	0.23	0.02	0.22	0.21	0.21	0.4
B3GALT5-AS1	chr21:39597147-39612822	1.76	0.42	0.09	0.47	0.33	0.34	1.23	2.69	0.38	0.08	0.07	0.05	0.33	0.11	0.31	0.16	0.69	0.35	0.43	0.14	0.02	0.51	0.67	0.39	0.27	0.03	0.04	0.41	0.16	0.45	0.04	0.08	0.11	0.36	0.17	0.6
B3GALT6	chr1:1232248-1235040	8.55	8.16	6.12	6.63	6.51	7.73	7.31	7.22	7.98	5.85	6.05	6.95	8.23	6.51	7.52	5.77	6.49	7.27	7.08	5.9	8.27	6.33	7.45	7.53	6.3	5.38	5.65	6.02	5.79	6.37	7.44	8.86	6.96	7.18	5.48	5.48
B3GAT1	chr11:134378503-134411918	0.15	0.01	0.01	0.03	0.02	0.32	0.27	0.6	0.4	0.32	0.2	0.12	0.06	0.04	0.07	0.18	0.25	0.18	0.17	0.07	0.04	0.08	0.15	0.01	0	0	0	0.01	0.06	0.05	0	0.03	0.07	0.04	0	0.02
B3GAT2	chr6:70667770-70957085	2.09	0.51	0.69	0.78	0.61	0.97	0.96	1.24	0.88	0.75	0.59	0.6	0.68	0.55	0.96	0.74	1.41	0.79	0.97	0.81	1.01	1.66	0.96	0.84	1.53	1.08	0.63	0.76	0.7	0.88	0.7	0.71	0.95	0.91	0.74	0.61
B3GAT3	chr11:62615295-62622175	17.74	19.72	19.28	13.15	13.64	17.75	15.44	15.75	13	15.92	13.54	18.4	18.42	15.73	14.43	14.8	17.03	21.52	15.65	15.61	23.33	17.54	16.85	21.09	18.01	14.66	11.37	21.53	19.61	17.42	19.55	20.66	20.06	18.47	21.53	22.39
B3GLCT	chr13:31199974-31332274	2.08	1.77	1.29	1.93	1.4	1.59	1.73	1.67	2.02	2.03	2.09	2.42	4.38	3.67	3.28	5.22	4.2	2.42	2.7	4.76	5.37	3.74	3.18	3.87	2.19	1.59	2.79	1.42	2.07	2.19	2.68	2.71	1.9	2.48	2.19	1.8
B3GNT2	chr2:62196126-62224731	28.76	34.93	27.6	25.48	26.43	22.51	21.47	23.04	20.38	22.65	24.8	29.94	30.58	26.81	25.77	25.93	31.39	25.7	23.54	26.24	27.62	24.46	24.17	29.87	19.76	25.18	17.79	25.31	19.84	23.45	26.27	23.34	29.92	24.88	27.53	35.61
B3GNT3	chr19:17795109-17813576	4.02	11.11	15.37	8.9	13.25	13.93	12.65	6.87	11.39	35.41	15.85	46.78	24.84	15.66	32.23	19.51	15.12	26.9	22.1	12.9	9.43	12.85	23.88	51.95	63.66	54.04	17.88	29.09	33.85	31.57	54.31	18.46	32.44	44.48	32.31	36.41
B3GNT4	chr12:122203680-122207537	0.16	0.1	0.04	0.02	0.02	0.04	0.04	0.02	0.07	0.04	0.05	0.05	0.04	0	0.04	0.04	0.03	0.06	0.11	0.04	0.01	0.13	0.12	0.03	0.08	0	0.11	0	0.04	0.04	0.04	0.11	0	0.02	0.1	0
B3GNT5	chr3:183178003-183428269	6.28	19.2	17.1	18.41	18.96	11.77	11.13	6.25	13.96	23.31	19.56	21.12	13.65	16.58	15.42	22.01	19.55	15.2	10.36	16.33	17.39	10.82	12.87	17.09	13.6	24.41	12.1	18.54	22.27	14.75	13.65	8.22	24.69	11.13	18.73	14.99
B3GNT6	chr11:77034340-77041958	0.07	0.01	0.03	0.03	0.03	0.06	0.05	0.02	0.04	0.02	0.06	0.05	0.03	0.1	0.04	0.02	0.02	0.02	0.05	0.01	0.07	0.07	0.06	0.03	0.03	0.06	0.02	0.09	0.03	0.03	0.05	0.06	0.04	0.08	0.05	0.03
B3GNT7	chr2:231395623-231401164	7.35	7.61	2.43	2.17	3.11	5.59	12.09	6.2	13.78	4.16	5.13	4.06	3.04	5.9	9.95	3.48	3.5	10.09	32.99	9.83	2.3	15.91	10.9	5.99	4.64	4.07	5.7	4.64	2.85	7.77	2.32	2.74	3.4	2.69	4.06	3.21
B3GNT8	chr19:41425358-41428730	1.18	1.25	0.66	1.03	1	0.94	1.22	2.05	1.67	0.89	1.39	0.75	1	0.69	0.88	1	0.85	1.76	2.5	0.9	0.92	0.82	1.3	0.98	0.78	0.68	0.88	0.76	0.82	1.47	0.64	1.28	1	0.92	0.67	0.57
B3GNT9	chr16:67110011-67150999	19.9	11.58	7.92	12.61	9	12.47	10.2	21.01	14.23	8.48	9.6	11.37	14.24	8.33	9.88	9.54	9.94	9.46	11.04	8.77	9.75	9.86	12.16	10.78	7.29	4.59	6.97	5.99	6.49	8.26	7.47	8.31	5.82	6.09	5.32	4.59
B3GNTL1	chr17:82943790-83051810	3.04	2.72	3.13	1.92	2.24	2.8	2.53	2.68	1.52	2.38	2.17	1.97	2.15	2.06	1.88	1.65	2.07	1.85	1.73	2.08	2.23	1.83	1.84	1.87	1.11	1.08	0.76	1.45	1.29	1.41	1.38	1.71	1.13	1.41	1.43	1.34
B3GNTL1	chr17_KI270860v1_alt:51110-157631	0	0	0	0	0	0	0	0	0	0	0	0	0	0	0	0	0	0	0	0	0	0	0	0	0	0	0	0	0	0	0	0	0	0	0	0
B4GALNT1	chr12:57618404-57633239	2.73	0.2	0.17	0.2	0.2	0.38	0.47	1.3	0.37	0.83	0.39	0.26	0.44	0.54	0.43	0.4	0.48	0.55	3.2	0.39	0.3	0.7	0.97	0.24	0.27	0.1	0.18	0.07	0.18	0.41	0.14	0.35	0.17	0.1	0.21	0.09
B4GALNT2	chr17:49132459-49169989	4.73	0.27	0.05	0.73	0.51	0.03	7.3	4.43	0.01	0.25	0.08	0.03	0.04	0.1	0.77	0.06	0.05	0.02	0.44	0.07	0.03	0.19	0.17	0.01	0.13	0.11	0	0.06	0.05	0.11	0.14	0.02	0.1	0	0	0.05
B4GALNT3	chr12:460376-561892	5.05	1.47	0.18	1.01	2.45	0.35	12.72	5.18	0.1	0.55	0.91	0.5	0.02	0.19	1.32	0.05	0.31	0.09	0.5	0.06	0.05	0.59	1.05	0.06	0.03	0.06	0.04	0.02	0	0.52	0.07	0.28	0.06	0.02	0.06	0.03
B4GALNT4	chr11:369794-382117	0.25	0.42	0.23	3.58	0.48	1.76	0.87	0.18	2.82	0.24	1.11	1.16	0.3	0.33	0.22	0.23	0.35	0.4	0.27	0.14	0.24	0.12	0.28	0.12	0	0.01	0.01	0.02	0.03	0.14	0.08	0	0.05	0.02	0.04	0.02
B4GALT1	chr9:33110640-33179983	39.41	64.74	42.26	45.69	47.52	53.61	57.85	35.2	49.55	54.08	60.92	62.84	51.7	58.21	60.31	61.79	52.77	87.68	62.66	70.16	46.04	56.02	52.84	74.86	133.14	139.26	111.89	140.7	171.8	97.97	121.91	81.61	120.87	92.56	89.61	80.38
B4GALT1-AS1	chr9:33110640-33179983	1.22	1.28	2.99	1.26	1.54	1.08	0.72	1.33	1.12	0.87	0.77	1.03	1.63	1.01	1	1.23	1.62	1.76	1.42	1.26	1.42	1.23	1.44	1.31	1.29	1.14	0.95	2.61	1.72	1.45	2.1	1.6	2.62	0.85	2.2	2.07
B4GALT2	chr1:43979201-43991171	17.42	13.7	12.2	15.73	13.11	14.53	12.69	15.63	21.41	10	11.87	11.15	13.12	9.54	10.34	8.81	7.77	10.4	18.52	9.05	8.82	13.57	12.32	10.23	11.84	13.18	8.61	10.62	10.14	11.95	11.06	11.06	10.98	10.94	9.91	10.53
B4GALT3	chr1:161171309-161177968	19.43	17.17	13.81	13.44	16.68	15.25	13.82	15.5	16.02	14.18	12.65	16.71	16.15	15.35	16.12	15.36	15.21	23.83	17.3	18.49	15.42	18.52	16.85	18.94	35.01	37.44	24.74	41.25	34.42	28.15	31.71	23.63	39.35	35.39	33.72	36.4
B4GALT4	chr3:119211741-119290666	29.85	26.14	16.87	22.72	19.72	24.86	24.27	26.29	27.63	22.41	28.92	20.49	23.9	24.41	26.39	22.76	22.99	21.29	40.4	24.57	21.62	34.27	28	21.43	20.68	27.15	33.96	24.87	24.12	24.04	22.33	16.84	22.86	17.37	24.04	25.38
B4GALT4-AS1	chr3:119211741-119290666	0.39	0.23	0.24	0.13	0.07	0.28	0.42	0.42	0.14	0.27	0.38	0.17	0.11	0	0.21	0.43	0.47	0.22	0.21	0.04	0.16	0.45	0.33	0.23	0.5	0	0.42	0.2	0.16	0.19	0	0.09	0.3	0.08	0.16	0
B4GALT5	chr20:49632945-49713884	19.65	22.67	14.96	16.1	20.92	14.3	17.75	17.23	19.82	18.52	17.86	18.78	16.06	19.24	21.61	18.47	17.52	18.26	22.84	22.09	16.1	18.64	19.69	22.49	23.09	20.35	16.56	22.15	22.47	19.84	13.14	21.68	20.92	19.09	15.79	17.99
B4GALT6	chr18:31622245-31684723	1.45	2.77	2.76	2.3	1.86	2.37	1.92	1.37	2.05	2.71	2.32	2.19	2.36	2.13	1.88	2.25	1.83	1.35	1.51	1.9	2.25	1.63	1.62	1.73	1.32	1.1	1.17	1.27	1.54	1.15	1.47	2.51	1.15	1.32	1.18	1
B4GALT7	chr5:177600117-177610345	13.85	17.39	14.3	13.95	13.89	14.95	15.75	11.55	14.06	13.25	13.65	15.67	15.34	13.79	17.71	12.45	13.78	16.06	16.77	14.05	14.52	15.78	15.85	14.96	14.49	13.24	9.09	16.23	14.67	15.61	13.92	14.37	18.6	15.57	13.41	16.62
B4GAT1	chr11:66345371-66347690	12	16.38	12.5	11.49	14.3	14.73	11.61	12.92	11.43	13.65	14.29	19.33	19.34	16.31	15.12	15.43	18.72	15.52	13.22	16.03	21.97	13.41	16.79	20.66	10.42	10.47	9.27	11.29	11.65	12.96	12.08	17.06	10.66	12.61	10.11	9.47
B9D1	chr17:19337553-19387219	24.81	5.59	10.42	5.82	4.76	5.23	6.78	21.43	4.31	5.3	4.16	4.61	6.07	5.64	3.93	2.97	8.43	3.42	5.84	4.19	4.38	7.5	10.83	3.55	1.62	1.59	1.7	1.68	2.52	5.8	2.55	2.27	2.55	2.63	1.91	2.92
B9D2	chr19:41354416-41384082	3.48	2.18	4.07	2	2.39	1.73	2.51	2.77	1.43	2.39	2.19	2.27	2.67	2.27	2.62	2.1	2.77	3.06	2.53	2.33	3.34	2.59	2.52	2.31	1.42	2.04	1.15	2.07	2.52	2.38	2.49	3.22	3.1	3.33	4.09	3.31
BAALC	chr8:103132962-103230305	0.82	1.4	3.12	2.9	1.82	1.82	1.2	1.2	0.72	2.11	1.31	1.52	1.07	1.02	1.34	0.96	1.07	1.02	1.59	1.65	1.66	0.69	1.07	1.21	2.95	1.67	1.61	2.16	3.45	1.63	4.18	5.57	3.55	3.3	4.18	4.39
BAALC-AS1	chr8:103132962-103230305	0.11	0.26	0.05	0.29	0.22	0.22	0.14	0.15	0.39	0.07	0.25	0.14	0.11	0.57	0.28	0.28	0.26	0.14	0.07	0.19	0.21	0.17	0.11	0.53	0.32	0.27	0.55	0.52	0.15	0.24	0.34	0.11	0.15	0.2	0.21	0.13
BAALC-AS2	chr8:103132962-103230305	0	0.2	0.65	0.23	0.32	0.2	0.2	0	0.16	0.13	0.15	0.2	0.07	0.23	0	0.19	0.23	0.13	0	0.25	0.25	0.23	0.26	0.14	0.12	0	0.16	0	0.09	0.09	0.43	0.81	0.18	0.53	0.57	0.11
BAAT	chr9:101360416-101385005	0.01	0.01	0	0.01	0	0.51	0.01	0	0.04	0.19	0.21	0.02	0.04	0.01	0.01	0.2	0.01	0	0.01	0.01	0.04	0.14	0.01	0.04	0	0	0.03	0.01	0.02	0.01	0	0	0.01	0.01	0	0
BAAT	chr9_KI270823v1_alt:421208-432256	0	0	0	0	0	0	0	0	0	0	0	0	0	0	0	0	0	0	0	0	0	0	0	0	0	0	0	0	0	0	0	0	0	0	0	0
BABAM1	chr19:17267375-17279353	39.58	61.74	82.16	50.79	51.1	43.84	40.11	37.75	47.18	57.84	42.86	57.35	54.14	52.34	51.76	53.44	51.09	59.71	42.44	53.64	58.39	53.96	48.8	56.43	45.64	45.64	30.66	55	52.35	47.94	47.84	48.64	65.65	53.56	63.2	74.06
BACE1	chr11:117232624-117316256	22.62	6.49	4.51	7.33	6.11	7.21	8.57	20.26	8.36	6.7	6.47	7.05	7.58	6.5	7.43	7.73	8.36	5.95	9.87	7.28	6.15	7.72	8.63	6.95	5.81	5.21	6.44	4.91	5.52	6.08	5.38	7.18	3.4	5.08	4.07	3.46
BACE1-AS	chr11:117232624-117316256	0.99	1.16	1.04	1.19	1.2	1.61	0.83	1	0.7	0.67	1.03	1.23	0.93	1.59	0.86	0.93	1.11	0.74	0.81	0.86	1.39	0.74	1.36	1.65	1.03	0.83	0.77	1.73	1.62	1.33	1.42	0.95	0.99	1.37	1.32	0.37
BACE2	chr21:41167800-41282534	6.84	11.33	9.05	7.6	8.18	6.51	12.12	5.62	7.43	10.35	7.32	8.17	7.66	8.24	10.05	7.46	8.65	9.44	9.73	7.52	6.25	9.74	5.77	7.78	8.97	9.01	6.29	9.71	8.89	7.91	11.1	4.97	9.6	10.28	8.25	10.2
BACH1	chr21:29298794-29361896	10.8	11.71	10.3	11.28	15.53	9.41	9.14	11.15	10.75	12.7	15.07	12.06	13.4	13.06	13.04	16.12	13.22	12.24	19.95	15.66	10.86	14.13	16.84	13.83	13	14.12	12.56	10.71	13.48	15.05	13.13	16.03	13.78	13.46	13.74	12.82
BACH1-IT2	chr21:29372500-29373980	0	0	0.05	0.04	0.16	0.03	0.12	0.1	0.04	0.03	0.04	0.02	0.06	0	0	0	0.04	0	0.06	0.07	0	0.04	0.13	0	0	0.12	0	0	0.09	0.09	0.04	0	0	0.09	0.09	0.11
BACH2	chr6:89926527-90296908	0.32	0.23	0.14	0.46	0.29	0.43	0.34	0.24	0.67	0.26	0.87	0.27	0.36	0.32	0.36	0.43	0.39	0.39	0.61	0.39	0.34	0.27	0.5	0.41	0.4	0.27	0.35	0.34	0.38	0.35	0.29	0.57	0.31	0.42	0.3	0.19
BAD	chr11:64269827-64289500	47.37	58.21	79.12	33.2	43.39	42.17	40.43	40.76	40.31	47.71	40.71	49.76	51.6	42.98	48.3	46.7	52.5	66.15	46.29	46.91	63.36	49.81	47	56.71	53.1	50.58	27.44	62.41	54.29	53.05	61.11	51.93	79.35	60.53	67.92	92.72
BAG1	chr9:33252470-33264761	15.42	18.51	28.76	16.12	16.24	12.19	14.7	16.46	12.56	15.8	12.72	16.66	15.52	15.1	14.96	16.55	16.11	15.15	12.13	12.97	16.47	13.44	14.96	15.85	11.91	10.72	10.63	12.12	10.66	12.91	12.07	13.69	14.69	12.86	14.27	16.69
BAG2	chr6:57172305-57185214	14.14	29.9	30.89	30.38	23.73	22.27	17.26	16.58	25.76	29.59	20.8	25.52	28.65	27.63	22.77	28.41	26.68	17.64	16.64	26	32.09	22.47	18.19	22.83	8.25	9.75	15.05	9.64	11.96	12.01	9.21	12.23	11.65	11.48	12.03	12.2
BAG3	chr10:119651369-119677817	28.36	27.58	17.87	17.67	19.05	21.11	18.29	26.17	24.84	19	21.95	24.65	19.43	17.62	18.45	21.26	16.91	33.68	23.7	18.69	25.83	23.81	19.78	32.12	38.97	38.45	33.23	39.38	38.96	30.57	26.47	30.32	31.86	27.53	30.08	20.82
BAG4	chr8:38163320-38213301	6.13	5.31	6.61	5.35	6.04	5.2	6.26	9.06	7.01	7.03	7.36	6.86	6.78	6.62	5.61	7.13	7.51	6.4	6.32	6.92	7.93	6.96	6.71	7.27	6.26	7.26	8.28	6.8	6.89	6.52	6.92	8.12	6	6.96	6.62	6.74
BAG5	chr14:103556543-103562814	8.95	8.96	7.78	8.07	8.83	7.05	8.13	9.1	9.92	10.39	8.52	10.89	9.28	9.86	10.86	11.21	10	10.79	11.02	11.09	9.8	9.87	8.89	9.28	12.22	14.02	15.33	12.16	14.3	10.94	13.75	11.66	13.53	14.66	13.48	14.05
BAG6	chr6:31639027-31658210	39.26	47.93	36.93	37.7	41.45	34.56	35.55	40.75	44.97	39.27	33.79	45.33	38.08	34.56	33.25	39.72	35.25	57.35	36.84	38.94	43.59	37.8	36.07	49.36	70.83	70.61	52.55	68.11	73	56.88	56.87	61.52	65.57	64.83	51.91	47.74
BAG6	chr6_GL000251v2_alt:3116309-3135499	0	0	0	0	0	0	0	0	0	0	0	0	0	0	0	0	0	0	0	0	0	0	0	0	0	0	0	0	0	0	0	0	0	0	0	0
BAG6	chr6_GL000252v2_alt:2886790-2905981	0	0	0	0	0	0	0	0	0	0	0	0	0	0	0	0	0	0	0	0	0	0	0	0	0	0	0	0	0	0	0	0	0	0	0	0
BAG6	chr6_GL000253v2_alt:2944067-2963256	0	0	0	0	0	0	0	0	0	0	0	0	0	0	0	0	0	0	0	0	0	0	0	0	0	0	0	0	0	0	0	0	0	0	0	0
BAG6	chr6_GL000254v2_alt:2980906-3000082	0	0	0	0	0	0	0	0	0	0	0	0	0	0	0	0	0	0	0	0	0	0	0	0	0	0	0	0	0	0	0	0	0	0	0	0
BAG6	chr6_GL000255v2_alt:2894840-2914028	0	0	0	0	0	0	0	0	0	0	0	0	0	0	0	0	0	0	0	0	0	0	0	0	0	0	0	0	0	0	0	0	0	0	0	0
BAG6	chr6_GL000256v2_alt:2938303-2957487	0	0	0	0	0	0	0	0	0	0	0	0	0	0	0	0	0	0	0	0	0	0	0	0	0	0	0	0	0	0	0	0	0	0	0	0
BAGE,BAGE3,BAGE4,BAGE5	chr21:10413519-10491615	0.07	0.46	1.37	0.13	0.63	0.13	0.41	0.05	0.2	0.15	1.18	0.66	0.12	0.04	0.03	1.21	0.54	0.84	0.22	0.15	0.32	0.09	0.59	2.49	0.55	0.42	0.06	2.18	1.04	0.38	1.96	0.6	0.84	1.74	0	1.94
BAHCC1	chr17:81399720-81466332	1.03	1.26	0.96	1.67	0.99	1.76	1.19	0.93	1.66	0.92	1.16	1.66	1.38	1.33	1.1	0.99	1.01	1.24	0.9	0.98	0.86	0.69	1.08	1.17	1.05	0.57	0.7	0.7	0.86	0.83	0.86	1.06	0.51	0.71	0.6	0.38
BAHD1	chr15:40439720-40468242	5.08	9.82	9.43	7.88	8.57	8.54	7.8	5.67	8.67	8.47	7.97	10.18	8.81	8.96	8.91	7.37	8.74	9.73	7.55	7.91	8.67	7.59	8.64	10.4	8.92	7.43	8.41	8.94	9.79	9	8.69	9.26	9.75	9.96	8.2	6.25
BAIAP2	chr17:81035146-81183164	8.01	17.58	13	12.14	15.36	13.18	10.41	8.5	10.73	16.57	14.32	21.57	13.69	15.65	10.05	15.33	14.88	19.16	11.24	12.17	14.67	11.72	15.33	19.77	22.23	20.1	18.92	23.03	19.59	17.07	24.2	22.67	22.16	18.84	10.39	11.79
BAIAP2-AS1	chr17:81029132-81034719	1.69	2.92	2.74	4.01	2.28	3.29	2.7	1.95	3.42	3.08	2.81	4.63	4.68	3.78	3.93	3.75	3.69	3.99	3.35	4.19	3.91	3.19	3.67	3.74	4.19	3.26	3.25	3.01	3.93	3.2	3.63	4.4	2.88	3.57	2.46	2.36
BAIAP2L1	chr7:98281666-98401115	5.27	12.82	6	7.63	8.3	12.68	16.24	3.59	16.31	6.83	11.98	5.8	5.41	9.97	12.09	6.35	4.53	9.83	14.81	11.3	6.02	17.27	8.46	7.1	10.2	11.31	12.66	9.9	12	9.61	7.74	8.31	9.61	8.97	8.57	9.82
BAIAP2L2	chr22:38084888-38110669	8.03	0.99	0.53	0.48	1.65	0.62	7.16	9.65	0.8	0.89	0.59	0.7	0.29	0.52	1.3	0.29	0.99	0.72	1.71	0.45	0.34	1	1.95	0.41	0.67	0.27	0.34	0.5	0.39	0.99	0.48	0.35	0.44	0.33	0.31	0.46
BAIAP3	chr16:1333604-1351872	0.36	0.45	0.46	0.49	0.62	0.58	0.78	0.4	0.23	0.25	0.93	0.66	0.49	0.61	0.44	0.46	0.4	1.13	0.58	0.3	0.76	0.39	0.77	0.69	1.41	1.13	0.88	1.11	1.22	0.98	1.41	2	1.43	1.29	1.48	0.87
BAK1	chr6:33572545-33580293	11.16	12.67	10.73	9.74	9.86	6.54	8.95	8.46	7.05	9.81	6.57	11.59	11.35	8.84	9.28	9.26	8.86	9.43	8.96	10.61	9.1	9.49	10.24	9.37	4.87	3.99	4.86	5.75	7.32	6.85	7.06	8.35	6.65	6.52	5.97	6.73
BAMBI	chr10:28677494-28682939	15.06	60.68	51.98	65.3	73.59	69.41	28.56	27.64	45.98	46.45	64.15	54.58	73.81	46.47	39.35	46.65	43.31	41.43	41.07	36.57	46.09	37.41	34.89	35.36	17.14	10.34	17.91	15.58	18.07	22.71	19.12	26.01	12.71	23.72	15.84	13.88
BANCR	chr9:69296680-69307056	0	0.04	0.11	0	0	0.08	0	0	0.05	0	0	0	0	0	0	0	0	0.04	0.08	0.03	0	0	0.04	0	0	0	0	0	0	0	0.05	0	0.05	0	0	0
BANF1	chr11:65996544-66004146	82.42	89.16	142.71	72.57	76.63	70.42	70.08	73.94	63.99	69.52	51.32	65.02	76.27	60.21	59.18	61.16	65.69	64.09	50.31	66.31	87.81	73.97	63.07	59.82	69.63	65.65	62.46	66.79	62.56	66.42	61.37	68.91	77.48	68.36	74.09	73.66
BANF2	chr20:17693674-17735872	0	0	0	0.18	0	0.12	0	0	0	0	0	0	0	0	0	0	0.14	0	0	0	0	0	0	0	0.21	0	0	0	0	0	0	0	0.16	0	0	0.08
BANK1	chr4:101790606-102074812	1.16	0.67	0.71	0.86	1.18	1	1.1	1.9	0.77	0.77	0.88	0.76	0.64	0.8	0.64	0.83	0.66	0.61	1.3	0.54	0.89	1.19	0.85	1.06	0.45	0.78	0.6	0.27	0.22	0.51	0.34	0.52	0.45	0.51	0.78	0.52
BANP	chr16:87951431-88077318	4.63	8.31	7.95	7.48	7.86	7.87	6.15	4.2	8.25	7.6	7.61	8.46	6.7	8.41	6.04	7.62	6.19	11.12	5.38	7.53	8.67	6.08	6.44	9.69	16.45	19.64	15.39	19.04	15.42	12.81	18.27	14.03	17.54	18.22	14.59	15.91
BAP1	chr3:52401003-52410105	13.79	20.77	17.37	15.84	18.2	16.53	14.31	13.33	15.47	18.68	15.61	19.85	19.08	17.34	16.88	18.12	17.37	19.57	16.34	17.93	20.03	15.33	17.27	19.86	20.8	17.17	12.03	19.55	20.77	17.88	21.27	20.82	21.83	21.45	16.34	17.61
BARD1	chr2:214725645-214809711	1.24	2.76	2.93	2.97	2.7	3.52	2.24	0.92	1.79	2.79	3.68	2.02	2.19	2.46	2.06	2.33	2.15	1.36	1.86	2.08	2.15	2	1.97	2	0.98	1.04	0.85	1	1.26	1.26	1.18	1.11	1.17	0.95	1.01	1.11
BARHL1	chr9:132582605-132590253	0	0	0	0	0	0	0.16	0	0.07	0.03	0.04	0	0	0	0	0	0.01	0.01	0	0	0	0	0	0	0	0	0	0.02	0.02	0	0.01	0	0	0	0	0
BARHL2	chr1:90712021-90717237	0	0	0	0	0	0.01	0.03	0	0.39	0	0	0	0	0.03	0	0	0	0	0	0	0	0.02	0	0	0.03	0	0	0	0.02	0	0	0	0	0	0	0
BARX1	chr9:93951626-93955326	0.23	0	0.02	0.02	0	0.09	0	0.06	0.07	0.06	0.18	0.07	0.03	0.05	0	0	0.01	0.23	0.17	0	0.01	0.05	0.06	0.06	0	0	0	0	0	0.01	0	0	0	0	0	0
BARX2	chr11:129375985-129452279	0.47	6.72	6.11	3.61	5.41	6.7	3.54	1	4.51	7.96	7.77	12.65	11.63	8	7.74	10.63	6.96	8.04	4.48	6.7	8.62	5.95	8.35	9.13	3.12	2.31	3.79	3.79	2.79	4.98	2.47	3.1	2.15	1.98	2.4	2.08
BASP1	chr5:17130027-17276845	349.31	115	109.41	121.14	134.88	107.3	129.44	435.3	144.41	94.98	183.03	105.54	116.1	115.82	142.79	117.39	113.23	184.78	222.87	138.48	101.49	139.37	164.23	124.27	190.89	142.92	162.82	200.3	145.81	159.82	109.57	133.24	147.51	146.18	137.67	119.21
BASP1P1	chr13:22897029-22898181	0.63	0.04	1.31	0.34	0.78	0.48	0.9	0.15	0	0.38	0.79	0.06	0.06	0.52	0.74	0.21	0.44	0.06	0.36	0.15	0.02	0.05	1.09	0.15	0.07	0	0	0	0	0.59	0	0.06	0	0	0	0
BATF	chr14:75522440-75546991	2.24	3.51	5.83	2.66	1.86	3.53	2.34	2.62	2.82	4.32	2.61	7.9	8.95	4.38	5.73	7.47	5.24	6.76	4.74	6.73	7.12	6.04	5.63	4.74	3.83	2.16	3.55	2.33	2.72	3.93	4.3	3.74	3.98	5.38	5.34	5.92
BATF2	chr11:64987944-64997045	1.98	1.12	0.84	0.77	0.89	0.9	0.9	1.62	0.98	1.76	0.64	2.1	2.93	1.67	2.43	1.75	2.38	2.36	2.32	1.87	2.81	2.4	1.98	2.24	1.59	1.1	1.53	1.09	1.85	1.88	1.13	2.75	1.55	2.03	1.51	1.97
BATF3	chr1:212686416-212699985	3.08	5.64	8.12	5.18	4.87	5.09	3.41	1.86	4.17	2.48	4.67	3.65	6.06	3.98	2.85	3.23	3.05	2.93	3.98	3.19	2.77	4.23	4.95	2.84	3.67	1.6	2.14	2.81	3.39	2.86	2.97	5.81	3.54	3.61	3.44	3.74
BAX	chr19:48954859-48961798	28.29	47.88	66.11	31	36.51	43.3	32.55	22.5	31.63	36.29	34.31	38.32	44.12	36.79	37.57	31.43	34.89	33.48	36.21	34.3	44.71	37.64	37.58	34.2	32.75	32.13	24.66	36.75	37.81	35.33	33.07	41.75	34.99	42.46	32.5	40.83
BAZ1A	chr14:34752730-34875647	15.43	11.18	9.49	10.77	9.74	12.24	13.91	16.43	13.75	11	14	9.38	8.57	10.59	12.66	13.2	10.16	8.61	14.06	12.21	8.97	13.88	10.85	9.11	12.52	12.74	15.31	10.27	12.21	11.1	9.35	9.99	12.39	8.81	8.63	9.53
BAZ1B	chr7:73440397-73522285	13.17	18.92	13.98	18.56	14.85	18.56	17.31	14.9	21.93	18.79	18.35	16.56	14.71	15.18	15.58	18.48	16.05	14.57	16.17	16.78	15.3	15	14.9	18.57	21.57	23.4	24.29	19.7	20.2	16.89	15.95	16.62	15.37	14.87	13.52	11.85
BAZ2A	chr12:56521824-56636379	10.77	15.2	14.85	14.63	17.52	15.5	15.74	11.46	15.54	15.87	18.28	16.7	13.36	18.34	14.47	16.68	15.31	16.98	14.86	15.3	14.15	12.04	15.33	18.96	29.11	27.27	23.89	27.97	27.25	21.86	23.81	21.58	19.67	22.16	18.22	17.43
BAZ2B	chr2:159318978-159618042	6.49	4.24	4.61	7.08	4.11	4.96	6.2	8.79	7.18	4.24	6.39	4.8	4.31	5.63	7.05	6.81	5.48	6.67	7.27	7.16	4.51	5.41	6.22	5.69	17.48	26	25.79	18.49	18.05	12.73	14.75	9.85	13.83	11.85	11.71	14.76
BAZ2B	chr2:159693195-159712435	0.59	0.59	0.94	0.44	0.63	0.3	0.43	0.3	0.54	0.24	0.34	0.28	0.24	0.25	0.55	0.27	0.24	0.39	0.36	0.3	0.66	0.31	0.29	0.48	0.76	0.46	0.63	0.58	0.57	0.38	0.45	0.44	0.51	0.82	0.78	0.61
BBC3	chr19:47220821-47232766	1.47	3.49	2.03	2.43	2.86	3.09	2.75	1.76	2.15	1.98	2.54	3.16	3.77	3.02	3.23	2.24	1.73	3.7	3.33	2.64	2.83	2.09	3.07	3.13	4.3	4.18	2.69	5.3	5.06	4.55	5.65	6.99	5.49	6.13	4.02	6.85
BBIP1	chr10:110871794-110919366	27.12	18.7	30.57	22.88	21.53	23.49	20.12	24.09	18.37	24.91	23.68	20.99	20.87	22.06	20.41	25.27	22.94	24.13	20.68	22.02	28.39	23.3	21.77	20.23	19.87	32.39	28.66	23.74	26.74	25.51	30.4	28.64	32.21	31.79	27.87	37.13
BBOX1	chr11:27040961-27220113	0.04	0.15	0.22	0.22	0.28	0.3	0.12	0.08	0.07	0.15	0.29	0.04	0.09	0.23	0.17	0.3	0.15	0.78	0.08	0.4	0.12	0.19	0.19	0.37	2.38	2.02	6.74	4.24	2.39	1.33	2.32	0.87	5.19	4.05	6.16	2.25
BBOX1-AS1	chr11:27040961-27220113	0.75	1.52	4.26	2.14	3.01	2.37	2.08	0.94	1.21	1.75	1.9	2.56	4.15	3.25	1.61	2.6	2.37	3.55	2.47	2.48	2.98	2.19	2.83	2.56	4.29	2.42	2.54	3.55	3.76	3.53	6.38	3.78	4.9	4.82	5.71	7.13
BBS1	chr11:66510647-66533613	9.57	6.23	6.14	6.65	7.29	6.52	7.54	10.46	7.14	6.65	6.99	7.79	7.4	7.45	6.18	6.43	6.99	7.21	5.8	6.15	7.36	5.89	7.96	8	7.14	6.68	7.76	6.96	6.06	6.53	5.41	6.86	5.7	6.18	5.3	4.92
BBS10	chr12:76344485-76348442	6.06	4.27	3.84	5.42	5.11	3.85	4.82	9.14	5.79	4.96	4.71	4.89	5.27	5.15	5.31	5.37	5.81	4.51	5.54	5.31	5.12	5.56	5.77	4.84	4.51	6.69	5.76	5.15	3.93	4.76	5.16	5.04	4.75	4.96	5.71	5.76
BBS12	chr4:122732701-122744943	1.82	1.61	1.61	2.11	1.97	1.51	2.03	2.13	1.97	1.51	1.25	2.18	1.67	1.77	1.85	1.59	1.79	1.23	1.28	1.8	1.85	1.63	1.73	1.45	0.99	0.89	1.18	0.96	0.94	1.26	1	0.95	1.09	1.12	1.27	1.35
BBS2	chr16:56484346-56520096	17.34	10.82	9.81	8.72	11.42	10.25	11.24	14.95	9.14	10.32	10.34	11.47	9.9	12.95	12.41	10.7	12.93	11.15	12.09	10.98	11.7	10.63	13.95	9.43	9.46	8.98	9.53	7.83	9.86	10.08	10.5	8.23	9.2	9.53	10.58	10.88
BBS4	chr15:72686178-72738476	7.01	5.42	5.64	6.19	6.04	5.83	5.19	7.63	6.14	5.54	5.59	6	6.94	5.63	5.83	5.66	6.46	4.99	6.04	5.83	6.07	5.83	6.43	4.82	4.62	5.09	6.23	4.69	4.43	4.7	4.54	4.67	6.42	5.5	5.15	6.74
BBS5	chr2:169479495-169506655	10.4	5.43	7.23	7.58	7.63	7.81	9.23	5.88	5.11	4.96	8.36	6.02	5.23	8.01	5.21	5.83	5.57	7.19	7	4.95	5.05	4.86	7.25	5.52	9.27	5.9	5.53	9.76	9.65	8.1	10.47	7.76	7.75	9.53	9.5	7.86
BBS7	chr4:121824328-121870497	7.58	3.24	4.5	4.37	3.92	3.79	3.87	7.81	4.27	3.85	3.73	2.79	3.27	3.89	3.89	3.82	3.94	2.8	4.75	3.54	3.03	4.48	3.97	2.56	2.49	3.04	2.94	2.62	2.49	3.01	2.84	2.59	2.41	2.23	3.23	3.2
BBS9	chr7:33129539-33606068	2.85	2.13	1.48	2.78	2.7	2.5	2.48	3.02	2.31	2.44	2.19	2.16	2.63	2.52	2.81	2.75	2.81	1.94	2.76	2.39	2.56	2.82	2.72	2.39	1.99	2.27	2.44	1.81	2.08	2.08	1.9	2.58	2	1.95	2.02	1.6
BBX	chr3:107522935-107811329	7.86	15.12	12.92	16.93	16.62	14.64	14.44	9.11	15.6	18.79	19.37	17.24	13.87	16.76	16.98	19.95	18.16	14.42	15.7	17.54	16.06	13.67	15.98	18.9	17.99	25.88	21.19	21.35	21.53	17.38	16.56	14.6	14.58	14.79	15.2	15.9
BCAM	chr19:44809058-44821421	32.72	175.09	98.68	104.87	118.93	97.14	96.42	40.71	118.27	69.89	111.02	159.01	94.45	111.98	76.36	84.78	103.59	109.74	49.6	71.05	143.95	54.55	79.04	226.31	73.7	58.84	42.83	90.54	59.58	72.46	49.82	109.89	68.44	68.64	42.29	26.64
BCAN	chr1:156641947-156659532	0.06	0.09	0.14	0.01	0.09	0.1	0.1	0.24	0.05	0.16	0.26	0.2	0.04	0.07	0.09	0.24	0.12	0.26	0.17	0.18	0.1	0.07	0.16	0.08	0.12	0.03	0	0.05	0.17	0.09	0.18	0.24	0.1	0.07	0.1	0.02
BCAP29	chr7:107579976-107623317	11.79	7.16	8.06	8.96	7.21	7.29	7.32	14.02	11.06	7.71	7.49	7.28	7.48	6.79	9.42	9.21	7.95	9.8	10.61	10.34	6.9	11.6	8.5	7.28	15.06	16.31	20.79	13.39	13.76	12.67	13.63	9.22	16.33	12.11	17.19	15.54
BCAP31	chrX:153700491-153724746	118.09	116.94	112.57	81.66	101.5	83.76	94.03	120.25	83.15	103.16	85.23	101.48	88.68	93.76	99.32	92.86	90.44	109.76	108.83	91.57	111.18	112.55	95.32	104.9	89.86	83.33	67.77	96.09	88.57	94.73	82.42	99.48	111.64	89.41	96.56	96.99
BCAR1	chr16:75229029-75268053	26.63	34.18	26.45	25.09	26.11	28.51	22.74	29.81	30.02	27.53	30.34	27.8	25.25	23.68	24.15	27.05	23.24	38.17	29.4	21.2	32.23	21.24	31.31	39.85	61.38	54.37	43.33	59.98	55.03	42.56	51.29	56.16	52.28	52.74	41.14	37.47
BCAR3	chr1:93561740-93847150	5.23	14.33	12.71	10.84	10.7	13.47	14.36	3.11	11.97	16.9	15.38	15.32	16.93	15.13	14.73	20.84	15.04	24.53	15.25	20.92	17.56	18.38	15.17	21.34	37.73	47.12	46.58	36.6	51.88	30.93	42.89	33.7	55.29	47.83	35.76	37.64
BCAR4	chr16:11819834-11828832	9.14	34.88	80.13	29.75	23.59	13.6	20.45	4.14	66.95	23.68	17.02	15.2	26.51	29.62	52.01	35.66	13.36	75.7	46.41	92.38	26.14	79.29	34.81	34.52	188.75	265.99	330.66	206.94	214.61	160.07	154.16	107.77	173.6	219.53	428.57	340.23
BCAS1	chr20:53943539-54070765	2.3	0.38	0.14	0.48	1.5	0.15	2.38	1.74	0.19	0.2	0.27	0.27	0.3	0.47	0.55	0.29	0.44	0.26	0.42	0.09	0.24	0.23	0.15	0.13	0.37	0.05	0.32	0.09	0.17	0.24	0.21	0.13	0.19	0.4	0.23	0.1
BCAS2	chr1:114567559-114581644	35.05	30.3	46.87	30.07	28.59	27.36	26.06	38.62	31.29	33.11	26.8	25.43	25.94	21.08	29.31	28.38	28.69	23.11	25.45	27.06	28.04	31.27	25.83	22.9	21.12	23.77	30.85	22.29	21.98	24.44	19.12	19.52	25.76	22.6	28.99	32.62
BCAS3	chr17:60677810-61392838	6.74	4.59	3.66	4.05	4.61	3.92	4.35	6.39	3.82	4.42	3.48	4.79	4.6	4.45	4.37	4.46	4.86	5.08	4.78	4.44	5.04	5.31	4.88	5.83	4.41	4.05	4.69	4.41	5.32	4.16	4.39	6.98	4.79	4.21	4.18	3.47
BCAS4	chr20:50794893-50877177	11.07	7.67	13.05	6.19	7.27	2.9	3.15	9.78	4.4	5.66	3.53	5.29	4.04	6.14	3.32	4.8	5.28	4.72	3.19	3.46	4.98	4.17	5.27	4.92	4.23	4.05	1.58	5.41	4.52	5.41	6.01	3.91	7.6	6.81	5.99	8.18
BCAT1	chr12:24810023-24949459	18.74	16.39	16.53	25.58	23.83	15.81	13.74	13.61	19.36	17.94	23.73	14.79	15.24	15.45	12.76	13.9	12.47	10.9	18.79	11.58	15.12	12.93	15.03	12.71	4.6	4.67	3.76	4.43	4.78	9.48	5.07	8.01	4.04	5.24	4.97	5.17
BCAT2	chr19:48795061-48811063	12.55	24.98	19.12	15.5	16.54	14.93	13.11	11.64	8.56	13.02	11.99	14.55	12.59	12.45	11.02	12.27	12.8	16.37	9.49	13.83	21.62	12.18	14.2	20.1	29.64	23.65	16.14	24.39	21.8	21.18	31.66	27.72	29.29	29.93	25.65	14.88
BCCIP	chr10:125823534-125881315	35.6	33.9	45.67	40.8	31.72	32.82	30.8	31.34	31.36	35	28.18	27.96	30.55	27.58	31.72	35.71	31.39	25.44	27.24	33.68	30.9	33.86	24.78	23.9	28.36	40.25	29.98	28.65	28.12	26.37	23.56	25.24	34.42	30.48	32.48	42.27
BCDIN3D	chr12:49828542-49843129	2.3	2.19	2.49	1.52	2	1.94	1.91	2.32	1.77	2.18	1.54	2.1	1.87	1.96	1.71	1.73	2.3	1.73	1.38	1.8	2.25	2.21	1.75	2.17	2.08	2.32	1.88	2.07	1.91	1.96	2.23	1.95	2.55	2.2	2.92	3.54
BCDIN3D-AS1	chr12:49828542-49843129	0.39	0.22	0.65	0.41	0.36	0.43	0.61	0.62	0.41	0.31	0.4	0.38	0.17	0.33	0.27	0.23	0.32	0.25	0.34	0.3	0.21	0.21	0.4	0.27	0.43	0.47	0.61	0.45	0.26	0.45	0.64	0.15	0.22	0.38	0.45	0.43
BCHE	chr3:165772903-165837465	0.52	0.16	0.08	2.04	0.06	0.57	0.83	0.3	10.11	0.16	0.28	0.09	0.67	0.01	0.15	0.18	0.07	0.02	0.71	0.06	0.03	0.14	0.33	0.18	0.07	0	0	0.01	0	0.16	0.02	0	0.01	0	0.01	0
BCKDHA	chr19:41397788-41425005	17.07	14.19	14.22	13.38	14.45	13.25	11.93	20.59	14.18	14.43	12.13	16.21	15.95	12.56	13.24	14.12	15.65	18.93	15.58	15.67	16.78	16.77	14.45	16.42	24.73	23.34	18.33	24.33	21.28	19.91	21.39	13.75	26.74	17.34	21.59	23.9
BCKDHB	chr6:80106626-80346270	5.71	7.54	8.93	6.92	8.3	5.91	13.11	6.43	3.97	8.94	7.14	9.98	7.76	8.28	9.15	7.95	8.32	8.5	5.54	7.25	8.69	7.35	6.44	7.14	5.58	8.44	4.76	13.04	8.81	6.59	5.89	4.28	11.34	9.5	8.99	12.68
BCKDK	chr16:31108293-31112791	17.88	20.52	14.05	13.61	17.03	16.1	15.22	20.36	16.59	17.39	15.16	19.84	17.78	11.73	16.55	13.88	14.16	19.84	15.63	15.13	17.88	13.19	14.45	17.64	15.74	16.45	13.13	18.39	19.51	15.2	15.62	18.65	17.37	15.98	14.33	11.02
BCL10	chr1:85265775-85278088	7.32	5.84	5.85	4.98	6.09	4.51	5.8	5.84	5.06	5.57	5.36	6.05	5.39	5.65	5.51	5.32	6.11	5.43	6.44	5.88	5.35	5.17	5.75	5.37	4.47	5.29	4.93	5.79	5.26	5.07	5.52	6.68	5.39	6.13	5.67	5.94
BCL11A	chr2:60451166-60553498	0.2	1.21	1.52	2.91	1.26	2.39	1.08	0.77	3.34	1.26	1.33	2.26	1.55	0.59	1.17	1.02	1.16	1.6	0.8	0.95	0.86	0.89	0.68	0.65	0.11	0.08	0.43	0.14	0.16	0.43	0.13	0.2	0.05	0.2	0.07	0.08
BCL11B	chr14:99169287-99271713	0.19	0.06	0.05	0.23	0.08	0.36	0.2	0.33	0.53	0.18	0.19	0.09	0.13	0.06	0.16	0.14	0.17	0.1	0.14	0.09	0.06	0.13	0.23	0.05	0.05	0.04	0.12	0.02	0.04	0.15	0.04	0.08	0.05	0.04	0.03	0.02
BCL2	chr18:63123345-63319380	4.32	5.62	4.2	4.32	3.8	3.38	5.51	5.21	3.63	6.91	4.81	6.78	4.39	6.34	7.19	8.8	6.19	9.82	7.43	6.83	3.97	4.8	6.87	9.28	21.33	31.43	26.49	25.7	23.04	15.9	29.32	13.43	33.64	20.13	19.29	20.68
BCL2A1	chr15:79960889-79971301	3.68	2.91	4.86	1.38	1.93	4.32	2	16.17	5.51	6.84	6.71	5.23	9.72	5.78	5.35	10.8	11.41	15.92	8.49	9.32	6.04	10.06	6.76	3.49	1.77	1.62	4.6	1.28	1	3.67	0.85	0.86	1.28	1.71	2.96	2.76
BCL2L1	chr20:31664457-31723409	21.69	22.16	14.36	15.28	15.44	22.2	22.2	37.75	23.04	26.33	18.74	22.22	24.99	17.15	19.75	24.49	23.31	27.13	19.96	24.8	27.04	21.98	23.77	31.84	39.4	26.65	34.44	32.21	30.95	26.06	29	45.78	32.8	30.86	27.35	22.55
BCL2L10	chr15:52109265-52112775	1.27	0.32	0.21	0.52	0.45	0.14	1.21	0.65	0.09	0.12	0.06	0.11	0	0.03	0.25	0.03	0.06	0.14	0.38	0.08	0	0.29	0.11	0.08	0.03	0	0	0	0	0.06	0	0	0	0	0.03	0.03
BCL2L11	chr2:111120913-111168445	5.14	3.59	3.64	3.61	3.83	4.11	4.58	5.09	4.8	4.66	4.59	5.51	3.89	4.86	5.21	4.62	4.95	5.17	5.56	4.74	4.26	4.13	4.95	5.29	10.03	10.13	8.9	6.41	9.34	8.53	8.68	5.95	8.08	8.91	7.7	7.77
BCL2L12	chr19:49659568-49673916	6.91	16.29	21.01	11.8	12.73	13.13	10.87	5.78	10.55	12.74	11.81	12.75	12.25	12.57	11.39	10.3	10.23	11.28	8.98	10.34	11.37	10.53	10.82	9.5	11.85	11.91	15.44	12.19	13.06	11.97	11.51	9.49	11.92	13.15	13.17	12.32
BCL2L13	chr22:17638583-17730855	8.04	12.06	11.07	9.62	11.94	8.65	8.94	9.71	8.92	12.27	10.33	12.41	11.17	11.87	10.4	11.78	10.86	11.7	10.2	11.52	11.55	9.95	10.75	14.33	14.26	15.97	11.38	16.09	15.36	12.67	14.81	12.31	16.79	12.64	13.26	14.31
BCL2L14	chr12:12070943-12099693	0.18	0.06	0.02	0.04	0.04	0.04	0.13	0.04	0.03	0.02	0.01	0.08	0.06	0.02	0.04	0.06	0.03	0.01	0.05	0.04	0.05	0.06	0.04	0.06	0.1	0.02	0	0.02	0.03	0.02	0.04	0.03	0.06	0.08	0.11	0.16
BCL2L15	chr1:113812611-113905124	0.24	0.08	0.1	0.12	0.13	0.12	0.45	0.22	0.09	0.07	0.08	0.05	0.08	0.03	0.06	0.06	0.09	0.1	0.07	0.05	0.06	0.09	0.25	0.04	0.03	0.03	0.08	0.07	0.07	0.14	0.07	0.02	0.09	0.08	0.09	0.06
BCL2L2,BCL2L2-PABPN1,PABPN1	chr14:23306761-23326185	56.68	82.4	105.59	75.48	71.14	94.53	70.22	51.77	69.83	58.49	73.63	68.47	73.81	85.13	69.78	65.45	59.47	72.06	64.65	64.04	85.95	63.53	69.76	59.74	85.96	99.72	101.17	93.91	84.36	76.84	93.82	78.24	90.97	106.26	93.5	94.45
BCL3	chr19:44748720-44760044	12.95	5.04	4.03	3.83	4.83	5.81	7.82	13.37	8.27	5.5	7.59	8.7	12.36	6.68	8.95	7.12	8.38	16.2	16.83	13.57	9.13	10.53	10.8	12.17	14.32	13.3	14.42	13.66	14.8	12.02	12.56	18.74	13.11	18.45	11.29	7.97
BCL6	chr3:187698258-187745725	16.47	3.54	3.96	6.96	10.5	4.9	12.01	14.78	7.77	3.86	8.6	3.69	4.11	3.95	5.47	4.54	4.44	10.86	7.73	5.29	3.56	7.22	5.92	4.73	20.49	20.61	18.25	9.08	10.7	8.78	18.52	20.86	14.69	18.26	12.36	10.96
BCL6B	chr17:7023049-7029642	2.24	2.08	3.67	2.6	2.74	1.99	2.7	2.14	1.21	2.75	3.11	3.47	3.29	3.38	3.51	4.45	2.93	2.86	3.03	5.22	4.28	2.4	2.82	3.27	5.94	3.57	3.61	5.42	6.14	3.1	7.5	15.76	5.03	7.47	7.71	7.72
BCL7A	chr12:122021885-122062044	1.21	1.17	0.97	1.3	0.76	1.66	2.38	1.57	1.56	1.48	0.94	1.77	1.54	1.05	1.52	1.36	1.36	1.66	1.13	1.33	1.52	0.95	1.14	1.5	1.89	1.35	2.05	1.37	1.72	1.48	1.16	1.67	1.79	1.49	1.05	1.19
BCL7B	chr7:73536352-73557735	21.9	32.29	29.86	22.64	26.49	25.8	23.32	36.84	31.57	30.22	27.47	34.87	30.42	24.88	28.05	31.02	25.94	38.3	26.9	30.36	33.92	28.08	25.74	34.31	41.54	44.35	36.47	40.1	35.38	33.27	35.32	36.23	46.68	39.6	34.15	38.82
BCL7C	chr16:30834040-30895218	32.78	45.98	70.68	37.33	33.71	33.85	29.34	26.55	27.77	29.09	25.87	38.21	36.72	26.45	29.23	26.41	27.58	33.95	26.78	28.85	36.33	30.06	27.26	33.54	19.88	14.04	11.31	25.48	22.62	22.99	24.25	30.4	30.17	28.22	27.74	32.76
BCL9	chr1:147541500-147626219	2.04	2.97	2.46	4.04	3.05	3.61	3.79	2.16	5.61	3.07	2.92	3.46	3	3.32	3.16	2.91	2.46	2.58	2.91	2.82	2.74	2.54	3.42	3.44	2.9	2.48	3.56	2.25	2.51	2.45	1.74	2.91	1.61	2.22	1.49	1.51
BCL9L	chr11:118883765-118910904	15.41	17.93	15.36	14.97	14.79	14.15	12.99	20.41	21.07	19.85	20.8	23.24	12.82	16.96	15	14.85	13.21	31.63	18.77	15.6	13.61	11.22	17.02	25.16	29.8	22.79	21.44	22.77	24.09	22.94	20.43	21.92	21.51	21	15.04	10.74
BCLAF1	chr6:136256862-136289851	29.13	27.46	25.38	34.69	31.3	28.54	31.24	31.06	34.66	30.07	32.27	24.9	23.25	30.01	29.5	32.22	26.52	21.82	29.04	28.32	23.79	26.39	25.48	23.62	32.82	43.47	42.02	32.69	33.61	29.21	30.17	23.86	23.91	24.14	28.2	31.21
BCO1	chr16:81238690-81291142	0.75	0.24	0.29	0.19	0.49	0.08	1.63	0.8	0.08	0.12	0.05	0.18	0.13	0.21	0.32	0.02	0.09	0.08	0.08	0.13	0.08	0.19	0.21	0.18	0.11	0.05	0.15	0.09	0.12	0.13	0.15	0.11	0.24	0.13	0.18	0.1
BCO2	chr11:112175484-112218926	4.27	0.24	0.33	1.01	1.02	0.88	1.2	3.49	1.45	0.94	0.97	0.35	0.65	1.24	0.61	1.36	2.15	0.77	1.7	0.75	0.68	1.25	2.43	1.3	0.9	0.9	1.37	0.66	0.74	1.36	1.02	1.45	0.76	1.4	0.74	0.29
BCOR	chrX:40051245-40177329	3.5	4.79	4.36	4.93	4.36	5.59	4.92	4.23	5.87	5.2	6.96	4.88	5.14	5.35	4.31	5.13	4.6	4.53	6.06	5.58	4.31	4.84	4.72	4.81	4.97	4.82	5.88	3.52	5.53	3.91	4.42	8.02	3.56	4.37	3.5	2.16
BCORL1	chrX:130005187-130058083	3.27	7.46	7.89	6.81	8.02	5.48	4.67	4.54	7.63	8.45	6.76	9.59	5.48	6.38	5.48	7.6	6.14	9.89	6.91	7.95	6.44	5.94	5.8	9.55	17.24	13.49	13.88	17.61	15.75	11.35	10.01	12.92	11.82	11.19	8.09	7.22
BCORP1	chrY:19455430-19503153	0	0.01	0	0	0	0.01	0	0	0	0	0	0	0.01	0	0	0.01	0	0	0	0	0.01	0	0	0	0	0	0	0	0	0	0	0	0	0	0	0
BCR	chr22:23180364-23318037	5.11	10.53	9.44	8.53	9.05	7	8.19	6.64	7.61	11.81	8.59	12.1	7.42	7.89	8.33	9.81	8.82	12.85	9.25	9.36	9.03	6.46	8.92	14.57	21.15	17.56	10.94	20.8	21.56	14.26	18.23	17.37	20.1	17.91	14.06	11.27
BCRP2	chr22:21103015-21122286	0.2	0.16	0.23	0.35	0.25	0.63	0.33	0.22	0.3	0.96	0.41	0.38	0.7	0.09	0.14	0.52	0.86	0.3	0.43	0.63	0.16	0.11	0.08	0.87	0.33	0.23	0.27	0.64	0.62	0.1	0.06	0.85	0.14	0.42	0.43	0.32
BCRP3	chr22:24632914-24659147	0.11	0.17	0.18	0.18	0.23	0.32	0.23	0.15	0.13	0.09	0.09	0.03	0.11	0.03	0.08	0.13	0.06	0.06	0.28	0.09	0.1	0.04	0.09	0.19	0.05	0.08	0.16	0.14	0.04	0.03	0.02	0.02	0.02	0.08	0.07	0.08
BCS1L	chr2:218659655-218663443	7.86	11.76	13.77	8.44	10.94	10.24	7.72	5.89	4.8	8.66	7.84	9.5	9.15	9.07	6.35	8.03	8.15	7.85	5.67	7.84	11.18	8.51	7.66	7.21	5.56	4.73	3.87	5.89	5.81	5.82	6.53	6.57	7.75	7.84	8.07	7.59
BCYRN1	chr2:47192404-47345074	826.45	554.52	1218.1	662.82	235.22	582.28	409.47	289.86	616.05	114.9	362.67	343.03	334.69	509.59	641.74	265.27	71.62	412.13	838.71	358.1	261.41	426.41	558.1	206.67	209.61	47.31	216.7	120.42	161.62	323.67	189.37	346.29	116.04	236.44	202.44	157.11
BDH1	chr3:197509782-197573323	1.88	1.3	0.89	1.3	1.82	1.69	1.83	2.54	0.95	0.68	0.98	1.41	0.76	0.62	1.71	0.73	0.73	0.83	0.53	0.95	0.7	1.12	0.69	0.56	0.43	0.42	0.4	0.31	0.74	0.78	1	0.4	0.68	0.48	0.79	0.68
BDH1	chr3_KI270782v1_alt:2895-49100	0	0	0	0	0	0	0	0	0	0	0	0	0	0	0	0	0	0	0	0	0	0	0	0	0	0	0	0	0	0	0	0	0	0	0	0
BDH2	chr4:103077624-103099867	17.2	7.59	11.44	9.47	8.31	11.91	10.31	20.72	8.34	6.81	7.3	8.22	14.1	9.66	9.14	8.65	10.96	6.21	9.65	9.14	10.34	10.72	9.42	4.78	4.7	3.48	5.82	3.58	4.45	5.99	6.59	5.68	4.51	6.66	7.16	7.59
BDKRB1	chr14:96256209-96264763	3.59	1.29	0.88	2.77	1.59	1.85	1.1	0.99	3.82	0.5	0.78	0.8	3.78	0.81	0.31	0.49	0.46	1.59	0.52	0.66	0.65	0.42	1.37	0.48	0.49	0.09	0.04	0.4	0.31	0.64	0.21	0.48	0.21	0.14	0.35	0.6
BDKRB2	chr14:96204797-96244329	8.93	1.82	0.69	1.91	2.25	0.86	5.66	5.47	3.01	0.77	1.55	0.79	0.88	0.81	2.77	0.38	0.64	1.34	3.25	0.74	0.2	1.69	3.04	0.5	1.19	0.71	0.89	1.77	1.64	1.91	1.06	1.32	1.41	1.62	0.99	1.51
BDNF	chr11:27506851-27722058	0.28	0.86	1.37	1.1	2.66	1.17	0.9	0.18	1.17	0.9	1.72	1.07	1.7	1.59	0.65	1.73	0.78	0.92	0.84	1.69	0.98	1.17	1.4	1.36	1.43	1.96	1.58	1.27	1.36	1.22	0.92	2.59	1.46	1.59	1.84	2.3
BDNF-AS	chr11:27506851-27722058	2.22	0.81	1.01	1.38	0.79	1.18	1.04	1.51	1.55	1.37	1.41	1.37	1.65	1.33	1.71	1.08	1.32	1.22	1.51	1.3	1.28	1.59	1.58	1.1	1.37	2.35	1.9	1.65	1.33	1.22	1.16	1.01	1.33	1.58	1.39	1.85
BDP1	chr5:71455614-71567822	5.91	5.29	4.32	7.34	6.09	6.1	7.16	6.97	7.86	6.55	8.74	4.84	5.29	6.72	6.93	8.29	6.41	4.56	7.82	6.92	4.62	5.73	5.76	5.56	8.81	11.88	12.59	8.35	8.27	6.89	7.65	5.82	6.21	6.33	6.04	7.87
BDP1	chr5_GL339449v2_alt:1454099-1566307	0	0	0	0	0	0	0	0	0	0	0	0	0	0	0	0	0	0	0	0	0	0	0	0	0	0	0	0	0	0	0	0	0	0	0	0
BDP1	chr5_KI270897v1_alt:985598-1097797	0	0	0	0	0	0	0	0	0	0	0	0	0	0	0	0	0	0	0	0	0	0	0	0	0	0	0	0	0	0	0	0	0	0	0	0
BEAN1	chr16:66427296-66493529	0.95	3.78	3.06	3.12	4.48	4.13	4.74	0.98	8.55	2.36	4.85	4.63	3.34	4.68	5.19	2.7	2.99	5.57	5.55	4.97	4.54	4.86	6.32	4.97	3.42	3.94	2.37	2.41	1.44	4.3	2.19	1.45	2	1.49	2.42	1.56
BEAN1-AS1	chr16:66427296-66493529	0.47	1.26	0.39	0.47	0.93	1.23	1.13	0	1.16	1.12	1.08	1.07	1.11	1.67	0.96	1.24	0.9	1.73	1.36	1.15	1.23	1.43	1.09	1.28	0.36	0.75	0.52	1.09	0.67	1.2	1.18	0.32	1.21	0.65	1.09	0.72
BECN1	chr17:42798835-42824292	36.97	20.8	19.5	20.31	20.05	18.78	24.6	37.57	25.46	20.79	20.01	21.48	22.97	23.24	27.22	23.24	23.07	25.57	30.86	28.16	21.85	31.34	26.42	21.87	29.31	37.64	28.28	33.59	32.63	30.93	30.21	25.78	34.67	30.9	34.94	43.03
BECN2	chr1:241957766-241959062	0	0.05	0	0.1	0.15	0.02	0.03	0.02	0.02	0.05	0.06	0.06	0.09	0.06	0	0.05	0.06	0.07	0.03	0.05	0.05	0	0.26	0.16	0	0.19	0.17	0	0.1	0.09	0.09	0.05	0.05	0.05	0.02	0
BEGAIN	chr14:100537146-100569794	0.19	1.1	1.85	1.59	1.83	2.31	1.16	0.18	0.96	0.93	1.84	1.55	1.82	2.07	0.73	0.93	0.91	1.38	0.87	0.74	1.42	0.63	1.02	0.75	0.61	0.33	0.5	0.6	0.79	0.74	0.74	0.79	0.45	1.32	0.34	0.53
BEND2	chrX:18162930-18220904	0.17	0.02	0	0.02	0	0.01	0.02	0.13	0.05	0.04	0	0.01	0.04	0.07	0.04	0.03	0.06	0.03	0.02	0.06	0.05	0.02	0.07	0.03	0.04	0.01	0.07	0.02	0.01	0.03	0.02	0.01	0.01	0.03	0.01	0.02
BEND3	chr6:107065180-107114432	0.45	1.05	1.16	1.08	1.02	1.02	0.94	0.4	1.14	0.75	0.73	0.71	0.51	0.56	0.64	0.64	0.56	0.53	0.5	0.48	0.61	0.48	0.49	0.8	0.47	0.35	0.28	0.4	0.52	0.51	0.46	0.4	0.54	0.41	0.28	0.28
BEND3P3	chr10:79682974-79688894	0.62	0.37	0.3	0.69	0.51	0.39	0.44	0.32	0.66	0.51	0.79	0.49	0.64	0.84	0.34	0.52	0.4	0.37	0.58	0.38	0.22	0.22	0.71	0.53	0.5	0.19	0.34	0.34	0.52	0.47	0.54	0.39	0.28	0.4	0.3	0.3
BEND4	chr4:42110852-42152878	0.01	0.03	0.02	0.05	0.03	0.04	0.01	0.01	0.04	0.01	0.01	0	0.01	0.04	0.01	0.02	0.02	0	0.03	0.01	0.01	0.02	0.01	0.03	0.29	0.24	0.13	0.09	0.17	0.08	0.09	0.05	0.24	0.2	0.05	0.12
BEND5	chr1:48532854-50023954	0.4	0.63	0.81	1.88	0.6	1.51	0.59	0.47	1.85	0.34	0.69	0.98	1.08	1.13	0.69	0.73	0.68	0.85	0.92	0.6	0.88	1	0.75	0.98	0.57	0.85	0.72	0.66	0.47	0.83	0.92	1.04	0.77	1.17	1.11	0.76
BEND6	chr6:56954974-57027344	2.07	1.36	0.68	2.11	0.86	0.83	1.51	2.84	3.58	1.05	1.01	1.56	1.26	2.43	1.89	2.09	1.87	1.3	1.52	1.49	2.24	2.11	1.56	1.72	1.14	1.12	2.15	0.72	0.63	1.15	0.94	0.82	1.01	0.77	1.36	0.53
BEND7	chr10:13438483-13502976	0.77	1.42	1.59	1.24	1.44	2.31	2.22	1.09	1.91	1.83	3.95	1.55	1.86	2.08	2.17	2.49	2.14	2.72	3.31	2.35	2.98	2.71	3.65	2.92	5.52	4.12	6.11	3.7	4.28	3.76	5.4	4.71	4.13	5.39	4.62	3.12
BEST1	chr11:61949883-61967660	3.1	0.88	0.73	0.82	0.8	1.27	1.04	4.66	1.5	1.24	0.92	1.34	1.97	1.21	1.2	1.71	1.69	1.37	3.1	1.51	1.26	1.89	1.62	1.36	1.45	0.72	1.44	0.85	0.87	0.96	0.58	1	0.91	0.68	0.96	1.03
BEST2	chr19:12752592-12758457	0.02	0.03	0.02	0	0.01	0.01	0.08	0	0.01	0.05	0.02	0.02	0.02	0.02	0.03	0.01	0.01	0.02	0.01	0	0.02	0	0	0.01	0	0.02	0	0	0	0.01	0.04	0	0.09	0.03	0.03	0
BEST3	chr12:69643507-69699416	0.03	0.07	0.05	0.13	0.11	0.3	0.3	0.01	0.34	0.16	0.3	0.05	0.17	0.29	0.28	0.19	0.04	0.17	0.62	0.32	0.06	0.71	0.28	0.25	0.12	0.09	0.14	0.01	0.04	0.09	0.07	0.03	0.07	0.01	0.07	0
BEST4	chr1:44783584-44787754	0.19	0.23	0.18	0.09	0.16	0.13	0.14	0.07	0.16	0.15	0.19	0.13	0.18	0.14	0.18	0.21	0.08	0.25	0.18	0.16	0.32	0.17	0.18	0.28	0.97	0.93	1.28	1.08	1.36	0.61	2.2	1.39	0.97	2.03	1.08	1.01
BET1	chr7:93991687-94004378	12.18	13.42	21.95	14.48	14.89	10.22	9.76	9.61	10.91	12.55	10.36	12.39	15	11.97	12.05	15.19	14.57	18.56	11.67	16.71	16.42	14.92	12.09	13.22	19.28	34.28	28.32	30.19	29.25	22.74	27.63	19.67	40.22	29.54	36.66	48.36
BET1L	chr11:202923-207422	19.63	23.58	22.63	23.64	22.58	18.12	17.03	17.32	21.46	17.89	17.29	21.58	19.53	19.29	18.07	17.65	16.6	22.55	19.04	17.07	20.35	17.37	19.65	22.77	22.05	14.78	13.28	19.44	18.47	19.1	18.95	20.38	20.82	21.34	17.64	20.02
BEX1	chrX:103062652-103064240	1.17	2.57	6.32	6.36	3	8.76	3.47	1.19	7.63	3.84	2.24	1.24	0.88	0.8	1.36	4.76	0.94	2.6	0.6	0.95	1.2	2.2	0.66	1.05	0.77	1.1	1.08	5.26	2.13	2.72	1.34	0.49	11.92	1.99	5.52	24.71
BEX2	chrX:103309345-103311046	2.93	19.76	35.37	13.03	14.87	13.4	8.45	2.4	6.08	14.03	9.4	9.58	8.99	10.42	9.79	12.44	9.92	12.66	6.49	11.66	13.33	8.2	7.64	10.69	21.4	31.19	22.59	25.24	14.4	15.87	19.42	13.35	28.39	24.82	15.48	36.07
BEX4	chrX:103215091-103217200	25.7	87.68	111.65	81.37	84.38	75.02	55.39	38.85	86.94	73.07	85.44	77.38	60.93	62.94	64.54	73.91	57.36	96.07	57.41	74.01	76.84	63.78	56.64	76.39	170.58	270.78	242.32	165.16	132.73	134.97	127.48	119.93	157.76	160.19	162.44	226.25
BEX5	chrX:102153706-102156014	0.27	0.03	0	0.11	0.23	0.06	1.72	1.01	0.3	0.3	0.1	0.09	0	0	0.31	0.12	0.07	0.12	0.58	0.14	0.12	0.18	0.21	0	0.05	0	0.15	0	0	0.19	0.08	0	0	0	0	0
BFAR	chr16:14632810-14669236	20.24	18.71	16.71	15.85	17.84	12.56	12.97	20.18	15.78	16.14	13.06	16.26	19.66	16.15	15.06	19.79	16.99	15.76	18.12	18.96	17.06	20.21	17.54	16.54	16.1	15.62	15.98	15.65	17.14	15.05	15.04	17.01	18.54	18.94	17.41	20.87
BFAR	chr16_KI270853v1_alt:205666-242094	0	0	0	0	0	0	0	0	0	0	0	0	0	0	0	0	0	0	0	0	0	0	0	0	0	0	0	0	0	0	0	0	0	0	0	0
BFSP1	chr20:17493904-17569220	0.71	0.88	0.96	0.53	0.49	1.32	1	1.1	0.94	0.97	0.61	0.93	0.78	1.07	1.06	0.65	0.85	0.7	0.93	1.13	0.86	1.57	1.33	1.35	1.77	1.7	0.97	1.07	0.99	1.19	1.62	2.2	1.3	1.05	1.85	1.22
BFSP2	chr3:133399994-133475212	0.01	0.01	0.08	0	0.02	0.03	0.01	0.01	0	0.01	0.02	0.06	0.01	0.05	0.02	0	0.03	0.01	0	0.01	0.01	0.02	0.04	0.03	0	0	0	0	0	0	0	0	0	0	0	0
BGLAP,PMF1,PMF1-BGLAP	chr1:156212987-156248117	43.37	61.48	92.81	50.2	55.26	48.5	45.03	45.39	39.38	53.87	47.43	53.14	55.28	46.66	44.28	50.09	43.92	55.57	34.41	47.27	61.48	51.88	45.14	53	49.75	57.96	49.65	62.3	58.35	49.3	54.94	57.22	69.93	75.57	74.14	85.07
BGLT3	chr11:5244553-5245546	0	0.15	0.41	0.47	0.5	1.6	0.13	0.05	0.32	0.67	0.14	0.02	0	0	0	0.14	0	0	0	0.11	0	0.06	0	0.02	0	0	0.12	0.04	0	0.02	0	0.07	0.03	0	0	0.04
BGN	chrX:153447664-153509546	16.42	43.03	33.34	39.84	41.46	66.55	50.84	22.51	365.68	63.63	59.72	65.87	72.61	54.51	123.82	64.36	42.65	215.57	191.32	97.35	66.71	174.09	123.34	137.27	594.49	507.79	683.69	513.61	390.09	304.33	208.87	381.03	304.25	368.91	243.63	133.29
BHLHA15	chr7:98212253-98212959	0.56	1.7	1.4	0.13	0.74	0.45	1.68	1.56	0.68	2.5	0.64	0.37	0.23	0.39	0.19	0.79	0.36	0.88	0.43	0.09	0.22	0.35	0.3	0.55	0.07	0.28	0.48	0	0.11	0.23	0.15	0.12	0.36	0.05	0.11	0
BHLHA9	chr17:1270563-1271271	0	0	0	0	0	0	0	0	0	0	0	0	0	0	0	0.07	0	0	0	0	0	0	0	0	0	0	0	0	0	0	0	0	0	0	0	0
BHLHB9	chrX:102720713-102752441	1.88	2.6	2.6	3.21	2.68	2.64	1.96	2.61	3.2	2.88	2.93	3.26	2.2	2.67	3.01	2.77	2.94	2.01	1.93	2.48	2.68	1.95	2.79	3.11	1.7	2.17	2.13	1.93	2.32	2.1	1.98	1.51	2.01	1.83	2.15	2.27
BHLHE22	chr8:64580237-64583634	0.02	0	0	0	0.01	0.09	0.07	0.09	0.06	0.06	0.1	0.05	0	0	0.13	0.1	0.21	0.18	0.15	0.06	0.03	0.08	0.11	0.01	0.06	0	0	0	0	0.05	0	0	0	0	0.04	0
BHLHE23	chr20:63005978-63007035	0	0	0	0	0	0	0	0	0	0	0	0	0	0	0	0	0	0	0	0	0	0	0.02	0	0	0	0	0	0	0	0	0	0	0	0	0
BHLHE40	chr3:4896808-4985180	43.63	21.69	17.54	17.98	26.11	22.44	15.33	35.43	26.5	15.83	97.35	19.43	21.34	28.48	20.69	20.66	20.8	53.98	100.59	44.64	14.43	67.88	48.67	22.73	34.41	34.68	53.11	18.49	24.15	32.72	25.42	110.84	25.79	29.15	33.7	17.94
BHLHE40-AS1	chr3:4896808-4985180	0.4	0.44	0.63	0.5	0.67	0.52	0.35	0.22	0.19	0.53	0.85	0.36	0.34	0.81	0.44	0.92	0.44	0.59	0.83	0.43	0.66	0.7	0.68	0.29	0.4	0.35	0.52	0.33	0.5	0.57	0.59	0.65	0.53	0.4	0.5	0.57
BHLHE41	chr12:26120025-26125070	3.15	16.44	14.44	12.73	12.05	11.87	9.69	9.16	13.54	20.59	12.99	28.38	20.87	15.39	19	22.33	20.89	18.48	10.33	15.13	22.27	11.96	16.59	24.55	8.08	8.01	12.13	7.61	8.18	11.4	6.57	7.22	6.86	6.49	6.79	5.28
BHMG1	chr19:45733250-45764539	0.01	0.05	0.04	0	0.02	0.01	0.01	0	0.11	0.04	0.03	0.02	0	0.01	0.02	0	0.01	0.04	0.05	0.01	0.03	0.03	0.01	0.02	0	0	0.02	0	0	0.03	0.01	0.02	0.04	0	0	0
BHMT	chr5:79111780-79132290	0.23	0.11	0.02	0	0.04	2.12	0.14	0.37	0.47	0.39	0.46	0.06	0	0.01	0.05	0.3	0.04	0.02	0.09	0.07	0.05	0.32	0.05	0.1	0	0	0.02	0.01	0	0.05	0.01	0.03	0.02	0.02	0.01	0.01
BHMT2	chr5:79069723-79090074	6.44	0.28	0.18	0.47	0.67	1.53	2.04	8.56	1.17	1.22	0.93	0.28	0.42	0.74	1.4	0.49	2.8	0.72	3.11	0.9	0.32	2.12	1.67	0.58	0.42	0.14	0.19	0.06	0.12	0.78	0.17	0.17	0.16	0.12	0.11	0.13
BICC1	chr10:58513143-58831437	13.06	1.61	1.1	2.01	2.23	2.4	3.58	17.18	3.05	3.13	2.51	2.62	3.01	2.59	3.26	2.86	4.66	2.25	5.8	3.37	2.63	3.1	3.79	2.02	1.39	0.87	1.64	0.67	0.83	2.12	0.74	1.35	0.68	0.9	0.96	0.46
BICD1	chr12:32107250-32378207	8.27	1.55	1.24	1.86	1.67	1.69	4.58	11.06	1.86	2.62	1.98	2	1.99	2.47	3.19	2.82	3.03	1.82	4.88	2.79	1.76	3.82	3.96	1.97	2.93	3	3.81	2.83	3.69	2.74	3.23	4.91	2.61	1.74	2.24	2.49
BICD2	chr9:92711362-92764801	14.66	9.28	9.05	8.49	8.97	8.4	9.34	20.17	10.91	10.01	9.91	9.41	8.58	9.8	10.19	8.71	9.7	11.43	12.56	9.6	7.91	8.83	10.92	9.4	12.24	13.09	14.28	14.73	14	12.03	15.05	11.29	14.14	12.8	12.1	9.35
BID	chr22:17734139-17774665	8.26	6.41	7.76	6.39	5.12	6.45	4.95	9.21	5.27	6.08	4.57	7.39	8.69	5.23	6.71	7.71	6.77	6.95	7.33	7.87	9.61	6.64	5.25	6.29	3.64	4.12	4.97	4.05	3.17	5.05	4.32	5.8	4.84	4.65	6.6	6.03
BIK	chr22:43110747-43129712	0.32	0.6	0.47	0.2	0.34	0.6	0.4	0.29	0.09	0.24	0.29	0.36	0.59	0.7	0.52	0.1	0.18	0.44	0.24	0.37	0.14	0.23	0.43	0.26	0.27	0.14	0.13	0.18	0.14	0.44	0.3	0	0.21	0.1	0.15	0.4
BIN1	chr2:127048022-127107327	44.03	28.03	25.35	31.94	31.96	23.5	28.54	42.29	26.61	21.14	16.4	39.03	48.34	32.63	28.35	37.77	31.48	27.48	22.97	28.07	35.5	27.41	28.4	31.79	16.61	13.66	13.29	12.52	15.78	18.88	19.68	26.21	14.78	21.58	17.34	10.12
BIN2	chr12:51281037-51324680	21.44	72.13	56.94	36.19	40.73	77.48	57.93	33.35	71.06	69.6	66.64	66.42	47.06	49.31	72.34	52.66	41.47	47.9	64.29	61.72	46.34	82.18	38.69	47.92	12.92	14.75	21.54	8.32	13.11	24.89	8.13	15.1	13.41	12.08	11.97	10.95
BIN3	chr8:22604631-22669148	10.74	11.69	11.91	12.06	10.99	12.37	12.68	13.95	11.6	12.78	11.23	13.74	10.4	9.92	10.86	11.03	11.08	10.95	9.65	11.73	10.69	10.81	11.89	11.97	14.93	15.32	11.43	14.43	14.61	11.96	12.49	10.49	12.42	13	11.28	12.08
BIN3-IT1	chr8:22604631-22669148	0.17	0.08	0.16	0.13	0.11	0.15	0.3	0.06	0.1	0.13	0.2	0.08	0.07	0.34	0.09	0.11	0.07	0.09	0.12	0.11	0.05	0.05	0.15	0.05	0.27	0.17	0.12	0.16	0.1	0.15	0.31	0	0.05	0.13	0.03	0.22
BIRC2	chr11:102347181-102378670	18.93	21.57	21.82	21.54	19.57	24.65	19.18	17.6	21.91	24.14	24.39	21.94	25.64	22.48	21.47	24.14	24.08	21.23	21.43	22.95	24.84	24.65	21.76	20.19	18.42	24.79	23.15	23.38	23.07	20.45	21.79	21.02	22.33	20.05	25.26	28.16
BIRC3	chr11:102317449-102339403	1.49	0.6	0.43	0.73	0.72	0.67	0.89	2.61	1.01	0.82	0.97	0.57	1.41	0.76	1.33	0.97	1.38	0.89	1.93	1.17	0.81	1.21	3.03	0.93	1.46	1.44	1.74	1.03	1.14	2.02	1.96	2.59	1.3	1.7	1.79	1.82
BIRC5	chr17:78214195-78225635	3.98	24.85	32.93	16.45	15.27	13.9	10.66	2.7	7.59	22.3	9.92	15.59	12.08	8.23	7.49	10.49	9.82	9.77	5.1	10.82	9.72	8.71	6.23	9.4	2.91	2.2	2.33	5.09	5.24	4.13	2.64	4.14	5.63	4.04	4.82	5.02
BIRC6	chr2:32357027-32618898	7.04	5.68	5.59	7.35	7.58	6.32	7.86	5.73	6.08	7.42	8.42	4.98	5.71	7.68	6.02	7.9	7.4	4.58	6.73	5.6	5.43	5.41	6.47	6.46	8.57	10.36	9.28	9.02	9.77	7.34	8.88	6.57	6.63	7.04	5.17	6.81
BIRC6-AS2	chr2:32357027-32618898	0.15	0.05	0.21	0.17	0.06	0.1	0.3	0	0.12	0.05	0.39	0.04	0.05	0.69	0	0	0.03	0.05	0.14	0.08	0	0.06	0	0.15	0	0.09	0	0	0	0	0.13	0.08	0	0.07	0	0
BIRC7	chr20:63235882-63240507	0.69	2.82	4.05	1.91	3.91	7.64	1.11	1.08	1.85	2.9	30.86	8.19	6.55	10.1	5.51	2.26	4.49	7.35	18.99	3.49	7.12	10.67	15.65	2.66	2.04	1.45	0.6	0.61	0.62	8.11	1.9	1.58	1.43	1.35	2.62	1.83
BIRC8	chr19:53289600-53291622	0	0	0	0.01	0	0	0	0	0	0	0	0.01	0	0	0.01	0.01	0	0	0	0.01	0	0	0	0	0.02	0.04	0	0.07	0.04	0	0	0	0.04	0	0.04	0
BISPR,MVB12A	chr19:17405685-17425339	14.1	16.26	20.62	11.71	15.64	13.35	12.47	12.69	12.6	14.15	12.71	15.75	17.25	13.58	13.54	12.07	15.89	12.83	14.46	13.87	17.14	16.58	14.8	12.81	8.82	6.6	6.51	9.05	10.22	10.5	12.2	19.92	10.66	12.62	11.75	10.75
BIVM,BIVM-ERCC5,ERCC5	chr13:102784280-102876001	24.65	17.53	17.71	20.87	18.86	23.14	21.96	21.27	21.11	16.33	21.61	17.32	18.82	20.7	19.66	19.66	17.6	13.05	21.02	18.08	19.57	22.03	20.66	17.63	18.96	22.44	21.55	18.24	19.23	18.31	20.63	18.28	16.94	17.51	18.97	18.83
BLACAT1	chr1:205434885-205456086	0.02	0.06	0.04	0.12	0.17	0.11	0.07	0.04	0.16	0.01	0.03	0.07	0.07	0.04	0.08	0.12	0.03	0.4	0.09	0.16	0.07	0.02	0.18	0.13	2.7	1.95	2.02	1.32	1.84	1.22	1.23	0.79	2.21	2.11	1.73	1.16
BLACE	chr7:155356987-155367933	0.07	0	0	0.01	0.01	0.01	0.03	0.05	0.01	0.02	0.02	0	0.02	0	0.05	0.01	0.01	0.01	0.01	0.02	0	0	0	0	0	0	0	0.01	0.01	0.02	0.03	0.01	0.01	0.02	0.01	0
BLCAP	chr20:37517416-37527931	56.94	38.73	38.92	30.88	41.2	32.25	33.5	52.56	26.94	35.03	41.67	39.29	40.84	43.06	38.98	38.72	38.37	39.94	46.56	39.11	52.95	37.96	51.37	42.4	45.91	33.3	29.96	44.07	41.81	43.84	41.35	58.43	42.93	41.24	37.63	41.44
BLID	chr11:122089102-122203062	0	0	0.04	0	0	0	0	0	0	0.03	0.13	0.09	0.09	0.25	0.07	0.14	0.02	0.03	0.03	0.04	0.03	0.03	0.09	0.06	0.2	0.26	0.14	0.2	0.36	0.15	0.23	0.13	0	0.35	0.08	0.1
BLK	chr8:11494011-11564599	0.13	0	0.01	0.01	0.02	0.02	0.07	0.02	0.01	0.02	0	0.01	0.04	0.12	0.06	0.04	0.05	0.07	0.02	0.1	0.04	0.01	0.12	0.04	0.08	0.13	0	0.06	0.07	0.1	0.41	0.46	0.12	0.15	0.13	0.18
BLM	chr15:90717326-90815462	1.29	5.16	4.28	3.87	3.95	4.5	3.18	0.93	2.62	4.99	4.13	3.08	2.75	3.15	2.42	3.17	2.68	1.89	1.86	3.12	2.72	2.75	1.85	2.67	1.49	1.36	1.25	1.6	1.89	1.52	1.24	1.43	1.58	1.27	1.46	1.49
BLMH	chr17:30248194-30292166	12.69	26.78	24.89	22.31	23.03	19.52	16.68	11.14	18.74	21.69	17.72	20.32	20.06	19.14	16.42	21.7	19.4	17.64	12.87	18.13	21.9	15.91	15.2	21.04	14.09	12.34	11.96	15	16.27	14.53	14.37	16.98	17.86	15.8	15.12	16.01
BLNK	chr10:96191698-96271576	6.26	8.62	9.72	9.88	12.56	7.93	7.99	13.02	9.84	7.71	8.43	9.88	7.07	9.92	8.08	9.06	7.07	9.47	7.53	8.42	7.66	8.02	9.84	11.22	7.35	9.96	9.3	7.2	6.83	8.82	6.91	6.04	8.45	5.46	7.45	5.46
BLOC1S1,BLOC1S1-RDH5,RDH5	chr12:55716033-55724742	140.34	84.44	205	76.64	70.5	77.26	78.66	141.16	77.82	76.09	55.09	80.62	100.48	64.43	100.55	82.94	87	96.62	93.29	89.14	103.41	131.08	100.57	76.97	84.02	89.83	60.83	91.95	92.11	99.77	85.6	113.2	117.54	114.47	128.86	145.61
BLOC1S2	chr10:100273277-100286712	13.33	11.78	26.18	10.11	13.41	9.22	9.57	10.95	7.62	11.09	9.15	9.72	12.2	10.27	10.76	10.07	12.74	10.37	11.18	9.85	12.76	11.85	10.3	9.59	5.55	6.39	6.2	7.23	7.28	8.45	7.23	7.4	10.19	9.68	11.15	15.22
BLOC1S3	chr19:45178744-45181801	4.92	3.55	3.56	2.98	3.14	2.9	3.38	4.85	3.08	3.08	2.96	3.63	3.04	2.61	3.03	2.8	2.7	4.13	2.62	2.84	3.41	2.35	2.77	3.67	4.79	3.8	3.22	3.53	3.96	3.5	4.19	3.59	3.62	4.43	3.24	2.37
BLOC1S4	chr4:6716114-6717660	9.17	14.69	16.2	10.4	12.64	9.96	9.31	7.21	8.64	9.93	11.24	10.58	12.38	9.12	10.79	9.46	9.71	12.44	10.26	9.84	11.57	10.35	10.47	10.53	14.58	15.52	9.44	15.31	15.56	13.16	18.2	15.81	19.46	20.07	17.24	20.17
BLOC1S5,BLOC1S5-TXNDC5,EEF1E1,EEF1E1-BLOC1S5,TXNDC5	chr6:7726777-8102595	175.95	118.01	124.26	115.09	108.9	95.8	96.78	99.06	91.74	102.69	84.25	80.04	91.41	71.54	111.65	89.61	91.79	78.18	122.8	98.58	88.95	110.29	77.52	100.74	91.3	64.9	66.27	85.09	101.26	71.18	92.39	138.24	93.72	85.67	68.08	106.08
BLOC1S6	chr15:45587122-45609716	30.19	13.52	14.64	15.68	15.16	14.45	18.29	42.79	18.98	17.48	17.28	18.23	17.75	16.53	23.37	18.5	22.48	17.95	32.79	22.59	16.13	25.29	22.97	16.55	11.77	15.31	18.71	12.81	13.72	18.15	13.83	14.98	16.37	15.19	17.07	18.53
BLVRA	chr7:43758672-43807342	20.6	21.52	34.12	23.46	17.07	23.12	21.4	19.17	19.63	35.9	15.38	36.19	39.12	20.37	28.03	27.83	27.73	22.7	22.37	25.84	34.64	31.39	21.7	27.44	12.56	8.22	13.06	9.06	14.89	15.56	12.42	20.79	13.05	15.82	18.02	18.01
BLVRB	chr19:40447783-40465818	68	89.26	171.9	66.44	73.88	76.23	48.07	72.74	72.98	82.6	37.84	89.17	117.46	76.18	61.11	79.12	74.58	92.58	68.08	75.01	76.71	83.78	67.07	69.87	53.02	51.75	68.26	47.23	56.95	59.48	70.31	87.73	91.14	88.74	73.67	71.01
BLZF1	chr1:169106708-169460669	11.74	7.64	7.25	8.74	7.97	6.68	7.21	12.72	8.16	8.75	8.02	7.32	8.59	8.32	9.8	8.82	9.48	6.38	10.82	9.21	6.64	10.23	7.9	6.87	8.35	9.02	11.58	9.21	8.77	8.21	8.41	7.01	9.62	7.1	10	11.49
BMF	chr15:40087890-40108884	2.13	2.34	1.83	3.33	2.81	2.43	1.97	3.29	4.11	2.01	3.5	3.89	4.16	2.28	3.29	3.87	3.21	3.92	3.77	4.69	2.57	2.61	2.97	3.23	4.12	3.99	3.27	3.29	3.19	3.07	4.64	3.86	3.42	4.42	3.08	2.35
BMI1,COMMD3,COMMD3-BMI1	chr10:22316382-22331485	65.24	39.71	84.62	44.35	40.79	35.06	43.24	72.83	46.21	52.18	40.33	42.83	49.5	47.58	55	51.89	51.76	46.25	58.92	51.28	54.52	66.79	57.23	45.68	55.57	78.04	70.84	62.93	59.34	57.21	64.06	54.76	65.44	60.52	70.5	81.37
BMP1	chr8:22165139-22212326	100.68	19.6	29.42	52.07	46.9	22.07	20.12	77.56	35.57	25.09	23.03	23.1	25.59	24.72	24.4	38.46	25.6	125.84	55.36	39.92	29.08	31.3	41.98	45.53	284.6	305.05	201.96	280.88	285.98	169.71	340.53	184.17	297.16	282.18	322.54	253.27
BMP10	chr2:68865480-68871517	0	0.01	0	0.02	0.02	0.01	0	0.01	0.03	0.01	0	0	0	0	0.02	0.05	0.01	0	0	0	0	0	0	0.03	0	0	0	0	0.06	0	0	0	0	0	0	0
BMP15	chrX:50910734-50916641	0	0	0	0.02	0.04	0.02	0.01	0	0.02	0.1	0.06	0.04	0	0.06	0.09	0.03	0.04	0.03	0	0.1	0	0.02	0.05	0.07	0.03	0	0	0.06	0.05	0.06	0.02	0	0.05	0.02	0	0.06
BMP2	chr20:6768097-6780263	2.34	9.77	9.12	6.44	7.08	11.09	5.91	3.05	4.26	6.91	6.87	6.58	7.88	5.12	5.86	7.43	6.04	5.89	5.71	4.51	5.62	4.14	4.75	6.1	2.69	2.93	4.5	3.16	3.24	3.09	2.22	2.54	1.94	2.22	2.52	1.71
BMP2K	chr4:78776377-78912187	8.98	10.59	9.24	12.04	9.76	9.54	11.31	19.37	13.26	17.11	10.1	18.23	15.78	13.13	18.39	19.33	18.22	12.69	21.13	18.46	9.97	13.17	12.63	12.78	8.15	9.9	10.61	7.23	8.49	9.55	8.15	7.45	6.71	6.41	7.66	7.56
BMP3	chr4:81030964-81057531	0	0	0.01	0.01	0	0.02	0.01	0	0.01	0.01	0.02	0.01	0	0	0.01	0	0.02	0	0.23	0	0.01	0	0.01	0	0	0.01	0	0.01	0	0.01	0	0	0	0	0	0
BMP4	chr14:53949735-53956836	39.81	17.55	20.09	20.53	22.29	30.57	16.26	24.79	24.27	20.69	18.38	25.67	28.16	21.79	17.7	28.98	19.64	22.02	11.91	19.99	24.93	18.53	25.79	25.71	20.51	18.76	31.63	12.4	19.38	19.14	18.75	24.96	18.03	18.91	17.78	13.85
BMP5	chr6:55755439-55875577	1.58	26.29	12.41	28.2	18.86	29.83	23.57	6.73	17.33	48.62	39.45	54.19	74.03	68.68	57.7	94.63	73.59	54.41	39.12	69.74	61.63	48.72	34.55	52.18	38.63	27.51	57.68	21.31	33.6	28.14	35.53	32.11	27.25	21.65	37.22	26.51
BMP6	chr6:7726777-8102595	1.46	1.61	1.79	2.1	1.95	2.82	1.44	2.53	3.25	3.24	4.05	3.04	3.9	2.81	2.81	3.04	2.62	2.44	6.03	3.21	3.11	3.46	4.72	5.68	13.87	10.79	14.3	14.73	14.43	7.21	12.42	28.35	16.11	13.98	10.74	13.21
BMP7	chr20:57168752-57266651	3.68	43.6	33.68	23.94	33.37	30.51	22.73	3.94	26.17	40.33	34.95	50.24	34.04	42.14	35.05	39.42	36.15	38.52	18.34	30.47	45.86	27.27	33.25	52.92	21.8	19.85	16.13	27.98	24	25.71	23.67	23.61	24.06	22.57	16.31	17.63
BMP7-AS1	chr20:57168752-57266651	0	0.05	0.07	0.16	0.11	0	0.02	0	0	0.02	0.03	0.02	0	0.12	0.12	0.04	0.03	0.02	0	0	0	0.03	0.09	0.15	0	0	0	0	0	0.02	0.06	0	0	0	0	0.04
BMP8A	chr1:39491645-39559698	7.62	0.19	0.36	0.29	0.55	0.32	2.63	18.3	1.11	0.62	0.59	0.19	0.37	1.04	0.73	0.17	1.32	0.65	0.96	0.51	0.16	1.21	2.78	0.26	0.41	0.42	0.72	0.36	0.23	1.48	0.42	0.26	0.27	0.23	0.31	0.23
BMP8B	chr1:39738844-39788861	0.91	0.19	0.12	0.15	0.29	0.22	0.5	1.08	0.43	0.52	0.2	0.31	0.41	0.61	0.47	0.51	0.79	0.57	1.99	0.41	0.26	0.79	1.03	0.27	0.39	0.35	0.5	0.57	0.22	0.65	0.29	0.66	0.17	0.31	0.23	0.17
BMPER	chr7:33904910-34155872	0.47	0.23	0.21	0.45	0.33	0.43	0.39	2.31	0.78	0.78	1.05	0.57	0.96	0.71	1.04	0.74	0.61	0.53	2.65	1.23	0.71	1.79	1.4	1.39	2.02	1.38	2.2	2.12	1.84	1.23	1.96	3.26	1.05	1.77	1.57	1.3
BMPR1A	chr10:86756638-86925188	6.66	8.55	8.43	10.4	8.6	6.81	8.27	6.67	10.46	9.94	9.88	10.44	10.18	9.69	8.56	10.9	10.09	8.4	8.09	8.34	9.81	7.29	7.87	10.93	7.62	9.54	8.19	6.98	8.53	7.68	8.21	7.27	8.13	6.95	7.39	7.11
BMPR1B	chr4:94757976-95158450	0.39	0.43	0.34	0.36	0.37	0.5	0.36	0.24	0.57	0.47	0.44	0.31	0.61	0.42	0.38	0.39	0.35	0.26	0.84	0.4	0.36	0.62	0.4	0.22	0.12	0.22	0.11	0.1	0.16	0.26	0.15	0.21	0.09	0.1	0.22	0.16
BMPR1B-AS1	chr4:94743667-94757533	0	0	0	0	0	0	0	0	0	0	0	0	0.04	0	0	0	0	0	0	0	0.04	0.05	0	0	0	0	0	0.08	0	0.03	0	0	0	0	0	0
BMPR2	chr2:202376326-202567751	8.16	7.74	5.98	8.12	8.18	8.33	9.76	9.69	10.38	9.38	12.67	8	9.18	10.95	9.01	10.68	10.26	7.73	12.6	10.6	9.53	10.2	12.02	10.73	15.23	17.04	20.15	11.55	16.8	13.17	17.25	16.86	13.17	14.16	11.5	10.92
BMS1	chr10:42782505-42834937	6.36	8.05	6.73	8.87	7.5	8.36	7.21	5.65	7.87	7.29	8.24	6.86	6.62	7.65	6.65	7.78	6.58	6.02	6.68	7.16	7	7.23	5.84	6.26	7.28	7.52	7.89	6.5	7.32	6.06	6.17	6.15	5.86	5.7	5.69	5.46
BMS1P17	chr14:19062371-19107497	0	0	0	0	0	0	0	0	0	0	0	0	0	0	0	0	0	0	0	0	0	0	0	0	0	0	0	0	0	0	0	0	0	0	0	0
BMS1P18	chr22:15784953-15827434	0	0.26	0.26	0.04	0.13	0.14	0.03	0.27	0.53	0.21	0.58	0.14	0.04	0.44	0.28	0.1	0.09	0.07	0.17	0.08	0.14	0.08	0.14	0	0.06	0.4	0.37	0	0	0.07	0.19	0	0.05	0.2	0.16	0.13
BMS1P18	chr14:19294789-19337674	0	0	0	0	0	0	0	0	0	0	0	0	0	0	0	0	0	0	0	0	0	0	0	0	0	0	0	0	0	0	0	0	0	0	0	0
BMS1P20	chr22:22298097-22322968	10.4	6.02	8.91	7.85	7.13	9.07	8.1	11.53	9.76	8.27	7.1	6.47	5.34	4.66	9.43	7.05	6.91	6.14	9.46	8.88	4.92	8.85	7.86	6.17	14.39	12.79	14.56	14.82	12.86	8.97	11.77	8.84	10.92	10.31	16.04	6.54
BMS1P21,MBL1P	chr10:79904897-79931801	1.1	0.38	0.43	1.51	0.67	1.11	1.52	1.04	0.95	0.69	1.58	0.54	1.11	2.88	0.94	0.93	1.14	0.5	1.52	0.93	0.91	0.42	1.23	0.45	1.02	0.77	1.87	0.78	1.04	0.79	1.6	0.68	0.55	0.77	1.34	1.04
BMS1P4	chr10:73699150-73730514	2.79	1.89	3.38	3.67	3.82	3.34	3.43	2.02	2.74	2.93	4.09	1.92	2.16	3.59	2.48	2.84	2.64	1.95	2.89	2.35	1.83	2.4	2.74	2.24	2.89	2.35	2.75	3.33	3.07	2.54	3.53	2.2	2.77	2.39	2.88	3.2
BMS1P5	chr10:46759022-46811988	3.85	1.93	4.66	5.22	5.41	4.86	5.71	3.23	4.03	3.92	6.54	2.45	2.37	5.33	3.14	3.48	3.68	1.77	3.43	2.55	2.06	2.44	3.53	2.87	2.39	2.52	3.46	2.3	2.55	2.91	3.49	2.11	2.04	2.01	2.49	2.9
BMS1P6	chr10:47535580-47553523	2.49	0.78	2.86	3.16	3.57	2.62	3.18	1.19	1.9	2.06	4.23	1.27	1.34	3.57	1.6	2.43	1.78	1.11	2.08	1.5	1.23	1.41	2.24	2.08	1.18	1.25	1.63	1.38	1.37	1.74	1.71	0.9	1.3	0.97	1.13	1.32
BMX	chrX:15500776-15556529	0.98	0.32	0.4	0.87	0.54	0.87	0.87	1.84	1.78	1.23	0.84	1.2	1.17	1.02	1.61	1.27	1.47	0.77	2.1	1.7	1.83	1.64	1.57	1.58	2.79	2.48	3.32	3.09	2.44	1.47	3.06	5.46	2.59	3.61	3.59	3.66
BNC1	chr15:83255902-83284716	0.02	0.23	0.38	1.64	0.23	0.74	0.25	0.13	0.99	0.33	0.23	0.32	0.51	0.48	0.58	0.49	0.52	0.44	1.37	0.61	0.68	0.97	0.44	0.42	0.77	0.94	1.06	0.77	1.15	0.5	1.1	1.32	1.06	1.24	0.7	1.29
BNC2	chr9:16409502-16870788	1.09	1.35	1.24	3.19	1.3	2.49	1.68	1.05	3.45	1.34	2.3	1.98	2.15	2.72	1.72	1.99	1.83	1.41	1.92	1.54	1.36	1.34	1.6	1.8	0.75	0.63	0.8	0.7	0.87	1	0.77	0.8	0.45	0.8	0.51	0.47
BNIP1	chr5:173144441-173164387	8.44	10.8	22.76	8.56	9.51	7.48	7.4	7.84	7.83	11.58	7.51	9.66	10.99	8.18	6.77	9.35	9.74	9.19	6.8	9.95	12.26	9.58	7.51	8.09	8.75	8.05	7.02	8.57	8.49	8.28	8.18	7.2	10.36	10.59	10.92	14.65
BNIP2	chr15:59662862-59689443	27.15	28.16	26.78	23.8	27.32	24.65	24.98	29.12	27.54	34.17	30.45	28.2	28.8	30.17	33.85	35.23	30.62	29.4	38.56	36.62	27.91	33.62	28.77	27.22	27.47	34.72	36.58	34.3	34.45	31.45	34.14	30.29	38.36	32.46	39.61	43.15
BNIP3	chr10:131967682-131982013	57.26	40.6	70.48	41.64	49.98	35.39	38.11	53.23	49.41	42.62	41.85	31.79	30.94	41.22	29.98	32.57	35.14	39.82	56.26	29.02	36.9	39.86	36.25	33.39	22.42	25.4	25.19	19.79	22.32	26.22	20.54	23.58	25.66	23.94	27.99	31.38
BNIP3L	chr8:26383006-26413128	66.68	26.61	28.59	30.62	30.29	32.34	34.27	91.09	42.78	36.63	37.2	31.16	37.15	31.37	35.39	39.39	36.81	42.26	64.53	43.57	26.6	44.21	42.19	30.55	47.12	64.32	56.87	44.86	42.69	43.1	46.97	50	49.85	51.34	53.63	55.8
BNIPL	chr1:151036552-151047600	0.42	0.5	0.63	0.91	0.8	0.65	0.7	0.16	1.19	0.22	1.16	0.83	1.82	0.81	0.58	0.47	0.59	0.79	0.21	0.3	0.66	0.36	3.21	0.92	1.74	3.69	2.75	1.18	1.19	2.92	2.5	1.16	1.45	3.56	1.85	1.8
BOC	chr3:113211464-113441514	8.46	3.25	2.4	4.32	3.56	3.61	5.8	6.96	8.58	2.44	2.01	2.82	1.94	1.9	3.6	1.59	2	2.14	4.88	1.89	1.33	2.4	4.28	2.63	1.9	0.62	1.29	0.46	0.76	2.17	0.95	1.08	0.75	0.53	1.13	0.35
BOD1	chr5:173607144-173616663	21.01	29.98	34.45	30.54	29.27	22.23	20.87	26.79	28.43	21.19	22.34	26.13	24.55	21.81	23.96	22.85	21.07	26.18	23.62	22.66	24.21	23.31	21.88	25.91	22.23	24.23	21.92	22.68	21.48	20.51	21.19	21.21	25.03	25.46	26.97	28.87
BOD1L1	chr4:13568741-13627704	7.64	5.71	5.29	8.43	6.24	8.27	8.83	7.38	9.72	6.41	11.26	5.37	5.65	7.54	7.07	8.81	6.66	5.78	8.81	7.07	5.41	6.19	6.88	6.69	13.19	15.96	19.29	12.7	11.97	9.02	10.64	9.03	7.59	8.77	7.18	7.49
BOD1L2	chr18:57147061-57150408	0	0	0	0	0.01	0	0	0	0	0	0	0	0	0	0	0	0	0	0	0	0	0	0	0	0	0	0	0	0	0	0	0	0	0	0	0
BOK	chr2:241544385-241574138	11.98	5.4	3.55	5.84	6.32	5.85	7.37	8.6	5.1	2.87	7.3	3.72	5.19	4.96	4.05	3.54	3.9	4.62	5.58	2.94	2.8	4.1	9.5	3.96	4.85	2.77	3.63	2.6	3.98	6.22	2.96	7.36	3.25	6.05	2.68	4.39
BOK-AS1	chr2:241544385-241574138	0.33	0.06	1.52	0.14	0.07	0.03	0.28	0.06	0.04	0.06	0.21	0.02	0.03	0	0.27	0.09	0.05	0.03	0	0	0.14	0.07	0.09	0.03	0	0.11	0	0.11	0.04	0.02	0.04	0.05	0.08	0.08	0.04	0
BOLA1	chr1:149899601-149900795	8.86	9.81	15.29	4.54	8.09	6.84	6.2	6.65	5.66	5.62	3.77	6.46	6.48	4.04	4.66	3.88	5.7	6.27	3.73	5	7.46	6.04	5.12	6.07	5.91	5.18	4.01	7.92	5.62	5.16	7.2	6.87	7.21	8.12	7.15	7.54
BOLA2	chr16:29453592-29467578	0	0	0	0	0	0	0	0	0	0	0	0	0	0	0	0	0	0	0	0	0	0	0	0	0	0	0	0	0	0	0	0	0	0	0	0
BOLA2	chr16:30192934-30206927	0	0	0	0	0	0	0	0	0	0	0	0	0	0	0	0	0	0	0	0	0	0	0	0	0	0	0	0	0	0	0	0	0	0	0	0
BOLA3	chr2:74135400-74147912	46.76	49.62	117.43	35.31	34	37.73	35.33	39.43	31.53	34.43	30.01	33.64	34.65	23.56	31.53	26.65	27.67	28.04	30.49	30.68	32.09	37.11	27.47	23.14	11.57	10.21	10.72	12.65	13.18	19.41	11.29	13.98	19.75	14.51	22.78	27.05
BOLA3-AS1	chr2:74147980-74152389	0.97	0.79	0.83	1.1	1.02	1.26	1.52	1.45	1.09	0.58	0.6	0.58	1.16	0.49	0.92	0.71	0.54	0.6	0.82	0.85	0.65	0.75	0.93	0.65	0.37	0.53	0.52	0.22	0.87	0.47	0.44	0.38	0.45	0.49	0.42	0.26
BOLL	chr2:197726878-197786312	0.01	0.02	0.02	0.01	0.05	0.01	0.06	0	0.01	0.02	0.03	0.01	0.04	0.05	0.01	0.01	0.01	0	0.01	0.01	0.03	0.01	0.03	0.01	0	0	0	0.01	0.02	0.01	0.01	0.03	0.01	0.03	0	0.04
BOP1	chr8:144262045-144291438	7.57	11.41	10.47	7.54	8.01	7.98	7.65	4.88	5.58	8.53	5.96	7.18	6.9	7.21	5.42	5.59	6.18	5.99	6.09	4.95	7.64	5.41	6.22	6.7	4.75	3.45	2.98	4.51	4.34	4.97	4.76	6.66	3.87	4.61	4.07	3.33
BORA	chr13:72708356-73016453	1.79	5	5.14	4.53	4.37	4.19	3.25	1.87	2.65	4.52	3.96	3.27	2.82	3.37	3.42	3.18	2.98	2.19	2.18	2.38	2.98	2.74	2.4	2.59	1.6	2.24	1.46	2.16	1.99	1.97	2.14	1.7	1.91	1.52	2.44	2.63
BPESC1	chr3:139104184-139125163	0	0	0	0	0	0	0	0	0	0.01	0	0	0	0	0	0	0	0	0	0	0	0	0	0	0	0	0	0	0	0	0	0	0	0	0	0
BPGM	chr7:134646778-134679815	29.31	40.43	61.11	59.54	43.11	45.67	30.73	26.89	54.03	49.07	31.72	33.63	35.36	28.24	40.65	84.93	33.23	178.78	40.39	98.94	43.97	38.89	38.56	84.36	313.2	527.28	554.66	466.79	427.91	261.87	338.03	224.17	506.66	397.89	503.03	479.25
BPHL	chr6:3118375-3153198	5.6	6.99	9.89	7.01	7.29	6.2	5.75	4.2	4.46	5.64	5.47	6.71	6.02	5.18	5.34	4.43	5.81	4.74	4.99	5.35	6.4	6.38	4.33	5.59	2.29	1.95	2.52	2.48	2.63	3.29	2.68	4.38	3.35	3.54	3.08	4.28
BPI	chr20:38304149-38337503	0.03	0.01	0	0	0.03	0.03	0.03	0.26	0.04	0.11	0.05	0.05	0	0.08	0.04	0.04	0.03	0	0.07	0.1	0.04	0.04	0.05	0.05	0.45	0.25	0.58	0.22	0.21	0.05	0.2	0.48	0.17	0.2	0.83	0.02
BPIFA1	chr20:33235995-33243309	0.02	0	0	0	0	0	0	0	0	0	0	0	0	0	0	0	0	0	0	0	0.09	0.08	0.02	0.02	0	0	0	0	0	0	0	0	0	0	0.03	0
BPIFA2	chr20:33168153-33181417	0	0	0	0	0.03	0	0.05	0.14	0	0	0	0	0	0	0	0	0.01	0	0	0	0	0.03	0	0	0	0	0	0	0	0	0	0	0	0	0	0
BPIFA3	chr20:33217309-33227806	0	0	0	0	0	0	0	0	0	0	0	0	0	0	0	0	0	0	0	0	0	0	0	0	0	0	0	0	0	0	0	0	0	0	0	0
BPIFA4P	chr20:33193604-33210462	0	0	0	0	0	0	0	0	0	0	0	0	0	0	0	0.02	0.01	0.06	0.04	0	0	0	0	0	0.03	0	0	0	0	0.01	0	0	0	0	0	0
BPIFB1	chr20:33283134-33309878	0.01	0	0.02	0.01	0	0.01	0.01	0.07	0.07	0.01	0.03	0	0	0	0.14	0.12	0.01	0.11	0.2	0.02	0	0.4	0.02	0.05	0.02	0.05	0	0.09	0.1	0.03	0.1	0	0.13	0.02	0.05	0.15
BPIFB2	chr20:33007577-33023709	0.01	0.01	0	0	0	0.09	0	0	0	0.02	0	0	0	0.02	0	0	0	0	0	0	0	0.01	0	0	0	0	0	0	0	0	0	0	0	0	0	0
BPIFB3	chr20:33055330-33073637	0	0	0	0.02	0	0	0	0	0	0	0	0	0	0	0	0	0	0	0	0	0	0	0	0	0	0	0	0	0	0	0	0	0	0	0	0
BPIFB4	chr20:33081511-33111751	0.06	0.08	0.03	0.03	0	0	0	0	0.09	0.01	0	0.01	0.03	0	0.05	0	0	0	0.02	0	0	0	0	0	0	0	0	0	0	0	0	0	0	0	0	0
BPIFB6	chr20:33031647-33044047	0	0	0	0	0	0	0	0	0	0	0	0	0	0	0	0	0	0	0	0	0	0	0	0	0	0	0	0	0	0	0	0	0	0	0	0
BPIFC	chr22:32413846-32457386	0.06	0	0	0.02	0	0	0	0.1	0.03	0	0.02	0	0.01	0.06	0.07	0.01	0.02	0.03	0.09	0.04	0.02	0.14	0.02	0.04	0.11	0.04	0.08	0	0	0.03	0.01	0	0	0	0.02	0
BPNT1	chr1:220057481-220089853	8.12	9.34	12.19	8.35	8.93	7.91	8.27	7.25	6.74	9.19	6.49	8.8	9.01	9.21	7.86	9.1	9.59	8.02	7.21	9.16	9.92	8.52	8.38	7.58	8.94	8.8	8.85	10.32	10.47	9.12	9.9	7.96	11.53	9.8	10.98	12.89
BPTF	chr17:67825663-67984378	7.77	7.45	6.74	9.59	7.41	10.63	10.16	8.92	11.21	9.04	11.71	7.71	6.89	8.44	8.02	9.17	8.15	6.36	7.99	8.07	7.11	6.9	7.86	8.83	11.98	13.5	14.75	11.08	10.57	8.64	8.91	8.98	6.79	8.2	5.9	6.32
BPY2	chrY:22984262-23005463	0	0	0	0	0	0	0	0	0	0	0	0	0	0	0	0	0	0	0	0	0	0	0	0	0	0	0	0	0	0	0	0	0	0	0	0
BPY2	chrY:24618003-24639205	0	0	0	0	0	0	0	0	0	0	0	0	0	0	0	0	0	0	0	0	0	0	0	0	0	0	0	0	0	0	0	0	0	0	0	0
BPY2	chrY:25030900-25052104	0	0	0	0	0	0	0	0	0	0	0	0	0	0	0	0	0	0	0	0	0	0	0	0	0	0	0	0	0	0	0	0	0	0	0	0
BRAF	chr7:140734012-140924764	4.96	4.68	6.23	6.63	7.16	5.06	6.13	5.77	5.17	6.26	6.26	5.36	4.26	6.21	5.91	6	5.08	5.7	5.3	5.17	3.89	3.94	4.97	5.38	7.84	9.66	9	7.88	7.16	5.83	5.37	4.82	4.57	5.17	5.24	6.57
[truncated: 26,604 more rows]
