# Supplementary material for: Genome-wide identification of transcriptional enhancers during human placental development and association with function, differentiation, and disease
Source: Biol Reprod. 2023 Sep 23;109(6):965–81. doi: 10.1093/biolre/ioad119 (PMC10724456; doi:10.1093/biolre/ioad119)
Supplement: Supplementary_Table_ioad119 [file supplementary_table_ioad119.zip › Supplementary Table S3.xlsx]

## Sheet: Legend and Contents
Supplementary Table S3. Complete Gene ontology tables for sets of genes whose expression decreases (E) or increases (F) across gestation. Panther Database was used to curate the gene ontologies for sets of genes whose expression decreases or increases across gestation. The "Column Heading" key provides annotation information. The "Tab" key provides details about all the other worksheets contained…
Column Heading	Description
GO biological process complete	Gene Ontology - Name of the Biological Process
Homo sapiens - REFLIST (20589)	reference list of genes
upload_1 (2171)	From the reference list of genes number of genes that appear in the input (increase or decrease in gestation)
upload_1 (fold Enrichment)	Fold enrichment
upload_1 (raw P-value)	pvalue
upload_1 (FDR)	False Discovery Rate
Tab	Contents
Legend and Contents	Heading Annotation Information and Summary of Information in this Table
increase across gestation	Gene ontologies for sets of genes whose expression increases across gestation
decrease across gestation	Gene ontologies for sets of genes whose expression decreases across gestation

## Sheet: Increase across gestation
Analysis Type:	PANTHER Overrepresentation Test (Released 20221013)
Annotation Version and Release Date:	GO Ontology database DOI: 10.5281/zenodo.7942786 Released 2023-05-10
Analyzed List:	upload_1 (Homo sapiens)
Reference List:	Homo sapiens (all genes in database)
Test Type:	FISHER
Correction:	FDR
GO biological process complete	Homo sapiens - REFLIST (20589)	upload_1 (2171)	upload_1 (fold Enrichment)	upload_1 (raw P-value)	upload_1 (FDR)
sphingomyelin biosynthetic process (GO:0006686)	11	7	6.04	0.000878	0.0451
regulation of vasculogenesis (GO:2001212)	17	9	5.02	0.000446	0.0265
ER-nucleus signaling pathway (GO:0006984)	33	13	3.74	0.000261	0.017
positive regulation of response to endoplasmic reticulum stress (GO:1905898)	38	14	3.49	0.000268	0.0173
negative regulation of response to endoplasmic reticulum stress (GO:1903573)	44	15	3.23	0.000325	0.0204
regulation of response to endoplasmic reticulum stress (GO:1905897)	84	28	3.16	1.52e-06	0.000243
membrane fission (GO:0090148)	43	14	3.09	0.000741	0.0395
establishment of protein localization to plasma membrane (GO:0061951)	50	16	3.03	0.000374	0.0229
ubiquitin-dependent ERAD pathway (GO:0030433)	79	24	2.88	2.95e-05	0.00276
vesicle targeting (GO:0006903)	63	19	2.86	0.000208	0.0141
ERAD pathway (GO:0036503)	98	29	2.81	9.84e-06	0.00111
endothelium development (GO:0003158)	102	29	2.7	1.51e-05	0.00161
endothelial cell differentiation (GO:0045446)	85	24	2.68	9.53e-05	0.00736
autophagosome organization (GO:1905037)	82	22	2.54	0.000308	0.0194
autophagosome assembly (GO:0000045)	75	20	2.53	0.000624	0.0351
positive regulation of ubiquitin-dependent protein catabolic process (GO:2000060)	111	29	2.48	6.12e-05	0.00519
transforming growth factor beta receptor signaling pathway (GO:0007179)	97	25	2.44	0.000254	0.0168
positive regulation of proteasomal ubiquitin-dependent protein catabolic process (GO:0032436)	94	24	2.42	0.000378	0.0229
response to endoplasmic reticulum stress (GO:0034976)	226	57	2.39	5.82e-08	1.81e-05
internal protein amino acid acetylation (GO:0006475)	96	24	2.37	0.000446	0.0264
positive regulation of autophagy (GO:0010508)	152	38	2.37	9.67e-06	0.0011
phosphatidylinositol biosynthetic process (GO:0006661)	129	32	2.35	6.34e-05	0.00529
peptidyl-lysine acetylation (GO:0018394)	97	24	2.35	0.000489	0.0285
positive regulation of lipid biosynthetic process (GO:0046889)	89	22	2.34	0.0009	0.046
regulation of proteasomal ubiquitin-dependent protein catabolic process (GO:0032434)	142	35	2.34	2.81e-05	0.00265
positive regulation of proteolysis involved in protein catabolic process (GO:1903052)	138	34	2.34	3.77e-05	0.00342
negative regulation of protein catabolic process (GO:0042177)	110	27	2.33	0.000335	0.0207
internal peptidyl-lysine acetylation (GO:0018393)	94	23	2.32	0.000725	0.0395
cellular response to starvation (GO:0009267)	173	42	2.3	6.39e-06	0.000781
female pregnancy (GO:0007565)	174	42	2.29	7.02e-06	0.000832
regulation of ubiquitin-dependent protein catabolic process (GO:2000058)	175	42	2.28	1.14e-05	0.00128
macroautophagy (GO:0016236)	198	47	2.25	3.07e-06	0.000437
phospholipid biosynthetic process (GO:0008654)	245	58	2.25	3.02e-07	6.89e-05
positive regulation of proteasomal protein catabolic process (GO:1901800)	119	28	2.23	0.000346	0.0213
positive regulation of endothelial cell migration (GO:0010595)	107	25	2.22	0.000851	0.0441
glycerophospholipid biosynthetic process (GO:0046474)	204	47	2.18	6.63e-06	0.000804
phosphatidylinositol metabolic process (GO:0046488)	153	35	2.17	0.000138	0.00999
glycerolipid biosynthetic process (GO:0045017)	224	51	2.16	3.79e-06	0.000512
membrane lipid biosynthetic process (GO:0046467)	145	33	2.16	0.000259	0.0169
positive regulation of lipid metabolic process (GO:0045834)	157	35	2.11	0.000173	0.012
multi-organism reproductive process (GO:0044703)	195	43	2.09	4.91e-05	0.0043
regulation of lipid biosynthetic process (GO:0046890)	177	39	2.09	9.66e-05	0.00743
movement in host (GO:0044000)	141	31	2.09	0.000569	0.0325
response to topologically incorrect protein (GO:0035966)	141	31	2.09	0.000569	0.0324
cellular response to nutrient levels (GO:0031669)	229	50	2.07	1.25e-05	0.00138
vacuole organization (GO:0007033)	188	41	2.07	9.36e-05	0.00731
response to starvation (GO:0042594)	213	46	2.05	4.04e-05	0.00361
positive regulation of protein catabolic process (GO:0045732)	218	47	2.04	3.16e-05	0.00294
regulation of proteolysis involved in protein catabolic process (GO:1903050)	232	50	2.04	2.19e-05	0.00215
regulation of proteasomal protein catabolic process (GO:0061136)	195	42	2.04	8.07e-05	0.00649
organophosphate ester transport (GO:0015748)	144	31	2.04	0.000675	0.0373
multi-multicellular organism process (GO:0044706)	205	44	2.04	7.36e-05	0.00605
regulation of endothelial cell migration (GO:0010594)	169	36	2.02	0.000295	0.0187
viral life cycle (GO:0019058)	179	38	2.01	0.000259	0.017
positive regulation of epithelial cell migration (GO:0010634)	151	32	2.01	0.00085	0.0442
regulation of macroautophagy (GO:0016241)	157	33	1.99	0.000696	0.038
glycerophospholipid metabolic process (GO:0006650)	287	60	1.98	5.22e-06	0.000654
regulation of autophagy (GO:0010506)	352	73	1.97	6.71e-07	0.00013
positive regulation of catabolic process (GO:0009896)	527	109	1.96	1.63e-09	7.24e-07
phospholipid metabolic process (GO:0006644)	359	74	1.95	8.06e-07	0.000146
regulation of protein catabolic process (GO:0042176)	369	76	1.95	5.07e-07	0.000106
regulation of Ras protein signal transduction (GO:0046578)	190	39	1.95	0.000384	0.0231
autophagy (GO:0006914)	317	65	1.94	3.93e-06	0.000521
process utilizing autophagic mechanism (GO:0061919)	317	65	1.94	3.93e-06	0.000517
proteasome-mediated ubiquitin-dependent protein catabolic process (GO:0043161)	348	71	1.93	1.96e-06	0.000307
regulation of small GTPase mediated signal transduction (GO:0051056)	304	62	1.93	8.64e-06	0.000987
proteasomal protein catabolic process (GO:0010498)	383	78	1.93	5.28e-07	0.000109
regulation of epithelial cell migration (GO:0010632)	229	46	1.91	0.00017	0.0118
cellular response to extracellular stimulus (GO:0031668)	259	52	1.9	5.84e-05	0.00504
ubiquitin-dependent protein catabolic process (GO:0006511)	585	117	1.9	1.94e-09	8.37e-07
Golgi vesicle transport (GO:0048193)	286	57	1.89	3.76e-05	0.00343
positive regulation of GTPase activity (GO:0043547)	276	55	1.89	4.35e-05	0.00386
glycerolipid metabolic process (GO:0046486)	357	71	1.89	3.91e-06	0.000523
positive regulation of cellular catabolic process (GO:0031331)	318	63	1.88	1.4e-05	0.00151
modification-dependent protein catabolic process (GO:0019941)	596	117	1.86	5.73e-09	2.23e-06
regulation of GTPase activity (GO:0043087)	367	72	1.86	5.18e-06	0.000653
cellular response to external stimulus (GO:0071496)	328	64	1.85	1.84e-05	0.0019
dephosphorylation (GO:0016311)	223	43	1.83	0.000685	0.0377
modification-dependent macromolecule catabolic process (GO:0043632)	607	117	1.83	1.15e-08	4.15e-06
proteolysis involved in protein catabolic process (GO:0051603)	659	127	1.83	3.09e-09	1.3e-06
viral process (GO:0016032)	256	48	1.78	0.000519	0.03
vesicle organization (GO:0016050)	340	63	1.76	0.000103	0.00783
biological process involved in symbiotic interaction (GO:0044403)	270	50	1.76	0.000505	0.0294
protein catabolic process (GO:0030163)	777	143	1.75	3.89e-09	1.59e-06
regulation of lipid metabolic process (GO:0019216)	352	64	1.72	0.000134	0.00976
endomembrane system organization (GO:0010256)	555	100	1.71	2.04e-06	0.000314
protein ubiquitination (GO:0016567)	638	114	1.69	7.08e-07	0.000134
regulation of catabolic process (GO:0009894)	1013	181	1.69	1.96e-10	1.13e-07
in utero embryonic development (GO:0001701)	401	71	1.68	0.000129	0.00951
positive regulation of protein transport (GO:0051222)	317	56	1.68	0.000674	0.0374
positive regulation of proteolysis (GO:0045862)	365	64	1.66	0.00033	0.0206
protein modification by small protein conjugation (GO:0032446)	716	125	1.66	5.83e-07	0.000118
regulation of cell growth (GO:0001558)	426	74	1.65	0.000147	0.0104
angiogenesis (GO:0001525)	340	59	1.65	0.000738	0.0398
regulation of cellular catabolic process (GO:0031329)	649	112	1.64	3.08e-06	0.000435
cellular response to growth factor stimulus (GO:0071363)	479	82	1.62	0.000104	0.00786
lipid biosynthetic process (GO:0008610)	606	103	1.61	1.62e-05	0.00169
protein modification by small protein conjugation or removal (GO:0070647)	859	146	1.61	2.11e-07	5.13e-05
protein phosphorylation (GO:0006468)	709	120	1.61	3.2e-06	0.000447
vasculature development (GO:0001944)	546	92	1.6	6.69e-05	0.00555
vesicle-mediated transport (GO:0016192)	1306	220	1.6	2.21e-10	1.18e-07
regulation of growth (GO:0040008)	624	105	1.6	2.11e-05	0.0021
regulation of cellular response to stress (GO:0080135)	643	108	1.59	1.57e-05	0.00166
regulation of protein transport (GO:0051223)	514	86	1.59	0.000132	0.00968
blood vessel development (GO:0001568)	526	88	1.59	0.000117	0.00873
membrane organization (GO:0061024)	760	127	1.58	2.84e-06	0.000413
phosphorylation (GO:0016310)	884	147	1.58	6.94e-07	0.000133
transmembrane receptor protein tyrosine kinase signaling pathway (GO:0007169)	423	70	1.57	0.000806	0.0427
response to growth factor (GO:0070848)	510	84	1.56	0.000286	0.0182
enzyme-linked receptor protein signaling pathway (GO:0007167)	639	105	1.56	4.5e-05	0.00397
protein localization to membrane (GO:0072657)	465	76	1.55	0.00062	0.035
macromolecule catabolic process (GO:0009057)	1010	165	1.55	3.07e-07	6.8e-05
regulation of establishment of protein localization (GO:0070201)	539	88	1.55	0.000242	0.0162
positive regulation of hydrolase activity (GO:0051345)	571	93	1.54	0.000163	0.0114
response to nutrient levels (GO:0031667)	479	78	1.54	0.000568	0.0325
positive regulation of protein localization (GO:1903829)	480	78	1.54	0.000579	0.0328
positive regulation of transport (GO:0051050)	925	150	1.54	1.98e-06	0.000307
intracellular protein transport (GO:0006886)	696	112	1.53	5.33e-05	0.00465
regulation of protein localization (GO:0032880)	874	140	1.52	6.78e-06	0.000809
regulation of cellular component biogenesis (GO:0044087)	968	155	1.52	2.49e-06	0.000368
protein modification process (GO:0036211)	2511	401	1.51	2.03e-15	5.26e-12
organonitrogen compound catabolic process (GO:1901565)	1118	178	1.51	4.8e-07	0.000102
positive regulation of cellular component biogenesis (GO:0044089)	510	81	1.51	0.000828	0.0434
secretion (GO:0046903)	536	85	1.5	0.000662	0.0368
localization within membrane (GO:0051668)	555	88	1.5	0.000627	0.0352
positive regulation of programmed cell death (GO:0043068)	533	84	1.49	0.000826	0.0435
positive regulation of protein metabolic process (GO:0051247)	1425	224	1.49	3.68e-08	1.17e-05
negative regulation of cell population proliferation (GO:0008285)	708	110	1.47	0.000209	0.0141
negative regulation of transcription by RNA polymerase II (GO:0000122)	985	153	1.47	1.27e-05	0.00139
tube morphogenesis (GO:0035239)	684	106	1.47	0.000333	0.0207
regulation of intracellular signal transduction (GO:1902531)	1727	266	1.46	7.99e-09	3.03e-06
regulation of cellular localization (GO:0060341)	981	151	1.46	1.97e-05	0.00201
regulation of proteolysis (GO:0030162)	709	109	1.46	0.000334	0.0207
proteolysis (GO:0006508)	1286	197	1.45	1.18e-06	0.000192
protein transport (GO:0015031)	1190	182	1.45	3.95e-06	0.000516
negative regulation of multicellular organismal process (GO:0051241)	1125	172	1.45	7.07e-06	0.000832
tube development (GO:0035295)	900	137	1.44	7.56e-05	0.00618
regulation of response to stress (GO:0080134)	1418	215	1.44	7.23e-07	0.000134
chromatin organization (GO:0006325)	734	111	1.43	0.000518	0.03
phosphorus metabolic process (GO:0006793)	1843	278	1.43	1.68e-08	5.56e-06
macromolecule modification (GO:0043412)	2725	411	1.43	2.08e-12	2.15e-09
positive regulation of protein modification process (GO:0031401)	935	141	1.43	9.9e-05	0.00757
establishment of protein localization (GO:0045184)	1287	194	1.43	3.64e-06	0.000496
positive regulation of phosphorylation (GO:0042327)	771	116	1.43	0.000452	0.0267
positive regulation of cellular component organization (GO:0051130)	1118	168	1.43	2.05e-05	0.00206
phosphate-containing compound metabolic process (GO:0006796)	1817	273	1.42	3.32e-08	1.07e-05
circulatory system development (GO:0072359)	926	139	1.42	0.000142	0.0102
import into cell (GO:0098657)	723	108	1.42	0.000909	0.0463
negative regulation of RNA biosynthetic process (GO:1902679)	1341	200	1.41	5.39e-06	0.000669
regulation of cell migration (GO:0030334)	933	139	1.41	0.000185	0.0127
intracellular signal transduction (GO:0035556)	1558	232	1.41	8.74e-07	0.000154
regulation of locomotion (GO:0040012)	1036	154	1.41	9.07e-05	0.00711
negative regulation of DNA-templated transcription (GO:0045892)	1327	197	1.41	7.49e-06	0.000875
response to organonitrogen compound (GO:0010243)	986	146	1.4	0.000147	0.0104
intracellular transport (GO:0046907)	1371	203	1.4	6.68e-06	0.000804
negative regulation of cellular biosynthetic process (GO:0031327)	1601	237	1.4	9.6e-07	0.000162
lipid metabolic process (GO:0006629)	1230	182	1.4	2.01e-05	0.00204
negative regulation of biosynthetic process (GO:0009890)	1650	244	1.4	7.18e-07	0.000134
positive regulation of DNA-templated transcription (GO:0045893)	1716	252	1.39	7.38e-07	0.000135
cellular macromolecule localization (GO:0070727)	1942	285	1.39	1.21e-07	3.28e-05
protein localization (GO:0008104)	1936	284	1.39	1.18e-07	3.27e-05
regulation of cell motility (GO:2000145)	991	145	1.39	0.000276	0.0178
positive regulation of RNA biosynthetic process (GO:1902680)	1723	252	1.39	9.49e-07	0.000162
regulation of signal transduction (GO:0009966)	2992	437	1.39	2.48e-11	1.93e-08
cellular lipid metabolic process (GO:0044255)	918	134	1.38	0.000469	0.0276
nitrogen compound transport (GO:0071705)	1627	237	1.38	2.61e-06	0.000382
positive regulation of phosphorus metabolic process (GO:0010562)	845	123	1.38	0.000948	0.0478
positive regulation of phosphate metabolic process (GO:0045937)	845	123	1.38	0.000948	0.0476
regulation of cellular component organization (GO:0051128)	2439	355	1.38	4.63e-09	1.84e-06
regulation of organelle organization (GO:0033043)	1175	171	1.38	8.5e-05	0.00677
negative regulation of macromolecule biosynthetic process (GO:0010558)	1560	227	1.38	5.58e-06	0.000688
positive regulation of RNA metabolic process (GO:0051254)	1856	270	1.38	5.34e-07	0.000109
positive regulation of intracellular signal transduction (GO:1902533)	1006	146	1.38	0.00037	0.0227
regulation of cell communication (GO:0010646)	3405	493	1.37	2.14e-12	2.07e-09
positive regulation of catalytic activity (GO:0043085)	1112	161	1.37	0.000184	0.0127
regulation of signaling (GO:0023051)	3396	491	1.37	3.08e-12	2.81e-09
response to nitrogen compound (GO:1901698)	1060	153	1.37	0.000292	0.0186
regulation of protein modification process (GO:0031399)	1443	208	1.37	2.35e-05	0.00229
anatomical structure formation involved in morphogenesis (GO:0048646)	961	138	1.36	0.00074	0.0396
positive regulation of nitrogen compound metabolic process (GO:0051173)	3121	447	1.36	1.48e-10	8.85e-08
catabolic process (GO:0009056)	1983	284	1.36	9.14e-07	0.000158
regulation of response to stimulus (GO:0048583)	3960	567	1.36	1.38e-13	1.65e-10
regulation of multicellular organismal development (GO:2000026)	1401	200	1.35	5.74e-05	0.00498
regulation of phosphorylation (GO:0042325)	1170	167	1.35	0.000258	0.017
positive regulation of transcription by RNA polymerase II (GO:0045944)	1269	181	1.35	0.000147	0.0104
macromolecule localization (GO:0033036)	2377	339	1.35	7.8e-08	2.33e-05
negative regulation of cell communication (GO:0010648)	1361	194	1.35	8.05e-05	0.00651
positive regulation of cellular metabolic process (GO:0031325)	2976	424	1.35	1.12e-09	5.25e-07
regulation of immune system process (GO:0002682)	1488	212	1.35	3.66e-05	0.00338
positive regulation of cell communication (GO:0010647)	1727	246	1.35	8.17e-06	0.000939
cellular response to endogenous stimulus (GO:0071495)	1201	171	1.35	0.000254	0.0169
positive regulation of metabolic process (GO:0009893)	3825	544	1.35	1.6e-12	1.77e-09
positive regulation of cellular biosynthetic process (GO:0031328)	2022	287	1.35	1.37e-06	0.000222
positive regulation of biosynthetic process (GO:0009891)	2081	295	1.34	1.06e-06	0.000176
negative regulation of signaling (GO:0023057)	1362	193	1.34	0.000116	0.00869
negative regulation of signal transduction (GO:0009968)	1266	179	1.34	0.000249	0.0167
positive regulation of signaling (GO:0023056)	1726	244	1.34	1.41e-05	0.00151
apoptotic process (GO:0006915)	1047	148	1.34	0.000831	0.0435
regulation of response to external stimulus (GO:0032101)	1062	150	1.34	0.000889	0.0456
negative regulation of response to stimulus (GO:0048585)	1637	231	1.34	2.67e-05	0.00254
positive regulation of macromolecule biosynthetic process (GO:0010557)	1942	274	1.34	3.97e-06	0.000513
cellular response to stress (GO:0033554)	1603	226	1.34	3.83e-05	0.00346
regulation of developmental process (GO:0050793)	2462	347	1.34	1.46e-07	3.85e-05
programmed cell death (GO:0012501)	1093	154	1.34	0.000738	0.0399
positive regulation of molecular function (GO:0044093)	1519	214	1.34	6.18e-05	0.00522
positive regulation of nucleobase-containing compound metabolic process (GO:0045935)	2052	289	1.34	2.3e-06	0.00035
negative regulation of RNA metabolic process (GO:0051253)	1451	204	1.33	0.000107	0.00803
positive regulation of macromolecule metabolic process (GO:0010604)	3514	494	1.33	1.43e-10	8.88e-08
regulation of protein metabolic process (GO:0051246)	2462	346	1.33	2.1e-07	5.17e-05
establishment of localization in cell (GO:0051649)	1788	251	1.33	1.6e-05	0.00168
cell death (GO:0008219)	1105	155	1.33	0.000926	0.0468
positive regulation of signal transduction (GO:0009967)	1549	217	1.33	7.19e-05	0.00594
cellular localization (GO:0051641)	2700	378	1.33	7.1e-08	2.16e-05
protein metabolic process (GO:0019538)	3813	532	1.32	5.41e-11	3.82e-08
negative regulation of cellular metabolic process (GO:0031324)	2217	309	1.32	2.42e-06	0.000365
positive regulation of cellular process (GO:0048522)	5511	766	1.32	1.56e-16	1.21e-12
positive regulation of response to stimulus (GO:0048584)	2203	306	1.32	3.24e-06	0.000449
organic substance catabolic process (GO:1901575)	1709	237	1.32	6.28e-05	0.00527
positive regulation of biological process (GO:0048518)	6219	859	1.31	1.4e-18	2.17e-14
regulation of transport (GO:0051049)	1776	245	1.31	6e-05	0.00515
regulation of multicellular organismal process (GO:0051239)	2983	411	1.31	8.2e-08	2.4e-05
regulation of phosphate metabolic process (GO:0019220)	1315	181	1.31	0.000739	0.0397
regulation of transcription by RNA polymerase II (GO:0006357)	2594	357	1.31	8.99e-07	0.000157
regulation of phosphorus metabolic process (GO:0051174)	1316	181	1.3	0.000743	0.0395
response to endogenous stimulus (GO:0009719)	1464	201	1.3	0.000375	0.0229
negative regulation of nucleobase-containing compound metabolic process (GO:0045934)	1568	215	1.3	0.000254	0.0169
negative regulation of cellular process (GO:0048523)	4705	644	1.3	3.46e-12	2.98e-09
regulation of programmed cell death (GO:0043067)	1521	208	1.3	0.000399	0.0239
regulation of localization (GO:0032879)	2131	291	1.3	2.13e-05	0.0021
tissue development (GO:0009888)	1753	239	1.29	0.000146	0.0104
response to organic substance (GO:0010033)	2592	353	1.29	2.44e-06	0.000365
regulation of apoptotic process (GO:0042981)	1471	199	1.28	0.000849	0.0442
regulation of cell differentiation (GO:0045595)	1558	210	1.28	0.000732	0.0398
organic substance transport (GO:0071702)	2219	299	1.28	4.02e-05	0.00361
negative regulation of nitrogen compound metabolic process (GO:0051172)	2376	319	1.27	2.71e-05	0.00257
regulation of DNA-templated transcription (GO:0006355)	3450	461	1.27	3.02e-07	6.8e-05
regulation of RNA biosynthetic process (GO:2001141)	3473	464	1.27	2.77e-07	6.42e-05
localization (GO:0051179)	4507	602	1.27	1.31e-09	5.97e-07
negative regulation of metabolic process (GO:0009892)	2985	398	1.26	3.06e-06	0.000439
regulation of cell population proliferation (GO:0042127)	1674	223	1.26	0.000807	0.0427
regulation of biosynthetic process (GO:0009889)	4177	556	1.26	1.35e-08	4.56e-06
regulation of catalytic activity (GO:0050790)	1827	243	1.26	0.000475	0.0278
regulation of RNA metabolic process (GO:0051252)	3766	500	1.26	1.6e-07	4.14e-05
negative regulation of biological process (GO:0048519)	5320	706	1.26	4.62e-11	3.42e-08
negative regulation of macromolecule metabolic process (GO:0010605)	2755	365	1.26	1.68e-05	0.00174
transport (GO:0006810)	3774	500	1.26	1.92e-07	4.88e-05
regulation of molecular function (GO:0065009)	2569	340	1.26	3.68e-05	0.00338
regulation of cellular biosynthetic process (GO:0031326)	4068	536	1.25	1.06e-07	3.06e-05
regulation of cellular metabolic process (GO:0031323)	5482	722	1.25	9.69e-11	6.27e-08
regulation of macromolecule biosynthetic process (GO:0010556)	3961	521	1.25	2.02e-07	5.07e-05
regulation of biological quality (GO:0065008)	2934	385	1.24	2.07e-05	0.00208
establishment of localization (GO:0051234)	3943	517	1.24	3.51e-07	7.67e-05
organonitrogen compound metabolic process (GO:1901564)	4857	635	1.24	8.66e-09	3.2e-06
regulation of primary metabolic process (GO:0080090)	5825	761	1.24	7.89e-11	5.33e-08
multicellular organism development (GO:0007275)	3966	517	1.24	6.71e-07	0.000132
regulation of nucleobase-containing compound metabolic process (GO:0019219)	4051	527	1.23	6.14e-07	0.000122
regulation of nitrogen compound metabolic process (GO:0051171)	5646	733	1.23	8.33e-10	4.04e-07
regulation of metabolic process (GO:0019222)	6719	867	1.22	1.38e-11	1.12e-08
system development (GO:0048731)	3553	458	1.22	1.31e-05	0.00143
regulation of gene expression (GO:0010468)	4888	629	1.22	1.17e-07	3.3e-05
regulation of macromolecule metabolic process (GO:0060255)	6188	795	1.22	4.92e-10	2.47e-07
anatomical structure development (GO:0048856)	5201	661	1.21	2.4e-07	5.72e-05
developmental process (GO:0032502)	5702	711	1.18	8.7e-07	0.000155
cellular component organization (GO:0016043)	5560	688	1.17	4.65e-06	0.000592
cellular developmental process (GO:0048869)	3614	446	1.17	0.000695	0.0382
regulation of cellular process (GO:0050794)	11039	1346	1.16	6.97e-14	9.84e-11
regulation of biological process (GO:0050789)	11806	1432	1.15	5.58e-15	1.08e-11
biological regulation (GO:0065007)	12228	1476	1.14	4.06e-15	9.01e-12
primary metabolic process (GO:0044238)	7165	864	1.14	4.56e-06	0.000586
cellular component organization or biogenesis (GO:0071840)	5774	696	1.14	9.47e-05	0.00736
macromolecule metabolic process (GO:0043170)	5887	709	1.14	8.46e-05	0.00677
cell communication (GO:0007154)	5278	634	1.14	0.000381	0.0231
nitrogen compound metabolic process (GO:0006807)	6614	784	1.12	0.000187	0.0128
organic substance metabolic process (GO:0071704)	7653	898	1.11	0.000145	0.0104
metabolic process (GO:0008152)	8086	948	1.11	7.97e-05	0.00648
cellular process (GO:0009987)	14672	1659	1.07	2.72e-07	6.4e-05
biological_process (GO:0008150)	17812	1969	1.05	1.21e-08	4.26e-06
nervous system process (GO:0050877)	1462	108	0.7	0.000126	0.00929
gene expression (GO:0010467)	1827	133	0.69	7.67e-06	0.000889
Unclassified (UNCLASSIFIED)	2777	202	0.69	1.21e-08	4.17e-06
RNA processing (GO:0006396)	882	59	0.63	0.000279	0.0179
G protein-coupled receptor signaling pathway (GO:0007186)	1230	78	0.6	1.88e-06	0.000298
ribonucleoprotein complex biogenesis (GO:0022613)	457	25	0.52	0.000534	0.0307
peptide metabolic process (GO:0006518)	514	28	0.52	0.000203	0.0138
adaptive immune response (GO:0002250)	672	36	0.51	1.22e-05	0.00135
sensory perception (GO:0007600)	994	46	0.44	3.84e-10	1.99e-07
peptide biosynthetic process (GO:0043043)	419	18	0.41	2.39e-05	0.00232
translation (GO:0006412)	390	16	0.39	2.53e-05	0.00244
rRNA metabolic process (GO:0016072)	249	10	0.38	0.000871	0.0449
ncRNA metabolic process (GO:0034660)	527	21	0.38	4.37e-07	9.42e-05
detection of stimulus (GO:0051606)	686	24	0.33	1.98e-10	1.1e-07
ncRNA processing (GO:0034470)	423	13	0.29	1.45e-07	3.89e-05
tRNA metabolic process (GO:0006399)	198	6	0.29	0.000437	0.0261
ribosome biogenesis (GO:0042254)	312	9	0.27	3.3e-06	0.000453
rRNA processing (GO:0006364)	218	6	0.26	8.51e-05	0.00674
sensory perception of chemical stimulus (GO:0007606)	549	10	0.17	9.4e-14	1.22e-10
detection of stimulus involved in sensory perception (GO:0050906)	565	10	0.17	2.15e-14	3.34e-11
oxidative phosphorylation (GO:0006119)	119	2	0.16	0.000915	0.0464
detection of chemical stimulus (GO:0009593)	524	8	0.14	2.11e-14	3.64e-11
immunoglobulin production (GO:0002377)	141	2	0.13	0.000147	0.0104
production of molecular mediator of immune response (GO:0002440)	146	2	0.13	0.000104	0.00786
detection of chemical stimulus involved in sensory perception (GO:0050907)	491	5	0.1	9.96e-16	3.09e-12
ribosomal small subunit biogenesis (GO:0042274)	105	1	0.09	0.000659	0.0368
sensory perception of smell (GO:0007608)	470	4	0.08	7.5e-16	2.91e-12
cytoplasmic translation (GO:0002181)	123	1	0.08	8.98e-05	0.00708
detection of chemical stimulus involved in sensory perception of smell (GO:0050911)	443	3	0.06	7.47e-16	3.87e-12
mitochondrial respiratory chain complex assembly (GO:0033108)	102	0	< 0.01	6.02e-05	0.00514
mitochondrial translation (GO:0032543)	109	0	< 0.01	2.64e-05	0.00253
mitochondrial gene expression (GO:0140053)	142	0	< 0.01	9.91e-07	0.000166

## Sheet: Decrease across gestation
Analysis Type:	PANTHER Overrepresentation Test (Released 20221013)
Annotation Version and Release Date:	GO Ontology database DOI: 10.5281/zenodo.7942786 Released 2023-05-10
Analyzed List:	upload_1 (Homo sapiens)
Reference List:	Homo sapiens (all genes in database)
Test Type:	FISHER
Correction:	FDR
GO biological process complete	Homo sapiens - REFLIST (20589)	upload_1 (1092)	upload_1 (fold Enrichment)	upload_1 (raw P-value)	upload_1 (FDR)
'de novo' XMP biosynthetic process (GO:0097294)	7	5	13.47	0.000189	0.0141
XMP biosynthetic process (GO:0097293)	7	5	13.47	0.000189	0.014
XMP metabolic process (GO:0097292)	7	5	13.47	0.000189	0.014
positive regulation of chromosome condensation (GO:1905821)	8	5	11.78	0.000294	0.0197
mRNA pseudouridine synthesis (GO:1990481)	9	5	10.47	0.000439	0.0275
mitotic spindle midzone assembly (GO:0051256)	11	6	10.28	0.000123	0.00977
mitotic spindle elongation (GO:0000022)	11	6	10.28	0.000123	0.00972
spindle elongation (GO:0051231)	13	7	10.15	3.5e-05	0.00336
GMP biosynthetic process (GO:0006177)	14	7	9.43	5.03e-05	0.00439
spindle midzone assembly (GO:0051255)	14	7	9.43	5.03e-05	0.00436
tetrahydrofolate metabolic process (GO:0046653)	15	7	8.8	7.06e-05	0.00589
aminoacyl-tRNA metabolism involved in translational fidelity (GO:0106074)	13	6	8.7	0.000248	0.0174
attachment of mitotic spindle microtubules to kinetochore (GO:0051315)	13	6	8.7	0.000248	0.0173
IMP biosynthetic process (GO:0006188)	11	5	8.57	0.00088	0.049
regulation of chromosome condensation (GO:0060623)	11	5	8.57	0.00088	0.0488
kinetochore organization (GO:0051383)	17	7	7.76	0.000131	0.0103
intraciliary anterograde transport (GO:0035720)	17	7	7.76	0.000131	0.0102
pseudouridine synthesis (GO:0001522)	18	7	7.33	0.000174	0.0132
serine family amino acid biosynthetic process (GO:0009070)	19	7	6.95	0.000228	0.0163
positive regulation of chromosome separation (GO:1905820)	30	11	6.91	3.94e-06	0.000523
mitotic chromosome condensation (GO:0007076)	17	6	6.65	0.000776	0.0443
purine ribonucleoside monophosphate biosynthetic process (GO:0009168)	20	7	6.6	0.000295	0.0196
centromere complex assembly (GO:0034508)	23	8	6.56	0.000113	0.00903
DNA unwinding involved in DNA replication (GO:0006268)	21	7	6.28	0.000376	0.0241
mitotic spindle assembly checkpoint signaling (GO:0007094)	30	10	6.28	2.14e-05	0.00229
mitotic spindle checkpoint signaling (GO:0071174)	30	10	6.28	2.14e-05	0.00228
spindle assembly checkpoint signaling (GO:0071173)	30	10	6.28	2.14e-05	0.00226
spindle checkpoint signaling (GO:0031577)	31	10	6.08	2.71e-05	0.00276
pteridine-containing compound metabolic process (GO:0042558)	31	10	6.08	2.71e-05	0.00275
folic acid-containing compound metabolic process (GO:0006760)	25	8	6.03	0.000181	0.0136
purine nucleoside monophosphate biosynthetic process (GO:0009127)	22	7	6	0.000474	0.0291
tRNA aminoacylation for protein translation (GO:0006418)	42	13	5.84	2.52e-06	0.000352
nuclear DNA replication (GO:0033260)	26	8	5.8	0.000227	0.0164
interstrand cross-link repair (GO:0036297)	39	12	5.8	6.42e-06	0.000792
attachment of spindle microtubules to kinetochore (GO:0008608)	26	8	5.8	0.000227	0.0163
negative regulation of mitotic sister chromatid separation (GO:2000816)	33	10	5.71	4.22e-05	0.0039
negative regulation of mitotic sister chromatid segregation (GO:0033048)	33	10	5.71	4.22e-05	0.00388
negative regulation of sister chromatid segregation (GO:0033046)	33	10	5.71	4.22e-05	0.00386
negative regulation of mitotic metaphase/anaphase transition (GO:0045841)	33	10	5.71	4.22e-05	0.00383
cell cycle DNA replication (GO:0044786)	27	8	5.59	0.000281	0.0192
negative regulation of mitotic nuclear division (GO:0045839)	41	12	5.52	9.84e-06	0.00113
replication fork processing (GO:0031297)	48	14	5.5	1.87e-06	0.000274
tRNA aminoacylation (GO:0043039)	45	13	5.45	4.75e-06	0.000615
regulation of chromosome separation (GO:1905818)	73	21	5.42	6.52e-09	1.45e-06
positive regulation of chromosome segregation (GO:0051984)	28	8	5.39	0.000346	0.0227
negative regulation of metaphase/anaphase transition of cell cycle (GO:1902100)	35	10	5.39	6.41e-05	0.00544
negative regulation of chromosome separation (GO:1905819)	35	10	5.39	6.41e-05	0.00541
maturation of LSU-rRNA (GO:0000470)	28	8	5.39	0.000346	0.0226
amino acid activation (GO:0043038)	46	13	5.33	5.82e-06	0.000728
negative regulation of chromosome segregation (GO:0051985)	36	10	5.24	7.82e-05	0.0064
negative regulation of nuclear division (GO:0051784)	48	13	5.11	8.59e-06	0.001
mitochondrial RNA metabolic process (GO:0000959)	45	12	5.03	2.17e-05	0.00227
mitotic sister chromatid segregation (GO:0000070)	135	36	5.03	1.9e-13	8.66e-11
sister chromatid segregation (GO:0000819)	139	37	5.02	9.18e-14	4.6e-11
mitotic spindle assembly (GO:0090307)	49	13	5	1.04e-05	0.00118
DNA conformation change (GO:0071103)	91	24	4.97	2.38e-09	5.77e-07
mitotic spindle organization (GO:0007052)	95	25	4.96	1.15e-09	2.98e-07
regulation of mitotic sister chromatid separation (GO:0010965)	58	15	4.88	2.88e-06	0.000399
mitotic G2 DNA damage checkpoint signaling (GO:0007095)	35	9	4.85	0.00029	0.0196
DNA geometric change (GO:0032392)	82	21	4.83	3.62e-08	7.03e-06
intraciliary transport (GO:0042073)	47	12	4.81	3.12e-05	0.00305
DNA-templated DNA replication maintenance of fidelity (GO:0045005)	55	14	4.8	7.16e-06	0.000856
mismatch repair (GO:0006298)	32	8	4.71	0.000735	0.0421
DNA duplex unwinding (GO:0032508)	76	19	4.71	2.21e-07	3.9e-05
glycolytic process (GO:0006096)	45	11	4.61	9.28e-05	0.00755
mRNA modification (GO:0016556)	33	8	4.57	0.000874	0.0488
regulation of mitotic sister chromatid segregation (GO:0033047)	54	13	4.54	2.51e-05	0.0026
DNA replication (GO:0006260)	200	48	4.53	6.02e-16	3.89e-13
metaphase plate congression (GO:0051310)	63	15	4.49	6.82e-06	0.000828
mitotic G2/M transition checkpoint (GO:0044818)	51	12	4.44	6.18e-05	0.00528
DNA-templated DNA replication (GO:0006261)	135	31	4.33	2.23e-10	6.94e-08
regulation of chromosome segregation (GO:0051983)	131	30	4.32	4.6e-10	1.35e-07
mitotic cell cycle checkpoint signaling (GO:0007093)	127	29	4.31	9.48e-10	2.54e-07
mitotic nuclear division (GO:0140014)	161	36	4.22	1.53e-11	5.94e-09
protein localization to chromosome (GO:0034502)	81	18	4.19	1.98e-06	0.000287
regulation of mitotic metaphase/anaphase transition (GO:0030071)	90	20	4.19	5.42e-07	8.95e-05
chromosome condensation (GO:0030261)	41	9	4.14	0.000782	0.0445
cell cycle checkpoint signaling (GO:0000075)	161	35	4.1	5.73e-11	1.98e-08
nuclear chromosome segregation (GO:0098813)	236	51	4.07	2.87e-15	1.78e-12
mitotic metaphase plate congression (GO:0007080)	51	11	4.07	0.00024	0.0171
microtubule cytoskeleton organization involved in mitosis (GO:1902850)	130	28	4.06	5.61e-09	1.26e-06
negative regulation of chromosome organization (GO:2001251)	79	17	4.06	5.5e-06	0.0007
regulation of metaphase/anaphase transition of cell cycle (GO:1902099)	93	20	4.05	8.47e-07	0.00013
base-excision repair (GO:0006284)	42	9	4.04	0.000908	0.05
protein localization to cytoskeleton (GO:0044380)	42	9	4.04	0.000908	0.0498
regulation of mitotic nuclear division (GO:0007088)	117	25	4.03	4.17e-08	7.81e-06
alpha-amino acid biosynthetic process (GO:1901607)	66	14	4	4.17e-05	0.0039
dicarboxylic acid metabolic process (GO:0043648)	90	19	3.98	2.01e-06	0.000289
mitotic DNA integrity checkpoint signaling (GO:0044774)	86	18	3.95	4.12e-06	0.000542
mitotic DNA damage checkpoint signaling (GO:0044773)	82	17	3.91	8.45e-06	0.000994
DNA integrity checkpoint signaling (GO:0031570)	118	24	3.83	1.72e-07	3.11e-05
spindle organization (GO:0007051)	163	33	3.82	9.83e-10	2.59e-07
regulation of sister chromatid segregation (GO:0033045)	105	21	3.77	1.27e-06	0.000189
ribosomal large subunit biogenesis (GO:0042273)	76	15	3.72	4.64e-05	0.00414
regulation of centrosome cycle (GO:0046605)	56	11	3.7	0.000483	0.0292
chromosome segregation (GO:0007059)	332	65	3.69	3.06e-17	2.26e-14
establishment of chromosome localization (GO:0051303)	77	15	3.67	5.29e-05	0.00457
spindle assembly (GO:0051225)	98	19	3.66	5.94e-06	0.000738
mitotic cytokinesis (GO:0000281)	83	16	3.63	3.37e-05	0.00325
DNA damage checkpoint signaling (GO:0000077)	109	21	3.63	2.13e-06	0.000304
mitotic cell cycle process (GO:1903047)	522	100	3.61	2.29e-25	8.9e-22
negative regulation of G2/M transition of mitotic cell cycle (GO:0010972)	63	12	3.59	0.000347	0.0226
amino acid biosynthetic process (GO:0008652)	74	14	3.57	0.000122	0.00974
chromosome localization (GO:0050000)	85	16	3.55	4.34e-05	0.00392
positive regulation of neural precursor cell proliferation (GO:2000179)	64	12	3.54	0.000394	0.0252
regulation of cytokinesis (GO:0032465)	91	17	3.52	2.75e-05	0.00278
cellular response to ionizing radiation (GO:0071479)	75	14	3.52	0.000139	0.0107
negative regulation of cell cycle G2/M phase transition (GO:1902750)	65	12	3.48	0.000445	0.0278
regulation of cilium assembly (GO:1902017)	65	12	3.48	0.000445	0.0277
mitotic cell cycle (GO:0000278)	616	113	3.46	3.48e-27	5.4e-23
fatty acid beta-oxidation (GO:0006635)	60	11	3.46	0.000802	0.0454
pyruvate metabolic process (GO:0006090)	71	13	3.45	0.00028	0.0193
DNA modification (GO:0006304)	77	14	3.43	0.000177	0.0133
protein localization to cilium (GO:0061512)	61	11	3.4	0.000904	0.0499
chromosome organization (GO:0051276)	456	82	3.39	1.81e-19	1.88e-16
regulation of nuclear division (GO:0051783)	145	26	3.38	4.62e-07	7.72e-05
tRNA modification (GO:0006400)	95	17	3.37	4.44e-05	0.00399
signal transduction in response to DNA damage (GO:0042770)	142	25	3.32	1.03e-06	0.000155
recombinational repair (GO:0000725)	120	21	3.3	7.98e-06	0.000946
positive regulation of cell cycle process (GO:0090068)	252	44	3.29	1.16e-10	3.74e-08
glutamine family amino acid metabolic process (GO:0009064)	75	13	3.27	0.000447	0.0276
negative regulation of mitotic cell cycle (GO:0045930)	214	37	3.26	4.37e-09	1.05e-06
tRNA metabolic process (GO:0006399)	198	34	3.24	2.14e-08	4.2e-06
regulation of G2/M transition of mitotic cell cycle (GO:0010389)	100	17	3.21	7.81e-05	0.00641
regulation of smoothened signaling pathway (GO:0008589)	89	15	3.18	0.00022	0.0159
response to ionizing radiation (GO:0010212)	143	24	3.16	3.5e-06	0.000469
negative regulation of mitotic cell cycle phase transition (GO:1901991)	167	28	3.16	5.64e-07	9.22e-05
negative regulation of cell cycle phase transition (GO:1901988)	228	38	3.14	6.57e-09	1.44e-06
alpha-amino acid catabolic process (GO:1901606)	90	15	3.14	0.000244	0.0173
smoothened signaling pathway (GO:0007224)	91	15	3.11	0.000272	0.0188
pyrimidine-containing compound metabolic process (GO:0072527)	85	14	3.11	0.000433	0.0272
double-strand break repair via homologous recombination (GO:0000724)	116	19	3.09	4.75e-05	0.00417
meiotic chromosome segregation (GO:0045132)	98	16	3.08	0.00019	0.014
cell cycle G1/S phase transition (GO:0044843)	86	14	3.07	0.00048	0.0291
nuclear division (GO:0000280)	309	50	3.05	6.91e-11	2.33e-08
amino acid metabolic process (GO:0006520)	285	46	3.04	4.3e-10	1.31e-07
negative regulation of cell cycle process (GO:0010948)	274	44	3.03	1.19e-09	3.02e-07
regulation of chromosome organization (GO:0033044)	250	40	3.02	7.34e-09	1.58e-06
regulation of mitotic cell cycle phase transition (GO:1901990)	333	53	3	3.19e-11	1.12e-08
DNA recombination (GO:0006310)	247	39	2.98	1.56e-08	3.1e-06
double-strand break repair (GO:0006302)	209	33	2.98	1.96e-07	3.5e-05
positive regulation of mitotic cell cycle phase transition (GO:1901992)	90	14	2.93	0.000717	0.0416
cell division (GO:0051301)	521	81	2.93	5.44e-16	3.67e-13
organelle fission (GO:0048285)	335	52	2.93	1.09e-10	3.62e-08
amino acid catabolic process (GO:0009063)	110	17	2.91	0.000217	0.0158
regulation of cell cycle process (GO:0010564)	725	112	2.91	1.38e-21	1.95e-18
tRNA processing (GO:0008033)	136	21	2.91	4.2e-05	0.00391
regulation of cell cycle phase transition (GO:1901987)	434	67	2.91	2.67e-13	1.18e-10
regulation of cell division (GO:0051302)	184	28	2.87	3.06e-06	0.000417
regulation of cell cycle G2/M phase transition (GO:1902749)	112	17	2.86	0.000262	0.0183
mitotic cell cycle phase transition (GO:0044772)	165	25	2.86	1.09e-05	0.00121
cell cycle process (GO:0022402)	881	133	2.85	9.74e-25	2.52e-21
positive regulation of cell cycle phase transition (GO:1901989)	113	17	2.84	0.000288	0.0195
regulation of neural precursor cell proliferation (GO:2000177)	101	15	2.8	0.000723	0.0417
positive regulation of cell cycle (GO:0045787)	344	51	2.8	6.89e-10	1.95e-07
regulation of mitotic cell cycle (GO:0007346)	494	73	2.79	1.54e-13	7.25e-11
cell cycle phase transition (GO:0044770)	176	26	2.79	1.09e-05	0.00121
negative regulation of cell cycle (GO:0045786)	361	53	2.77	4.35e-10	1.3e-07
DNA repair (GO:0006281)	512	75	2.76	1.48e-13	7.2e-11
monocarboxylic acid catabolic process (GO:0072329)	117	17	2.74	0.000413	0.0262
organic acid catabolic process (GO:0016054)	234	34	2.74	7.19e-07	0.000114
carboxylic acid catabolic process (GO:0046395)	234	34	2.74	7.19e-07	0.000113
alpha-amino acid metabolic process (GO:1901605)	200	29	2.73	4.79e-06	0.000614
cytoskeleton-dependent cytokinesis (GO:0061640)	112	16	2.69	0.000711	0.0415
carbohydrate catabolic process (GO:0016052)	112	16	2.69	0.000711	0.0414
rRNA processing (GO:0006364)	218	31	2.68	3.27e-06	0.000441
positive regulation of mitotic cell cycle (GO:0045931)	120	17	2.67	0.000536	0.032
small molecule catabolic process (GO:0044282)	355	50	2.66	5.34e-09	1.24e-06
DNA metabolic process (GO:0006259)	774	109	2.66	2.63e-18	2.27e-15
rRNA metabolic process (GO:0016072)	249	35	2.65	1.37e-06	0.000202
cytokinesis (GO:0000910)	114	16	2.65	0.000843	0.0475
regulation of DNA replication (GO:0006275)	130	18	2.61	0.000476	0.0291
cerebral cortex development (GO:0021987)	130	18	2.61	0.000476	0.029
cell cycle (GO:0007049)	1270	172	2.55	4.55e-27	3.53e-23
ncRNA metabolic process (GO:0034660)	527	71	2.54	1.7e-11	6.15e-09
ribosome biogenesis (GO:0042254)	312	42	2.54	2.5e-07	4.37e-05
mitochondrial gene expression (GO:0140053)	142	19	2.52	0.000728	0.0419
RNA modification (GO:0009451)	181	24	2.5	0.000132	0.0103
neural tube development (GO:0021915)	163	21	2.43	0.000474	0.0292
regulation of cell cycle (GO:0051726)	1120	144	2.42	1.02e-20	1.32e-17
small molecule biosynthetic process (GO:0044283)	461	59	2.41	5.54e-09	1.27e-06
meiotic nuclear division (GO:0140013)	165	21	2.4	0.00053	0.0318
cellular response to radiation (GO:0071478)	181	23	2.4	0.000286	0.0195
ncRNA processing (GO:0034470)	423	53	2.36	6.12e-08	1.13e-05
carboxylic acid metabolic process (GO:0019752)	841	105	2.35	2.14e-14	1.23e-11
non-membrane-bounded organelle assembly (GO:0140694)	322	40	2.34	4.18e-06	0.000545
oxoacid metabolic process (GO:0043436)	863	107	2.34	1.47e-14	8.76e-12
organic acid metabolic process (GO:0006082)	870	107	2.32	3.14e-14	1.63e-11
carboxylic acid biosynthetic process (GO:0046394)	277	34	2.31	2.1e-05	0.00226
meiotic cell cycle (GO:0051321)	246	30	2.3	7.41e-05	0.00612
organic acid biosynthetic process (GO:0016053)	280	34	2.29	3.63e-05	0.00344
regulation of microtubule-based process (GO:0032886)	259	31	2.26	0.000106	0.00859
DNA damage response (GO:0006974)	766	91	2.24	1.44e-11	5.75e-09
microtubule cytoskeleton organization (GO:0000226)	556	66	2.24	1.19e-08	2.42e-06
cilium organization (GO:0044782)	366	43	2.22	5.54e-06	0.000699
regulation of organelle assembly (GO:1902115)	214	25	2.2	0.000513	0.0309
monocarboxylic acid metabolic process (GO:0032787)	523	60	2.16	1.43e-07	2.61e-05
cilium assembly (GO:0060271)	332	38	2.16	3.29e-05	0.00319
negative regulation of organelle organization (GO:0010639)	341	39	2.16	2.53e-05	0.0026
regulation of DNA metabolic process (GO:0051052)	532	59	2.09	7.55e-07	0.000117
nucleobase-containing small molecule metabolic process (GO:0055086)	562	62	2.08	3.47e-07	5.93e-05
microtubule-based process (GO:0007017)	820	90	2.07	8.38e-10	2.32e-07
ribonucleoprotein complex biogenesis (GO:0022613)	457	50	2.06	7e-06	0.000843
small molecule metabolic process (GO:0044281)	1676	181	2.04	2.23e-18	2.03e-15
microtubule-based movement (GO:0007018)	389	42	2.04	4.74e-05	0.00418
positive regulation of DNA metabolic process (GO:0051054)	305	32	1.98	0.000591	0.0348
fatty acid metabolic process (GO:0006631)	327	34	1.96	0.00056	0.0332
nucleoside phosphate metabolic process (GO:0006753)	491	50	1.92	3.63e-05	0.00342
nucleotide metabolic process (GO:0009117)	482	49	1.92	4.73e-05	0.0042
cell projection assembly (GO:0030031)	439	44	1.89	0.000192	0.0141
protein localization to organelle (GO:0033365)	731	73	1.88	9.96e-07	0.000152
regulation of organelle organization (GO:0033043)	1175	117	1.88	4.64e-10	1.33e-07
purine-containing compound metabolic process (GO:0072521)	454	45	1.87	0.000164	0.0125
heterocycle metabolic process (GO:0046483)	2972	294	1.87	2.75e-25	8.53e-22
plasma membrane bounded cell projection assembly (GO:0120031)	427	42	1.85	0.000363	0.0234
organelle assembly (GO:0070925)	829	81	1.84	5.72e-07	9.25e-05
nucleobase-containing compound metabolic process (GO:0006139)	2796	272	1.83	4.54e-22	7.05e-19
cellular aromatic compound metabolic process (GO:0006725)	3016	293	1.83	5.16e-24	1.15e-20
nucleic acid metabolic process (GO:0090304)	2281	220	1.82	4.13e-17	2.91e-14
organic cyclic compound metabolic process (GO:1901360)	3258	309	1.79	6.1e-24	1.18e-20
purine nucleotide metabolic process (GO:0006163)	422	40	1.79	0.000802	0.0453
cellular nitrogen compound metabolic process (GO:0034641)	3347	310	1.75	2.24e-22	3.86e-19
chordate embryonic development (GO:0043009)	661	59	1.68	0.000246	0.0174
cellular response to stress (GO:0033554)	1603	143	1.68	4.65e-09	1.09e-06
RNA processing (GO:0006396)	882	78	1.67	2.95e-05	0.00292
embryo development ending in birth or egg hatching (GO:0009792)	683	59	1.63	0.000582	0.0343
heterocycle biosynthetic process (GO:0018130)	1106	94	1.6	2.27e-05	0.00237
carbohydrate derivative metabolic process (GO:1901135)	982	83	1.59	7.18e-05	0.00597
organic cyclic compound biosynthetic process (GO:1901362)	1239	104	1.58	1.07e-05	0.0012
organophosphate metabolic process (GO:0019637)	902	75	1.57	0.000302	0.02
protein-DNA complex organization (GO:0071824)	820	68	1.56	0.000544	0.0324
organelle organization (GO:0006996)	3060	253	1.56	2e-12	8.41e-10
cellular metabolic process (GO:0044237)	5828	480	1.55	1.06e-26	5.49e-23
cytoskeleton organization (GO:0007010)	1252	103	1.55	2.78e-05	0.00278
aromatic compound biosynthetic process (GO:0019438)	1116	91	1.54	0.000107	0.0086
organonitrogen compound biosynthetic process (GO:1901566)	1348	109	1.52	3e-05	0.00295
cellular biosynthetic process (GO:0044249)	2228	180	1.52	3.65e-08	7e-06
cellular component biogenesis (GO:0044085)	2666	214	1.51	2.26e-09	5.58e-07
cellular nitrogen compound biosynthetic process (GO:0044271)	1633	130	1.5	8.72e-06	0.00101
biosynthetic process (GO:0009058)	2648	210	1.5	8.26e-09	1.73e-06
organic substance biosynthetic process (GO:1901576)	2585	203	1.48	3.83e-08	7.26e-06
RNA metabolic process (GO:0016070)	1662	129	1.46	3.56e-05	0.0034
regulation of cellular component organization (GO:0051128)	2439	189	1.46	3.19e-07	5.51e-05
phosphorus metabolic process (GO:0006793)	1843	142	1.45	1.56e-05	0.00171
phosphate-containing compound metabolic process (GO:0006796)	1817	139	1.44	2.83e-05	0.00282
protein-containing complex organization (GO:0043933)	1984	148	1.41	5.62e-05	0.00482
cellular component assembly (GO:0022607)	2418	180	1.4	6.58e-06	0.000805
nitrogen compound metabolic process (GO:0006807)	6614	489	1.39	2.24e-17	1.74e-14
primary metabolic process (GO:0044238)	7165	529	1.39	2.12e-19	2.06e-16
organic substance metabolic process (GO:0071704)	7653	558	1.37	8.32e-20	9.94e-17
gene expression (GO:0010467)	1827	133	1.37	0.000344	0.0226
metabolic process (GO:0008152)	8086	582	1.36	1.02e-19	1.13e-16
cellular component organization or biogenesis (GO:0071840)	5774	414	1.35	8.27e-12	3.38e-09
cellular component organization (GO:0016043)	5560	384	1.3	8.59e-09	1.78e-06
cellular localization (GO:0051641)	2700	185	1.29	0.000423	0.0267
macromolecule metabolic process (GO:0043170)	5887	402	1.29	1.24e-08	2.49e-06
organonitrogen compound metabolic process (GO:1901564)	4857	321	1.25	1.97e-05	0.00214
negative regulation of cellular process (GO:0048523)	4705	308	1.23	6.8e-05	0.0057
regulation of nitrogen compound metabolic process (GO:0051171)	5646	368	1.23	1.03e-05	0.00117
negative regulation of biological process (GO:0048519)	5320	337	1.19	0.000306	0.0202
regulation of primary metabolic process (GO:0080090)	5825	368	1.19	0.000154	0.0118
regulation of cellular metabolic process (GO:0031323)	5482	345	1.19	0.000399	0.0254
positive regulation of cellular process (GO:0048522)	5511	344	1.18	0.00069	0.0404
cellular process (GO:0009987)	14672	905	1.16	3.82e-18	3.12e-15
regulation of metabolic process (GO:0019222)	6719	414	1.16	0.000355	0.0229
biological_process (GO:0008150)	17812	1025	1.08	2.8e-14	1.55e-11
cell surface receptor signaling pathway (GO:0007166)	2093	75	0.68	0.000281	0.0193
defense response (GO:0006952)	1431	45	0.59	0.00016	0.0122
nervous system process (GO:0050877)	1462	42	0.54	1.3e-05	0.00143
immune response (GO:0006955)	1649	47	0.54	2.5e-06	0.000352
Unclassified (UNCLASSIFIED)	2777	67	0.45	2.8e-14	1.5e-11
response to bacterium (GO:0009617)	688	16	0.44	0.000294	0.0198
sensory perception (GO:0007600)	994	20	0.38	4.52e-07	7.64e-05
adaptive immune response (GO:0002250)	672	11	0.31	2.99e-06	0.000411
detection of stimulus (GO:0051606)	686	10	0.27	5.76e-07	9.22e-05
G protein-coupled receptor signaling pathway (GO:0007186)	1230	16	0.25	4.4e-13	1.9e-10
immune response-activating cell surface receptor signaling pathway (GO:0002429)	238	2	0.16	0.000855	0.0479
detection of chemical stimulus (GO:0009593)	524	3	0.11	7.74e-09	1.65e-06
detection of stimulus involved in sensory perception (GO:0050906)	565	3	0.1	1.21e-09	3.03e-07
sensory perception of smell (GO:0007608)	470	1	0.04	8.41e-10	2.29e-07
sensory perception of chemical stimulus (GO:0007606)	549	1	0.03	1.67e-11	6.18e-09
detection of chemical stimulus involved in sensory perception of smell (GO:0050911)	443	0	< 0.01	1.67e-10	5.3e-08
detection of chemical stimulus involved in sensory perception (GO:0050907)	491	0	< 0.01	1.58e-11	5.97e-09
