# Supplementary material for: Genome-wide identification of transcriptional enhancers during human placental development and association with function, differentiation, and disease
Source: Biol Reprod. 2023 Sep 23;109(6):965–81. doi: 10.1093/biolre/ioad119 (PMC10724456; doi:10.1093/biolre/ioad119)
Supplement: Supplementary_Table_ioad119 [file supplementary_table_ioad119.zip › Supplementary Table S4.xlsx]

## Sheet: Legend and Contents
Supplementary Table S4. Complete Gene ontology tables for pairwise analyses of gene expression that are upregulated between trimesters. Panther Database was used to curate the gene ontologies for sets of genes whose expression are upregulated between trimesters. The "Column Heading" key provides annotation information. The "Tab" key provides details about all the other worksheets contained within…
Column Heading	Description
GO biological process complete	Gene Ontology - Name of the Biological Process
Homo sapiens - REFLIST (20589)	From the reference list of genes number of genes that appear in the input (increase or decrease in gestation)
upload_1 (fold Enrichment)	Fold enrichment
upload_1 (raw P-value)	pvalue
upload_1 (FDR)	False Discovery Rate
Tab	Contents
Legend and Contents	Heading Annotation Information and Summary of Information in this Table
UP First vs Second	Gene ontologies for sets of genes that are upregulated in the first trimester vs second trimester
UP First vs Third	Gene ontologies for sets of genes that are upregulated in the first trimester vs third trimester
UP Second vs First	Gene ontologies for sets of genes that are upregulated in the second trimester vs first trimester
UP Second vs Third	Gene ontologies for sets of genes that are upregulated in the second trimester vs third trimester
UP Third vs First	Gene ontologies for sets of genes that are upregulated in the third trimester vs first trimester
UP Third vs Second	Gene ontologies for sets of genes that are upregulated in the third trimester vs second trimester

## Sheet: UP First vs Second
Analysis Type:	PANTHER Overrepresentation Test (Released 20221013)
Annotation Version and Release Date:	GO Ontology database DOI: 10.5281/zenodo.7709866 Released 2023-03-06
Analyzed List:	upload_1 (Homo sapiens)
Reference List:	Homo sapiens (all genes in database)
Test Type:	FISHER
Correction:	FDR
GO biological process complete	Homo sapiens - REFLIST (20589)	upload_1 (42)	upload_1 (fold Enrichment)	upload_1 (raw P-value)	upload_1 (FDR)
cellular response to zinc ion (GO:0071294)	21	4	93.37	1.82e-07	0.00284
cellular response to copper ion (GO:0071280)	28	4	70.03	5.12e-07	0.00399
response to copper ion (GO:0046688)	43	4	45.6	2.48e-06	0.0129
response to zinc ion (GO:0010043)	51	4	38.45	4.69e-06	0.0183
response to cadmium ion (GO:0046686)	56	4	35.02	6.66e-06	0.0208
collagen fibril organization (GO:0030199)	59	4	33.23	8.1e-06	0.0211
response to inorganic substance (GO:0010035)	543	8	7.22	1.3e-05	0.0291

## Sheet: UP First vs Third
Analysis Type:	PANTHER Overrepresentation Test (Released 20221013)
Annotation Version and Release Date:	GO Ontology database DOI: 10.5281/zenodo.7709866 Released 2023-03-06
Analyzed List:	upload_1 (Homo sapiens)
Reference List:	Homo sapiens (all genes in database)
Test Type:	FISHER
Correction:	FDR
GO biological process complete	Homo sapiens - REFLIST (20589)	upload_1 (1941)	upload_1 (fold Enrichment)	upload_1 (raw P-value)	upload_1 (FDR)
mitotic spindle midzone assembly (GO:0051256)	11	8	7.71	9.5e-05	0.0103
mitotic spindle elongation (GO:0000022)	11	8	7.71	9.5e-05	0.0102
spindle elongation (GO:0051231)	13	9	7.34	4.52e-05	0.00565
kinetochore assembly (GO:0051382)	13	8	6.53	0.000219	0.02
kinetochore organization (GO:0051383)	18	11	6.48	1.51e-05	0.00246
spindle midzone assembly (GO:0051255)	14	8	6.06	0.000318	0.0264
centromere complex assembly (GO:0034508)	23	13	6	4.82e-06	0.000989
DNA unwinding involved in DNA replication (GO:0006268)	21	11	5.56	4.42e-05	0.00571
cellular response to zinc ion (GO:0071294)	21	10	5.05	0.00018	0.017
regulation of attachment of spindle microtubules to kinetochore (GO:0051988)	19	9	5.02	0.000391	0.0309
positive regulation of mitotic sister chromatid separation (GO:1901970)	20	9	4.77	0.000523	0.0389
mitotic spindle assembly checkpoint signaling (GO:0007094)	30	13	4.6	4.3e-05	0.00569
mitotic spindle checkpoint signaling (GO:0071174)	30	13	4.6	4.3e-05	0.00564
spindle assembly checkpoint signaling (GO:0071173)	30	13	4.6	4.3e-05	0.00559
regulation of mitotic cell cycle spindle assembly checkpoint (GO:0090266)	21	9	4.55	0.000691	0.0479
regulation of spindle checkpoint (GO:0090231)	21	9	4.55	0.000691	0.0477
regulation of collateral sprouting (GO:0048670)	21	9	4.55	0.000691	0.0475
regulation of mitotic spindle checkpoint (GO:1903504)	21	9	4.55	0.000691	0.0473
negative regulation of mitotic sister chromatid separation (GO:2000816)	33	14	4.5	2.65e-05	0.00402
negative regulation of mitotic sister chromatid segregation (GO:0033048)	33	14	4.5	2.65e-05	0.00398
negative regulation of sister chromatid segregation (GO:0033046)	33	14	4.5	2.65e-05	0.00394
negative regulation of mitotic metaphase/anaphase transition (GO:0045841)	33	14	4.5	2.65e-05	0.0039
nuclear DNA replication (GO:0033260)	26	11	4.49	0.000196	0.0184
positive regulation of chromosome separation (GO:1905820)	31	13	4.45	5.63e-05	0.00655
spindle checkpoint signaling (GO:0031577)	31	13	4.45	5.63e-05	0.0065
cell cycle DNA replication (GO:0044786)	27	11	4.32	0.000254	0.0227
negative regulation of metaphase/anaphase transition of cell cycle (GO:1902100)	35	14	4.24	4.45e-05	0.00564
negative regulation of chromosome separation (GO:1905819)	35	14	4.24	4.45e-05	0.00559
positive regulation of protein maturation (GO:1903319)	28	11	4.17	0.000327	0.0267
regulation of mitotic sister chromatid separation (GO:0010965)	59	23	4.14	2.56e-07	7.67e-05
negative regulation of chromosome segregation (GO:0051985)	36	14	4.13	5.69e-05	0.00653
mitotic spindle assembly (GO:0090307)	49	19	4.11	2.95e-06	0.000657
regulation of ubiquitin protein ligase activity (GO:1904666)	26	10	4.08	0.000693	0.0473
regulation of mitotic sister chromatid segregation (GO:0033047)	55	21	4.05	1.1e-06	0.000277
positive regulation of chromosome segregation (GO:0051984)	29	11	4.02	0.000416	0.0327
glycolytic process (GO:0006096)	45	17	4.01	1.28e-05	0.0021
negative regulation of nuclear division (GO:0051784)	48	18	3.98	7.76e-06	0.00143
negative regulation of mitotic nuclear division (GO:0045839)	41	15	3.88	5.5e-05	0.00646
regulation of chromosome separation (GO:1905818)	74	27	3.87	7.19e-08	2.61e-05
mitotic spindle organization (GO:0007052)	95	33	3.68	7.13e-09	3.18e-06
regulation of DNA-templated DNA replication (GO:0090329)	52	17	3.47	5.76e-05	0.00656
positive regulation of neuroblast proliferation (GO:0002052)	37	12	3.44	0.000732	0.0486
regulation of mitotic metaphase/anaphase transition (GO:0030071)	91	29	3.38	2.58e-07	7.6e-05
cell cycle G2/M phase transition (GO:0044839)	57	18	3.35	5.13e-05	0.00625
regulation of mitotic nuclear division (GO:0007088)	118	37	3.33	8.69e-09	3.67e-06
mitotic sister chromatid segregation (GO:0000070)	135	42	3.3	1.07e-09	6.18e-07
sister chromatid segregation (GO:0000819)	139	43	3.28	7.85e-10	5.33e-07
regulation of metaphase/anaphase transition of cell cycle (GO:1902099)	94	29	3.27	4.52e-07	0.000124
G2/M transition of mitotic cell cycle (GO:0000086)	52	16	3.26	0.000169	0.0164
microtubule cytoskeleton organization involved in mitosis (GO:1902850)	130	40	3.26	3.44e-09	1.68e-06
regulation of sister chromatid segregation (GO:0033045)	106	32	3.2	1.76e-07	5.62e-05
pyruvate metabolic process (GO:0006090)	71	21	3.14	2.83e-05	0.00413
regulation of chromosome segregation (GO:0051983)	132	39	3.13	1.36e-08	5.45e-06
regulation of nuclear division (GO:0051783)	146	43	3.12	2.71e-09	1.46e-06
regulation of cell cycle checkpoint (GO:1901976)	48	14	3.09	0.000662	0.0465
nuclear chromosome segregation (GO:0098813)	235	68	3.07	1.44e-13	4.49e-10
positive regulation of neural precursor cell proliferation (GO:2000179)	64	18	2.98	0.000176	0.0168
mitotic nuclear division (GO:0140014)	161	45	2.96	4.55e-09	2.15e-06
DNA-templated DNA replication (GO:0006261)	135	37	2.91	1.58e-07	5.23e-05
DNA replication (GO:0006260)	199	53	2.83	9.71e-10	5.83e-07
meiotic chromosome segregation (GO:0045132)	98	26	2.81	1.7e-05	0.0027
homologous chromosome segregation (GO:0045143)	65	17	2.77	0.000535	0.0396
carbohydrate catabolic process (GO:0016052)	112	29	2.75	1.14e-05	0.00193
chromosome organization involved in meiotic cell cycle (GO:0070192)	66	17	2.73	0.00062	0.0446
mitotic cell cycle phase transition (GO:0044772)	164	42	2.72	1.24e-07	4.32e-05
mitotic cytokinesis (GO:0000281)	83	21	2.68	0.000269	0.0231
cell cycle phase transition (GO:0044770)	175	44	2.67	1.45e-07	4.93e-05
chromosome segregation (GO:0007059)	325	81	2.64	6.82e-13	1.33e-09
mitotic cell cycle checkpoint signaling (GO:0007093)	127	31	2.59	1.21e-05	0.00203
diencephalon development (GO:0021536)	78	19	2.58	0.000707	0.048
DNA conformation change (GO:0071103)	91	22	2.56	0.000266	0.0229
nuclear division (GO:0000280)	308	74	2.55	3.38e-11	3.3e-08
mitotic cell cycle process (GO:1903047)	522	123	2.5	2.41e-17	1.88e-13
spindle assembly (GO:0051225)	98	23	2.49	0.000259	0.0227
spindle organization (GO:0007051)	163	38	2.47	3.43e-06	0.000734
cell cycle G1/S phase transition (GO:0044843)	86	20	2.47	0.000728	0.0492
meiotic nuclear division (GO:0140013)	165	38	2.44	6.22e-06	0.00121
cell cycle checkpoint signaling (GO:0000075)	161	37	2.44	8.88e-06	0.00157
response to cAMP (GO:0051591)	92	21	2.42	0.00064	0.0454
organelle fission (GO:0048285)	334	76	2.41	1.83e-10	1.43e-07
cellular modified amino acid metabolic process (GO:0006575)	115	26	2.4	0.000207	0.0191
mitotic cell cycle (GO:0000278)	616	138	2.38	1.01e-17	1.58e-13
striated muscle contraction (GO:0006941)	112	25	2.37	0.000316	0.0264
positive regulation of mitotic cell cycle (GO:0045931)	121	27	2.37	0.000173	0.0167
meiosis I (GO:0007127)	126	28	2.36	0.000135	0.0139
meiosis I cell cycle process (GO:0061982)	127	28	2.34	0.000149	0.0149
positive regulation of cell cycle phase transition (GO:1901989)	114	25	2.33	0.000374	0.0299
chromosome organization (GO:0051276)	456	100	2.33	1.17e-12	2.03e-09
regulation of DNA replication (GO:0006275)	130	28	2.28	0.00027	0.023
regulation of cell cycle G2/M phase transition (GO:1902749)	112	24	2.27	0.000627	0.0449
positive regulation of cell cycle process (GO:0090068)	253	54	2.26	5.16e-07	0.000139
meiotic cell cycle process (GO:1903046)	184	38	2.19	5.21e-05	0.00626
monosaccharide metabolic process (GO:0005996)	190	39	2.18	4.11e-05	0.00553
hexose metabolic process (GO:0019318)	161	33	2.17	0.000151	0.015
endocrine system development (GO:0035270)	132	27	2.17	0.000569	0.0415
meiotic cell cycle (GO:0051321)	244	49	2.13	7.5e-06	0.00139
cell division (GO:0051301)	521	104	2.12	6.19e-11	5.68e-08
negative regulation of mitotic cell cycle phase transition (GO:1901991)	167	33	2.1	0.00031	0.026
cell cycle process (GO:0022402)	878	173	2.09	4.24e-17	2.21e-13
negative regulation of cell cycle phase transition (GO:1901988)	229	45	2.08	2.86e-05	0.00413
extracellular matrix organization (GO:0030198)	273	53	2.06	6.1e-06	0.00121
axon guidance (GO:0007411)	232	45	2.06	3.33e-05	0.00472
neuron projection guidance (GO:0097485)	232	45	2.06	3.33e-05	0.00468
extracellular structure organization (GO:0043062)	274	53	2.05	9.19e-06	0.00161
import into cell (GO:0098657)	207	40	2.05	9.06e-05	0.00996
external encapsulating structure organization (GO:0045229)	276	53	2.04	9.85e-06	0.00171
regulation of mitotic cell cycle phase transition (GO:1901990)	334	64	2.03	1.25e-06	0.000305
regulation of neuron differentiation (GO:0045664)	194	37	2.02	0.000219	0.0198
alpha-amino acid metabolic process (GO:1901605)	200	38	2.02	0.000258	0.0227
small molecule catabolic process (GO:0044282)	356	67	2	1.1e-06	0.000281
regulation of mitotic cell cycle (GO:0007346)	495	93	1.99	9.75e-09	4e-06
cellular response to xenobiotic stimulus (GO:0071466)	192	36	1.99	0.000483	0.0364
negative regulation of mitotic cell cycle (GO:0045930)	214	40	1.98	0.000178	0.0169
negative regulation of cell cycle process (GO:0010948)	275	51	1.97	3.6e-05	0.00497
positive regulation of cell cycle (GO:0045787)	346	64	1.96	3.02e-06	0.000664
regulation of cell cycle phase transition (GO:1901987)	435	80	1.95	2.63e-07	7.59e-05
ossification (GO:0001503)	285	52	1.94	3.42e-05	0.00477
positive regulation of nervous system development (GO:0051962)	289	52	1.91	5.49e-05	0.00649
carboxylic acid biosynthetic process (GO:0046394)	275	49	1.89	0.000126	0.0131
organic acid biosynthetic process (GO:0016053)	278	49	1.87	0.000138	0.014
positive regulation of neurogenesis (GO:0050769)	240	42	1.86	0.000547	0.0402
regulation of synapse organization (GO:0050807)	236	41	1.84	0.000731	0.0488
small molecule biosynthetic process (GO:0044283)	458	79	1.83	2.46e-06	0.000557
regulation of cell cycle process (GO:0010564)	726	124	1.81	5.01e-09	2.3e-06
cell cycle (GO:0007049)	1267	214	1.79	1.56e-14	6.08e-11
microtubule cytoskeleton organization (GO:0000226)	556	93	1.77	1.12e-06	0.000278
monocarboxylic acid metabolic process (GO:0032787)	522	87	1.77	3.28e-06	0.000712
synapse organization (GO:0050808)	331	55	1.76	0.000223	0.0201
organic acid transport (GO:0015849)	296	49	1.76	0.000469	0.0355
organic anion transport (GO:0015711)	381	63	1.75	7.74e-05	0.00868
axonogenesis (GO:0007409)	364	60	1.75	0.000151	0.0149
axon development (GO:0061564)	419	69	1.75	4.05e-05	0.0055
regulation of nervous system development (GO:0051960)	467	76	1.73	2.54e-05	0.00388
negative regulation of cell cycle (GO:0045786)	363	59	1.72	0.000212	0.0195
regulation of neurogenesis (GO:0050767)	386	61	1.68	0.000322	0.0265
neuron projection morphogenesis (GO:0048812)	477	75	1.67	8.07e-05	0.009
carboxylic acid metabolic process (GO:0019752)	839	131	1.66	2.21e-07	6.89e-05
cell projection morphogenesis (GO:0048858)	487	76	1.66	9.42e-05	0.0103
oxoacid metabolic process (GO:0043436)	861	134	1.65	1.68e-07	5.48e-05
plasma membrane bounded cell projection morphogenesis (GO:0120039)	482	75	1.65	0.000119	0.0125
organic acid metabolic process (GO:0006082)	868	134	1.64	2.54e-07	7.78e-05
response to xenobiotic stimulus (GO:0009410)	434	67	1.64	0.000362	0.0291
cell morphogenesis involved in neuron differentiation (GO:0048667)	439	67	1.62	0.000397	0.0313
microtubule-based process (GO:0007017)	821	125	1.62	1.41e-06	0.00034
cell junction organization (GO:0034330)	529	80	1.6	0.000134	0.0138
skeletal system development (GO:0001501)	518	78	1.6	0.000201	0.0187
cell part morphogenesis (GO:0032990)	507	76	1.59	0.000306	0.0258
DNA metabolic process (GO:0006259)	789	118	1.59	5.38e-06	0.00108
cell population proliferation (GO:0008283)	728	108	1.57	2.33e-05	0.00364
cellular component morphogenesis (GO:0032989)	609	89	1.55	0.0002	0.0187
cell morphogenesis involved in differentiation (GO:0000904)	509	74	1.54	0.00073	0.0489
cell adhesion (GO:0007155)	960	139	1.54	4.31e-06	0.000909
regulation of cell cycle (GO:0051726)	1120	162	1.53	5.92e-07	0.000157
generation of neurons (GO:0048699)	1138	161	1.5	1.99e-06	0.000457
neurogenesis (GO:0022008)	1310	185	1.5	3.84e-07	0.000109
neuron projection development (GO:0031175)	688	97	1.5	0.000278	0.0236
neuron differentiation (GO:0030182)	1068	150	1.49	7.45e-06	0.0014
plasma membrane bounded cell projection organization (GO:0120036)	1135	158	1.48	6.51e-06	0.00125
cell projection organization (GO:0030030)	1182	164	1.47	4.76e-06	0.000991
neuron development (GO:0048666)	852	118	1.47	0.000136	0.0138
small molecule metabolic process (GO:0044281)	1659	224	1.43	3.85e-07	0.000107
cytoskeleton organization (GO:0007010)	1247	166	1.41	3.04e-05	0.00436
nervous system development (GO:0007399)	2222	293	1.4	3.39e-08	1.26e-05
system development (GO:0048731)	3553	468	1.4	3.41e-13	8.86e-10
central nervous system development (GO:0007417)	1055	137	1.38	0.000453	0.0348
multicellular organism development (GO:0007275)	3969	512	1.37	4.21e-13	9.38e-10
regulation of multicellular organismal development (GO:2000026)	1399	179	1.36	0.00011	0.0117
reproductive process (GO:0022414)	1447	185	1.36	9.53e-05	0.0102
animal organ development (GO:0048513)	2925	373	1.35	8.55e-09	3.71e-06
reproduction (GO:0000003)	1455	185	1.35	0.00012	0.0125
positive regulation of developmental process (GO:0051094)	1314	167	1.35	0.000265	0.023
transmembrane transport (GO:0055085)	1247	157	1.34	0.000684	0.0476
anatomical structure morphogenesis (GO:0009653)	2233	279	1.33	4.83e-06	0.00098
regulation of cell differentiation (GO:0045595)	1556	192	1.31	0.000376	0.03
cell development (GO:0048468)	2169	267	1.31	2.15e-05	0.0034
cell differentiation (GO:0030154)	3575	440	1.31	1.54e-08	5.99e-06
cellular developmental process (GO:0048869)	3599	441	1.3	2.39e-08	9.08e-06
anatomical structure development (GO:0048856)	5193	635	1.3	1.96e-12	2.77e-09
regulation of developmental process (GO:0050793)	2460	299	1.29	1.59e-05	0.00256
developmental process (GO:0032502)	5732	691	1.28	1.35e-12	2.1e-09
multicellular organismal process (GO:0032501)	6712	776	1.23	7.43e-11	6.1e-08
regulation of biological quality (GO:0065008)	2929	334	1.21	0.000505	0.0379
cellular component organization (GO:0016043)	5497	602	1.16	5.41e-05	0.00645
cellular component organization or biogenesis (GO:0071840)	5700	611	1.14	0.000435	0.0338
cellular process (GO:0009987)	14600	1504	1.09	4.33e-10	3.07e-07
biological_process (GO:0008150)	17752	1727	1.03	0.000587	0.0426
macromolecule metabolic process (GO:0043170)	5934	484	0.87	0.000255	0.0226
regulation of macromolecule biosynthetic process (GO:0010556)	3917	307	0.83	0.000465	0.0354
regulation of RNA metabolic process (GO:0051252)	3727	290	0.83	0.000452	0.0349
regulation of DNA-templated transcription (GO:0006355)	3406	264	0.82	0.000729	0.049
regulation of nucleic acid-templated transcription (GO:1903506)	3408	264	0.82	0.000652	0.046
Unclassified (UNCLASSIFIED)	2837	214	0.8	0.000587	0.0424
immune system process (GO:0002376)	2256	156	0.73	4.57e-05	0.00566
intracellular transport (GO:0046907)	1380	81	0.62	6.84e-06	0.0013
establishment of protein localization (GO:0045184)	1284	75	0.62	1.08e-05	0.00186
macromolecule catabolic process (GO:0009057)	1004	57	0.6	5.2e-05	0.0063
protein transport (GO:0015031)	1190	67	0.6	8e-06	0.00145
gene expression (GO:0010467)	2364	133	0.6	6.52e-11	5.65e-08
immune response (GO:0006955)	1625	91	0.59	8.96e-08	3.18e-05
protein catabolic process (GO:0030163)	772	42	0.58	0.000167	0.0163
proteolysis involved in protein catabolic process (GO:0051603)	655	35	0.57	0.00042	0.0328
intracellular protein transport (GO:0006886)	697	37	0.56	0.000224	0.0201
protein modification by small protein conjugation (GO:0032446)	718	38	0.56	0.000163	0.016
regulation of immune response (GO:0050776)	876	46	0.56	2.51e-05	0.00388
modification-dependent protein catabolic process (GO:0019941)	592	31	0.56	0.00063	0.0449
RNA metabolic process (GO:0016070)	1653	85	0.55	9.01e-10	5.62e-07
modification-dependent macromolecule catabolic process (GO:0043632)	604	31	0.54	0.000322	0.0266
protein modification by small protein conjugation or removal (GO:0070647)	861	44	0.54	1.25e-05	0.00208
positive regulation of immune response (GO:0050778)	621	30	0.51	8.94e-05	0.00989
transcription by RNA polymerase II (GO:0006366)	361	15	0.44	0.000565	0.0414
RNA splicing (GO:0008380)	374	15	0.43	0.000338	0.0275
mRNA processing (GO:0006397)	456	18	0.42	4.44e-05	0.00568
mRNA metabolic process (GO:0016071)	618	24	0.41	1.03e-06	0.000267
ncRNA metabolic process (GO:0034660)	519	20	0.41	8.05e-06	0.00144
ncRNA processing (GO:0034470)	417	16	0.41	6.25e-05	0.00706
vesicle organization (GO:0016050)	339	13	0.41	0.00036	0.0291
RNA processing (GO:0006396)	873	33	0.4	2.3e-09	1.28e-06
Golgi vesicle transport (GO:0048193)	285	10	0.37	0.00051	0.0381
detection of stimulus (GO:0051606)	686	22	0.34	3.28e-09	1.65e-06
adaptive immune response (GO:0002250)	654	19	0.31	8.37e-10	5.44e-07
detection of stimulus involved in sensory perception (GO:0050906)	565	15	0.28	3.03e-09	1.58e-06
autophagy (GO:0006914)	317	7	0.23	1.98e-06	0.000468
process utilizing autophagic mechanism (GO:0061919)	317	7	0.23	1.98e-06	0.000461
sensory perception of chemical stimulus (GO:0007606)	549	12	0.23	2.06e-10	1.53e-07
vacuole organization (GO:0007033)	189	4	0.22	0.00026	0.0227
endosomal transport (GO:0016197)	237	5	0.22	4.15e-05	0.00553
detection of chemical stimulus (GO:0009593)	524	9	0.18	1.24e-11	1.38e-08
macroautophagy (GO:0016236)	198	3	0.16	3.68e-05	0.00503
sensory perception of smell (GO:0007608)	470	7	0.16	2.71e-11	2.82e-08
detection of chemical stimulus involved in sensory perception (GO:0050907)	491	7	0.15	4.26e-12	5.55e-09
vacuolar transport (GO:0007034)	168	2	0.13	5.1e-05	0.00627
detection of chemical stimulus involved in sensory perception of smell (GO:0050911)	443	5	0.12	5.48e-12	6.58e-09
respiratory electron transport chain (GO:0022904)	115	1	0.09	0.000675	0.0472
oxidative phosphorylation (GO:0006119)	119	1	0.09	0.000455	0.0348
lysosomal transport (GO:0007041)	132	1	0.08	0.000142	0.0143

## Sheet: UP Second vs First
Analysis Type:	PANTHER Overrepresentation Test (Released 20221013)
Annotation Version and Release Date:	GO Ontology database DOI: 10.5281/zenodo.7709866 Released 2023-03-06
Analyzed List:	upload_1 (Homo sapiens)
Reference List:	Homo sapiens (all genes in database)
Test Type:	FISHER
Correction:	FDR
GO biological process complete	Homo sapiens - REFLIST (20589)	upload_1 (128)	upload_1 (fold Enrichment)	upload_1 (raw P-value)	upload_1 (FDR)
negative regulation of dendritic cell differentiation (GO:2001199)	6	3	80.43	1.88e-05	0.00794
complement receptor mediated signaling pathway (GO:0002430)	13	5	61.87	6.69e-08	0.000209
negative regulation of complement activation, classical pathway (GO:0045959)	8	3	60.32	3.67e-05	0.0127
negative regulation of humoral immune response mediated by circulating immunoglobulin (GO:0002924)	11	4	58.49	1.8e-06	0.00201
regulation of complement activation, classical pathway (GO:0030450)	9	3	53.62	4.87e-05	0.0152
regulation of dendritic cell differentiation (GO:2001198)	12	3	40.21	9.93e-05	0.0242
negative regulation of immunoglobulin mediated immune response (GO:0002890)	16	4	40.21	6.24e-06	0.00348
negative regulation of B cell mediated immunity (GO:0002713)	16	4	40.21	6.24e-06	0.00336
negative regulation of immunoglobulin production (GO:0002638)	13	3	37.12	0.000122	0.0267
regulation of humoral immune response mediated by circulating immunoglobulin (GO:0002923)	18	4	35.74	9.33e-06	0.00441
negative regulation of humoral immune response (GO:0002921)	18	4	35.74	9.33e-06	0.00428
negative regulation of complement activation (GO:0045916)	14	3	34.47	0.000147	0.029
regulation of presynaptic cytosolic calcium ion concentration (GO:0099509)	17	3	28.39	0.000243	0.04
complement activation, classical pathway (GO:0006958)	31	4	20.76	6.28e-05	0.0175
humoral immune response mediated by circulating immunoglobulin (GO:0002455)	35	4	18.38	9.67e-05	0.024
negative regulation of adaptive immune response based on somatic recombination of immune receptors built from immunoglobulin superfamily domains (GO:0002823)	57	6	16.93	2.52e-06	0.00218
complement activation (GO:0006956)	48	5	16.76	1.88e-05	0.00774
cellular response to amyloid-beta (GO:1904646)	39	4	16.5	0.000142	0.0296
negative regulation of leukocyte migration (GO:0002686)	49	5	16.41	2.07e-05	0.00806
negative regulation of interleukin-6 production (GO:0032715)	50	5	16.09	2.26e-05	0.00861
endocardial cushion morphogenesis (GO:0003203)	40	4	16.09	0.000156	0.03
negative regulation of adaptive immune response (GO:0002820)	62	6	15.57	3.96e-06	0.00281
regulation of immunoglobulin mediated immune response (GO:0002889)	63	6	15.32	4.31e-06	0.0028
regulation of B cell mediated immunity (GO:0002712)	63	6	15.32	4.31e-06	0.00269
negative regulation of lymphocyte mediated immunity (GO:0002707)	57	5	14.11	4.06e-05	0.0138
negative regulation of leukocyte mediated immunity (GO:0002704)	69	6	13.99	7.02e-06	0.00365
branching involved in ureteric bud morphogenesis (GO:0001658)	46	4	13.99	0.000257	0.0413
regulation of humoral immune response (GO:0002920)	47	4	13.69	0.000277	0.0433
negative regulation of production of molecular mediator of immune response (GO:0002701)	47	4	13.69	0.000277	0.0429
response to amyloid-beta (GO:1904645)	48	4	13.4	0.000299	0.0449
nephron morphogenesis (GO:0072028)	73	5	11.02	0.000122	0.0266
regulation of immunoglobulin production (GO:0002637)	76	5	10.58	0.000146	0.0293
regulation of mononuclear cell migration (GO:0071675)	124	7	9.08	1.72e-05	0.00769
negative regulation of immune effector process (GO:0002698)	124	7	9.08	1.72e-05	0.00747
kidney morphogenesis (GO:0060993)	90	5	8.94	0.000309	0.0455
immunoglobulin mediated immune response (GO:0016064)	109	6	8.85	8.03e-05	0.0205
B cell mediated immunity (GO:0019724)	114	6	8.47	0.000102	0.024
regulation of leukocyte migration (GO:0002685)	228	11	7.76	2.85e-07	0.000555
regulation of B cell activation (GO:0050864)	131	6	7.37	0.00021	0.0364
regulation of interleukin-6 production (GO:0032675)	154	7	7.31	6.46e-05	0.0177
positive regulation of synaptic transmission (GO:0050806)	135	6	7.15	0.000245	0.0399
nephron development (GO:0072006)	138	6	6.99	0.000275	0.0433
regulation of adaptive immune response based on somatic recombination of immune receptors built from immunoglobulin superfamily domains (GO:0002822)	189	8	6.81	3.13e-05	0.0114
regulation of adaptive immune response (GO:0002819)	204	8	6.31	5.27e-05	0.0161
regulation of lymphocyte mediated immunity (GO:0002706)	185	7	6.09	0.000193	0.0351
adaptive immune response based on somatic recombination of immune receptors built from immunoglobulin superfamily domains (GO:0002460)	189	7	5.96	0.00022	0.0377
regulation of production of molecular mediator of immune response (GO:0002700)	191	7	5.9	0.000234	0.0396
negative regulation of immune response (GO:0050777)	198	7	5.69	0.000289	0.0437
calcium ion homeostasis (GO:0055074)	234	8	5.5	0.000132	0.0283
immune response-activating cell surface receptor signaling pathway (GO:0002429)	237	8	5.43	0.000144	0.0296
immune response-regulating cell surface receptor signaling pathway (GO:0002768)	269	9	5.38	5.87e-05	0.0173
synapse organization (GO:0050808)	331	11	5.35	9.21e-06	0.00464
mesenchyme development (GO:0060485)	243	8	5.3	0.00017	0.032
activation of immune response (GO:0002253)	368	12	5.25	4.28e-06	0.00291
regulation of leukocyte mediated immunity (GO:0002703)	248	8	5.19	0.000194	0.0349
humoral immune response (GO:0006959)	250	8	5.15	0.000205	0.036
immune response-regulating signaling pathway (GO:0002764)	338	10	4.76	6.17e-05	0.0178
immune response-activating signaling pathway (GO:0002757)	305	9	4.75	0.000148	0.0289
negative regulation of immune system process (GO:0002683)	480	14	4.69	2.32e-06	0.00242
cell junction organization (GO:0034330)	529	15	4.56	1.39e-06	0.0018
regulation of immune effector process (GO:0002697)	392	11	4.51	4.18e-05	0.0139
inflammatory response (GO:0006954)	553	15	4.36	2.36e-06	0.0023
blood circulation (GO:0008015)	401	10	4.01	0.00024	0.0403
circulatory system process (GO:0003013)	492	12	3.92	6.95e-05	0.0187
positive regulation of immune response (GO:0050778)	621	15	3.89	9.22e-06	0.0045
regulation of immune response (GO:0050776)	876	20	3.67	6.1e-07	0.000953
positive regulation of immune system process (GO:0002684)	972	22	3.64	1.79e-07	0.000399
monoatomic cation homeostasis (GO:0055080)	494	11	3.58	0.000303	0.045
cell adhesion (GO:0007155)	960	20	3.35	2.43e-06	0.00223
defense response (GO:0006952)	1417	29	3.29	1.23e-08	6.37e-05
regulation of immune system process (GO:0002682)	1480	29	3.15	3.13e-08	0.000122
defense response to other organism (GO:0098542)	997	18	2.9	5.27e-05	0.0158
cell surface receptor signaling pathway (GO:0007166)	2087	36	2.77	1.17e-08	9.11e-05
regulation of cell migration (GO:0030334)	930	16	2.77	0.000243	0.0403
cell-cell signaling (GO:0007267)	1089	18	2.66	0.000158	0.03
regulation of response to external stimulus (GO:0032101)	1058	17	2.58	0.000337	0.0491
response to other organism (GO:0051707)	1363	21	2.48	0.000113	0.0255
response to external biotic stimulus (GO:0043207)	1366	21	2.47	0.000116	0.0259
response to external stimulus (GO:0009605)	2410	36	2.4	5.21e-07	0.000904
response to biotic stimulus (GO:0009607)	1411	21	2.39	0.000282	0.0432
immune system process (GO:0002376)	2256	33	2.35	2.67e-06	0.00219
positive regulation of response to stimulus (GO:0048584)	2197	32	2.34	4.32e-06	0.00259
positive regulation of multicellular organismal process (GO:0051240)	1653	24	2.34	0.000105	0.0245
positive regulation of signaling (GO:0023056)	1728	25	2.33	7.43e-05	0.0197
positive regulation of cell communication (GO:0010647)	1729	25	2.33	7.49e-05	0.0195
immune response (GO:0006955)	1625	23	2.28	0.000202	0.0358
regulation of transport (GO:0051049)	1776	25	2.26	0.000105	0.0241
regulation of localization (GO:0032879)	2133	30	2.26	2.8e-05	0.0104
regulation of multicellular organismal process (GO:0051239)	2980	39	2.11	3.72e-06	0.00276
regulation of biological quality (GO:0065008)	2929	37	2.03	1.91e-05	0.00763
cell communication (GO:0007154)	5244	64	1.96	4.76e-09	7.43e-05
signaling (GO:0023052)	5081	60	1.9	8.05e-08	0.000209
transport (GO:0006810)	3768	43	1.84	4.57e-05	0.0146
establishment of localization (GO:0051234)	3934	44	1.8	6.22e-05	0.0176
signal transduction (GO:0007165)	4783	51	1.72	3.35e-05	0.0119
regulation of response to stimulus (GO:0048583)	3954	42	1.71	0.000274	0.0436
localization (GO:0051179)	4498	47	1.68	0.000146	0.0296
response to stimulus (GO:0050896)	8196	77	1.51	4.55e-06	0.00263
regulation of biological process (GO:0050789)	11772	95	1.3	0.0001	0.024
biological regulation (GO:0065007)	12190	98	1.29	4.35e-05	0.0141
primary metabolic process (GO:0044238)	7199	25	0.56	0.000177	0.0328
nitrogen compound metabolic process (GO:0006807)	6649	22	0.53	0.000187	0.0344
cellular aromatic compound metabolic process (GO:0006725)	3014	5	0.27	0.000136	0.0287
cellular nitrogen compound metabolic process (GO:0034641)	3344	3	0.14	7.56e-07	0.00107
nucleic acid metabolic process (GO:0090304)	2279	2	0.14	9.03e-05	0.0227
nucleobase-containing compound metabolic process (GO:0006139)	2794	2	0.12	3.16e-06	0.00247
heterocycle metabolic process (GO:0046483)	2969	2	0.11	1.39e-06	0.00167

## Sheet: UP Second vs Third
Analysis Type:	PANTHER Overrepresentation Test (Released 20221013)
Annotation Version and Release Date:	GO Ontology database DOI: 10.5281/zenodo.7709866 Released 2023-03-06
Analyzed List:	upload_1 (Homo sapiens)
Reference List:	Homo sapiens (all genes in database)
Test Type:	FISHER
Correction:	FDR
GO biological process complete	Homo sapiens - REFLIST (20589)	upload_1 (1792)	upload_1 (fold Enrichment)	upload_1 (raw P-value)	upload_1 (FDR)
cerebellar granular layer development (GO:0021681)	14	9	7.39	3.85e-05	0.00268
cerebellar granular layer morphogenesis (GO:0021683)	10	6	6.89	0.00104	0.037
cardiac ventricle formation (GO:0003211)	10	6	6.89	0.00104	0.0369
regulation of postsynaptic density assembly (GO:0099151)	12	7	6.7	0.000444	0.0194
regulation of postsynaptic density organization (GO:1905874)	14	8	6.57	0.000191	0.0098
regulation of excitatory synapse assembly (GO:1904889)	16	9	6.46	8.3e-05	0.00502
cardiac chamber formation (GO:0003207)	13	7	6.19	0.000636	0.0261
regulation of postsynaptic specialization assembly (GO:0099150)	15	8	6.13	0.000273	0.013
xenobiotic transmembrane transport (GO:0006855)	14	7	5.74	0.000888	0.033
microtubule depolymerization (GO:0007019)	18	8	5.11	0.000701	0.0279
kinetochore organization (GO:0051383)	18	8	5.11	0.000701	0.0278
centromere complex assembly (GO:0034508)	23	10	5	0.000176	0.00913
regulation of presynaptic membrane potential (GO:0099505)	30	12	4.6	7.65e-05	0.00472
ionotropic glutamate receptor signaling pathway (GO:0035235)	26	10	4.42	0.000388	0.0171
cellular response to zinc ion (GO:0071294)	21	8	4.38	0.00155	0.05
DNA unwinding involved in DNA replication (GO:0006268)	21	8	4.38	0.00155	0.0499
mitotic spindle assembly checkpoint signaling (GO:0007094)	30	11	4.21	0.00028	0.0133
mitotic spindle checkpoint signaling (GO:0071174)	30	11	4.21	0.00028	0.0133
spindle assembly checkpoint signaling (GO:0071173)	30	11	4.21	0.00028	0.0132
positive regulation of synapse assembly (GO:0051965)	63	23	4.19	1.77e-07	2.51e-05
negative regulation of mitotic sister chromatid separation (GO:2000816)	33	12	4.18	0.000159	0.00843
negative regulation of mitotic sister chromatid segregation (GO:0033048)	33	12	4.18	0.000159	0.0084
negative regulation of sister chromatid segregation (GO:0033046)	33	12	4.18	0.000159	0.00837
negative regulation of mitotic metaphase/anaphase transition (GO:0045841)	33	12	4.18	0.000159	0.00835
synaptic membrane adhesion (GO:0099560)	25	9	4.14	0.0011	0.0386
positive regulation of protein maturation (GO:1903319)	28	10	4.1	0.000622	0.0257
spindle checkpoint signaling (GO:0031577)	31	11	4.08	0.000352	0.0158
negative regulation of nuclear division (GO:0051784)	48	17	4.07	9.66e-06	0.000852
positive regulation of morphogenesis of an epithelium (GO:1905332)	37	13	4.04	0.000113	0.00648
negative regulation of metaphase/anaphase transition of cell cycle (GO:1902100)	35	12	3.94	0.000248	0.0123
negative regulation of chromosome separation (GO:1905819)	35	12	3.94	0.000248	0.0122
proximal/distal pattern formation (GO:0009954)	35	12	3.94	0.000248	0.0122
regulation of astrocyte differentiation (GO:0048710)	30	10	3.83	0.000963	0.0352
negative regulation of chromosome segregation (GO:0051985)	36	12	3.83	0.000307	0.0141
regulation of presynapse assembly (GO:1905606)	34	11	3.72	0.000667	0.027
regulation of presynapse organization (GO:0099174)	34	11	3.72	0.000667	0.0269
regulation of platelet aggregation (GO:0090330)	31	10	3.71	0.00118	0.0405
positive regulation of chromosome separation (GO:1905820)	31	10	3.71	0.00118	0.0404
neuroepithelial cell differentiation (GO:0060563)	31	10	3.71	0.00118	0.0403
endocrine pancreas development (GO:0031018)	41	13	3.64	0.000262	0.0127
negative regulation of mitotic nuclear division (GO:0045839)	41	13	3.64	0.000262	0.0127
regulation of mitotic sister chromatid separation (GO:0010965)	59	18	3.51	2.84e-05	0.0021
xenobiotic transport (GO:0042908)	43	13	3.47	0.000384	0.017
positive regulation of cell junction assembly (GO:1901890)	106	32	3.47	3.25e-08	5.64e-06
positive regulation of neural precursor cell proliferation (GO:2000179)	64	19	3.41	2.36e-05	0.0018
regulation of glial cell differentiation (GO:0045685)	75	22	3.37	6.48e-06	0.000609
regulation of synapse assembly (GO:0051963)	113	33	3.36	3.87e-08	6.37e-06
regulation of mitotic sister chromatid segregation (GO:0033047)	55	16	3.34	0.000124	0.00691
regulation of homotypic cell-cell adhesion (GO:0034110)	38	11	3.33	0.00142	0.0467
glycolytic process (GO:0006096)	45	13	3.32	0.000552	0.0232
acute-phase response (GO:0006953)	42	12	3.28	0.000967	0.0353
regulation of chromosome separation (GO:1905818)	74	21	3.26	1.59e-05	0.0013
regulation of platelet activation (GO:0010543)	53	15	3.25	0.000257	0.0125
long-term synaptic potentiation (GO:0060291)	46	13	3.25	0.000657	0.0267
neuron recognition (GO:0008038)	46	13	3.25	0.000657	0.0266
regulation of mitotic nuclear division (GO:0007088)	118	32	3.12	2.55e-07	3.52e-05
hexose biosynthetic process (GO:0019319)	52	14	3.09	0.000621	0.0258
proteoglycan biosynthetic process (GO:0030166)	60	16	3.06	0.000286	0.0133
axon guidance (GO:0007411)	232	61	3.02	3.44e-12	1.68e-09
neuron projection guidance (GO:0097485)	232	61	3.02	3.44e-12	1.63e-09
neuron fate commitment (GO:0048663)	73	19	2.99	0.000105	0.00612
endocrine system development (GO:0035270)	132	34	2.96	3.04e-07	4.12e-05
cardiac muscle contraction (GO:0060048)	74	19	2.95	0.000123	0.00686
response to zinc ion (GO:0010043)	51	13	2.93	0.00147	0.0477
regulation of nuclear division (GO:0051783)	146	37	2.91	1.32e-07	1.92e-05
striated muscle contraction (GO:0006941)	112	28	2.87	5.3e-06	0.000511
negative regulation of response to wounding (GO:1903035)	84	21	2.87	7.64e-05	0.00473
response to axon injury (GO:0048678)	60	15	2.87	0.000776	0.0297
regulation of protein maturation (GO:1903317)	73	18	2.83	0.00028	0.0132
regulation of morphogenesis of an epithelium (GO:1905330)	65	16	2.83	0.000607	0.0253
monosaccharide biosynthetic process (GO:0046364)	61	15	2.83	0.000897	0.0332
sister chromatid segregation (GO:0000819)	139	34	2.81	1.34e-06	0.000155
mitotic sister chromatid segregation (GO:0000070)	135	33	2.81	1.99e-06	0.000213
regulation of blood coagulation (GO:0030193)	70	17	2.79	0.000475	0.0206
embryonic skeletal system morphogenesis (GO:0048704)	95	23	2.78	5.43e-05	0.00356
export across plasma membrane (GO:0140115)	62	15	2.78	0.00103	0.0371
regulation of mitotic metaphase/anaphase transition (GO:0030071)	91	22	2.78	7.96e-05	0.00485
pyruvate metabolic process (GO:0006090)	71	17	2.75	0.000545	0.023
regulation of hemostasis (GO:1900046)	72	17	2.71	0.000624	0.0258
regulation of protein processing (GO:0070613)	68	16	2.7	0.00092	0.0339
actin-mediated cell contraction (GO:0070252)	68	16	2.7	0.00092	0.0338
regulation of metaphase/anaphase transition of cell cycle (GO:1902099)	94	22	2.69	0.00018	0.00928
regulation of synapse organization (GO:0050807)	236	55	2.68	2.38e-09	5.9e-07
negative regulation of wound healing (GO:0061045)	69	16	2.66	0.00105	0.0371
regulation of synapse structure or activity (GO:0050803)	242	56	2.66	1.91e-09	4.8e-07
diencephalon development (GO:0021536)	78	18	2.65	0.000878	0.033
embryonic skeletal system development (GO:0048706)	130	30	2.65	1.12e-05	0.000958
heart contraction (GO:0060047)	91	21	2.65	0.000284	0.0133
proteoglycan metabolic process (GO:0006029)	91	21	2.65	0.000284	0.0132
regulation of neural precursor cell proliferation (GO:2000177)	101	23	2.62	0.000151	0.00814
regulation of coagulation (GO:0050818)	75	17	2.6	0.00138	0.0455
cholesterol homeostasis (GO:0042632)	89	20	2.58	0.000486	0.021
regulation of synaptic transmission, glutamatergic (GO:0051966)	81	18	2.55	0.00106	0.0374
positive regulation of synaptic transmission (GO:0050806)	135	30	2.55	1.9e-05	0.00151
sterol homeostasis (GO:0055092)	90	20	2.55	0.000527	0.0224
positive regulation of nervous system development (GO:0051962)	289	64	2.54	5.62e-10	1.72e-07
mitotic spindle organization (GO:0007052)	95	21	2.54	0.00039	0.0172
extracellular matrix organization (GO:0030198)	273	60	2.53	2.52e-09	5.96e-07
regulation of chromosome segregation (GO:0051983)	132	29	2.52	3.1e-05	0.00224
extracellular structure organization (GO:0043062)	274	60	2.52	2.77e-09	6.36e-07
regulation of synaptic plasticity (GO:0048167)	197	43	2.51	5.09e-07	6.57e-05
regulation of cell junction assembly (GO:1901888)	211	46	2.5	3.14e-07	4.23e-05
cellular modified amino acid metabolic process (GO:0006575)	115	25	2.5	0.000126	0.00698
external encapsulating structure organization (GO:0045229)	276	60	2.5	3.38e-09	7.66e-07
feeding behavior (GO:0007631)	92	20	2.5	0.000627	0.0258
axon development (GO:0061564)	419	91	2.5	3.19e-13	1.99e-10
regulation of animal organ morphogenesis (GO:2000027)	129	28	2.49	7.72e-05	0.00474
regulation of sister chromatid segregation (GO:0033045)	106	23	2.49	0.000242	0.012
regulation of gliogenesis (GO:0014013)	102	22	2.48	0.000354	0.0158
microtubule cytoskeleton organization involved in mitosis (GO:1902850)	130	28	2.47	8.1e-05	0.00492
acute inflammatory response (GO:0002526)	84	18	2.46	0.00136	0.045
columnar/cuboidal epithelial cell differentiation (GO:0002065)	108	23	2.45	0.000297	0.0137
axonogenesis (GO:0007409)	364	77	2.43	6.5e-11	2.36e-08
mitotic nuclear division (GO:0140014)	161	34	2.43	1.45e-05	0.00121
sodium ion transmembrane transport (GO:0035725)	134	28	2.4	0.000105	0.00613
regulation of postsynapse organization (GO:0099175)	101	21	2.39	0.00109	0.0384
positive regulation of neuron differentiation (GO:0045666)	92	19	2.37	0.00134	0.0447
potassium ion transmembrane transport (GO:0071805)	165	34	2.37	3e-05	0.00219
spinal cord development (GO:0021510)	102	21	2.37	0.00114	0.0395
carbohydrate catabolic process (GO:0016052)	112	23	2.36	0.000596	0.0249
nuclear chromosome segregation (GO:0098813)	235	48	2.35	6.97e-07	8.84e-05
heart process (GO:0003015)	108	22	2.34	0.000866	0.0326
import into cell (GO:0098657)	207	42	2.33	4.9e-06	0.000478
regulation of ossification (GO:0030278)	119	24	2.32	0.000502	0.0216
cerebral cortex development (GO:0021987)	129	26	2.32	0.000281	0.0132
muscle contraction (GO:0006936)	230	46	2.3	1.81e-06	0.000196
adult behavior (GO:0030534)	150	30	2.3	0.000137	0.00746
regulation of nervous system development (GO:0051960)	467	93	2.29	1.36e-11	5.43e-09
glial cell differentiation (GO:0010001)	206	41	2.29	8.24e-06	0.000748
central nervous system neuron differentiation (GO:0021953)	177	35	2.27	3.64e-05	0.00257
chemotaxis (GO:0006935)	520	102	2.25	3.46e-12	1.59e-09
negative regulation of canonical Wnt signaling pathway (GO:0090090)	138	27	2.25	0.000406	0.0179
taxis (GO:0042330)	522	102	2.25	3.8e-12	1.7e-09
embryonic limb morphogenesis (GO:0030326)	123	24	2.24	0.000692	0.0278
embryonic appendage morphogenesis (GO:0035113)	123	24	2.24	0.000692	0.0277
cell-cell adhesion via plasma-membrane adhesion molecules (GO:0098742)	263	51	2.23	1.52e-06	0.000168
cell morphogenesis involved in neuron differentiation (GO:0048667)	439	85	2.22	3.16e-10	1.03e-07
potassium ion transport (GO:0006813)	176	34	2.22	9.05e-05	0.00539
locomotion (GO:0040011)	541	104	2.21	5.21e-12	2.26e-09
negative regulation of Wnt signaling pathway (GO:0030178)	173	33	2.19	0.000135	0.00744
regulation of neuron differentiation (GO:0045664)	194	37	2.19	4.51e-05	0.00301
negative regulation of cell-cell adhesion (GO:0022408)	196	37	2.17	7.55e-05	0.00471
neuron projection morphogenesis (GO:0048812)	477	90	2.17	3.16e-10	1.05e-07
cartilage development (GO:0051216)	175	33	2.17	0.000151	0.00812
negative regulation of nervous system development (GO:0051961)	154	29	2.16	0.000486	0.021
positive regulation of neurogenesis (GO:0050769)	240	45	2.15	1.28e-05	0.00108
cell projection morphogenesis (GO:0048858)	487	91	2.15	4.39e-10	1.37e-07
plasma membrane bounded cell projection morphogenesis (GO:0120039)	482	90	2.15	5.91e-10	1.77e-07
cell fate commitment (GO:0045165)	258	48	2.14	6.33e-06	0.000599
import across plasma membrane (GO:0098739)	167	31	2.13	0.000305	0.014
limb morphogenesis (GO:0035108)	151	28	2.13	0.000714	0.0279
appendage morphogenesis (GO:0035107)	151	28	2.13	0.000714	0.0279
cell adhesion (GO:0007155)	960	178	2.13	1.62e-18	2.8e-15
digestive system development (GO:0055123)	146	27	2.12	0.000975	0.0355
regulation of axonogenesis (GO:0050770)	157	29	2.12	0.000551	0.0232
regulation of wound healing (GO:0061041)	130	24	2.12	0.00149	0.0485
muscle system process (GO:0003012)	282	52	2.12	3.48e-06	0.000352
cell-matrix adhesion (GO:0007160)	136	25	2.11	0.0012	0.0407
neuromuscular process (GO:0050905)	147	27	2.11	0.00101	0.0366
modulation of chemical synaptic transmission (GO:0050804)	481	88	2.1	2.46e-09	5.91e-07
regulation of trans-synaptic signaling (GO:0099177)	482	88	2.1	2.55e-09	5.94e-07
positive regulation of ERK1 and ERK2 cascade (GO:0070374)	215	39	2.08	9.5e-05	0.00564
regulation of response to wounding (GO:1903034)	160	29	2.08	0.000648	0.0265
skeletal system morphogenesis (GO:0048705)	232	42	2.08	4.37e-05	0.00294
learning (GO:0007612)	155	28	2.08	0.000864	0.0327
pallium development (GO:0021543)	189	34	2.07	0.000264	0.0127
regulation of blood pressure (GO:0008217)	189	34	2.07	0.000264	0.0127
regulation of leukocyte migration (GO:0002685)	228	41	2.07	6.14e-05	0.00396
cell part morphogenesis (GO:0032990)	507	91	2.06	2.45e-09	5.98e-07
nuclear division (GO:0000280)	308	55	2.05	5.24e-06	0.000508
connective tissue development (GO:0061448)	230	41	2.05	0.000101	0.00592
negative regulation of cell activation (GO:0050866)	219	39	2.05	0.000114	0.00649
neuron projection development (GO:0031175)	688	122	2.04	8.87e-12	3.64e-09
regulation of cell-cell adhesion (GO:0022407)	485	86	2.04	1.18e-08	2.29e-06
gliogenesis (GO:0042063)	266	47	2.03	3.28e-05	0.00236
neuron differentiation (GO:0030182)	1068	188	2.02	1.66e-17	2.35e-14
locomotory behavior (GO:0007626)	205	36	2.02	0.000282	0.0132
cell morphogenesis involved in differentiation (GO:0000904)	509	89	2.01	1.07e-08	2.14e-06
negative regulation of cell adhesion (GO:0007162)	292	51	2.01	1.94e-05	0.00152
striated muscle tissue development (GO:0014706)	189	33	2.01	0.000654	0.0266
telencephalon development (GO:0021537)	275	48	2.01	2.93e-05	0.00214
neuron development (GO:0048666)	852	148	2	1.72e-13	1.16e-10
regulation of neurogenesis (GO:0050767)	386	67	1.99	1.08e-06	0.000128
forebrain development (GO:0030900)	405	70	1.99	7.94e-07	9.83e-05
circulatory system process (GO:0003013)	492	85	1.98	3.74e-08	6.28e-06
cellular component morphogenesis (GO:0032989)	609	105	1.98	1.04e-09	3e-07
regulation of heart contraction (GO:0008016)	203	35	1.98	0.000431	0.0189
chromosome segregation (GO:0007059)	325	56	1.98	9.3e-06	0.000825
ossification (GO:0001503)	285	49	1.98	3.83e-05	0.00269
cellular response to xenobiotic stimulus (GO:0071466)	192	33	1.97	0.000725	0.0281
generation of neurons (GO:0048699)	1138	195	1.97	5.18e-17	6.21e-14
regulation of muscle system process (GO:0090257)	234	40	1.96	0.000193	0.00984
cell-cell adhesion (GO:0098609)	539	92	1.96	1.68e-08	3.09e-06
skeletal system development (GO:0001501)	518	88	1.95	4.9e-08	7.88e-06
regulation of ERK1 and ERK2 cascade (GO:0070372)	301	51	1.95	3.93e-05	0.00273
sodium ion transport (GO:0006814)	183	31	1.95	0.00134	0.0449
positive regulation of leukocyte differentiation (GO:1902107)	183	31	1.95	0.00134	0.0448
cardiac muscle tissue development (GO:0048738)	183	31	1.95	0.00134	0.0447
positive regulation of hemopoiesis (GO:1903708)	183	31	1.95	0.00134	0.0446
renal system development (GO:0072001)	313	53	1.95	2.44e-05	0.00185
regulation of cellular response to growth factor stimulus (GO:0090287)	313	53	1.95	2.44e-05	0.00185
limb development (GO:0060173)	189	32	1.95	0.00105	0.0371
appendage development (GO:0048736)	189	32	1.95	0.00105	0.0371
neurogenesis (GO:0022008)	1310	221	1.94	1.46e-18	2.85e-15
heart morphogenesis (GO:0003007)	255	43	1.94	0.000149	0.00805
positive regulation of cell development (GO:0010720)	439	74	1.94	8.85e-07	0.000106
monosaccharide metabolic process (GO:0005996)	190	32	1.94	0.00109	0.0384
regionalization (GO:0003002)	404	68	1.93	1.96e-06	0.000211
kidney development (GO:0001822)	303	51	1.93	4.22e-05	0.00288
anterior/posterior pattern specification (GO:0009952)	209	35	1.92	0.000771	0.0296
blood circulation (GO:0008015)	401	67	1.92	3.89e-06	0.000391
regulation of system process (GO:0044057)	569	95	1.92	2.53e-08	4.48e-06
regulation of neuron projection development (GO:0010975)	450	75	1.91	8.28e-07	0.000101
synapse organization (GO:0050808)	331	55	1.91	2.67e-05	0.002
embryonic organ morphogenesis (GO:0048562)	302	50	1.9	6.59e-05	0.00418
organelle fission (GO:0048285)	334	55	1.89	4.12e-05	0.00284
positive regulation of cell differentiation (GO:0045597)	854	140	1.88	3.12e-11	1.22e-08
response to xenobiotic stimulus (GO:0009410)	434	71	1.88	3.99e-06	0.000394
positive regulation of epithelial cell proliferation (GO:0050679)	209	34	1.87	0.00125	0.0425
positive regulation of developmental process (GO:0051094)	1314	213	1.86	3.7e-16	3.85e-13
negative regulation of cell development (GO:0010721)	279	45	1.85	0.000272	0.013
positive regulation of cell-cell adhesion (GO:0022409)	323	52	1.85	0.000105	0.00614
mitotic cell cycle process (GO:1903047)	522	83	1.83	1.36e-06	0.000155
learning or memory (GO:0007611)	278	44	1.82	0.000561	0.0236
regulation of hormone secretion (GO:0046883)	253	40	1.82	0.00102	0.0366
cell morphogenesis (GO:0000902)	673	106	1.81	5.94e-08	9.37e-06
regulation of cell adhesion (GO:0030155)	789	124	1.81	5.1e-09	1.14e-06
pattern specification process (GO:0007389)	452	71	1.8	1.28e-05	0.00108
regulation of transmembrane receptor protein serine/threonine kinase signaling pathway (GO:0090092)	274	43	1.8	0.000751	0.0289
head development (GO:0060322)	843	132	1.8	1.72e-09	4.54e-07
muscle cell differentiation (GO:0042692)	269	42	1.79	0.000984	0.0357
regulation of blood circulation (GO:1903522)	250	39	1.79	0.0014	0.046
organic acid transport (GO:0015849)	296	46	1.79	0.000567	0.0237
heart development (GO:0007507)	560	87	1.78	2.07e-06	0.000219
vascular process in circulatory system (GO:0003018)	264	41	1.78	0.00129	0.0435
trans-synaptic signaling (GO:0099537)	432	67	1.78	2.69e-05	0.002
brain development (GO:0007420)	794	123	1.78	1.19e-08	2.29e-06
embryonic organ development (GO:0048568)	459	71	1.78	2.14e-05	0.00164
organic acid biosynthetic process (GO:0016053)	278	43	1.78	0.000837	0.0317
small molecule catabolic process (GO:0044282)	356	55	1.78	0.000155	0.00825
mitotic cell cycle (GO:0000278)	616	95	1.77	7.23e-07	9.1e-05
chemical synaptic transmission (GO:0007268)	415	64	1.77	5.45e-05	0.00356
anterograde trans-synaptic signaling (GO:0098916)	415	64	1.77	5.45e-05	0.00355
regulation of leukocyte cell-cell adhesion (GO:1903037)	370	57	1.77	0.000138	0.00749
regulation of membrane potential (GO:0042391)	436	67	1.77	4.01e-05	0.00277
developmental maturation (GO:0021700)	274	42	1.76	0.00112	0.0391
monocarboxylic acid metabolic process (GO:0032787)	522	80	1.76	8.45e-06	0.000762
regulation of multicellular organismal development (GO:2000026)	1399	214	1.76	6.68e-14	5.21e-11
growth (GO:0040007)	419	64	1.75	6.14e-05	0.00394
developmental growth (GO:0048589)	419	64	1.75	6.14e-05	0.00393
behavior (GO:0007610)	622	95	1.75	1.14e-06	0.000134
carboxylic acid biosynthetic process (GO:0046394)	275	42	1.75	0.00116	0.0401
carboxylic acid transport (GO:0046942)	295	45	1.75	0.00082	0.0312
positive regulation of cell adhesion (GO:0045785)	486	74	1.75	1.82e-05	0.00145
regulation of monoatomic ion transport (GO:0043269)	592	90	1.75	2.66e-06	0.000277
sensory organ development (GO:0007423)	593	90	1.74	2.72e-06	0.000281
central nervous system development (GO:0007417)	1055	160	1.74	2.94e-10	9.98e-08
synaptic signaling (GO:0099536)	462	70	1.74	4.58e-05	0.00304
regulation of leukocyte differentiation (GO:1902105)	319	48	1.73	0.000881	0.033
monoatomic ion transmembrane transport (GO:0034220)	826	124	1.72	6.03e-08	9.41e-06
circulatory system development (GO:0072359)	920	138	1.72	9.94e-09	2.07e-06
organic anion transport (GO:0015711)	381	57	1.72	0.00025	0.0122
nervous system development (GO:0007399)	2222	331	1.71	4.36e-20	1.13e-16
monoatomic cation transmembrane transport (GO:0098655)	659	98	1.71	2.18e-06	0.00023
embryonic morphogenesis (GO:0048598)	592	88	1.71	7.43e-06	0.000686
metal ion transport (GO:0030001)	640	95	1.71	3.15e-06	0.000322
inflammatory response (GO:0006954)	553	82	1.7	1.52e-05	0.00126
cell-cell signaling (GO:0007267)	1089	161	1.7	1.06e-09	3.01e-07
regulation of monoatomic ion transmembrane transport (GO:0034765)	474	70	1.7	7.95e-05	0.00487
regulation of cell development (GO:0060284)	827	122	1.69	1.67e-07	2.39e-05
muscle tissue development (GO:0060537)	333	49	1.69	0.00112	0.0391
vasculature development (GO:0001944)	537	79	1.69	3.07e-05	0.00223
negative regulation of multicellular organismal process (GO:0051241)	1122	165	1.69	9.17e-10	2.7e-07
blood vessel development (GO:0001568)	517	76	1.69	4.32e-05	0.00293
cell population proliferation (GO:0008283)	728	107	1.69	1.27e-06	0.000148
chromosome organization (GO:0051276)	456	67	1.69	0.000118	0.00667
cognition (GO:0050890)	320	47	1.69	0.0013	0.0437
animal organ morphogenesis (GO:0009887)	989	145	1.68	1.55e-08	2.92e-06
small molecule biosynthetic process (GO:0044283)	458	67	1.68	0.000163	0.00846
positive regulation of multicellular organismal process (GO:0051240)	1653	240	1.67	2.67e-13	1.73e-10
cell migration (GO:0016477)	875	127	1.67	1.86e-07	2.6e-05
inorganic ion transmembrane transport (GO:0098660)	731	106	1.67	2.53e-06	0.000265
regulation of secretion (GO:0051046)	624	90	1.66	1.69e-05	0.00138
regulation of transmembrane transport (GO:0034762)	597	86	1.66	2.91e-05	0.00214
cell junction organization (GO:0034330)	529	76	1.65	9.66e-05	0.00571
regulation of cell differentiation (GO:0045595)	1556	223	1.65	6.25e-12	2.64e-09
inorganic cation transmembrane transport (GO:0098662)	635	91	1.65	1.97e-05	0.00154
plasma membrane bounded cell projection organization (GO:0120036)	1135	162	1.64	1.01e-08	2.08e-06
regulation of anatomical structure morphogenesis (GO:0022603)	871	124	1.64	6.27e-07	8.02e-05
regulation of hormone levels (GO:0010817)	541	77	1.64	0.000114	0.00649
intracellular monoatomic ion homeostasis (GO:0006873)	430	61	1.63	0.000711	0.0279
regulation of secretion by cell (GO:1903530)	565	80	1.63	8.75e-05	0.00525
visual system development (GO:0150063)	389	55	1.62	0.00137	0.0453
system development (GO:0048731)	3553	502	1.62	5.32e-27	2.77e-23
cell projection organization (GO:0030030)	1182	167	1.62	1.03e-08	2.09e-06
response to wounding (GO:0009611)	453	64	1.62	0.00053	0.0225
regulation of cell activation (GO:0050865)	652	92	1.62	3.37e-05	0.0024
muscle structure development (GO:0061061)	504	71	1.62	0.00024	0.0119
positive regulation of MAPK cascade (GO:0043410)	483	68	1.62	0.00033	0.015
chemical homeostasis (GO:0048878)	868	122	1.61	1.47e-06	0.000165
intracellular monoatomic cation homeostasis (GO:0030003)	420	59	1.61	0.000866	0.0326
blood vessel morphogenesis (GO:0048514)	429	60	1.61	0.000953	0.0349
anatomical structure morphogenesis (GO:0009653)	2233	312	1.61	2.33e-15	2.02e-12
tube development (GO:0035295)	897	125	1.6	1.58e-06	0.000173
sensory system development (GO:0048880)	395	55	1.6	0.00154	0.0497
negative regulation of developmental process (GO:0051093)	920	128	1.6	1.53e-06	0.000168
monoatomic ion transport (GO:0006811)	993	138	1.6	4.97e-07	6.46e-05
regulation of plasma membrane bounded cell projection organization (GO:0120035)	643	89	1.59	7.3e-05	0.00458
tissue morphogenesis (GO:0048729)	571	79	1.59	0.000226	0.0113
monoatomic cation transport (GO:0006812)	796	110	1.59	1.09e-05	0.000954
multicellular organism development (GO:0007275)	3969	547	1.58	2.04e-27	1.59e-23
cell cycle process (GO:0022402)	878	121	1.58	3.96e-06	0.000396
regulation of developmental process (GO:0050793)	2460	339	1.58	6e-16	5.86e-13
negative regulation of transport (GO:0051051)	437	60	1.58	0.00141	0.0465
negative regulation of cell differentiation (GO:0045596)	671	92	1.58	7.64e-05	0.00475
regulation of cell projection organization (GO:0031344)	657	90	1.57	8.77e-05	0.00524
intracellular chemical homeostasis (GO:0055082)	555	76	1.57	0.000335	0.0151
regulation of multicellular organismal process (GO:0051239)	2980	404	1.56	3.98e-18	6.21e-15
tube morphogenesis (GO:0035239)	681	92	1.55	0.000115	0.0065
cell development (GO:0048468)	2169	293	1.55	8.21e-13	4.58e-10
positive regulation of cell population proliferation (GO:0008284)	952	128	1.54	6.69e-06	0.000625
cell division (GO:0051301)	521	70	1.54	0.000919	0.0339
regulation of MAPK cascade (GO:0043408)	672	90	1.54	0.00018	0.00928
negative regulation of cellular component organization (GO:0051129)	711	95	1.54	0.000153	0.00819
oxoacid metabolic process (GO:0043436)	861	114	1.52	3.83e-05	0.00268
cellular homeostasis (GO:0019725)	665	88	1.52	0.00036	0.016
animal organ development (GO:0048513)	2925	386	1.52	1.42e-15	1.31e-12
cell motility (GO:0048870)	1040	137	1.51	7.31e-06	0.000679
anatomical structure formation involved in morphogenesis (GO:0048646)	959	126	1.51	2.05e-05	0.00159
organic acid metabolic process (GO:0006082)	868	114	1.51	5.28e-05	0.00349
regulation of cell migration (GO:0030334)	930	122	1.51	3.34e-05	0.00239
regulation of leukocyte activation (GO:0002694)	595	78	1.51	0.000883	0.033
transmembrane transport (GO:0055085)	1247	163	1.5	1.35e-06	0.000155
carboxylic acid metabolic process (GO:0019752)	839	109	1.49	0.000112	0.00643
chordate embryonic development (GO:0043009)	662	86	1.49	0.000747	0.0288
regulation of transport (GO:0051049)	1776	230	1.49	1.42e-08	2.7e-06
cell differentiation (GO:0030154)	3575	461	1.48	2.6e-17	3.39e-14
embryo development ending in birth or egg hatching (GO:0009792)	684	88	1.48	0.000718	0.0279
cellular developmental process (GO:0048869)	3599	462	1.47	5.34e-17	5.95e-14
tissue development (GO:0009888)	1745	224	1.47	3.85e-08	6.4e-06
regulation of cell population proliferation (GO:0042127)	1676	215	1.47	7.67e-08	1.17e-05
embryo development (GO:0009790)	1056	135	1.47	3.63e-05	0.00257
regulation of cell motility (GO:2000145)	989	125	1.45	0.000112	0.00644
anatomical structure development (GO:0048856)	5193	656	1.45	2.64e-24	1.03e-20
regulation of locomotion (GO:0040012)	1034	130	1.44	9.84e-05	0.00579
homeostatic process (GO:0042592)	1406	176	1.44	5.89e-06	0.000564
regulation of biological quality (GO:0065008)	2929	363	1.42	3.38e-11	1.29e-08
response to endogenous stimulus (GO:0009719)	1462	181	1.42	8.49e-06	0.000761
regulation of localization (GO:0032879)	2133	264	1.42	3.59e-08	6.08e-06
developmental process (GO:0032502)	5732	707	1.42	4.73e-24	1.48e-20
regulation of cell communication (GO:0010646)	3402	419	1.42	1.04e-12	5.58e-10
regulation of cellular component organization (GO:0051128)	2445	300	1.41	8.31e-09	1.78e-06
positive regulation of phosphorus metabolic process (GO:0010562)	848	104	1.41	0.00118	0.0406
positive regulation of phosphate metabolic process (GO:0045937)	848	104	1.41	0.00118	0.0405
regulation of signaling (GO:0023051)	3393	416	1.41	2.5e-12	1.3e-09
cell cycle (GO:0007049)	1267	155	1.41	6.44e-05	0.0041
positive regulation of transport (GO:0051050)	924	113	1.41	0.00081	0.0308
positive regulation of cellular component organization (GO:0051130)	1122	137	1.4	0.000217	0.011
response to organonitrogen compound (GO:0010243)	983	120	1.4	0.000509	0.0218
cellular response to oxygen-containing compound (GO:1901701)	1150	140	1.4	0.000208	0.0105
multicellular organismal process (GO:0032501)	6712	817	1.4	8.68e-28	1.35e-23
response to organic cyclic compound (GO:0014070)	871	106	1.4	0.00136	0.045
cell surface receptor signaling pathway (GO:0007166)	2087	253	1.39	3.71e-07	4.95e-05
positive regulation of cell communication (GO:0010647)	1729	209	1.39	6.13e-06	0.000583
positive regulation of signaling (GO:0023056)	1728	208	1.38	7.59e-06	0.000697
response to oxygen-containing compound (GO:1901700)	1679	202	1.38	1.29e-05	0.00108
system process (GO:0003008)	2078	248	1.37	1.5e-06	0.000167
epithelium development (GO:0060429)	1098	131	1.37	0.00065	0.0265
negative regulation of signaling (GO:0023057)	1361	162	1.37	0.000161	0.00841
negative regulation of cell communication (GO:0010648)	1360	161	1.36	0.000234	0.0117
regulation of phosphorus metabolic process (GO:0051174)	1323	156	1.35	0.000347	0.0157
cellular response to chemical stimulus (GO:0070887)	2405	283	1.35	7.95e-07	9.77e-05
regulation of phosphate metabolic process (GO:0019220)	1322	155	1.35	0.00042	0.0184
negative regulation of signal transduction (GO:0009968)	1265	148	1.34	0.000674	0.0271
response to organic substance (GO:0010033)	2590	303	1.34	4.64e-07	6.09e-05
regulation of signal transduction (GO:0009966)	2990	347	1.33	9.5e-08	1.41e-05
cellular response to endogenous stimulus (GO:0071495)	1200	139	1.33	0.0015	0.0487
response to external stimulus (GO:0009605)	2410	279	1.33	3.05e-06	0.000313
cellular response to organic substance (GO:0071310)	1776	204	1.32	0.000132	0.00731
response to chemical (GO:0042221)	3899	444	1.31	5.41e-09	1.19e-06
positive regulation of signal transduction (GO:0009967)	1551	176	1.3	0.000741	0.0286
regulation of immune system process (GO:0002682)	1480	167	1.3	0.00132	0.0443
negative regulation of response to stimulus (GO:0048585)	1640	185	1.3	0.000723	0.0281
cell communication (GO:0007154)	5244	583	1.28	1.73e-10	6.01e-08
small molecule metabolic process (GO:0044281)	1659	184	1.27	0.00145	0.0475
signaling (GO:0023052)	5081	561	1.27	1.43e-09	3.91e-07
regulation of response to stimulus (GO:0048583)	3954	433	1.26	7.81e-07	9.76e-05
signal transduction (GO:0007165)	4783	517	1.24	1.51e-07	2.19e-05
negative regulation of biological process (GO:0048519)	5336	576	1.24	1.88e-08	3.37e-06
positive regulation of cellular process (GO:0048522)	5523	594	1.24	1.64e-08	3.05e-06
cellular response to stimulus (GO:0051716)	6443	688	1.23	1.14e-09	3.17e-07
response to stimulus (GO:0050896)	8196	872	1.22	3.77e-13	2.18e-10
positive regulation of biological process (GO:0048518)	6234	659	1.21	1.75e-08	3.18e-06
regulation of molecular function (GO:0065009)	2567	271	1.21	0.00145	0.0475
negative regulation of cellular process (GO:0048523)	4735	499	1.21	4.84e-06	0.000475
regulation of biological process (GO:0050789)	11772	1186	1.16	7.82e-14	5.81e-11
biological regulation (GO:0065007)	12190	1219	1.15	1.6e-13	1.14e-10
regulation of cellular process (GO:0050794)	11006	1098	1.15	1.71e-10	6.06e-08
cellular component organization (GO:0016043)	5497	543	1.13	0.00116	0.0403
cellular process (GO:0009987)	14600	1442	1.13	6.2e-19	1.38e-15
biological_process (GO:0008150)	17752	1632	1.06	1.73e-09	4.42e-07
macromolecule metabolic process (GO:0043170)	5934	432	0.84	1.8e-05	0.00145
organic cyclic compound metabolic process (GO:1901360)	3255	224	0.79	0.000159	0.00835
cellular aromatic compound metabolic process (GO:0006725)	3014	195	0.74	7.87e-06	0.000718
protein localization (GO:0008104)	1929	123	0.73	0.00033	0.015
cellular macromolecule localization (GO:0070727)	1935	123	0.73	0.000285	0.0132
heterocycle metabolic process (GO:0046483)	2969	185	0.72	8.28e-07	0.0001
nucleobase-containing compound metabolic process (GO:0006139)	2794	169	0.69	2.84e-07	3.89e-05
cellular nitrogen compound metabolic process (GO:0034641)	3344	201	0.69	7.4e-09	1.6e-06
cellular nitrogen compound biosynthetic process (GO:0044271)	1627	96	0.68	5.69e-05	0.00368
Unclassified (UNCLASSIFIED)	2837	160	0.65	1.73e-09	4.49e-07
establishment of protein localization (GO:0045184)	1284	72	0.64	8.43e-05	0.00508
nucleic acid metabolic process (GO:0090304)	2279	124	0.63	1.15e-08	2.28e-06
protein transport (GO:0015031)	1190	64	0.62	4.49e-05	0.00301
macromolecule catabolic process (GO:0009057)	1004	53	0.61	0.000122	0.00684
protein modification by small protein conjugation or removal (GO:0070647)	861	43	0.57	0.000127	0.00703
gene expression (GO:0010467)	2364	115	0.56	3.05e-12	1.54e-09
detection of stimulus (GO:0051606)	686	32	0.54	0.000197	0.00999
intracellular transport (GO:0046907)	1380	62	0.52	9.03e-09	1.91e-06
intracellular protein transport (GO:0006886)	697	31	0.51	5.28e-05	0.00348
proteolysis involved in protein catabolic process (GO:0051603)	655	28	0.49	4.17e-05	0.00285
detection of stimulus involved in sensory perception (GO:0050906)	565	24	0.49	0.00015	0.00813
ubiquitin-dependent protein catabolic process (GO:0006511)	581	24	0.47	7.16e-05	0.00451
amide biosynthetic process (GO:0043604)	536	22	0.47	0.000136	0.00746
post-transcriptional regulation of gene expression (GO:0010608)	514	21	0.47	0.000189	0.00969
modification-dependent protein catabolic process (GO:0019941)	592	24	0.47	4.33e-05	0.00293
regulation of translation (GO:0006417)	427	17	0.46	0.000524	0.0224
modification-dependent macromolecule catabolic process (GO:0043632)	604	24	0.46	2.62e-05	0.00197
mitochondrion organization (GO:0007005)	454	18	0.46	0.000293	0.0135
histone modification (GO:0016570)	362	14	0.44	0.00104	0.0371
RNA metabolic process (GO:0016070)	1653	62	0.43	2.72e-14	2.24e-11
peptide metabolic process (GO:0006518)	506	18	0.41	2.04e-05	0.00158
defense response to virus (GO:0051607)	265	8	0.35	0.000702	0.0278
defense response to symbiont (GO:0140546)	266	8	0.35	0.000704	0.0278
endosomal transport (GO:0016197)	237	7	0.34	0.00126	0.0425
sensory perception of chemical stimulus (GO:0007606)	549	15	0.31	1.03e-07	1.51e-05
protein targeting (GO:0006605)	257	7	0.31	0.000527	0.0225
establishment of protein localization to membrane (GO:0090150)	224	6	0.31	0.000891	0.033
RNA splicing (GO:0008380)	374	10	0.31	1.07e-05	0.000939
detection of chemical stimulus (GO:0009593)	524	14	0.31	1.86e-07	2.62e-05
mRNA processing (GO:0006397)	456	12	0.3	1.05e-06	0.000125
protein polyubiquitination (GO:0000209)	241	6	0.29	0.000348	0.0156
mRNA metabolic process (GO:0016071)	618	15	0.28	1.7e-09	4.58e-07
RNA processing (GO:0006396)	873	21	0.28	3.59e-13	2.15e-10
methylation (GO:0032259)	312	7	0.26	1.55e-05	0.00128
detection of chemical stimulus involved in sensory perception (GO:0050907)	491	11	0.26	2.71e-08	4.75e-06
autophagy (GO:0006914)	317	7	0.25	1.12e-05	0.000967
process utilizing autophagic mechanism (GO:0061919)	317	7	0.25	1.12e-05	0.000962
RNA localization (GO:0006403)	183	4	0.25	0.00104	0.0371
sensory perception of smell (GO:0007608)	470	10	0.24	3.29e-08	5.64e-06
Golgi vesicle transport (GO:0048193)	285	6	0.24	2.68e-05	0.002
detection of chemical stimulus involved in sensory perception of smell (GO:0050911)	443	9	0.23	5.6e-08	8.92e-06
peptide biosynthetic process (GO:0043043)	411	8	0.22	8.74e-08	1.31e-05
ncRNA processing (GO:0034470)	417	8	0.22	6.26e-08	9.67e-06
RNA phosphodiester bond hydrolysis (GO:0090501)	164	3	0.21	0.000884	0.0329
ncRNA metabolic process (GO:0034660)	519	9	0.2	3.28e-10	1.04e-07
RNA modification (GO:0009451)	180	3	0.19	0.000312	0.0142
mRNA splicing, via spliceosome (GO:0000398)	245	4	0.19	1.73e-05	0.0014
RNA splicing, via transesterification reactions with bulged adenosine as nucleophile (GO:0000377)	245	4	0.19	1.73e-05	0.00139
nucleic acid phosphodiester bond hydrolysis (GO:0090305)	185	3	0.19	0.00022	0.0111
RNA splicing, via transesterification reactions (GO:0000375)	249	4	0.18	1.21e-05	0.00103
vacuole organization (GO:0007033)	189	3	0.18	0.000234	0.0117
translation (GO:0006412)	382	6	0.18	4.04e-08	6.56e-06
tRNA metabolic process (GO:0006399)	195	3	0.18	0.000108	0.00627
mitochondrial gene expression (GO:0140053)	143	2	0.16	0.00101	0.0366
positive regulation of translation (GO:0045727)	147	2	0.16	0.000697	0.0278
RNA catabolic process (GO:0006401)	165	2	0.14	0.00025	0.0122
macromolecule methylation (GO:0043414)	255	3	0.14	1.43e-06	0.000162
ribonucleoprotein complex biogenesis (GO:0022613)	444	5	0.13	5.55e-11	2.06e-08
macroautophagy (GO:0016236)	198	2	0.12	1.8e-05	0.00144
ribosome biogenesis (GO:0042254)	299	3	0.12	7.99e-08	1.21e-05
ribonucleoprotein complex assembly (GO:0022618)	200	2	0.11	1.91e-05	0.0015
ribonucleoprotein complex subunit organization (GO:0071826)	208	2	0.11	8.58e-06	0.000765
rRNA processing (GO:0006364)	216	2	0.11	3.96e-06	0.000394
mitochondrial translation (GO:0032543)	111	1	0.1	0.00146	0.0476
oxidative phosphorylation (GO:0006119)	119	1	0.1	0.00103	0.037
rRNA metabolic process (GO:0016072)	247	2	0.09	4.18e-07	5.53e-05
protein methylation (GO:0006479)	124	1	0.09	0.000704	0.0278
protein alkylation (GO:0008213)	124	1	0.09	0.000704	0.0277
mRNA catabolic process (GO:0006402)	126	1	0.09	0.000467	0.0203
ATP biosynthetic process (GO:0006754)	86	0	< 0.01	0.00117	0.0402
cytoplasmic translation (GO:0002181)	123	0	< 0.01	7.09e-05	0.00448
RNA methylation (GO:0001510)	92	0	< 0.01	0.000778	0.0297
nuclear-transcribed mRNA catabolic process (GO:0000956)	103	0	< 0.01	0.000352	0.0158
protein localization to mitochondrion (GO:0070585)	87	0	< 0.01	0.00117	0.0402

## Sheet: UP Third vs FIrst
Analysis Type:	PANTHER Overrepresentation Test (Released 20221013)
Annotation Version and Release Date:	GO Ontology database DOI: 10.5281/zenodo.7709866 Released 2023-03-06
Analyzed List:	upload_1 (Homo sapiens)
Reference List:	Homo sapiens (all genes in database)
Test Type:	FISHER
Correction:	FDR
GO biological process complete	Homo sapiens - REFLIST (20589)	upload_1 (1617)	upload_1 (fold Enrichment)	upload_1 (raw P-value)	upload_1 (FDR)
negative regulation of complement activation (GO:0045916)	14	7	6.37	0.000501	0.0326
regulation of vasculogenesis (GO:2001212)	17	8	5.99	0.000273	0.0199
negative regulation of humoral immune response (GO:0002921)	18	8	5.66	0.00037	0.0251
heterophilic cell-cell adhesion via plasma membrane cell adhesion molecules (GO:0007157)	54	15	3.54	0.000107	0.00979
regulation of vascular permeability (GO:0043114)	49	13	3.38	0.000441	0.0293
bicellular tight junction assembly (GO:0070830)	50	13	3.31	0.00052	0.0336
tight junction organization (GO:0120193)	59	15	3.24	0.000245	0.0183
tight junction assembly (GO:0120192)	56	14	3.18	0.00045	0.0296
body fluid secretion (GO:0007589)	74	18	3.1	9.9e-05	0.00914
apical junction assembly (GO:0043297)	59	14	3.02	0.000702	0.0426
endothelium development (GO:0003158)	99	23	2.96	2.14e-05	0.00304
endothelial cell differentiation (GO:0045446)	82	19	2.95	0.000111	0.00977
female pregnancy (GO:0007565)	174	40	2.93	3.01e-08	1.09e-05
negative regulation of T cell proliferation (GO:0042130)	74	17	2.93	0.000274	0.0199
regulation of B cell proliferation (GO:0030888)	66	15	2.89	0.000676	0.0412
negative regulation of mononuclear cell proliferation (GO:0032945)	90	20	2.83	0.000122	0.0104
multi-multicellular organism process (GO:0044706)	205	45	2.8	1.96e-08	7.83e-06
multi-organism reproductive process (GO:0044703)	196	43	2.79	4.25e-08	1.47e-05
negative regulation of leukocyte proliferation (GO:0070664)	97	21	2.76	0.000114	0.00986
negative regulation of lymphocyte proliferation (GO:0050672)	89	19	2.72	0.000277	0.02
hormone secretion (GO:0046879)	95	20	2.68	0.000227	0.0172
hormone transport (GO:0009914)	105	22	2.67	0.000186	0.0146
viral entry into host cell (GO:0046718)	110	23	2.66	0.000129	0.0109
entry into host (GO:0044409)	112	23	2.61	0.000146	0.0121
adenylate cyclase-activating G protein-coupled receptor signaling pathway (GO:0007189)	133	27	2.58	4.01e-05	0.00496
negative regulation of leukocyte differentiation (GO:1902106)	109	22	2.57	0.00024	0.018
negative regulation of T cell activation (GO:0050868)	129	26	2.57	6.12e-05	0.0065
negative regulation of leukocyte cell-cell adhesion (GO:1903038)	140	28	2.55	3.46e-05	0.00439
transforming growth factor beta receptor signaling pathway (GO:0007179)	96	19	2.52	0.00079	0.0465
negative regulation of hemopoiesis (GO:1903707)	113	22	2.48	0.000333	0.0233
movement in host (GO:0044000)	141	27	2.44	0.000124	0.0105
sphingolipid biosynthetic process (GO:0030148)	105	20	2.43	0.000773	0.0457
regulation of leukocyte proliferation (GO:0070663)	269	51	2.41	1.08e-07	3e-05
regulation of epithelial cell differentiation (GO:0030856)	154	29	2.4	7.42e-05	0.00747
positive regulation of angiogenesis (GO:0045766)	165	31	2.39	4.09e-05	0.00499
negative regulation of lymphocyte activation (GO:0051250)	165	31	2.39	4.09e-05	0.00495
positive regulation of vasculature development (GO:1904018)	165	31	2.39	4.09e-05	0.00491
negative regulation of leukocyte activation (GO:0002695)	197	37	2.39	1.01e-05	0.00158
regulation of mononuclear cell proliferation (GO:0032944)	245	46	2.39	5.94e-07	0.000132
regulation of lymphocyte proliferation (GO:0050670)	241	45	2.38	8.91e-07	0.000193
membrane lipid biosynthetic process (GO:0046467)	145	27	2.37	0.000156	0.0125
regulation of endothelial cell migration (GO:0010594)	169	31	2.34	5.66e-05	0.00617
negative regulation of cell activation (GO:0050866)	219	40	2.33	5.71e-06	0.001
cellular response to nutrient levels (GO:0031669)	231	41	2.26	9.13e-06	0.00144
regulation of T cell proliferation (GO:0042129)	186	33	2.26	6.42e-05	0.00672
angiogenesis (GO:0001525)	336	59	2.24	1.31e-07	3.41e-05
signal release (GO:0023061)	188	33	2.24	7.37e-05	0.00747
biological process involved in interaction with host (GO:0051701)	160	28	2.23	0.000314	0.0222
cellular response to transforming growth factor beta stimulus (GO:0071560)	155	27	2.22	0.000439	0.0293
cellular response to starvation (GO:0009267)	173	30	2.21	0.000194	0.0149
adenylate cyclase-modulating G protein-coupled receptor signaling pathway (GO:0007188)	226	39	2.2	2.39e-05	0.00333
cellular response to external stimulus (GO:0071496)	330	56	2.16	8.16e-07	0.000179
viral life cycle (GO:0019058)	179	30	2.13	0.000391	0.0264
regulation of lipid biosynthetic process (GO:0046890)	177	29	2.09	0.000619	0.0385
blood vessel morphogenesis (GO:0048514)	429	70	2.08	1.14e-07	3.06e-05
vascular process in circulatory system (GO:0003018)	264	43	2.07	3.37e-05	0.00431
cellular response to extracellular stimulus (GO:0031668)	261	42	2.05	5.12e-05	0.00575
blood vessel development (GO:0001568)	517	83	2.04	1.54e-08	6.48e-06
response to starvation (GO:0042594)	212	34	2.04	0.00029	0.0208
vasculature development (GO:0001944)	537	86	2.04	1.1e-08	5.2e-06
regulation of body fluid levels (GO:0050878)	351	56	2.03	4.39e-06	0.000826
negative regulation of cell-cell adhesion (GO:0022408)	196	31	2.01	0.000706	0.0427
regulation of vasculature development (GO:1901342)	291	46	2.01	4.61e-05	0.00532
regulation of angiogenesis (GO:0045765)	287	45	2	6.45e-05	0.00671
negative regulation of cell adhesion (GO:0007162)	292	45	1.96	7.67e-05	0.00748
regulation of epithelial cell migration (GO:0010632)	229	35	1.95	0.000717	0.0432
positive regulation of monoatomic ion transport (GO:0043270)	233	35	1.91	0.000797	0.0468
heart morphogenesis (GO:0003007)	255	38	1.9	0.000584	0.0367
tube morphogenesis (GO:0035239)	681	101	1.89	1.5e-08	6.5e-06
negative regulation of immune system process (GO:0002683)	480	70	1.86	5.74e-06	0.000995
circulatory system process (GO:0003013)	492	71	1.84	5.26e-06	0.000965
export from cell (GO:0140352)	481	69	1.83	8.91e-06	0.00142
epidermis development (GO:0008544)	337	48	1.81	0.00032	0.0225
circulatory system development (GO:0072359)	920	131	1.81	1.2e-09	7.52e-07
secretion (GO:0046903)	534	76	1.81	3.88e-06	0.000747
cellular response to growth factor stimulus (GO:0071363)	478	66	1.76	5.22e-05	0.00582
response to lipid (GO:0033993)	851	117	1.75	5.91e-08	1.96e-05
regulation of inflammatory response (GO:0050727)	379	52	1.75	0.000336	0.0233
tube development (GO:0035295)	897	123	1.75	2.28e-08	8.69e-06
organic anion transport (GO:0015711)	381	52	1.74	0.000355	0.0245
secretion by cell (GO:0032940)	418	57	1.74	0.000223	0.017
regulation of GTPase activity (GO:0043087)	368	50	1.73	0.000561	0.0358
positive regulation of locomotion (GO:0040017)	575	78	1.73	1.6e-05	0.0024
muscle structure development (GO:0061061)	504	68	1.72	5.9e-05	0.00636
positive regulation of cell migration (GO:0030335)	534	72	1.72	4.6e-05	0.00536
cellular response to lipid (GO:0071396)	527	71	1.72	4.27e-05	0.00508
enzyme-linked receptor protein signaling pathway (GO:0007167)	631	85	1.72	7.28e-06	0.00122
blood circulation (GO:0008015)	401	54	1.71	0.000355	0.0244
response to nutrient levels (GO:0031667)	479	64	1.7	0.000149	0.0122
response to growth factor (GO:0070848)	509	68	1.7	8.67e-05	0.00815
response to peptide (GO:1901652)	452	60	1.69	0.000272	0.0199
positive regulation of cell motility (GO:2000147)	559	74	1.69	4.97e-05	0.00566
regulation of cell migration (GO:0030334)	930	123	1.68	1.46e-07	3.73e-05
negative regulation of cell population proliferation (GO:0008285)	708	93	1.67	8.05e-06	0.00132
transmembrane receptor protein tyrosine kinase signaling pathway (GO:0007169)	420	55	1.67	0.000642	0.0396
regulation of locomotion (GO:0040012)	1034	135	1.66	8.49e-08	2.5e-05
anatomical structure formation involved in morphogenesis (GO:0048646)	959	125	1.66	2.92e-07	7.12e-05
epithelial cell differentiation (GO:0030855)	631	82	1.65	3.68e-05	0.00463
tissue morphogenesis (GO:0048729)	571	74	1.65	0.000108	0.00966
regulation of cell motility (GO:2000145)	989	128	1.65	2.36e-07	5.85e-05
positive regulation of cell death (GO:0010942)	595	77	1.65	7.94e-05	0.00765
negative regulation of multicellular organismal process (GO:0051241)	1122	145	1.65	4.01e-08	1.42e-05
lipid biosynthetic process (GO:0008610)	604	78	1.64	6.7e-05	0.00688
heart development (GO:0007507)	560	72	1.64	0.000175	0.0138
morphogenesis of an epithelium (GO:0002009)	459	59	1.64	0.000588	0.0367
regulation of membrane potential (GO:0042391)	436	56	1.64	0.000818	0.0478
epithelium development (GO:0060429)	1098	141	1.64	1.02e-07	2.96e-05
cell-cell adhesion (GO:0098609)	539	69	1.63	0.000249	0.0185
regulation of leukocyte activation (GO:0002694)	595	76	1.63	0.000112	0.00973
response to extracellular stimulus (GO:0009991)	509	65	1.63	0.000428	0.0286
regulation of lymphocyte activation (GO:0051249)	503	64	1.62	0.000538	0.0346
tissue development (GO:0009888)	1745	222	1.62	1.79e-11	1.55e-08
inflammatory response (GO:0006954)	553	70	1.61	0.000297	0.0212
positive regulation of protein phosphorylation (GO:0001934)	714	89	1.59	7.36e-05	0.0075
regulation of multicellular organismal development (GO:2000026)	1399	174	1.58	1.93e-08	7.92e-06
regulation of cell activation (GO:0050865)	652	81	1.58	0.00016	0.0128
regulation of cell adhesion (GO:0030155)	789	98	1.58	3.06e-05	0.00419
positive regulation of phosphorylation (GO:0042327)	774	96	1.58	4.47e-05	0.00528
cell migration (GO:0016477)	875	108	1.57	1.77e-05	0.00261
supramolecular fiber organization (GO:0097435)	578	71	1.56	0.00054	0.0345
positive regulation of phosphorus metabolic process (GO:0010562)	848	103	1.55	5.38e-05	0.00596
positive regulation of phosphate metabolic process (GO:0045937)	848	103	1.55	5.38e-05	0.00591
regulation of MAPK cascade (GO:0043408)	672	81	1.53	0.000443	0.0293
animal organ morphogenesis (GO:0009887)	989	119	1.53	1.79e-05	0.00261
protein phosphorylation (GO:0006468)	708	85	1.53	0.000362	0.0247
regulation of protein phosphorylation (GO:0001932)	1079	129	1.52	1.06e-05	0.00162
response to organic cyclic compound (GO:0014070)	871	104	1.52	8.66e-05	0.00819
negative regulation of cell differentiation (GO:0045596)	671	80	1.52	0.00058	0.0368
regulation of response to external stimulus (GO:0032101)	1058	126	1.52	1.5e-05	0.00227
regulation of defense response (GO:0031347)	748	89	1.52	0.000309	0.0219
cell adhesion (GO:0007155)	960	114	1.51	5.1e-05	0.00577
negative regulation of developmental process (GO:0051093)	920	109	1.51	7.85e-05	0.00761
response to hormone (GO:0009725)	789	93	1.5	0.000335	0.0234
regulation of cell population proliferation (GO:0042127)	1676	197	1.5	8.24e-08	2.47e-05
regulation of anatomical structure morphogenesis (GO:0022603)	871	102	1.49	0.000187	0.0146
positive regulation of developmental process (GO:0051094)	1314	153	1.48	5.59e-06	0.000992
regulation of phosphorylation (GO:0042325)	1177	137	1.48	1.82e-05	0.00263
cell motility (GO:0048870)	1040	121	1.48	5.88e-05	0.00637
response to endogenous stimulus (GO:0009719)	1462	169	1.47	2.35e-06	0.000471
cellular response to endogenous stimulus (GO:0071495)	1200	138	1.46	2.76e-05	0.00381
positive regulation of transport (GO:0051050)	924	106	1.46	0.000279	0.0201
response to oxygen-containing compound (GO:1901700)	1679	191	1.45	1.22e-06	0.00026
anatomical structure morphogenesis (GO:0009653)	2233	254	1.45	1.13e-08	5.18e-06
transmembrane transport (GO:0055085)	1247	141	1.44	4.77e-05	0.00547
regulation of intracellular signal transduction (GO:1902531)	1727	195	1.44	1.32e-06	0.000272
regulation of multicellular organismal process (GO:0051239)	2980	336	1.44	5.9e-11	4.84e-08
positive regulation of catalytic activity (GO:0043085)	1110	125	1.43	0.000154	0.0124
regulation of developmental process (GO:0050793)	2460	277	1.43	5.4e-09	2.91e-06
positive regulation of multicellular organismal process (GO:0051240)	1653	186	1.43	3.26e-06	0.000643
positive regulation of cell population proliferation (GO:0008284)	952	107	1.43	0.000532	0.0343
regulation of hydrolase activity (GO:0051336)	966	108	1.42	0.000583	0.0368
positive regulation of intracellular signal transduction (GO:1902533)	1005	112	1.42	0.000586	0.0368
cellular response to oxygen-containing compound (GO:1901701)	1150	128	1.42	0.000197	0.0151
regulation of phosphate metabolic process (GO:0019220)	1322	147	1.42	7.47e-05	0.00742
regulation of phosphorus metabolic process (GO:0051174)	1323	147	1.41	7.51e-05	0.00737
positive regulation of cell communication (GO:0010647)	1729	192	1.41	5.07e-06	0.000942
positive regulation of signaling (GO:0023056)	1728	191	1.41	6.3e-06	0.00107
regulation of immune system process (GO:0002682)	1480	163	1.4	4.05e-05	0.00497
positive regulation of molecular function (GO:0044093)	1517	167	1.4	3.24e-05	0.00425
regulation of cell differentiation (GO:0045595)	1556	171	1.4	3.2e-05	0.00427
cell surface receptor signaling pathway (GO:0007166)	2087	228	1.39	1.37e-06	0.000278
response to organic substance (GO:0010033)	2590	282	1.39	6.64e-08	2.07e-05
regulation of cell death (GO:0010941)	1668	181	1.38	3.06e-05	0.00415
regulation of response to stress (GO:0080134)	1451	157	1.38	0.000147	0.012
intracellular signal transduction (GO:0035556)	1520	164	1.37	0.000112	0.00974
lipid metabolic process (GO:0006629)	1227	132	1.37	0.000667	0.0408
regulation of biological quality (GO:0065008)	2929	313	1.36	5.76e-08	1.96e-05
system process (GO:0003008)	2078	222	1.36	8.25e-06	0.00133
cell communication (GO:0007154)	5244	559	1.36	6.9e-15	1.54e-11
regulation of transport (GO:0051049)	1776	189	1.36	6.06e-05	0.00647
positive regulation of signal transduction (GO:0009967)	1551	165	1.35	0.00019	0.0147
animal organ development (GO:0048513)	2925	311	1.35	1.04e-07	2.95e-05
regulation of cell communication (GO:0010646)	3402	361	1.35	6.8e-09	3.54e-06
signaling (GO:0023052)	5081	539	1.35	7.47e-14	1.17e-10
regulation of signaling (GO:0023051)	3393	359	1.35	1.19e-08	5.32e-06
regulation of catalytic activity (GO:0050790)	1825	193	1.35	6.22e-05	0.00656
cellular response to chemical stimulus (GO:0070887)	2405	254	1.34	3.75e-06	0.000732
response to external stimulus (GO:0009605)	2410	254	1.34	3.88e-06	0.000739
cellular response to organic substance (GO:0071310)	1776	187	1.34	0.000107	0.00974
regulation of response to stimulus (GO:0048583)	3954	413	1.33	2.08e-09	1.2e-06
system development (GO:0048731)	3553	371	1.33	2.17e-08	8.46e-06
regulation of signal transduction (GO:0009966)	2990	312	1.33	5.18e-07	0.000119
signal transduction (GO:0007165)	4783	499	1.33	1.47e-11	1.35e-08
regulation of localization (GO:0032879)	2133	222	1.33	4.57e-05	0.00536
positive regulation of response to stimulus (GO:0048584)	2197	228	1.32	4.01e-05	0.005
regulation of molecular function (GO:0065009)	2567	266	1.32	8.18e-06	0.00133
anatomical structure development (GO:0048856)	5193	537	1.32	5.43e-12	6.52e-09
multicellular organism development (GO:0007275)	3969	410	1.32	8.66e-09	4.22e-06
negative regulation of response to stimulus (GO:0048585)	1640	169	1.31	0.000663	0.0407
phosphorus metabolic process (GO:0006793)	1841	188	1.3	0.000464	0.0304
cell development (GO:0048468)	2169	221	1.3	0.000146	0.0121
cell differentiation (GO:0030154)	3575	364	1.3	3.8e-07	8.99e-05
cellular developmental process (GO:0048869)	3599	366	1.29	4.05e-07	9.44e-05
phosphate-containing compound metabolic process (GO:0006796)	1815	184	1.29	0.000824	0.0478
developmental process (GO:0032502)	5732	570	1.27	4.71e-10	3.5e-07
multicellular organismal process (GO:0032501)	6712	666	1.26	3.63e-12	4.73e-09
cellular response to stimulus (GO:0051716)	6443	627	1.24	9.98e-10	6.77e-07
positive regulation of cellular process (GO:0048522)	5523	536	1.24	6.68e-08	2.05e-05
response to chemical (GO:0042221)	3899	378	1.23	2.03e-05	0.0029
transport (GO:0006810)	3768	365	1.23	3.29e-05	0.00428
establishment of localization (GO:0051234)	3934	379	1.23	3.33e-05	0.00429
positive regulation of biological process (GO:0048518)	6234	599	1.22	2.46e-08	9.12e-06
negative regulation of cellular process (GO:0048523)	4735	443	1.19	8.04e-05	0.0077
response to stimulus (GO:0050896)	8196	765	1.19	4.17e-09	2.32e-06
localization (GO:0051179)	4498	419	1.19	0.000188	0.0146
negative regulation of biological process (GO:0048519)	5336	490	1.17	0.000151	0.0123
regulation of cellular process (GO:0050794)	11006	991	1.15	1.07e-09	6.96e-07
regulation of biological process (GO:0050789)	11772	1053	1.14	3.88e-10	3.02e-07
biological regulation (GO:0065007)	12190	1084	1.13	4.79e-10	3.4e-07
cellular process (GO:0009987)	14600	1242	1.08	3.07e-07	7.38e-05
metabolic process (GO:0008152)	8105	557	0.88	8.85e-05	0.00822
organic substance metabolic process (GO:0071704)	7694	524	0.87	6.67e-05	0.00689
primary metabolic process (GO:0044238)	7199	490	0.87	0.000143	0.012
cellular metabolic process (GO:0044237)	5808	388	0.85	0.000253	0.0186
nitrogen compound metabolic process (GO:0006807)	6649	437	0.84	1.04e-05	0.00161
macromolecule metabolic process (GO:0043170)	5934	373	0.8	5.25e-07	0.000119
cellular nitrogen compound biosynthetic process (GO:0044271)	1627	88	0.69	0.000231	0.0174
cell cycle (GO:0007049)	1267	66	0.66	0.000488	0.0319
organic cyclic compound metabolic process (GO:1901360)	3255	158	0.62	1.09e-11	1.14e-08
macromolecule biosynthetic process (GO:0009059)	1521	73	0.61	6.27e-06	0.00108
DNA damage response (GO:0006974)	765	35	0.58	0.000839	0.0485
cellular nitrogen compound metabolic process (GO:0034641)	3344	147	0.56	7.56e-16	2.95e-12
cellular aromatic compound metabolic process (GO:0006725)	3014	127	0.54	8.39e-16	2.62e-12
heterocycle metabolic process (GO:0046483)	2969	122	0.52	2.02e-16	1.05e-12
gene expression (GO:0010467)	2364	94	0.51	4.93e-14	9.62e-11
nucleobase-containing compound metabolic process (GO:0006139)	2794	110	0.5	6.02e-17	4.7e-13
chromatin organization (GO:0006325)	641	25	0.5	0.000144	0.012
DNA metabolic process (GO:0006259)	789	27	0.44	1.31e-06	0.000273
nucleic acid metabolic process (GO:0090304)	2279	77	0.43	4.23e-18	6.61e-14
RNA metabolic process (GO:0016070)	1653	54	0.42	7.28e-14	1.26e-10
peptide metabolic process (GO:0006518)	506	15	0.38	1.72e-05	0.00256
chromosome organization (GO:0051276)	456	13	0.36	3.07e-05	0.00413
DNA repair (GO:0006281)	511	14	0.35	5.38e-06	0.000966
nuclear division (GO:0000280)	308	8	0.33	0.000414	0.0279
mRNA metabolic process (GO:0016071)	618	15	0.31	5.99e-08	1.91e-05
organelle fission (GO:0048285)	334	8	0.3	8.76e-05	0.00819
mRNA processing (GO:0006397)	456	10	0.28	1.29e-06	0.000272
nuclear chromosome segregation (GO:0098813)	235	5	0.27	0.000634	0.0393
meiotic cell cycle (GO:0051321)	244	4	0.21	0.000106	0.00971
mRNA splicing, via spliceosome (GO:0000398)	245	4	0.21	0.000108	0.00973
RNA splicing, via transesterification reactions with bulged adenosine as nucleophile (GO:0000377)	245	4	0.21	0.000108	0.00968
RNA splicing, via transesterification reactions (GO:0000375)	249	4	0.2	7.44e-05	0.00744
RNA processing (GO:0006396)	873	13	0.19	1.14e-15	2.97e-12
peptide biosynthetic process (GO:0043043)	411	6	0.19	5.92e-08	1.92e-05
RNA splicing (GO:0008380)	374	5	0.17	1.26e-07	3.35e-05
RNA phosphodiester bond hydrolysis (GO:0090501)	164	2	0.16	0.000754	0.0451
RNA catabolic process (GO:0006401)	165	2	0.15	0.000773	0.046
meiotic nuclear division (GO:0140013)	165	2	0.15	0.000773	0.0459
RNA modification (GO:0009451)	180	2	0.14	0.000253	0.0187
nucleic acid phosphodiester bond hydrolysis (GO:0090305)	185	2	0.14	0.000174	0.0138
tRNA metabolic process (GO:0006399)	195	2	0.13	8.27e-05	0.00787
ncRNA metabolic process (GO:0034660)	519	5	0.12	1.02e-11	1.14e-08
translation (GO:0006412)	382	3	0.1	2.02e-09	1.22e-06
tRNA processing (GO:0008033)	135	1	0.09	0.00072	0.0432
RNA transport (GO:0050658)	163	1	0.08	0.000109	0.00968
nucleic acid transport (GO:0050657)	163	1	0.08	0.000109	0.00962
establishment of RNA localization (GO:0051236)	165	1	0.08	0.000115	0.00985
RNA localization (GO:0006403)	183	1	0.07	2.31e-05	0.00325
ribonucleoprotein complex assembly (GO:0022618)	200	1	0.06	7.36e-06	0.00122
ribonucleoprotein complex subunit organization (GO:0071826)	208	1	0.06	5.33e-06	0.000968
ncRNA processing (GO:0034470)	417	2	0.06	1.44e-11	1.41e-08
rRNA metabolic process (GO:0016072)	247	1	0.05	2.23e-07	5.6e-05
ribosome biogenesis (GO:0042254)	299	1	0.04	7.17e-09	3.61e-06
ribonucleoprotein complex biogenesis (GO:0022613)	444	1	0.03	1.01e-13	1.43e-10
cytoplasmic translation (GO:0002181)	123	0	< 0.01	0.000163	0.0129
mitochondrial respiratory chain complex assembly (GO:0033108)	102	0	< 0.01	0.000821	0.0478
rRNA processing (GO:0006364)	216	0	< 0.01	1.14e-07	3.11e-05
mitochondrial translation (GO:0032543)	111	0	< 0.01	0.00036	0.0247
mitochondrial gene expression (GO:0140053)	143	0	< 0.01	3.2e-05	0.00424
mRNA transport (GO:0051028)	135	0	< 0.01	7.49e-05	0.0074

## Sheet: UP Third vs Second
Analysis Type:	PANTHER Overrepresentation Test (Released 20221013)
Annotation Version and Release Date:	GO Ontology database DOI: 10.5281/zenodo.7709866 Released 2023-03-06
Analyzed List:	upload_1 (Homo sapiens)
Reference List:	Homo sapiens (all genes in database)
Test Type:	FISHER
Correction:	FDR
GO biological process complete	Homo sapiens - REFLIST (20589)	upload_1 (1475)	upload_1 (fold Enrichment)	upload_1 (raw P-value)	upload_1 (FDR)
calcium-independent cell-cell adhesion via plasma membrane cell-adhesion molecules (GO:0016338)	21	9	5.98	0.000103	0.0282
hormone transport (GO:0009914)	105	22	2.92	3.39e-05	0.0113
female pregnancy (GO:0007565)	174	35	2.81	4.39e-07	0.000298
hormone secretion (GO:0046879)	95	19	2.79	0.000192	0.0454
multi-organism reproductive process (GO:0044703)	196	37	2.64	8.95e-07	0.000537
multi-multicellular organism process (GO:0044706)	205	38	2.59	8.93e-07	0.000558
adenylate cyclase-activating G protein-coupled receptor signaling pathway (GO:0007189)	133	24	2.52	0.00014	0.0357
adenylate cyclase-modulating G protein-coupled receptor signaling pathway (GO:0007188)	226	39	2.41	3.05e-06	0.00144
negative regulation of leukocyte activation (GO:0002695)	197	32	2.27	7.93e-05	0.0225
vascular process in circulatory system (GO:0003018)	264	42	2.22	8.46e-06	0.00367
negative regulation of cell activation (GO:0050866)	219	34	2.17	0.000107	0.0289
regulation of mononuclear cell proliferation (GO:0032944)	245	37	2.11	9.24e-05	0.0258
regulation of lymphocyte proliferation (GO:0050670)	241	36	2.09	0.000135	0.0352
regulation of body fluid levels (GO:0050878)	351	52	2.07	6.79e-06	0.00312
circulatory system process (GO:0003013)	492	65	1.84	1.41e-05	0.00579
supramolecular fiber organization (GO:0097435)	578	68	1.64	0.000214	0.0491
epithelial cell differentiation (GO:0030855)	631	73	1.61	0.000212	0.0493
response to lipid (GO:0033993)	851	93	1.53	0.000179	0.0436
negative regulation of multicellular organismal process (GO:0051241)	1122	120	1.49	3.99e-05	0.013
epithelium development (GO:0060429)	1098	115	1.46	0.000145	0.036
tissue development (GO:0009888)	1745	180	1.44	2.7e-06	0.00136
regulation of intracellular signal transduction (GO:1902531)	1727	170	1.37	6.37e-05	0.0195
system process (GO:0003008)	2078	203	1.36	1.68e-05	0.00672
regulation of multicellular organismal process (GO:0051239)	2980	274	1.28	3.32e-05	0.0113
signaling (GO:0023052)	5081	453	1.24	4.54e-07	0.000295
cell communication (GO:0007154)	5244	466	1.24	3.68e-07	0.000261
signal transduction (GO:0007165)	4783	419	1.22	9.91e-06	0.00418
anatomical structure development (GO:0048856)	5193	446	1.2	2.97e-05	0.0108
multicellular organismal process (GO:0032501)	6712	571	1.19	1.91e-06	0.00103
biological regulation (GO:0065007)	12190	946	1.08	0.000187	0.0449
primary metabolic process (GO:0044238)	7199	427	0.83	2.17e-06	0.00113
organic substance metabolic process (GO:0071704)	7694	454	0.82	3.12e-07	0.000244
metabolic process (GO:0008152)	8105	476	0.82	4.97e-08	4.85e-05
nitrogen compound metabolic process (GO:0006807)	6649	374	0.79	2.22e-08	2.31e-05
cellular metabolic process (GO:0044237)	5808	323	0.78	1.13e-07	9.81e-05
macromolecule metabolic process (GO:0043170)	5934	321	0.76	2.99e-09	3.33e-06
cellular nitrogen compound biosynthetic process (GO:0044271)	1627	75	0.64	5.05e-05	0.0158
organic cyclic compound metabolic process (GO:1901360)	3255	143	0.61	4.19e-11	6.54e-08
cell cycle (GO:0007049)	1267	55	0.61	6.76e-05	0.0203
cellular nitrogen compound metabolic process (GO:0034641)	3344	131	0.55	1.67e-15	1.3e-11
cellular aromatic compound metabolic process (GO:0006725)	3014	118	0.55	6.61e-14	1.72e-10
macromolecule biosynthetic process (GO:0009059)	1521	58	0.53	1.11e-07	0.000102
heterocycle metabolic process (GO:0046483)	2969	112	0.53	5.22e-15	2.72e-11
nucleobase-containing compound metabolic process (GO:0006139)	2794	103	0.51	9.1e-15	3.55e-11
gene expression (GO:0010467)	2364	80	0.47	9.59e-15	2.99e-11
nucleic acid metabolic process (GO:0090304)	2279	73	0.45	1.11e-15	1.74e-11
RNA metabolic process (GO:0016070)	1653	49	0.41	6.66e-13	1.48e-09
DNA repair (GO:0006281)	511	15	0.41	0.000128	0.0337
chromosome organization (GO:0051276)	456	12	0.37	7.55e-05	0.0218
mRNA metabolic process (GO:0016071)	618	15	0.34	9.76e-07	0.000564
mitochondrion organization (GO:0007005)	454	11	0.34	3.09e-05	0.0109
mRNA processing (GO:0006397)	456	11	0.34	3.12e-05	0.0108
peptide metabolic process (GO:0006518)	506	11	0.3	2.73e-06	0.00133
nuclear division (GO:0000280)	308	6	0.27	0.000145	0.0364
RNA splicing (GO:0008380)	374	7	0.26	1.71e-05	0.00668
RNA processing (GO:0006396)	873	16	0.26	8.93e-12	1.74e-08
organelle fission (GO:0048285)	334	6	0.25	4e-05	0.0128
peptide biosynthetic process (GO:0043043)	411	5	0.17	1.43e-07	0.000117
ncRNA metabolic process (GO:0034660)	519	5	0.13	2.2e-10	3.13e-07
ncRNA processing (GO:0034470)	417	3	0.1	2.26e-09	2.71e-06
ribosome biogenesis (GO:0042254)	299	2	0.09	3.28e-07	0.000244
translation (GO:0006412)	382	2	0.07	1.6e-09	2.09e-06
ribonucleoprotein complex assembly (GO:0022618)	200	1	0.07	2.45e-05	0.00909
ribonucleoprotein complex subunit organization (GO:0071826)	208	1	0.07	1.74e-05	0.00661
rRNA processing (GO:0006364)	216	1	0.06	7.68e-06	0.00342
ribonucleoprotein complex biogenesis (GO:0022613)	444	2	0.06	3.59e-11	6.22e-08
rRNA metabolic process (GO:0016072)	247	1	0.06	1.13e-06	0.000632
mitochondrial gene expression (GO:0140053)	143	0	< 0.01	7.5e-05	0.0221
