# Supplementary material for: Genome-wide identification of transcriptional enhancers during human placental development and association with function, differentiation, and disease
Source: Biol Reprod. 2023 Sep 23;109(6):965–81. doi: 10.1093/biolre/ioad119 (PMC10724456; doi:10.1093/biolre/ioad119)
Supplement: Supplementary_Table_ioad119 [file supplementary_table_ioad119.zip › Supplementary Table S5.xlsx]

## Sheet: Legend and Contents
Supplementary Table S5. Enhancers enriched in each trimester and the nearest neighboring genes. The "Column Heading" key provides annotation information. The "Tab" key provides details about all the other worksheets contained within this spreadsheet.
Column Heading	Description
EID	Enhancer ID
chr	Chromosome Number
start	Start coordinates of the enhancer
stop	End coordinates of the enhancer
symbol	gene symbol for the nearest neighboring gene
Tab	Contents
Legend and Contents	Heading Annotation Information and Summary of Information in this Table
Enhancers UP First vs Second	Enhancers upregulated First trimester vs Second
Enhancers UP First vs Third	Enhancers upregulated First trimester vs Third
Enhancers UP Second vs First	Enhancers upregulated Second trimester vs First
Enhancers UP Second vs Third	Enhancers upregulated Second trimester vs Third
Enhancers UP Third vs First	Enhancers upregulated Third trimester vs First
Enhancers UP Third vs Second	Enhancers upregulated Third trimester vs Second

## Sheet: Enhancers UP First vs Second
EID	chr	start	stop	symbol
chr1_108533480_108534480	chr1	108533480	108534480	FAM102B
chr1_113198480_113199480	chr1	113198480	113199480	LOC643441
chr1_117336140_117337140	chr1	117336140	117337140	MAN1A2
chr1_117342480_117343480	chr1	117342480	117343480	MAN1A2
chr1_117827840_117828840	chr1	117827840	117828840	GDAP2
chr1_118191745_118192745	chr1	118191745	118192745	SPAG17
chr1_119480225_119481225	chr1	119480225	119481225	HSD3B1
chr1_119484050_119485050	chr1	119484050	119485050	HSD3B1
chr1_143803665_143804665	chr1	143803665	143804665	LOC644634
chr1_145156650_145157650	chr1	145156650	145157650	LOC644634
chr1_145459925_145460925	chr1	145459925	145460925	NBPF20
chr1_145487615_145488615	chr1	145487615	145488615	NBPF20
chr1_149712245_149713245	chr1	149712245	149713245	LOC644634
chr1_155219320_155220320	chr1	155219320	155220320	GBAP1
chr1_155220300_155221300	chr1	155220300	155221300	GBAP1
chr1_156758555_156759555	chr1	156758555	156759555	HDGF
chr1_156760240_156761240	chr1	156760240	156761240	PRCC
chr1_161147805_161148805	chr1	161147805	161148805	UFC1
chr1_166884155_166885155	chr1	166884155	166885155	TADA1
chr1_166902120_166903120	chr1	166902120	166903120	TADA1
chr1_171402880_171403880	chr1	171402880	171403880	TOP1P1
chr1_171434535_171435535	chr1	171434535	171435535	PRRC2C
chr1_184212775_184213775	chr1	184212775	184213775	TSEN15
chr1_184634935_184635935	chr1	184634935	184635935	EDEM3
chr1_202844645_202845645	chr1	202844645	202845645	LOC148709
chr1_203754785_203755785	chr1	203754785	203755785	LAX1
chr1_204499220_204500220	chr1	204499220	204500220	PIK3C2B
chr1_210321060_210322060	chr1	210321060	210322060	HHAT
chr1_222464445_222465445	chr1	222464445	222465445	HHIPL2
chr1_224510830_224511830	chr1	224510830	224511830	CNIH3
chr1_225975625_225976625	chr1	225975625	225976625	SDE2
chr1_226132890_226133890	chr1	226132890	226133890	ACBD3-AS1
chr1_226526405_226527405	chr1	226526405	226527405	STUM
chr1_227892325_227893325	chr1	227892325	227893325	MIR5008
chr1_228448150_228449150	chr1	228448150	228449150	H2AW
chr1_229207550_229208550	chr1	229207550	229208550	MIR4454
chr1_229234545_229235545	chr1	229234545	229235545	RAB4A
chr1_234616605_234617605	chr1	234616605	234617605	IRF2BP2
chr1_234617955_234618955	chr1	234617955	234618955	IRF2BP2
chr1_244918575_244919575	chr1	244918575	244919575	EFCAB2
chr1_24853295_24854295	chr1	24853295	24854295	MIR6731
chr1_26508035_26509035	chr1	26508035	26509035	RPS6KA1
chr1_26612450_26613450	chr1	26612450	26613450	MIR1976
chr1_27687555_27688555	chr1	27687555	27688555	IFI6
chr1_28120740_28121740	chr1	28120740	28121740	EYA3
chr1_32003860_32004860	chr1	32003860	32004860	KHDRBS1
chr1_46755555_46756555	chr1	46755555	46756555	EFCAB14
chr1_63665150_63666150	chr1	63665150	63666150	PGM1
chr1_85143990_85144990	chr1	85143990	85144990	MIR4423
chr1_87473070_87474070	chr1	87473070	87474070	LINC01364
chr1_92816335_92817335	chr1	92816335	92817335	RPL5
chr1_99533570_99534570	chr1	99533570	99534570	LINC01708
chr1_99534270_99535270	chr1	99534270	99535270	LINC01708
chr1_99808260_99809260	chr1	99808260	99809260	AGL
chr10_103203150_103204150	chr10	103203150	103204150	NT5C2
chr10_124877845_124878845	chr10	124877845	124878845	ZRANB1
chr10_124909210_124910210	chr10	124909210	124910210	ZRANB1
chr10_126394115_126395115	chr10	126394115	126395115	ADAM12
chr10_126755045_126756045	chr10	126755045	126756045	C10orf90
chr10_15000715_15001715	chr10	15000715	15001715	DCLRE1CP1
chr10_21386080_21387080	chr10	21386080	21387080	LINC02643
chr10_26391630_26392630	chr10	26391630	26392630	APBB1IP
chr10_30182080_30183080	chr10	30182080	30183080	LOC101929279
chr10_30184015_30185015	chr10	30184015	30185015	LOC101929279
chr10_3055985_3056985	chr10	3055985	3056985	LOC101927824
chr10_30642400_30643400	chr10	30642400	30643400	LYZL2
chr10_33385045_33386045	chr10	33385045	33386045	NRP1
chr10_34994290_34995290	chr10	34994290	34995290	CUL2
chr10_34999205_35000205	chr10	34999205	35000205	CUL2
chr10_37734685_37735685	chr10	37734685	37735685	ZNF33BP1
chr10_44249110_44250110	chr10	44249110	44250110	LINC02881
chr10_53029720_53030720	chr10	53029720	53030720	MBL2
chr10_5673385_5674385	chr10	5673385	5674385	ASB13
chr10_5853340_5854340	chr10	5853340	5854340	FBH1
chr10_59025995_59026995	chr10	59025995	59026995	LINC00844
chr10_60806930_60807930	chr10	60806930	60807930	CDK1
chr10_61045175_61046175	chr10	61045175	61046175	LINC00845
chr10_61052265_61053265	chr10	61052265	61053265	LINC00845
chr10_61062755_61063755	chr10	61062755	61063755	LINC00845
chr10_68805440_68806440	chr10	68805440	68806440	STOX1
chr10_69423765_69424765	chr10	69423765	69424765	TACR2
chr10_71939460_71940460	chr10	71939460	71940460	CHST3
chr10_71948370_71949370	chr10	71948370	71949370	CHST3
chr10_72981325_72982325	chr10	72981325	72982325	PLA2G12B
chr10_77940285_77941285	chr10	77940285	77941285	DLG5-AS1
chr10_784240_785240	chr10	784240	785240	DIP2C
chr10_788520_789520	chr10	788520	789520	DIP2C
chr10_8283535_8284535	chr10	8283535	8284535	LINC00708
chr10_8348285_8349285	chr10	8348285	8349285	LINC00708
chr10_960585_961585	chr10	960585	961585	GTPBP4
chr10_99768555_99769555	chr10	99768555	99769555	ABCC2
chr11_108619120_108620120	chr11	108619120	108620120	EXPH5
chr11_108633985_108634985	chr11	108633985	108634985	DDX10
chr11_108634695_108635695	chr11	108634695	108635695	DDX10
chr11_110479005_110480005	chr11	110479005	110480005	FDX1
chr11_110490575_110491575	chr11	110490575	110491575	FDX1
chr11_110525635_110526635	chr11	110525635	110526635	FDX1
chr11_119832245_119833245	chr11	119832245	119833245	LOC102724301
chr11_1649915_1650915	chr11	1649915	1650915	FAM99B
chr11_17229755_17230755	chr11	17229755	17230755	PIK3C2A
chr11_17268530_17269530	chr11	17268530	17269530	NUCB2
chr11_18958170_18959170	chr11	18958170	18959170	MRGPRX1
chr11_35558185_35559185	chr11	35558185	35559185	PAMR1
chr11_59552600_59553600	chr11	59552600	59553600	OR4D9
chr11_63783755_63784755	chr11	63783755	63784755	C11orf95
chr11_65219210_65220210	chr11	65219210	65220210	SLC22A20P
chr11_65468460_65469460	chr11	65468460	65469460	LOC101927789
chr11_65475940_65476940	chr11	65475940	65476940	LOC101927789
chr11_71251020_71252020	chr11	71251020	71252020	SHANK2
chr11_73252615_73253615	chr11	73252615	73253615	P2RY6
chr11_73637330_73638330	chr11	73637330	73638330	PLEKHB1
chr11_73943720_73944720	chr11	73943720	73944720	DNAJB13
chr11_74552800_74553800	chr11	74552800	74553800	POLD3
chr11_76151260_76152260	chr11	76151260	76152260	WNT11
chr11_76151840_76152840	chr11	76151840	76152840	WNT11
chr11_76155245_76156245	chr11	76155245	76156245	WNT11
chr11_7917840_7918840	chr11	7917840	7918840	OR10A6
chr11_89606545_89607545	chr11	89606545	89607545	NOX4
chr12_105591180_105592180	chr12	105591180	105592180	CASC18
chr12_114703415_114704415	chr12	114703415	114704415	TBX3
chr12_114782810_114783810	chr12	114782810	114783810	TBX3
chr12_114803235_114804235	chr12	114803235	114804235	TBX3
chr12_114814585_114815585	chr12	114814585	114815585	TBX3
chr12_114882360_114883360	chr12	114882360	114883360	TBX3
chr12_120276445_120277445	chr12	120276445	120277445	RNU4-2
chr12_122446295_122447295	chr12	122446295	122447295	CLIP1
chr12_124190745_124191745	chr12	124190745	124191745	RFLNA
chr12_124273335_124274335	chr12	124273335	124274335	RFLNA
chr12_12567750_12568750	chr12	12567750	12568750	DUSP16
chr12_12604785_12605785	chr12	12604785	12605785	CREBL2
chr12_19387900_19388900	chr12	19387900	19388900	AEBP2
chr12_22020775_22021775	chr12	22020775	22021775	CMAS
chr12_25655400_25656400	chr12	25655400	25656400	LMNTD1
chr12_31251780_31252780	chr12	31251780	31252780	OVOS2
chr12_38122995_38123995	chr12	38122995	38123995	ALG10B
chr12_38384575_38385575	chr12	38384575	38385575	ALG10B
chr12_48881775_48882775	chr12	48881775	48882775	RND1
chr12_53348370_53349370	chr12	53348370	53349370	SP7
chr12_59164560_59165560	chr12	59164560	59165560	LRIG3
chr12_66927480_66928480	chr12	66927480	66928480	GRIP1
chr12_69156775_69157775	chr12	69156775	69157775	CPSF6
chr12_71602405_71603405	chr12	71602405	71603405	ZFC3H1
chr12_76738750_76739750	chr12	76738750	76739750	ZDHHC17
chr12_76740385_76741385	chr12	76740385	76741385	ZDHHC17
chr12_76755480_76756480	chr12	76755480	76756480	ZDHHC17
chr12_8682490_8683490	chr12	8682490	8683490	RIMKLB
chr12_95449335_95450335	chr12	95449335	95450335	METAP2
chr12_97570225_97571225	chr12	97570225	97571225	MIR135A2
chr13_102708685_102709685	chr13	102708685	102709685	METTL21C
chr13_106143980_106144980	chr13	106143980	106144980	LINC00460
chr13_109423775_109424775	chr13	109423775	109424775	LINC00399
chr13_109509440_109510440	chr13	109509440	109510440	LINC00399
chr13_110569755_110570755	chr13	110569755	110570755	RAB20
chr13_19601720_19602720	chr13	19601720	19602720	LINC00350
chr13_21476695_21477695	chr13	21476695	21477695	ZDHHC20
chr13_36838995_36839995	chr13	36838995	36839995	RFXAP
chr13_41053125_41054125	chr13	41053125	41054125	ELF1
chr13_41053845_41054845	chr13	41053845	41054845	ELF1
chr13_42749420_42750420	chr13	42749420	42750420	FAM216B
chr13_44726160_44727160	chr13	44726160	44727160	LINC00330
chr13_45444900_45445900	chr13	45444900	45445900	COG3
chr13_45446920_45447920	chr13	45446920	45447920	COG3
chr13_46536185_46537185	chr13	46536185	46537185	LRCH1
chr13_48781575_48782575	chr13	48781575	48782575	CYSLTR2
chr13_48838130_48839130	chr13	48838130	48839130	FNDC3A
chr13_48966145_48967145	chr13	48966145	48967145	FNDC3A
chr13_54226565_54227565	chr13	54226565	54227565	MIR1297
chr13_54230305_54231305	chr13	54230305	54231305	MIR1297
chr13_63551320_63552320	chr13	63551320	63552320	OR7E156P
chr13_73138470_73139470	chr13	73138470	73139470	KLF5
chr13_73169595_73170595	chr13	73169595	73170595	KLF5
chr13_73171590_73172590	chr13	73171590	73172590	KLF5
chr13_73288165_73289165	chr13	73288165	73289165	KLF5
chr13_77417890_77418890	chr13	77417890	77418890	MYCBP2
chr13_91174765_91175765	chr13	91174765	91175765	LINC00379
chr13_91212425_91213425	chr13	91212425	91213425	LINC00379
chr13_91214050_91215050	chr13	91214050	91215050	LINC00379
chr13_95403550_95404550	chr13	95403550	95404550	CLDN10
chr13_97026565_97027565	chr13	97026565	97027565	OXGR1
chr13_97144015_97145015	chr13	97144015	97145015	LINC00456
chr13_97185275_97186275	chr13	97185275	97186275	LINC00456
chr13_97199595_97200595	chr13	97199595	97200595	LINC00456
chr13_98783490_98784490	chr13	98783490	98784490	SLC15A1
chr14_101315665_101316665	chr14	101315665	101316665	LINC00524
chr14_101321990_101322990	chr14	101321990	101322990	LINC00524
chr14_101323240_101324240	chr14	101323240	101324240	LINC00524
chr14_101939455_101940455	chr14	101939455	101940455	DYNC1H1
chr14_103243595_103244595	chr14	103243595	103244595	LINC00605
chr14_20652670_20653670	chr14	20652670	20653670	OR6S1
chr14_20662990_20663990	chr14	20662990	20663990	ANG
chr14_20719520_20720520	chr14	20719520	20720520	EDDM3A
chr14_63666995_63667995	chr14	63666995	63667995	WDR89
chr14_71380000_71381000	chr14	71380000	71381000	SNORD56B
chr14_71500640_71501640	chr14	71500640	71501640	LOC145474
chr14_80188325_80189325	chr14	80188325	80189325	DIO2-AS1
chr14_91957455_91958455	chr14	91957455	91958455	FBLN5
chr14_96119655_96120655	chr14	96119655	96120655	C14orf132
chr14_96573395_96574395	chr14	96573395	96574395	PAPOLA
chr14_96576700_96577700	chr14	96576700	96577700	PAPOLA
chr14_96662020_96663020	chr14	96662020	96663020	LINC02299
chr15_24772640_24773640	chr15	24772640	24773640	SNHG14
chr15_24772640_24773640	chr15	24772640	24773640	SNRPN
chr15_30823830_30824830	chr15	30823830	30824830	HERC2P10
chr15_34124175_34125175	chr15	34124175	34125175	PGBD4
chr15_34126150_34127150	chr15	34126150	34127150	PGBD4
chr15_47779740_47780740	chr15	47779740	47780740	SEMA6D
chr15_59699960_59700960	chr15	59699960	59700960	BNIP2
chr15_59700665_59701665	chr15	59700665	59701665	BNIP2
chr15_63486905_63487905	chr15	63486905	63487905	USP3
chr15_64795185_64796185	chr15	64795185	64796185	RBPMS2
chr15_65240305_65241305	chr15	65240305	65241305	CILP
chr15_95873260_95874260	chr15	95873260	95874260	LOC105369212
chr16_11238265_11239265	chr16	11238265	11239265	SOCS1
chr16_25194480_25195480	chr16	25194480	25195480	AQP8
chr16_25553295_25554295	chr16	25553295	25554295	HS3ST4
chr16_2842115_2843115	chr16	2842115	2843115	PRSS30P
chr16_30628150_30629150	chr16	30628150	30629150	ZNF689
chr16_30687495_30688495	chr16	30687495	30688495	LOC730183
chr16_30688205_30689205	chr16	30688205	30689205	LOC730183
chr16_3165525_3166525	chr16	3165525	3166525	CASP16P
chr16_46863880_46864880	chr16	46863880	46864880	GPT2
chr16_50256630_50257630	chr16	50256630	50257630	ADCY7
chr16_56950655_56951655	chr16	56950655	56951655	CETP
chr16_58222780_58223780	chr16	58222780	58223780	CSNK2A2
chr16_69402525_69403525	chr16	69402525	69403525	TERF2
chr16_69522470_69523470	chr16	69522470	69523470	MIR1538
chr16_84511065_84512065	chr16	84511065	84512065	MEAK7
chr16_84532530_84533530	chr16	84532530	84533530	MEAK7
chr16_84556730_84557730	chr16	84556730	84557730	MEAK7
chr16_84559125_84560125	chr16	84559125	84560125	MEAK7
chr17_1323860_1324860	chr17	1323860	1324860	TRARG1
chr17_14355325_14356325	chr17	14355325	14356325	MGC12916
chr17_14361875_14362875	chr17	14361875	14362875	MGC12916
chr17_14714500_14715500	chr17	14714500	14715500	LOC101928475
chr17_2523995_2524995	chr17	2523995	2524995	METTL16
chr17_30645465_30646465	chr17	30645465	30646465	SH3GL1P2
chr17_32061590_32062590	chr17	32061590	32062590	SH3GL1P1
chr17_32066550_32067550	chr17	32066550	32067550	SH3GL1P1
chr17_32083130_32084130	chr17	32083130	32084130	SH3GL1P1
chr17_40727320_40728320	chr17	40727320	40728320	KRT24
chr17_4396640_4397640	chr17	4396640	4397640	UBE2G1
chr17_58021260_58022260	chr17	58021260	58022260	SRSF1
chr17_62146245_62147245	chr17	62146245	62147245	MED13
chr17_74907660_74908660	chr17	74907660	74908660	FADS6
chr17_8066475_8067475	chr17	8066475	8067475	ALOX12B
chr18_12038655_12039655	chr18	12038655	12039655	ANKRD62
chr18_14457700_14458700	chr18	14457700	14458700	CXADRP3
chr18_14928025_14929025	chr18	14928025	14929025	LINC01443
chr18_23053570_23054570	chr18	23053570	23054570	CABLES1
chr18_25921270_25922270	chr18	25921270	25922270	SS18
chr18_25956655_25957655	chr18	25956655	25957655	SS18
chr18_31202945_31203945	chr18	31202945	31203945	DSC1
chr18_3384365_3385365	chr18	3384365	3385365	TGIF1
chr18_3396770_3397770	chr18	3396770	3397770	TGIF1
chr18_48455615_48456615	chr18	48455615	48456615	ZBTB7C
chr18_49541550_49542550	chr18	49541550	49542550	LIPG
chr18_50516660_50517660	chr18	50516660	50517660	MAPK4
chr18_50528905_50529905	chr18	50528905	50529905	MAPK4
chr18_50544315_50545315	chr18	50544315	50545315	MAPK4
chr18_54233435_54234435	chr18	54233435	54234435	MBD2
chr18_54238540_54239540	chr18	54238540	54239540	MBD2
chr18_54260495_54261495	chr18	54260495	54261495	POLI
chr18_54387940_54388940	chr18	54387940	54388940	C18orf54
chr18_57798580_57799580	chr18	57798580	57799580	ATP8B1
chr18_59397400_59398400	chr18	59397400	59398400	LMAN1
chr19_13160240_13161240	chr19	13160240	13161240	IER2
chr19_13181715_13182715	chr19	13181715	13182715	IER2
chr19_13193655_13194655	chr19	13193655	13194655	IER2
chr19_15099635_15100635	chr19	15099635	15100635	SYDE1
chr19_20422295_20423295	chr19	20422295	20423295	ZNF826P
chr19_2961830_2962830	chr19	2961830	2962830	TLE6
chr19_29840055_29841055	chr19	29840055	29841055	CCNE1
chr19_33366580_33367580	chr19	33366580	33367580	CEBPG
chr19_35696595_35697595	chr19	35696595	35697595	ZBTB32
chr19_39622890_39623890	chr19	39622890	39623890	LOC100129935
chr19_42694490_42695490	chr19	42694490	42695490	PSG3
chr19_42700165_42701165	chr19	42700165	42701165	PSG3
chr19_42710580_42711580	chr19	42710580	42711580	PSG3
chr19_50349290_50350290	chr19	50349290	50350290	NAPSB
chr19_50735720_50736720	chr19	50735720	50736720	CLEC11A
chr19_50742790_50743790	chr19	50742790	50743790	CLEC11A
chr19_51546425_51547425	chr19	51546425	51547425	SIGLEC6
chr19_53507950_53508950	chr19	53507950	53508950	ZNF331
chr19_53589365_53590365	chr19	53589365	53590365	LOC284379
chr19_53598180_53599180	chr19	53598180	53599180	LOC284379
chr19_53772580_53773580	chr19	53772580	53773580	MIR519A2
chr19_53774330_53775330	chr19	53774330	53775330	MIR519A2
chr19_57078460_57079460	chr19	57078460	57079460	USP29
chr19_57095455_57096455	chr19	57095455	57096455	USP29
chr19_9057680_9058680	chr19	9057680	9058680	OR1M1
chr2_10011255_10012255	chr2	10011255	10012255	LOC101929882
chr2_10013435_10014435	chr2	10013435	10014435	LOC101929882
chr2_100589295_100590295	chr2	100589295	100590295	LINC01849
chr2_104378430_104379430	chr2	104378430	104379430	LOC100287010
chr2_113587795_113588795	chr2	113587795	113588795	WASH2P
chr2_118309845_118310845	chr2	118309845	118310845	THORLNC
chr2_119698820_119699820	chr2	119698820	119699820	TMEM177
chr2_128039785_128040785	chr2	128039785	128040785	SAP130
chr2_128041310_128042310	chr2	128041310	128042310	SAP130
chr2_15753425_15754425	chr2	15753425	15754425	LINC01804
chr2_15755905_15756905	chr2	15755905	15756905	LINC01804
chr2_15757280_15758280	chr2	15757280	15758280	LINC01804
chr2_15762935_15763935	chr2	15762935	15763935	LINC01804
chr2_15856260_15857260	chr2	15856260	15857260	MYCNUT
chr2_158860845_158861845	chr2	158860845	158861845	DAPL1
chr2_159310895_159311895	chr2	159310895	159311895	WDSUB1
chr2_160929705_160930705	chr2	160929705	160930705	TANK
chr2_162248950_162249950	chr2	162248950	162249950	FAP
chr2_173860340_173861340	chr2	173860340	173861340	SP3
chr2_173984805_173985805	chr2	173984805	173985805	SP3
chr2_174003190_174004190	chr2	174003190	174004190	LINC01960
chr2_181783105_181784105	chr2	181783105	181784105	NEUROD1
chr2_181786145_181787145	chr2	181786145	181787145	ITPRID2
chr2_181943930_181944930	chr2	181943930	181944930	PPP1R1C
chr2_181946210_181947210	chr2	181946210	181947210	PPP1R1C
chr2_181953040_181954040	chr2	181953040	181954040	PPP1R1C
chr2_189481645_189482645	chr2	189481645	189482645	WDR75
chr2_189519465_189520465	chr2	189519465	189520465	SLC40A1
chr2_189522115_189523115	chr2	189522115	189523115	SLC40A1
chr2_189540495_189541495	chr2	189540495	189541495	SLC40A1
chr2_191624655_191625655	chr2	191624655	191625655	NABP1
chr2_201976730_201977730	chr2	201976730	201977730	FZD7
chr2_201995945_201996945	chr2	201995945	201996945	FZD7
chr2_202003735_202004735	chr2	202003735	202004735	FZD7
chr2_202311650_202312650	chr2	202311650	202312650	SNORD11
chr2_213238690_213239690	chr2	213238690	213239690	SPAG16-DT
chr2_218374495_218375495	chr2	218374495	218375495	CATIP-AS1
chr2_222043845_222044845	chr2	222043845	222044845	CCDC140
chr2_222060035_222061035	chr2	222060035	222061035	CCDC140
chr2_224416715_224417715	chr2	224416715	224417715	FAM124B
chr2_231701405_231702405	chr2	231701405	231702405	PTMA
chr2_232432445_232433445	chr2	232432445	232433445	ALPI
chr2_234363095_234364095	chr2	234363095	234364095	LINC01891
chr2_234410210_234411210	chr2	234410210	234411210	LINC01891
chr2_234483565_234484565	chr2	234483565	234484565	ARL4C
chr2_239756480_239757480	chr2	239756480	239757480	LOC150935
chr2_25997380_25998380	chr2	25997380	25998380	KIF3C
chr2_2613055_2614055	chr2	2613055	2614055	MYT1L
chr2_27172630_27173630	chr2	27172630	27173630	TCF23
chr2_27183750_27184750	chr2	27183750	27184750	SLC5A6
chr2_28691690_28692690	chr2	28691690	28692690	LOC100505774
chr2_28880620_28881620	chr2	28880620	28881620	TRMT61B
chr2_37688860_37689860	chr2	37688860	37689860	CDC42EP3
chr2_40734485_40735485	chr2	40734485	40735485	SLC8A1
chr2_42808685_42809685	chr2	42808685	42809685	HAAO
chr2_53505460_53506460	chr2	53505460	53506460	CHAC2
chr2_61176010_61177010	chr2	61176010	61177010	AHSA2P
chr2_69452440_69453440	chr2	69452440	69453440	NFU1
chr2_69455395_69456395	chr2	69455395	69456395	NFU1
chr2_70367390_70368390	chr2	70367390	70368390	FAM136A
chr2_86413225_86414225	chr2	86413225	86414225	KDM3A
chr20_16760495_16761495	chr20	16760495	16761495	OTOR
chr20_20815335_20816335	chr20	20815335	20816335	RALGAPA2
chr20_31631695_31632695	chr20	31631695	31632695	COX4I2
chr20_35160215_35161215	chr20	35160215	35161215	PROCR
chr20_39049720_39050720	chr20	39049720	39050720	DHX35
chr20_40968485_40969485	chr20	40968485	40969485	LOC100128988
chr20_43489400_43490400	chr20	43489400	43490400	L3MBTL1
chr20_47195960_47196960	chr20	47195960	47196960	MIR3616
chr20_47202305_47203305	chr20	47202305	47203305	MIR3616
chr20_49347490_49348490	chr20	49347490	49348490	SNORD12
chr20_50240910_50241910	chr20	50240910	50241910	PELATON
chr20_50386825_50387825	chr20	50386825	50387825	LINC01271
chr20_50441225_50442225	chr20	50441225	50442225	PTPN1
chr20_53713760_53714760	chr20	53713760	53714760	LOC105372672
chr20_56656310_56657310	chr20	56656310	56657310	TFAP2C
chr20_56796080_56797080	chr20	56796080	56797080	TFAP2C
chr20_60328095_60329095	chr20	60328095	60329095	MIR646
chr20_62086980_62087980	chr20	62086980	62087980	TAF4
chr20_728135_729135	chr20	728135	729135	SLC52A3
chr21_25789980_25790980	chr21	25789980	25790980	ATP5PF
chr21_26771830_26772830	chr21	26771830	26772830	ADAMTS1
chr21_29385825_29386825	chr21	29385825	29386825	BACH1-IT2
chr21_29434685_29435685	chr21	29434685	29435685	BACH1-IT3
chr21_29476195_29477195	chr21	29476195	29477195	BACH1-IT3
chr21_29477445_29478445	chr21	29477445	29478445	BACH1-IT3
chr21_32619440_32620440	chr21	32619440	32620440	CFAP298
chr21_37551255_37552255	chr21	37551255	37552255	DYRK1A
chr21_39807410_39808410	chr21	39807410	39808410	PCP4
chr21_43829225_43830225	chr21	43829225	43830225	AATBC
chr21_9125540_9126540	chr21	9125540	9126540	TEKT4P2
chr22_19627240_19628240	chr22	19627240	19628240	LINC00895
chr22_24197500_24198500	chr22	24197500	24198500	SUSD2
chr22_24200350_24201350	chr22	24200350	24201350	SUSD2
chr22_36884500_36885500	chr22	36884500	36885500	NCF4-AS1
chr22_36885310_36886310	chr22	36885310	36886310	NCF4-AS1
chr22_37326480_37327480	chr22	37326480	37327480	LOC100506271
chr22_40982100_40983100	chr22	40982100	40983100	RBX1
chr22_41408325_41409325	chr22	41408325	41409325	TEF
chr22_41411140_41412140	chr22	41411140	41412140	TEF
chr22_41957230_41958230	chr22	41957230	41958230	LINC00634
chr22_46561195_46562195	chr22	46561195	46562195	GRAMD4
chr22_49945365_49946365	chr22	49945365	49946365	PIM3
chr3_105933615_105934615	chr3	105933615	105934615	CBLB
chr3_106117040_106118040	chr3	106117040	106118040	CBLB
chr3_106124515_106125515	chr3	106124515	106125515	CBLB
chr3_106540565_106541565	chr3	106540565	106541565	CBLB
chr3_110752030_110753030	chr3	110752030	110753030	NECTIN3-AS1
chr3_111209925_111210925	chr3	111209925	111210925	NECTIN3
chr3_112371985_112372985	chr3	112371985	112372985	CD200
chr3_112375035_112376035	chr3	112375035	112376035	CD200
chr3_112375590_112376590	chr3	112375590	112376590	CD200
chr3_112417540_112418540	chr3	112417540	112418540	BTLA
chr3_112437215_112438215	chr3	112437215	112438215	BTLA
chr3_119695085_119696085	chr3	119695085	119696085	MAATS1
chr3_120471645_120472645	chr3	120471645	120472645	FSTL1
chr3_120558885_120559885	chr3	120558885	120559885	NDUFB4
chr3_121552140_121553140	chr3	121552140	121553140	POLQ
chr3_138849275_138850275	chr3	138849275	138850275	PIK3CB
chr3_141655290_141656290	chr3	141655290	141656290	LINC02618
chr3_150359120_150360120	chr3	150359120	150360120	LINC01214
chr3_150367630_150368630	chr3	150367630	150368630	TSC22D2
chr3_150647140_150648140	chr3	150647140	150648140	SELENOT
chr3_155950845_155951845	chr3	155950845	155951845	GMPS
chr3_157136295_157137295	chr3	157136295	157137295	LINC00880
chr3_161766030_161767030	chr3	161766030	161767030	OTOL1
chr3_161789200_161790200	chr3	161789200	161790200	OTOL1
chr3_161789955_161790955	chr3	161789955	161790955	OTOL1
chr3_163698900_163699900	chr3	163698900	163699900	LINC01192
chr3_163700535_163701535	chr3	163700535	163701535	LINC01192
chr3_164026235_164027235	chr3	164026235	164027235	MIR1263
chr3_164028045_164029045	chr3	164028045	164029045	MIR1263
chr3_164029535_164030535	chr3	164029535	164030535	MIR1263
chr3_164048310_164049310	chr3	164048310	164049310	MIR1263
chr3_16610995_16611995	chr3	16610995	16611995	DAZL
chr3_16658700_16659700	chr3	16658700	16659700	DAZL
chr3_16738035_16739035	chr3	16738035	16739035	DAZL
chr3_16759055_16760055	chr3	16759055	16760055	PLCL2
chr3_194843230_194844230	chr3	194843230	194844230	LINC01972
chr3_194846940_194847940	chr3	194846940	194847940	LINC01972
chr3_195635125_195636125	chr3	195635125	195636125	LOC105374297
chr3_31287315_31288315	chr3	31287315	31288315	MIR466
chr3_31444280_31445280	chr3	31444280	31445280	STT3B
chr3_31488195_31489195	chr3	31488195	31489195	STT3B
chr3_46116330_46117330	chr3	46116330	46117330	XCR1
chr3_46127185_46128185	chr3	46127185	46128185	CCR1
chr3_5651200_5652200	chr3	5651200	5652200	MIR4790
chr3_5687735_5688735	chr3	5687735	5688735	MIR4790
chr3_5692110_5693110	chr3	5692110	5693110	MIR4790
chr3_5727345_5728345	chr3	5727345	5728345	MIR4790
chr3_5756660_5757660	chr3	5756660	5757660	MIR4790
chr3_57956005_57957005	chr3	57956005	57957005	FLNB
chr3_63792285_63793285	chr3	63792285	63793285	C3orf49
chr3_63793530_63794530	chr3	63793530	63794530	C3orf49
chr3_72567165_72568165	chr3	72567165	72568165	LOC105377162
chr3_75349480_75350480	chr3	75349480	75350480	FAM86DP
chr3_87037370_87038370	chr3	87037370	87038370	VGLL3
chr3_87042130_87043130	chr3	87042130	87043130	LINC00506
chr4_101366780_101367780	chr4	101366780	101367780	FLJ20021
chr4_118592040_118593040	chr4	118592040	118593040	LOC729218
chr4_119106135_119107135	chr4	119106135	119107135	MYOZ2
chr4_131810235_131811235	chr4	131810235	131811235	SNHG27
chr4_137981015_137982015	chr4	137981015	137982015	SLC7A11-AS1
chr4_139633155_139634155	chr4	139633155	139634155	MGST2
chr4_140221805_140222805	chr4	140221805	140222805	SCOC
chr4_140764480_140765480	chr4	140764480	140765480	TBC1D9
chr4_146029750_146030750	chr4	146029750	146030750	ZNF827
chr4_15670805_15671805	chr4	15670805	15671805	FAM200B
chr4_162930960_162931960	chr4	162930960	162931960	MIR4454
chr4_169362910_169363910	chr4	169362910	169363910	SH3RF1
chr4_175128500_175129500	chr4	175128500	175129500	ADAM29
chr4_175451195_175452195	chr4	175451195	175452195	GPM6A
chr4_182221880_182222880	chr4	182221880	182222880	TENM3
chr4_182225170_182226170	chr4	182225170	182226170	TENM3
chr4_183455115_183456115	chr4	183455115	183456115	CDKN2AIP
chr4_185965815_185966815	chr4	185965815	185966815	SORBS2
chr4_188014905_188015905	chr4	188014905	188015905	ZFP42
chr4_25505485_25506485	chr4	25505485	25506485	LOC101929161
chr4_3904825_3905825	chr4	3904825	3905825	FAM86EP
chr4_40703755_40704755	chr4	40703755	40704755	NSUN7
chr4_40705280_40706280	chr4	40705280	40706280	NSUN7
chr4_4162765_4163765	chr4	4162765	4163765	OTOP1
chr4_52569740_52570740	chr4	52569740	52570740	USP46
chr4_52571935_52572935	chr4	52571935	52572935	USP46
chr4_52578610_52579610	chr4	52578610	52579610	USP46
chr4_52585055_52586055	chr4	52585055	52586055	USP46
chr4_55327575_55328575	chr4	55327575	55328575	SRD5A3
chr4_58551305_58552305	chr4	58551305	58552305	LINC02494
chr4_6308275_6309275	chr4	6308275	6309275	WFS1
chr4_6314080_6315080	chr4	6314080	6315080	WFS1
chr4_71140800_71141800	chr4	71140800	71141800	SLC4A4
chr4_71160735_71161735	chr4	71160735	71161735	SLC4A4
chr4_75694185_75695185	chr4	75694185	75695185	G3BP2
chr4_85457560_85458560	chr4	85457560	85458560	ARHGAP24
chr4_8568035_8569035	chr4	8568035	8569035	GPR78
chr5_100046235_100047235	chr5	100046235	100047235	LOC100133050
chr5_100052480_100053480	chr5	100052480	100053480	LOC100133050
chr5_100689620_100690620	chr5	100689620	100690620	MIR548P
chr5_128949725_128950725	chr5	128949725	128950725	SLC27A6
chr5_129126615_129127615	chr5	129126615	129127615	MIR4633
chr5_132841115_132842115	chr5	132841115	132842115	SHROOM1
chr5_134106950_134107950	chr5	134106950	134107950	TCF7
chr5_136721795_136722795	chr5	136721795	136722795	TRPC7
chr5_142278025_142279025	chr5	142278025	142279025	SPRY4-IT1
chr5_149084695_149085695	chr5	149084695	149085695	SH3TC2-DT
chr5_149085715_149086715	chr5	149085715	149086715	SH3TC2-DT
chr5_154646640_154647640	chr5	154646640	154647640	LARP1
chr5_158075165_158076165	chr5	158075165	158076165	CLINT1
chr5_172729240_172730240	chr5	172729240	172730240	LOC101928093
chr5_17282085_17283085	chr5	17282085	17283085	BASP1
chr5_17284435_17285435	chr5	17284435	17285435	BASP1
chr5_175453990_175454990	chr5	175453990	175454990	DRD1
chr5_177325045_177326045	chr5	177325045	177326045	MXD3
chr5_181169575_181170575	chr5	181169575	181170575	OR2V2
chr5_181173260_181174260	chr5	181173260	181174260	LINC01962
chr5_2007790_2008790	chr5	2007790	2008790	CTD-2194D22.4
chr5_34502445_34503445	chr5	34502445	34503445	RAI14
chr5_34548350_34549350	chr5	34548350	34549350	RAI14
chr5_39080300_39081300	chr5	39080300	39081300	RICTOR
chr5_39452525_39453525	chr5	39452525	39453525	DAB2
chr5_39456405_39457405	chr5	39456405	39457405	DAB2
chr5_39480420_39481420	chr5	39480420	39481420	LINC02104
chr5_39555540_39556540	chr5	39555540	39556540	LINC02104
chr5_43183315_43184315	chr5	43183315	43184315	NIM1K
chr5_54821600_54822600	chr5	54821600	54822600	LOC102467080
chr5_56383715_56384715	chr5	56383715	56384715	LINC01948
chr5_56431265_56432265	chr5	56431265	56432265	LINC01948
chr5_57734985_57735985	chr5	57734985	57735985	LOC101928505
chr5_58936905_58937905	chr5	58936905	58937905	PDE4D
chr5_65101035_65102035	chr5	65101035	65102035	CWC27
chr5_72514940_72515940	chr5	72514940	72515940	ZNF366
chr5_73962475_73963475	chr5	73962475	73963475	ARHGEF28
chr5_75277080_75278080	chr5	75277080	75278080	ANKRD31
chr5_80260800_80261800	chr5	80260800	80261800	SERINC5
chr5_87147630_87148630	chr5	87147630	87148630	LOC101929380
chr5_87153920_87154920	chr5	87153920	87154920	LOC101929380
chr5_87170635_87171635	chr5	87170635	87171635	LOC101929380
chr5_91186430_91187430	chr5	91186430	91187430	LUCAT1
chr5_91212145_91213145	chr5	91212145	91213145	LUCAT1
chr5_97043780_97044780	chr5	97043780	97044780	LNPEP
chr6_110510395_110511395	chr6	110510395	110511395	SLC22A16
chr6_113414610_113415610	chr6	113414610	113415610	LINC02518
chr6_11795115_11796115	chr6	11795115	11796115	ADTRP
chr6_119158225_119159225	chr6	119158225	119159225	FAM184A
chr6_119161135_119162135	chr6	119161135	119162135	FAM184A
chr6_129774755_129775755	chr6	129774755	129775755	ARHGAP18
chr6_13733785_13734785	chr6	13733785	13734785	RANBP9
chr6_137414935_137415935	chr6	137414935	137415935	OLIG3
chr6_137418630_137419630	chr6	137418630	137419630	OLIG3
chr6_139194490_139195490	chr6	139194490	139195490	HECA
chr6_140058390_140059390	chr6	140058390	140059390	LOC103352541
chr6_140105450_140106450	chr6	140105450	140106450	MIR3668
chr6_142242080_142243080	chr6	142242080	142243080	ADGRG6
chr6_142244995_142245995	chr6	142244995	142245995	ADGRG6
chr6_142279235_142280235	chr6	142279235	142280235	ADGRG6
chr6_142292760_142293760	chr6	142292760	142293760	ADGRG6
chr6_150853565_150854565	chr6	150853565	150854565	MTHFD1L
chr6_157372210_157373210	chr6	157372210	157373210	ZDHHC14
chr6_168178135_168179135	chr6	168178135	168179135	LOC105378137
chr6_168687755_168688755	chr6	168687755	168688755	SMOC2
chr6_25169570_25170570	chr6	25169570	25170570	CMAHP
chr6_25202265_25203265	chr6	25202265	25203265	LOC101928663
chr6_26070760_26071760	chr6	26070760	26071760	H1-2
chr6_26321885_26322885	chr6	26321885	26322885	H4C8
chr6_26330800_26331800	chr6	26330800	26331800	BTN3A2
chr6_27096525_27097525	chr6	27096525	27097525	H2BC11
chr6_27098310_27099310	chr6	27098310	27099310	H2BC11
chr6_27099180_27100180	chr6	27099180	27100180	H2BC11
chr6_27181155_27182155	chr6	27181155	27182155	MIR3143
chr6_27213460_27214460	chr6	27213460	27214460	PRSS16
chr6_27237765_27238765	chr6	27237765	27238765	PRSS16
chr6_27279435_27280435	chr6	27279435	27280435	PRSS16
chr6_27422570_27423570	chr6	27422570	27423570	ZNF204P
chr6_27495070_27496070	chr6	27495070	27496070	ZNF184
chr6_27544630_27545630	chr6	27544630	27545630	ZNF184
chr6_27552655_27553655	chr6	27552655	27553655	ZNF184
chr6_27558010_27559010	chr6	27558010	27559010	ZNF184
chr6_27650545_27651545	chr6	27650545	27651545	LINC01012
chr6_27684325_27685325	chr6	27684325	27685325	LINC01012
chr6_27737175_27738175	chr6	27737175	27738175	LOC100131289
chr6_28416405_28417405	chr6	28416405	28417405	ZSCAN12
chr6_28474250_28475250	chr6	28474250	28475250	ZSCAN23
chr6_28553840_28554840	chr6	28553840	28554840	GPX5
chr6_28606575_28607575	chr6	28606575	28607575	ZBED9
chr6_28615995_28616995	chr6	28615995	28616995	ZBED9
chr6_28802445_28803445	chr6	28802445	28803445	LINC01623
chr6_28807460_28808460	chr6	28807460	28808460	LINC01623
chr6_28822995_28823995	chr6	28822995	28823995	LINC01623
chr6_28934260_28935260	chr6	28934260	28935260	LINC01556
chr6_28950410_28951410	chr6	28950410	28951410	LINC01556
chr6_29011010_29012010	chr6	29011010	29012010	ZNF311
chr6_30466200_30467200	chr6	30466200	30467200	HLA-E
chr6_30854020_30855020	chr6	30854020	30855020	LINC02570
chr6_30855380_30856380	chr6	30855380	30856380	LINC02570
chr6_34567705_34568705	chr6	34567705	34568705	SPDEF
chr6_37077595_37078595	chr6	37077595	37078595	FGD2
chr6_4010455_4011455	chr6	4010455	4011455	PRPF4B
chr6_44475360_44476360	chr6	44475360	44476360	MIR4642
chr6_53159420_53160420	chr6	53159420	53160420	GCM1
chr6_53162185_53163185	chr6	53162185	53163185	GCM1
chr6_53474120_53475120	chr6	53474120	53475120	GCLC
chr6_53483420_53484420	chr6	53483420	53484420	GCLC
chr6_6965795_6966795	chr6	6965795	6966795	RREB1
chr6_6966350_6967350	chr6	6966350	6967350	RREB1
chr6_70385115_70386115	chr6	70385115	70386115	EVADR
chr6_79372425_79373425	chr6	79372425	79373425	LCAL1
chr6_79545975_79546975	chr6	79545975	79546975	LCA5
chr6_79613390_79614390	chr6	79613390	79614390	SH3BGRL2
chr6_79613720_79614720	chr6	79613720	79614720	SH3BGRL2
chr6_81440370_81441370	chr6	81440370	81441370	TENT5A
chr6_81542675_81543675	chr6	81542675	81543675	TENT5A
chr6_81595570_81596570	chr6	81595570	81596570	TENT5A
chr6_81613260_81614260	chr6	81613260	81614260	TENT5A
chr6_81705535_81706535	chr6	81705535	81706535	TENT5A
chr6_81707725_81708725	chr6	81707725	81708725	TENT5A
chr6_87100620_87101620	chr6	87100620	87101620	CGA
chr6_87130465_87131465	chr6	87130465	87131465	ZNF292
chr7_100295800_100296800	chr7	100295800	100296800	SPDYE3
chr7_103279795_103280795	chr7	103279795	103280795	DPY19L2P2
chr7_105401285_105402285	chr7	105401285	105402285	SRPK2
chr7_108581805_108582805	chr7	108581805	108582805	DNAJB9
chr7_112800055_112801055	chr7	112800055	112801055	TMEM168
chr7_1175875_1176875	chr7	1175875	1176875	LOC101927021
chr7_12028120_12029120	chr7	12028120	12029120	TMEM106B
chr7_12032495_12033495	chr7	12032495	12033495	TMEM106B
chr7_121406140_121407140	chr7	121406140	121407140	FAM3C
chr7_128216740_128217740	chr7	128216740	128217740	MIR129-1
chr7_134602480_134603480	chr7	134602480	134603480	BPGM
chr7_138320500_138321500	chr7	138320500	138321500	TRIM24
chr7_139430710_139431710	chr7	139430710	139431710	LOC100129148
chr7_140992160_140993160	chr7	140992160	140993160	MRPS33
chr7_145996875_145997875	chr7	145996875	145997875	CNTNAP2
chr7_149330670_149331670	chr7	149330670	149331670	LOC155060
chr7_149607845_149608845	chr7	149607845	149608845	ZNF767P
chr7_152743075_152744075	chr7	152743075	152744075	ACTR3B
chr7_32657610_32658610	chr7	32657610	32658610	DPY19L1P1
chr7_35185910_35186910	chr7	35185910	35186910	DPY19L2P1
chr7_39721005_39722005	chr7	39721005	39722005	LINC00265
chr7_39880185_39881185	chr7	39880185	39881185	LOC112267983
chr7_41621990_41622990	chr7	41621990	41622990	INHBA-AS1
chr7_46881225_46882225	chr7	46881225	46882225	LOC730338
chr7_47953635_47954635	chr7	47953635	47954635	PKD1L1
chr7_66415105_66416105	chr7	66415105	66416105	LINC00174
chr7_67359640_67360640	chr7	67359640	67360640	LINC01372
chr7_6836755_6837755	chr7	6836755	6837755	CCZ1B
chr7_7050845_7051845	chr7	7050845	7051845	MIR3683
chr7_73114665_73115665	chr7	73114665	73115665	SPDYE17
chr7_73137105_73138105	chr7	73137105	73138105	GTF2IP4
chr7_73167035_73168035	chr7	73167035	73168035	SPDYE10P
chr7_73173630_73174630	chr7	73173630	73174630	SPDYE10P
chr7_73243270_73244270	chr7	73243270	73244270	NCF1B
chr7_73749600_73750600	chr7	73749600	73750600	ABHD11
chr7_73811415_73812415	chr7	73811415	73812415	CLDN4
chr7_75217210_75218210	chr7	75217210	75218210	SPDYE10P
chr7_80105435_80106435	chr7	80105435	80106435	GNAI1
chr7_80128545_80129545	chr7	80128545	80129545	GNAI1
chr7_802920_803920	chr7	802920	803920	SUN1
chr7_93947505_93948505	chr7	93947505	93948505	GNG11
chr7_94181780_94182780	chr7	94181780	94182780	BET1
chr7_94701160_94702160	chr7	94701160	94702160	PEG10
chr8_100994090_100995090	chr8	100994090	100995090	YWHAZ
chr8_101000760_101001760	chr8	101000760	101001760	YWHAZ
chr8_101160925_101161925	chr8	101160925	101161925	ZNNT1
chr8_101332560_101333560	chr8	101332560	101333560	NACA4P
chr8_101358915_101359915	chr8	101358915	101359915	NACA4P
chr8_101360625_101361625	chr8	101360625	101361625	NACA4P
chr8_102742580_102743580	chr8	102742580	102743580	GASAL1
chr8_116912430_116913430	chr8	116912430	116913430	AARD
chr8_11921205_11922205	chr8	11921205	11922205	DEFB136
chr8_121164855_121165855	chr8	121164855	121165855	SNTB1
chr8_133620565_133621565	chr8	133620565	133621565	ST3GAL1
chr8_133632085_133633085	chr8	133632085	133633085	LOC105375773
chr8_134733375_134734375	chr8	134733375	134734375	ZFAT
chr8_22012910_22013910	chr8	22012910	22013910	NPM2
chr8_26157255_26158255	chr8	26157255	26158255	EBF2
chr8_30056200_30057200	chr8	30056200	30057200	SARAF
chr8_30205870_30206870	chr8	30205870	30206870	DCTN6
chr8_30303855_30304855	chr8	30303855	30304855	RBPMS
chr8_39577160_39578160	chr8	39577160	39578160	ADAM18
chr8_46229740_46230740	chr8	46229740	46230740	ASNSP1
chr8_63364560_63365560	chr8	63364560	63365560	LOC102724612
chr8_66247035_66248035	chr8	66247035	66248035	LINC00967
chr8_66342590_66343590	chr8	66342590	66343590	RRS1-AS1
chr8_70504625_70505625	chr8	70504625	70505625	LOC101926892
chr8_80251365_80252365	chr8	80251365	80252365	MIR5708
chr8_80252670_80253670	chr8	80252670	80253670	MIR5708
chr8_8994720_8995720	chr8	8994720	8995720	ERI1
chr8_93127370_93128370	chr8	93127370	93128370	C8orf87
chr8_99899705_99900705	chr8	99899705	99900705	COX6C
chr9_116039440_116040440	chr9	116039440	116040440	PAPPA
chr9_125407925_125408925	chr9	125407925	125408925	GAPVD1
chr9_129558375_129559375	chr9	129558375	129559375	NTMT1
chr9_136611350_136612350	chr9	136611350	136612350	LINC01451
chr9_136613955_136614955	chr9	136613955	136614955	LINC01451
chr9_136874825_136875825	chr9	136874825	136875825	EDF1
chr9_137129990_137130990	chr9	137129990	137130990	GRIN1
chr9_15374315_15375315	chr9	15374315	15375315	SNAPC3
chr9_2757935_2758935	chr9	2757935	2758935	KCNV2
chr9_34067395_34068395	chr9	34067395	34068395	UBAP2
chr9_35945300_35946300	chr9	35945300	35946300	OR2S2
chr9_36327390_36328390	chr9	36327390	36328390	GNE
chr9_36433040_36434040	chr9	36433040	36434040	RNF38
chr9_36542335_36543335	chr9	36542335	36543335	MELK
chr9_36566470_36567470	chr9	36566470	36567470	MELK
chr9_41353795_41354795	chr9	41353795	41354795	LOC107984035
chr9_41354145_41355145	chr9	41354145	41355145	LOC107984035
chr9_4753525_4754525	chr9	4753525	4754525	AK3
chr9_4933000_4934000	chr9	4933000	4934000	JAK2
chr9_4938855_4939855	chr9	4938855	4939855	JAK2
chr9_66265050_66266050	chr9	66265050	66266050	LOC642929
chr9_75851725_75852725	chr9	75851725	75852725	PCSK5
chr9_81316825_81317825	chr9	81316825	81317825	TLE1
chr9_81369735_81370735	chr9	81369735	81370735	TLE1
chr9_81375420_81376420	chr9	81375420	81376420	TLE1
chr9_84255805_84256805	chr9	84255805	84256805	SLC28A3
chr9_86454585_86455585	chr9	86454585	86455585	TUT7
chr9_86460095_86461095	chr9	86460095	86461095	TUT7
chr9_88310040_88311040	chr9	88310040	88311040	SPIN1
chr9_88344050_88345050	chr9	88344050	88345050	SPIN1
chr9_89767765_89768765	chr9	89767765	89768765	UNQ6494
chr9_94717450_94718450	chr9	94717450	94718450	AOPEP
chrX_121239140_121240140	chrX	121239140	121240140	MIR3672
chrX_126472395_126473395	chrX	126472395	126473395	DCAF12L1
chrX_135010645_135011645	chrX	135010645	135011645	RTL8B
chrX_153032165_153033165	chrX	153032165	153033165	PNMA3
chrX_2891130_2892130	chrX	2891130	2892130	ARSD-AS1
chrX_2897535_2898535	chrX	2897535	2898535	ARSD-AS1
chrX_30748455_30749455	chrX	30748455	30749455	TAB3-AS1
chrX_47311810_47312810	chrX	47311810	47312810	ZNF157
chrX_48031945_48032945	chrX	48031945	48032945	ZNF630-AS1
chrX_48496310_48497310	chrX	48496310	48497310	LOC101927635
chrX_49106585_49107585	chrX	49106585	49107585	WDR45
chrX_49841305_49842305	chrX	49841305	49842305	PAGE4
chrX_49842890_49843890	chrX	49842890	49843890	PAGE4
chrX_49859275_49860275	chrX	49859275	49860275	USP27X-AS1
chrX_52923390_52924390	chrX	52923390	52924390	FAM156B
chrX_52926165_52927165	chrX	52926165	52927165	FAM156B
chrX_52930830_52931830	chrX	52930830	52931830	FAM156B
chrX_68789675_68790675	chrX	68789675	68790675	EFNB1
chrX_69078875_69079875	chrX	69078875	69079875	PJA1
chrX_69149215_69150215	chrX	69149215	69150215	PJA1
chrX_70999255_71000255	chrX	70999255	71000255	SNX12
chrX_71049490_71050490	chrX	71049490	71050490	SNX12
chrX_9148685_9149685	chrX	9148685	9149685	FAM9B

## Sheet: Enhancers UP First vs Third  
EID	chr	start	stop	symbol
chr1_100785365_100786365	chr1	100785365	100786365	VCAM1
chr1_101200165_101201165	chr1	101200165	101201165	LOC101928370
chr1_101255565_101256565	chr1	101255565	101256565	S1PR1
chr1_101261780_101262780	chr1	101261780	101262780	S1PR1
chr1_10195325_10196325	chr1	10195325	10196325	KIF1B
chr1_103332815_103333815	chr1	103332815	103333815	LOC101928436
chr1_108532380_108533380	chr1	108532380	108533380	FAM102B
chr1_108533480_108534480	chr1	108533480	108534480	FAM102B
chr1_10919840_10920840	chr1	10919840	10920840	C1orf127
chr1_10934980_10935980	chr1	10934980	10935980	C1orf127
chr1_109445875_109446875	chr1	109445875	109446875	PSMA5
chr1_109783040_109784040	chr1	109783040	109784040	EPS8L3
chr1_109786245_109787245	chr1	109786245	109787245	EPS8L3
chr1_109788870_109789870	chr1	109788870	109789870	EPS8L3
chr1_109790615_109791615	chr1	109790615	109791615	EPS8L3
chr1_109820940_109821940	chr1	109820940	109821940	EPS8L3
chr1_109876880_109877880	chr1	109876880	109877880	CSF1
chr1_109959545_109960545	chr1	109959545	109960545	AHCYL1
chr1_109961145_109962145	chr1	109961145	109962145	AHCYL1
chr1_109977270_109978270	chr1	109977270	109978270	AHCYL1
chr1_110259445_110260445	chr1	110259445	110260445	KCNC4
chr1_110507760_110508760	chr1	110507760	110508760	KCNA10
chr1_110509840_110510840	chr1	110509840	110510840	KCNA10
chr1_110645685_110646685	chr1	110645685	110646685	KCNA2
chr1_110916475_110917475	chr1	110916475	110917475	CD53
chr1_111274735_111275735	chr1	111274735	111275735	CHIAP2
chr1_111361190_111362190	chr1	111361190	111362190	PIFO
chr1_111379755_111380755	chr1	111379755	111380755	PGBP
chr1_1125010_1126010	chr1	1125010	1126010	C1orf159
chr1_1125800_1126800	chr1	1125800	1126800	C1orf159
chr1_1129930_1130930	chr1	1129930	1130930	LINC01342
chr1_113145725_113146725	chr1	113145725	113146725	LOC643441
chr1_113163880_113164880	chr1	113163880	113164880	LOC643441
chr1_113198480_113199480	chr1	113198480	113199480	LOC643441
chr1_113199460_113200460	chr1	113199460	113200460	LOC643441
chr1_113206295_113207295	chr1	113206295	113207295	LOC643441
chr1_113207600_113208600	chr1	113207600	113208600	LOC643441
chr1_113208320_113209320	chr1	113208320	113209320	LOC643441
chr1_113275360_113276360	chr1	113275360	113276360	LOC643441
chr1_11333965_11334965	chr1	11333965	11334965	UBIAD1
chr1_114002785_114003785	chr1	114002785	114003785	OLFML3
chr1_114345825_114346825	chr1	114345825	114346825	TRIM33
chr1_114385710_114386710	chr1	114385710	114386710	TRIM33
chr1_114550000_114551000	chr1	114550000	114551000	BCAS2
chr1_114551965_114552965	chr1	114551965	114552965	BCAS2
chr1_115134775_115135775	chr1	115134775	115135775	TSPAN2
chr1_115138610_115139610	chr1	115138610	115139610	TSPAN2
chr1_115142130_115143130	chr1	115142130	115143130	TSPAN2
chr1_115143880_115144880	chr1	115143880	115144880	TSPAN2
chr1_115184510_115185510	chr1	115184510	115185510	TSPAN2
chr1_115194310_115195310	chr1	115194310	115195310	NGF-AS1
chr1_115222690_115223690	chr1	115222690	115223690	NGF-AS1
chr1_115828930_115829930	chr1	115828930	115829930	NHLH2
chr1_115877105_115878105	chr1	115877105	115878105	NHLH2
chr1_116075580_116076580	chr1	116075580	116076580	MAB21L3
chr1_116078625_116079625	chr1	116078625	116079625	MAB21L3
chr1_116091115_116092115	chr1	116091115	116092115	MAB21L3
chr1_116092605_116093605	chr1	116092605	116093605	MAB21L3
chr1_116099325_116100325	chr1	116099325	116100325	MAB21L3
chr1_116104435_116105435	chr1	116104435	116105435	MAB21L3
chr1_116504050_116505050	chr1	116504050	116505050	LINC01762
chr1_117336140_117337140	chr1	117336140	117337140	MAN1A2
chr1_117537310_117538310	chr1	117537310	117538310	LOC100996263
chr1_117540810_117541810	chr1	117540810	117541810	LOC100996263
chr1_117570885_117571885	chr1	117570885	117571885	LOC100996263
chr1_117671555_117672555	chr1	117671555	117672555	TENT5C
chr1_117758520_117759520	chr1	117758520	117759520	TENT5C
chr1_117827840_117828840	chr1	117827840	117828840	GDAP2
chr1_118191745_118192745	chr1	118191745	118192745	SPAG17
chr1_118209405_118210405	chr1	118209405	118210405	SPAG17
chr1_118210505_118211505	chr1	118210505	118211505	SPAG17
chr1_118291380_118292380	chr1	118291380	118292380	SPAG17
chr1_120142985_120143985	chr1	120142985	120143985	SEC22B
chr1_120340660_120341660	chr1	120340660	120341660	NBPF8
chr1_120341375_120342375	chr1	120341375	120342375	NBPF8
chr1_120414955_120415955	chr1	120414955	120415955	NBPF8
chr1_120465650_120466650	chr1	120465650	120466650	PFN1P2
chr1_12051790_12052790	chr1	12051790	12052790	TNFRSF8
chr1_120556500_120557500	chr1	120556500	120557500	LOC100996724
chr1_120557275_120558275	chr1	120557275	120558275	LOC100996724
chr1_121021175_121022175	chr1	121021175	121022175	LOC101929798
chr1_121048035_121049035	chr1	121048035	121049035	LOC101929798
chr1_121051745_121052745	chr1	121051745	121052745	LOC101929798
chr1_12518690_12519690	chr1	12518690	12519690	SNORA59B
chr1_12518690_12519690	chr1	12518690	12519690	SNORA59A
chr1_12520760_12521760	chr1	12520760	12521760	SNORA59B
chr1_12520760_12521760	chr1	12520760	12521760	SNORA59A
chr1_12541330_12542330	chr1	12541330	12542330	SNORA59A
chr1_12541330_12542330	chr1	12541330	12542330	SNORA59B
chr1_12549350_12550350	chr1	12549350	12550350	MIR6730
chr1_13550395_13551395	chr1	13550395	13551395	PDPN
chr1_143563145_143564145	chr1	143563145	143564145	RNVU1-17
chr1_143691005_143692005	chr1	143691005	143692005	RNVU1-17
chr1_143755610_143756610	chr1	143755610	143756610	LOC105369140
chr1_143803665_143804665	chr1	143803665	143804665	LOC644634
chr1_143831500_143832500	chr1	143831500	143832500	LOC644634
chr1_144002115_144003115	chr1	144002115	144003115	SRGAP2D
chr1_144486695_144487695	chr1	144486695	144487695	NBPF15
chr1_145128750_145129750	chr1	145128750	145129750	FAM72C
chr1_145176130_145177130	chr1	145176130	145177130	LOC644634
chr1_145188890_145189890	chr1	145188890	145189890	LOC644634
chr1_145232615_145233615	chr1	145232615	145233615	PPIAL4E
chr1_145232615_145233615	chr1	145232615	145233615	PPIAL4F
chr1_145232615_145233615	chr1	145232615	145233615	PPIAL4D
chr1_145424850_145425850	chr1	145424850	145425850	NBPF20
chr1_145459925_145460925	chr1	145459925	145460925	NBPF20
chr1_145475305_145476305	chr1	145475305	145476305	NBPF20
chr1_145482140_145483140	chr1	145482140	145483140	NBPF20
chr1_145487615_145488615	chr1	145487615	145488615	NBPF20
chr1_145984075_145985075	chr1	145984075	145985075	TXNIP
chr1_145985080_145986080	chr1	145985080	145986080	TXNIP
chr1_146443530_146444530	chr1	146443530	146444530	HYDIN2
chr1_146486190_146487190	chr1	146486190	146487190	HYDIN2
chr1_147111380_147112380	chr1	147111380	147112380	NBPF13P
chr1_147113625_147114625	chr1	147113625	147114625	NBPF13P
chr1_147807245_147808245	chr1	147807245	147808245	GJA5
chr1_147809020_147810020	chr1	147809020	147810020	GJA5
chr1_147837200_147838200	chr1	147837200	147838200	GJA5
chr1_148048560_148049560	chr1	148048560	148049560	PDE4DIPP1
chr1_148055275_148056275	chr1	148055275	148056275	PDE4DIPP1
chr1_148060695_148061695	chr1	148060695	148061695	PDE4DIPP1
chr1_149114470_149115470	chr1	149114470	149115470	NBPF9
chr1_149646020_149647020	chr1	149646020	149647020	LINC00869
chr1_149646665_149647665	chr1	149646665	149647665	LINC00869
chr1_149653635_149654635	chr1	149653635	149654635	LINC02591
chr1_149664335_149665335	chr1	149664335	149665335	LINC02591
chr1_149739915_149740915	chr1	149739915	149740915	LOC644634
chr1_149746440_149747440	chr1	149746440	149747440	FCGR1A
chr1_150022090_150023090	chr1	150022090	150023090	OTUD7B
chr1_150186225_150187225	chr1	150186225	150187225	LOC105371433
chr1_150787450_150788450	chr1	150787450	150788450	CTSK
chr1_151970350_151971350	chr1	151970350	151971350	S100A10
chr1_151976570_151977570	chr1	151976570	151977570	S100A10
chr1_152069740_152070740	chr1	152069740	152070740	LOC100131107
chr1_153122575_153123575	chr1	153122575	153123575	SPRR2F
chr1_153490225_153491225	chr1	153490225	153491225	S100A7
chr1_153525815_153526815	chr1	153525815	153526815	S100A6
chr1_153526610_153527610	chr1	153526610	153527610	S100A6
chr1_154386390_154387390	chr1	154386390	154387390	IL6R
chr1_155158730_155159730	chr1	155158730	155159730	KRTCAP2
chr1_155162450_155163450	chr1	155162450	155163450	KRTCAP2
chr1_155219320_155220320	chr1	155219320	155220320	GBAP1
chr1_155647790_155648790	chr1	155647790	155648790	SCARNA26A
chr1_155650840_155651840	chr1	155650840	155651840	SCARNA26A
chr1_155652610_155653610	chr1	155652610	155653610	SCARNA26A
chr1_156758555_156759555	chr1	156758555	156759555	HDGF
chr1_158149355_158150355	chr1	158149355	158150355	LINC01704
chr1_159000255_159001255	chr1	159000255	159001255	PYDC5
chr1_159141510_159142510	chr1	159141510	159142510	CADM3
chr1_160723665_160724665	chr1	160723665	160724665	CD48
chr1_160726055_160727055	chr1	160726055	160727055	SLAMF7
chr1_160767475_160768475	chr1	160767475	160768475	LY9
chr1_160781030_160782030	chr1	160781030	160782030	LY9
chr1_161147805_161148805	chr1	161147805	161148805	UFC1
chr1_16167285_16168285	chr1	16167285	16168285	EPHA2
chr1_16175610_16176610	chr1	16175610	16176610	EPHA2
chr1_16178790_16179790	chr1	16178790	16179790	EPHA2
chr1_16188675_16189675	chr1	16188675	16189675	ARHGEF19
chr1_162913075_162914075	chr1	162913075	162914075	CCDC190
chr1_165060055_165061055	chr1	165060055	165061055	PBX1-AS1
chr1_165481840_165482840	chr1	165481840	165482840	RXRG
chr1_16623705_16624705	chr1	16623705	16624705	CROCCP2
chr1_16673695_16674695	chr1	16673695	16674695	MIR3675
chr1_16692970_16693970	chr1	16692970	16693970	MIR3675
chr1_167043595_167044595	chr1	167043595	167044595	GPA33
chr1_16727145_16728145	chr1	16727145	16728145	ESPNP
chr1_167563255_167564255	chr1	167563255	167564255	CREG1
chr1_16764735_16765735	chr1	16764735	16765735	MST1L
chr1_167713120_167714120	chr1	167713120	167714120	MPZL1
chr1_167714495_167715495	chr1	167714495	167715495	MPZL1
chr1_167800015_167801015	chr1	167800015	167801015	MPZL1
chr1_16867940_16868940	chr1	16867940	16868940	LOC112267871
chr1_16881385_16882385	chr1	16881385	16882385	LOC105376805
chr1_169679370_169680370	chr1	169679370	169680370	SELL
chr1_169680820_169681820	chr1	169680820	169681820	SELL
chr1_169681730_169682730	chr1	169681730	169682730	SELL
chr1_169780965_169781965	chr1	169780965	169781965	METTL18
chr1_171423145_171424145	chr1	171423145	171424145	PRRC2C
chr1_171434535_171435535	chr1	171434535	171435535	PRRC2C
chr1_171467180_171468180	chr1	171467180	171468180	PRRC2C
chr1_17155765_17156765	chr1	17155765	17156765	LINC02783
chr1_17162715_17163715	chr1	17162715	17163715	LINC02783
chr1_17167685_17168685	chr1	17167685	17168685	LINC02783
chr1_172479630_172480630	chr1	172479630	172480630	C1orf105
chr1_172639870_172640870	chr1	172639870	172640870	FASLG
chr1_172698895_172699895	chr1	172698895	172699895	FASLG
chr1_172720020_172721020	chr1	172720020	172721020	FASLG
chr1_173122745_173123745	chr1	173122745	173123745	TNFSF18
chr1_173331705_173332705	chr1	173331705	173332705	TNFSF4
chr1_173405400_173406400	chr1	173405400	173406400	LOC101928673
chr1_174103500_174104500	chr1	174103500	174104500	RABGAP1L-DT
chr1_174104800_174105800	chr1	174104800	174105800	RABGAP1L-DT
chr1_17520265_17521265	chr1	17520265	17521265	ARHGEF10L
chr1_175221330_175222330	chr1	175221330	175222330	KIAA0040
chr1_175224720_175225720	chr1	175224720	175225720	KIAA0040
chr1_175227045_175228045	chr1	175227045	175228045	KIAA0040
chr1_175252930_175253930	chr1	175252930	175253930	KIAA0040
chr1_175933470_175934470	chr1	175933470	175934470	MIR1843
chr1_177915350_177916350	chr1	177915350	177916350	SEC16B
chr1_178035885_178036885	chr1	178035885	178036885	CRYZL2P-SEC16B
chr1_178931610_178932610	chr1	178931610	178932610	ANGPTL1
chr1_178953680_178954680	chr1	178953680	178954680	FAM20B
chr1_179016785_179017785	chr1	179016785	179017785	FAM20B
chr1_180131180_180132180	chr1	180131180	180132180	QSOX1
chr1_180527015_180528015	chr1	180527015	180528015	ACBD6
chr1_180898345_180899345	chr1	180898345	180899345	KIAA1614
chr1_181077720_181078720	chr1	181077720	181078720	IER5
chr1_181099310_181100310	chr1	181099310	181100310	IER5
chr1_181128770_181129770	chr1	181128770	181129770	IER5
chr1_182097185_182098185	chr1	182097185	182098185	ZNF648
chr1_182101125_182102125	chr1	182101125	182102125	ZNF648
chr1_182370830_182371830	chr1	182370830	182371830	GLUL
chr1_182632130_182633130	chr1	182632130	182633130	LINC01686
chr1_182633300_182634300	chr1	182633300	182634300	LINC01686
chr1_182684975_182685975	chr1	182684975	182685975	RGS8
chr1_182687100_182688100	chr1	182687100	182688100	RGS8
chr1_182966605_182967605	chr1	182966605	182967605	SHCBP1L
chr1_182968580_182969580	chr1	182968580	182969580	SHCBP1L
chr1_183015610_183016610	chr1	183015610	183016610	LAMC1
chr1_183159975_183160975	chr1	183159975	183160975	LAMC1-AS1
chr1_184190985_184191985	chr1	184190985	184191985	TSEN15
chr1_184212775_184213775	chr1	184212775	184213775	TSEN15
chr1_184634935_184635935	chr1	184634935	184635935	EDEM3
chr1_184651740_184652740	chr1	184651740	184652740	EDEM3
chr1_187885280_187886280	chr1	187885280	187886280	LINC01037
chr1_188757350_188758350	chr1	188757350	188758350	LINC01037
chr1_18999795_19000795	chr1	18999795	19000795	IFFO2
chr1_19031370_19032370	chr1	19031370	19032370	IFFO2
chr1_1905875_1906875	chr1	1905875	1906875	CALML6
chr1_1906415_1907415	chr1	1906415	1907415	CALML6
chr1_192993180_192994180	chr1	192993180	192994180	RGS2-AS1
chr1_193111270_193112270	chr1	193111270	193112270	GLRX2
chr1_193115350_193116350	chr1	193115350	193116350	CDC73
chr1_193395450_193396450	chr1	193395450	193396450	LINC01031
chr1_193408545_193409545	chr1	193408545	193409545	LINC01031
chr1_193418170_193419170	chr1	193418170	193419170	LINC01031
chr1_194858860_194859860	chr1	194858860	194859860	LINC01724
chr1_19494865_19495865	chr1	19494865	19495865	CAPZB
chr1_19563510_19564510	chr1	19563510	19564510	LOC105378614
chr1_195763230_195764230	chr1	195763230	195764230	LINC01724
chr1_19580690_19581690	chr1	19580690	19581690	LOC105378614
chr1_195992195_195993195	chr1	195992195	195993195	LINC01724
chr1_199583120_199584120	chr1	199583120	199584120	LINC02789
chr1_20008145_20009145	chr1	20008145	20009145	PLA2G2A
chr1_200699460_200700460	chr1	200699460	200700460	DDX59-AS1
chr1_200944995_200945995	chr1	200944995	200945995	MROH3P
chr1_201268330_201269330	chr1	201268330	201269330	PKP1
chr1_201456405_201457405	chr1	201456405	201457405	PHLDA3
chr1_201541150_201542150	chr1	201541150	201542150	RPS10P7
chr1_201542155_201543155	chr1	201542155	201543155	RPS10P7
chr1_201602585_201603585	chr1	201602585	201603585	NAV1
chr1_20201880_20202880	chr1	20201880	20202880	UBXN10-AS1
chr1_20207275_20208275	chr1	20207275	20208275	UBXN10-AS1
chr1_202080445_202081445	chr1	202080445	202081445	GPR37L1
chr1_20250280_20251280	chr1	20250280	20251280	LINC01757
chr1_20255440_20256440	chr1	20255440	20256440	LINC01757
chr1_202825490_202826490	chr1	202825490	202826490	MGAT4EP
chr1_202835135_202836135	chr1	202835135	202836135	MGAT4EP
chr1_202843945_202844945	chr1	202843945	202844945	LOC148709
chr1_202844645_202845645	chr1	202844645	202845645	LOC148709
chr1_203199835_203200835	chr1	203199835	203200835	CHI3L1
chr1_203202255_203203255	chr1	203202255	203203255	CHI3L1
chr1_203267150_203268150	chr1	203267150	203268150	LINC01353
chr1_203270660_203271660	chr1	203270660	203271660	LINC01353
chr1_203408165_203409165	chr1	203408165	203409165	FMOD
chr1_203513710_203514710	chr1	203513710	203514710	OPTC
chr1_203549020_203550020	chr1	203549020	203550020	OPTC
chr1_203555845_203556845	chr1	203555845	203556845	OPTC
chr1_203559255_203560255	chr1	203559255	203560255	OPTC
chr1_203562955_203563955	chr1	203562955	203563955	ATP2B4
chr1_203571780_203572780	chr1	203571780	203572780	ATP2B4
chr1_203582825_203583825	chr1	203582825	203583825	ATP2B4
chr1_203597225_203598225	chr1	203597225	203598225	ATP2B4
chr1_203754300_203755300	chr1	203754300	203755300	LAX1
chr1_203754785_203755785	chr1	203754785	203755785	LAX1
chr1_203789040_203790040	chr1	203789040	203790040	ZC3H11A
chr1_203937705_203938705	chr1	203937705	203938705	SNRPE
chr1_204495525_204496525	chr1	204495525	204496525	PIK3C2B
chr1_204573185_204574185	chr1	204573185	204574185	MDM4
chr1_204574025_204575025	chr1	204574025	204575025	MDM4
chr1_204576040_204577040	chr1	204576040	204577040	MDM4
chr1_205284525_205285525	chr1	205284525	205285525	NUAK2
chr1_205287720_205288720	chr1	205287720	205288720	NUAK2
chr1_205292210_205293210	chr1	205292210	205293210	NUAK2
chr1_205293040_205294040	chr1	205293040	205294040	NUAK2
chr1_205701310_205702310	chr1	205701310	205702310	SLC45A3
chr1_206739210_206740210	chr1	206739210	206740210	IL19
chr1_207001440_207002440	chr1	207001440	207002440	C1orf116
chr1_207002375_207003375	chr1	207002375	207003375	C1orf116
chr1_209356540_209357540	chr1	209356540	209357540	LINC01698
chr1_209390480_209391480	chr1	209390480	209391480	LINC01698
chr1_209398295_209399295	chr1	209398295	209399295	LINC01698
chr1_209411325_209412325	chr1	209411325	209412325	MIR205HG
chr1_209415675_209416675	chr1	209415675	209416675	MIR205HG
chr1_209420350_209421350	chr1	209420350	209421350	MIR205HG
chr1_209815810_209816810	chr1	209815810	209816810	IRF6
chr1_210264655_210265655	chr1	210264655	210265655	SERTAD4
chr1_210265760_210266760	chr1	210265760	210266760	SERTAD4
chr1_210292270_210293270	chr1	210292270	210293270	HHAT
chr1_210294700_210295700	chr1	210294700	210295700	HHAT
chr1_210321060_210322060	chr1	210321060	210322060	HHAT
chr1_211513720_211514720	chr1	211513720	211514720	RD3
chr1_211591815_211592815	chr1	211591815	211592815	SLC30A1
chr1_211601890_211602890	chr1	211601890	211602890	SLC30A1
chr1_211602825_211603825	chr1	211602825	211603825	SLC30A1
chr1_211604280_211605280	chr1	211604280	211605280	SLC30A1
chr1_212124855_212125855	chr1	212124855	212125855	MIR3122
chr1_212202235_212203235	chr1	212202235	212203235	LINC02608
chr1_212426000_212427000	chr1	212426000	212427000	NENF
chr1_212452560_212453560	chr1	212452560	212453560	NENF
chr1_212522500_212523500	chr1	212522500	212523500	LINC01740
chr1_212646160_212647160	chr1	212646160	212647160	FAM71A
chr1_212671095_212672095	chr1	212671095	212672095	BATF3
chr1_213302870_213303870	chr1	213302870	213303870	RPS6KC1
chr1_213399235_213400235	chr1	213399235	213400235	RPS6KC1
chr1_213408115_213409115	chr1	213408115	213409115	RPS6KC1
chr1_213724810_213725810	chr1	213724810	213725810	LINC00538
chr1_21391070_21392070	chr1	21391070	21392070	ECE1
chr1_21404240_21405240	chr1	21404240	21405240	NBPF3
chr1_214216420_214217420	chr1	214216420	214217420	SMYD2
chr1_214261145_214262145	chr1	214261145	214262145	SMYD2
chr1_216457010_216458010	chr1	216457010	216458010	USH2A
chr1_216459170_216460170	chr1	216459170	216460170	USH2A
chr1_216461105_216462105	chr1	216461105	216462105	USH2A
chr1_218497675_218498675	chr1	218497675	218498675	LINC02869
chr1_21944090_21945090	chr1	21944090	21945090	HSPG2
chr1_21951065_21952065	chr1	21951065	21952065	HSPG2
chr1_219516745_219517745	chr1	219516745	219517745	LYPLAL1-AS1
chr1_21954665_21955665	chr1	21954665	21955665	HSPG2
chr1_21955555_21956555	chr1	21955555	21956555	HSPG2
chr1_220368265_220369265	chr1	220368265	220369265	RAB3GAP2
chr1_22042730_22043730	chr1	22042730	22043730	CDC42
chr1_220433855_220434855	chr1	220433855	220434855	MARK1
chr1_220462325_220463325	chr1	220462325	220463325	MARK1
chr1_220961725_220962725	chr1	220961725	220962725	HLX-AS1
chr1_221848815_221849815	chr1	221848815	221849815	LINC01655
chr1_222464445_222465445	chr1	222464445	222465445	HHIPL2
chr1_22287650_22288650	chr1	22287650	22288650	MIR4418
chr1_22291585_22292585	chr1	22291585	22292585	MIR4418
chr1_223081040_223082040	chr1	223081040	223082040	TLR5
chr1_223084900_223085900	chr1	223084900	223085900	TLR5
chr1_223421335_223422335	chr1	223421335	223422335	CCDC185
chr1_223482460_223483460	chr1	223482460	223483460	CCDC185
chr1_223887725_223888725	chr1	223887725	223888725	TP53BP2
chr1_224012415_224013415	chr1	224012415	224013415	LOC100287497
chr1_224013475_224014475	chr1	224013475	224014475	LOC100287497
chr1_224166985_224167985	chr1	224166985	224167985	DEGS1
chr1_224168550_224169550	chr1	224168550	224169550	DEGS1
chr1_224169625_224170625	chr1	224169625	224170625	DEGS1
chr1_224173190_224174190	chr1	224173190	224174190	DEGS1
chr1_22428630_22429630	chr1	22428630	22429630	ZBTB40
chr1_224450545_224451545	chr1	224450545	224451545	CNIH3
chr1_224454050_224455050	chr1	224454050	224455050	CNIH3
chr1_224456830_224457830	chr1	224456830	224457830	CNIH3
chr1_224474730_224475730	chr1	224474730	224475730	CNIH3
chr1_224497835_224498835	chr1	224497835	224498835	CNIH3
chr1_224503035_224504035	chr1	224503035	224504035	CNIH3
chr1_224510830_224511830	chr1	224510830	224511830	CNIH3
chr1_225679020_225680020	chr1	225679020	225680020	ENAH
chr1_225768090_225769090	chr1	225768090	225769090	SRP9
chr1_225975625_225976625	chr1	225975625	225976625	SDE2
chr1_226025165_226026165	chr1	226025165	226026165	SDE2
chr1_226107130_226108130	chr1	226107130	226108130	LINC01703
chr1_226108635_226109635	chr1	226108635	226109635	LINC01703
chr1_226110105_226111105	chr1	226110105	226111105	LINC01703
chr1_226121765_226122765	chr1	226121765	226122765	ACBD3-AS1
chr1_226132890_226133890	chr1	226132890	226133890	ACBD3-AS1
chr1_226333055_226334055	chr1	226333055	226334055	LIN9
chr1_226353125_226354125	chr1	226353125	226354125	LIN9
chr1_226526405_226527405	chr1	226526405	226527405	STUM
chr1_226806640_226807640	chr1	226806640	226807640	PSEN2
chr1_226814600_226815600	chr1	226814600	226815600	PSEN2
chr1_226827170_226828170	chr1	226827170	226828170	PSEN2
chr1_227357135_227358135	chr1	227357135	227358135	CDC42BPA
chr1_227447270_227448270	chr1	227447270	227448270	ZNF678
chr1_227787645_227788645	chr1	227787645	227788645	PRSS38
chr1_227788275_227789275	chr1	227788275	227789275	PRSS38
chr1_227886730_227887730	chr1	227886730	227887730	MIR5008
chr1_227891815_227892815	chr1	227891815	227892815	MIR5008
chr1_227892325_227893325	chr1	227892325	227893325	MIR5008
chr1_227893570_227894570	chr1	227893570	227894570	MIR5008
chr1_227895605_227896605	chr1	227895605	227896605	MIR5008
chr1_228066230_228067230	chr1	228066230	228067230	LINC02809
chr1_228444750_228445750	chr1	228444750	228445750	H2AW
chr1_228500575_228501575	chr1	228500575	228501575	BTNL10
chr1_228830695_228831695	chr1	228830695	228831695	RHOU
chr1_228899755_228900755	chr1	228899755	228900755	RHOU
chr1_228905425_228906425	chr1	228905425	228906425	RHOU
chr1_228921210_228922210	chr1	228921210	228922210	RHOU
chr1_228937885_228938885	chr1	228937885	228938885	RHOU
chr1_228949305_228950305	chr1	228949305	228950305	RHOU
chr1_228957840_228958840	chr1	228957840	228958840	MIR4454
chr1_228968455_228969455	chr1	228968455	228969455	MIR4454
chr1_228978345_228979345	chr1	228978345	228979345	MIR4454
chr1_228990000_228991000	chr1	228990000	228991000	MIR4454
chr1_229100890_229101890	chr1	229100890	229101890	MIR4454
chr1_229117540_229118540	chr1	229117540	229118540	MIR4454
chr1_229205025_229206025	chr1	229205025	229206025	MIR4454
chr1_229234545_229235545	chr1	229234545	229235545	RAB4A
chr1_229584970_229585970	chr1	229584970	229585970	ABCB10
chr1_22983595_22984595	chr1	22983595	22984595	LACTBL1
chr1_22984525_22985525	chr1	22984525	22985525	LACTBL1
chr1_230900580_230901580	chr1	230900580	230901580	LOC101927604
chr1_231049130_231050130	chr1	231049130	231050130	FAM89A
chr1_231050980_231051980	chr1	231050980	231051980	FAM89A
chr1_231052485_231053485	chr1	231052485	231053485	FAM89A
chr1_23249535_23250535	chr1	23249535	23250535	LINC01355
chr1_232571135_232572135	chr1	232571135	232572135	SIPA1L2
chr1_232574580_232575580	chr1	232574580	232575580	SIPA1L2
chr1_232589380_232590380	chr1	232589380	232590380	SIPA1L2
chr1_232590235_232591235	chr1	232590235	232591235	SIPA1L2
chr1_232593685_232594685	chr1	232593685	232594685	SIPA1L2
chr1_232600155_232601155	chr1	232600155	232601155	SIPA1L2
chr1_232610485_232611485	chr1	232610485	232611485	SIPA1L2
chr1_232613575_232614575	chr1	232613575	232614575	SIPA1L2
chr1_232620050_232621050	chr1	232620050	232621050	SIPA1L2
chr1_232624600_232625600	chr1	232624600	232625600	SIPA1L2
chr1_232627290_232628290	chr1	232627290	232628290	SIPA1L2
chr1_232628275_232629275	chr1	232628275	232629275	SIPA1L2
chr1_232628850_232629850	chr1	232628850	232629850	SIPA1L2
chr1_232630055_232631055	chr1	232630055	232631055	SIPA1L2
chr1_232868560_232869560	chr1	232868560	232869560	MAP10
chr1_233520225_233521225	chr1	233520225	233521225	KCNK1
chr1_234486835_234487835	chr1	234486835	234487835	TARBP1
chr1_234500610_234501610	chr1	234500610	234501610	TARBP1
chr1_234517860_234518860	chr1	234517860	234518860	LINC01354
chr1_234538580_234539580	chr1	234538580	234539580	LINC01354
chr1_234539690_234540690	chr1	234539690	234540690	LINC01354
chr1_234542970_234543970	chr1	234542970	234543970	LINC01354
chr1_234553145_234554145	chr1	234553145	234554145	LINC01354
chr1_234743445_234744445	chr1	234743445	234744445	PP2672
chr1_234745510_234746510	chr1	234745510	234746510	PP2672
chr1_234746540_234747540	chr1	234746540	234747540	PP2672
chr1_234816030_234817030	chr1	234816030	234817030	PP2672
chr1_234816705_234817705	chr1	234816705	234817705	PP2672
chr1_234820355_234821355	chr1	234820355	234821355	PP2672
chr1_234825510_234826510	chr1	234825510	234826510	PP2672
chr1_234862620_234863620	chr1	234862620	234863620	LOC101927851
chr1_234875600_234876600	chr1	234875600	234876600	LOC101927851
chr1_234877760_234878760	chr1	234877760	234878760	LOC101927851
chr1_234925585_234926585	chr1	234925585	234926585	LOC101927851
chr1_234926555_234927555	chr1	234926555	234927555	LOC101927851
chr1_234932810_234933810	chr1	234932810	234933810	LOC101927851
chr1_234934340_234935340	chr1	234934340	234935340	LOC101927851
chr1_234970010_234971010	chr1	234970010	234971010	LOC101927851
chr1_234986990_234987990	chr1	234986990	234987990	LOC101927851
chr1_234997515_234998515	chr1	234997515	234998515	LOC101927851
chr1_235015380_235016380	chr1	235015380	235016380	LOC101927851
chr1_235017390_235018390	chr1	235017390	235018390	LINC01348
chr1_235047560_235048560	chr1	235047560	235048560	LINC01348
chr1_235050510_235051510	chr1	235050510	235051510	LINC01348
chr1_235082995_235083995	chr1	235082995	235083995	LINC01348
chr1_235088555_235089555	chr1	235088555	235089555	LINC01348
chr1_235511525_235512525	chr1	235511525	235512525	B3GALNT2
chr1_23567015_23568015	chr1	23567015	23568015	ID3
chr1_235897815_235898815	chr1	235897815	235898815	LYST
chr1_236090280_236091280	chr1	236090280	236091280	NID1
chr1_236091465_236092465	chr1	236091465	236092465	NID1
chr1_236102655_236103655	chr1	236102655	236103655	NID1
chr1_236108890_236109890	chr1	236108890	236109890	GPR137B
chr1_236287805_236288805	chr1	236287805	236288805	ERO1B
chr1_236500545_236501545	chr1	236500545	236501545	LGALS8
chr1_236506615_236507615	chr1	236506615	236507615	LGALS8
chr1_238139360_238140360	chr1	238139360	238140360	ZP4
chr1_238149940_238150940	chr1	238149940	238150940	ZP4
chr1_238235350_238236350	chr1	238235350	238236350	LINC01139
chr1_23951305_23952305	chr1	23951305	23952305	PNRC2
chr1_239948725_239949725	chr1	239948725	239949725	CHRM3-AS1
chr1_24011560_24012560	chr1	24011560	24012560	SRSF10
chr1_241944495_241945495	chr1	241944495	241945495	BECN2
chr1_243864945_243865945	chr1	243864945	243865945	AKT3
chr1_244299015_244300015	chr1	244299015	244300015	C1orf100
chr1_244336325_244337325	chr1	244336325	244337325	C1orf100
chr1_244343300_244344300	chr1	244343300	244344300	C1orf100
chr1_244815185_244816185	chr1	244815185	244816185	COX20
chr1_244918575_244919575	chr1	244918575	244919575	EFCAB2
chr1_246804810_246805810	chr1	246804810	246805810	LINC01341
chr1_247347695_247348695	chr1	247347695	247348695	ZNF496
chr1_247357055_247358055	chr1	247357055	247358055	ZNF496
chr1_247358595_247359595	chr1	247358595	247359595	ZNF496
chr1_247359880_247360880	chr1	247359880	247360880	ZNF496
chr1_247360945_247361945	chr1	247360945	247361945	ZNF496
chr1_247370940_247371940	chr1	247370940	247371940	ZNF496
chr1_247372430_247373430	chr1	247372430	247373430	ZNF496
chr1_247373515_247374515	chr1	247373515	247374515	ZNF496
chr1_24853295_24854295	chr1	24853295	24854295	MIR6731
chr1_248804700_248805700	chr1	248804700	248805700	SH3BP5L
chr1_24986200_24987200	chr1	24986200	24987200	RUNX3
chr1_24988780_24989780	chr1	24988780	24989780	RUNX3
chr1_24990685_24991685	chr1	24990685	24991685	RUNX3
chr1_25194235_25195235	chr1	25194235	25195235	SYF2
chr1_25504940_25505940	chr1	25504940	25505940	LDLRAP1
chr1_25517385_25518385	chr1	25517385	25518385	LDLRAP1
chr1_25913785_25914785	chr1	25913785	25914785	STMN1
chr1_25922675_25923675	chr1	25922675	25923675	STMN1
chr1_25953295_25954295	chr1	25953295	25954295	PAFAH2
chr1_26481050_26482050	chr1	26481050	26482050	HMGN2
chr1_26508035_26509035	chr1	26508035	26509035	RPS6KA1
chr1_26612450_26613450	chr1	26612450	26613450	MIR1976
chr1_26648255_26649255	chr1	26648255	26649255	LOC101928728
chr1_26805565_26806565	chr1	26805565	26806565	PIGV
chr1_26970525_26971525	chr1	26970525	26971525	KDF1
chr1_27026705_27027705	chr1	27026705	27027705	TENT5B
chr1_27031270_27032270	chr1	27031270	27032270	TENT5B
chr1_27070525_27071525	chr1	27070525	27071525	TENT5B
chr1_27502060_27503060	chr1	27502060	27503060	WASF2
chr1_27502755_27503755	chr1	27502755	27503755	WASF2
chr1_27504325_27505325	chr1	27504325	27505325	WASF2
chr1_27687555_27688555	chr1	27687555	27688555	IFI6
chr1_27712170_27713170	chr1	27712170	27713170	FAM76A
chr1_27857960_27858960	chr1	27857960	27858960	THEMIS2
chr1_28104675_28105675	chr1	28104675	28105675	EYA3
chr1_28120740_28121740	chr1	28120740	28121740	EYA3
chr1_28288220_28289220	chr1	28288220	28289220	SESN2
chr1_28289905_28290905	chr1	28289905	28290905	SESN2
chr1_28296370_28297370	chr1	28296370	28297370	MED18
chr1_28297520_28298520	chr1	28297520	28298520	MED18
chr1_28298160_28299160	chr1	28298160	28299160	MED18
chr1_28307400_28308400	chr1	28307400	28308400	MED18
chr1_28785210_28786210	chr1	28785210	28786210	OPRD1
chr1_29136250_29137250	chr1	29136250	29137250	TMEM200B
chr1_30667680_30668680	chr1	30667680	30668680	MATN1-AS1
chr1_30768670_30769670	chr1	30768670	30769670	LAPTM5
chr1_31102180_31103180	chr1	31102180	31103180	PUM1
chr1_31121750_31122750	chr1	31121750	31122750	PUM1
chr1_31122435_31123435	chr1	31122435	31123435	PUM1
chr1_31162260_31163260	chr1	31162260	31163260	NKAIN1
chr1_31394370_31395370	chr1	31394370	31395370	SERINC2
chr1_31531935_31532935	chr1	31531935	31532935	LINC01226
chr1_31556270_31557270	chr1	31556270	31557270	TINAGL1
chr1_31563785_31564785	chr1	31563785	31564785	TINAGL1
chr1_31829770_31830770	chr1	31829770	31830770	SPOCD1
chr1_31963720_31964720	chr1	31963720	31964720	PTP4A2
chr1_32003860_32004860	chr1	32003860	32004860	KHDRBS1
chr1_32240485_32241485	chr1	32240485	32241485	MTMR9LP
chr1_32400695_32401695	chr1	32400695	32401695	BSDC1
chr1_32980825_32981825	chr1	32980825	32981825	RNF19B
chr1_33047500_33048500	chr1	33047500	33048500	AK2
chr1_33056810_33057810	chr1	33056810	33057810	AK2
chr1_35214990_35215990	chr1	35214990	35215990	SFPQ
chr1_35218200_35219200	chr1	35218200	35219200	SFPQ
chr1_36211505_36212505	chr1	36211505	36212505	THRAP3
chr1_38970685_38971685	chr1	38970685	38971685	AKIRIN1
chr1_39047405_39048405	chr1	39047405	39048405	NDUFS5
chr1_39060340_39061340	chr1	39060340	39061340	MACF1
chr1_39064430_39065430	chr1	39064430	39065430	MACF1
chr1_39646200_39647200	chr1	39646200	39647200	HEYL
chr1_39825175_39826175	chr1	39825175	39826175	LOC101929536
chr1_39826575_39827575	chr1	39826575	39827575	LOC101929536
chr1_39829620_39830620	chr1	39829620	39830620	LOC101929536
chr1_40344100_40345100	chr1	40344100	40345100	COL9A2
chr1_40374100_40375100	chr1	40374100	40375100	SMAP2
chr1_40375295_40376295	chr1	40375295	40376295	SMAP2
chr1_41412350_41413350	chr1	41412350	41413350	FOXO6-AS1
chr1_41429075_41430075	chr1	41429075	41430075	FOXO6-AS1
chr1_41450445_41451445	chr1	41450445	41451445	EDN2
chr1_41492745_41493745	chr1	41492745	41493745	EDN2
chr1_43013570_43014570	chr1	43013570	43014570	SLC2A1-AS1
chr1_43038460_43039460	chr1	43038460	43039460	SLC2A1-AS1
chr1_43042805_43043805	chr1	43042805	43043805	SLC2A1-AS1
chr1_43056665_43057665	chr1	43056665	43057665	FAM183A
chr1_43058400_43059400	chr1	43058400	43059400	FAM183A
chr1_43329820_43330820	chr1	43329820	43330820	MPL
chr1_43468105_43469105	chr1	43468105	43469105	HYI
chr1_43472415_43473415	chr1	43472415	43473415	HYI
chr1_43475485_43476485	chr1	43475485	43476485	HYI
chr1_43477420_43478420	chr1	43477420	43478420	HYI
chr1_43493540_43494540	chr1	43493540	43494540	PTPRF
chr1_43524350_43525350	chr1	43524350	43525350	PTPRF
chr1_44793240_44794240	chr1	44793240	44794240	BEST4
chr1_45530365_45531365	chr1	45530365	45531365	PRDX1
chr1_45532880_45533880	chr1	45532880	45533880	PRDX1
chr1_46370010_46371010	chr1	46370010	46371010	FAAH
chr1_46623870_46624870	chr1	46623870	46624870	MOB3C
chr1_46724675_46725675	chr1	46724675	46725675	EFCAB14
chr1_46729045_46730045	chr1	46729045	46730045	EFCAB14
chr1_47532880_47533880	chr1	47532880	47533880	FOXD2
chr1_47708860_47709860	chr1	47708860	47709860	FOXD2
chr1_48493870_48494870	chr1	48493870	48494870	SPATA6
chr1_51569475_51570475	chr1	51569475	51570475	CALR4P
chr1_52705750_52706750	chr1	52705750	52706750	COA7
chr1_53166605_53167605	chr1	53166605	53167605	SLC1A7
chr1_53182990_53183990	chr1	53182990	53183990	CPT2
chr1_53359760_53360760	chr1	53359760	53360760	LINC01771
chr1_53982080_53983080	chr1	53982080	53983080	LDLRAD1
chr1_54120925_54121925	chr1	54120925	54121925	CDCP2
chr1_54428685_54429685	chr1	54428685	54429685	SSBP3
chr1_54464170_54465170	chr1	54464170	54465170	SSBP3
chr1_54478960_54479960	chr1	54478960	54479960	ACOT11
chr1_54483895_54484895	chr1	54483895	54484895	ACOT11
chr1_54934595_54935595	chr1	54934595	54935595	TMEM61
chr1_55965625_55966625	chr1	55965625	55966625	LINC01755
chr1_56590260_56591260	chr1	56590260	56591260	PLPP3
chr1_5717395_5718395	chr1	5717395	5718395	MIR4689
chr1_58432395_58433395	chr1	58432395	58433395	OMA1
chr1_58596385_58597385	chr1	58596385	58597385	TACSTD2
chr1_58617910_58618910	chr1	58617910	58618910	TACSTD2
chr1_58922100_58923100	chr1	58922100	58923100	LINC01358
chr1_59279305_59280305	chr1	59279305	59280305	FGGY
chr1_59937750_59938750	chr1	59937750	59938750	CYP2J2
chr1_62230475_62231475	chr1	62230475	62231475	L1TD1
chr1_62325130_62326130	chr1	62325130	62326130	KANK4
chr1_62337070_62338070	chr1	62337070	62338070	KANK4
chr1_62765635_62766635	chr1	62765635	62766635	ATG4C
chr1_62772795_62773795	chr1	62772795	62773795	ATG4C
chr1_62872910_62873910	chr1	62872910	62873910	ATG4C
chr1_63665150_63666150	chr1	63665150	63666150	PGM1
chr1_63731300_63732300	chr1	63731300	63732300	ROR1
chr1_66395235_66396235	chr1	66395235	66396235	PDE4B
chr1_67558910_67559910	chr1	67558910	67559910	GADD45A
chr1_67561440_67562440	chr1	67561440	67562440	GADD45A
chr1_67570080_67571080	chr1	67570080	67571080	GADD45A
chr1_67572120_67573120	chr1	67572120	67573120	GADD45A
chr1_67608405_67609405	chr1	67608405	67609405	GADD45A
chr1_67618445_67619445	chr1	67618445	67619445	GADD45A
chr1_67626135_67627135	chr1	67626135	67627135	GADD45A
chr1_67632905_67633905	chr1	67632905	67633905	GADD45A
chr1_68279530_68280530	chr1	68279530	68280530	WLS
chr1_68299670_68300670	chr1	68299670	68300670	WLS
chr1_7953700_7954700	chr1	7953700	7954700	PARK7
chr1_80673725_80674725	chr1	80673725	80674725	LINC01781
chr1_8137380_8138380	chr1	8137380	8138380	LINC01714
chr1_8154400_8155400	chr1	8154400	8155400	LINC01714
chr1_82135370_82136370	chr1	82135370	82136370	ADGRL2
chr1_83508230_83509230	chr1	83508230	83509230	LINC01712
chr1_84365335_84366335	chr1	84365335	84366335	UOX
chr1_84619015_84620015	chr1	84619015	84620015	LINC01461
chr1_84620455_84621455	chr1	84620455	84621455	LINC01461
chr1_85143990_85144990	chr1	85143990	85144990	MIR4423
chr1_85210895_85211895	chr1	85210895	85211895	SYDE2
chr1_85225150_85226150	chr1	85225150	85226150	SYDE2
chr1_85229320_85230320	chr1	85229320	85230320	SYDE2
chr1_85244320_85245320	chr1	85244320	85245320	C1orf52
chr1_85617285_85618285	chr1	85617285	85618285	CCN1
chr1_85628640_85629640	chr1	85628640	85629640	CCN1
chr1_86792720_86793720	chr1	86792720	86793720	SH3GLB1
chr1_87199280_87200280	chr1	87199280	87200280	LINC02801
chr1_87200595_87201595	chr1	87200595	87201595	LINC02801
chr1_87201615_87202615	chr1	87201615	87202615	LINC02801
chr1_87435165_87436165	chr1	87435165	87436165	LINC01364
chr1_87463595_87464595	chr1	87463595	87464595	LINC01364
chr1_87473070_87474070	chr1	87473070	87474070	LINC01364
chr1_87473825_87474825	chr1	87473825	87474825	LINC01364
chr1_87474925_87475925	chr1	87474925	87475925	LINC01364
chr1_87475675_87476675	chr1	87475675	87476675	LINC01364
chr1_87477920_87478920	chr1	87477920	87478920	LINC01364
chr1_87576310_87577310	chr1	87576310	87577310	LINC01364
chr1_8825630_8826630	chr1	8825630	8826630	RERE
chr1_8848455_8849455	chr1	8848455	8849455	MIR6728
chr1_8849070_8850070	chr1	8849070	8850070	MIR6728
chr1_8896810_8897810	chr1	8896810	8897810	ENO1-AS1
chr1_8903500_8904500	chr1	8903500	8904500	ENO1-AS1
chr1_89086920_89087920	chr1	89086920	89087920	GBP1
chr1_89945550_89946550	chr1	89945550	89946550	GEMIN8P4
chr1_89954715_89955715	chr1	89954715	89955715	GEMIN8P4
chr1_90062375_90063375	chr1	90062375	90063375	ZNF326
chr1_90219365_90220365	chr1	90219365	90220365	ZNF326
chr1_91465720_91466720	chr1	91465720	91466720	CDC7
chr1_91569455_91570455	chr1	91569455	91570455	CDC7
chr1_91590935_91591935	chr1	91590935	91591935	CDC7
chr1_91608600_91609600	chr1	91608600	91609600	CDC7
chr1_91617240_91618240	chr1	91617240	91618240	CDC7
chr1_91919655_91920655	chr1	91919655	91920655	BRDT
chr1_91941320_91942320	chr1	91941320	91942320	BRDT
chr1_92441450_92442450	chr1	92441450	92442450	GFI1
chr1_9280080_9281080	chr1	9280080	9281080	SPSB1
chr1_92802785_92803785	chr1	92802785	92803785	EVI5
chr1_92816335_92817335	chr1	92816335	92817335	RPL5
chr1_92819770_92820770	chr1	92819770	92820770	RPL5
chr1_92822610_92823610	chr1	92822610	92823610	RPL5
chr1_93000210_93001210	chr1	93000210	93001210	DIPK1A
chr1_93394940_93395940	chr1	93394940	93395940	DR1
chr1_93399480_93400480	chr1	93399480	93400480	FNBP1L
chr1_9374415_9375415	chr1	9374415	9375415	LINC02606
chr1_93938140_93939140	chr1	93938140	93939140	GCLM
chr1_93963325_93964325	chr1	93963325	93964325	GCLM
chr1_9413115_9414115	chr1	9413115	9414115	LINC02606
chr1_9443830_9444830	chr1	9443830	9444830	LINC02606
chr1_94614575_94615575	chr1	94614575	94615575	MIR12133
chr1_94622480_94623480	chr1	94622480	94623480	MIR12133
chr1_94627660_94628660	chr1	94627660	94628660	MIR12133
chr1_94628195_94629195	chr1	94628195	94629195	MIR12133
chr1_94629495_94630495	chr1	94629495	94630495	MIR12133
chr1_94667540_94668540	chr1	94667540	94668540	MIR378G
chr1_94705805_94706805	chr1	94705805	94706805	MIR378G
chr1_94713325_94714325	chr1	94713325	94714325	MIR378G
chr1_94723600_94724600	chr1	94723600	94724600	MIR378G
chr1_9472615_9473615	chr1	9472615	9473615	LINC02606
chr1_94734895_94735895	chr1	94734895	94735895	MIR378G
chr1_94755445_94756445	chr1	94755445	94756445	MIR378G
chr1_94757680_94758680	chr1	94757680	94758680	MIR378G
chr1_94771830_94772830	chr1	94771830	94772830	MIR378G
chr1_94783200_94784200	chr1	94783200	94784200	SLC44A3-AS1
chr1_94801655_94802655	chr1	94801655	94802655	SLC44A3-AS1
chr1_95286140_95287140	chr1	95286140	95287140	LINC01760
chr1_96603790_96604790	chr1	96603790	96604790	PTBP2
chr1_97046500_97047500	chr1	97046500	97047500	DPYD-AS1
chr1_9835355_9836355	chr1	9835355	9836355	CLSTN1
chr1_99808260_99809260	chr1	99808260	99809260	AGL
chr1_99813970_99814970	chr1	99813970	99814970	AGL
chr10_100713135_100714135	chr10	100713135	100714135	PAX2
chr10_100720410_100721410	chr10	100720410	100721410	PAX2
chr10_100728580_100729580	chr10	100728580	100729580	PAX2
chr10_100730645_100731645	chr10	100730645	100731645	PAX2
chr10_100737340_100738340	chr10	100737340	100738340	PAX2
chr10_100739515_100740515	chr10	100739515	100740515	PAX2
chr10_101716640_101717640	chr10	101716640	101717640	FBXW4
chr10_101729275_101730275	chr10	101729275	101730275	FBXW4
chr10_10208800_10209800	chr10	10208800	10209800	LINC02670
chr10_102169240_102170240	chr10	102169240	102170240	NOLC1
chr10_103203150_103204150	chr10	103203150	103204150	NT5C2
chr10_103207315_103208315	chr10	103207315	103208315	NT5C2
chr10_103216035_103217035	chr10	103216035	103217035	NT5C2
chr10_103870690_103871690	chr10	103870690	103871690	SH3PXD2A
chr10_103923185_103924185	chr10	103923185	103924185	STN1
chr10_110163000_110164000	chr10	110163000	110164000	LOC105378479
chr10_110353075_110354075	chr10	110353075	110354075	SMNDC1
chr10_110356570_110357570	chr10	110356570	110357570	SMNDC1
chr10_110389015_110390015	chr10	110389015	110390015	SMNDC1
chr10_110392480_110393480	chr10	110392480	110393480	SMNDC1
chr10_110395405_110396405	chr10	110395405	110396405	SMNDC1
chr10_110850745_110851745	chr10	110850745	110851745	PDCD4-AS1
chr10_110855415_110856415	chr10	110855415	110856415	PDCD4-AS1
chr10_110860440_110861440	chr10	110860440	110861440	PDCD4-AS1
chr10_111247340_111248340	chr10	111247340	111248340	HEAT2
chr10_112215045_112216045	chr10	112215045	112216045	GPAM
chr10_112232020_112233020	chr10	112232020	112233020	GPAM
chr10_113202030_113203030	chr10	113202030	113203030	TCF7L2
chr10_113296915_113297915	chr10	113296915	113297915	TCF7L2
chr10_113303610_113304610	chr10	113303610	113304610	TCF7L2
chr10_113310000_113311000	chr10	113310000	113311000	TCF7L2
chr10_113322480_113323480	chr10	113322480	113323480	TCF7L2
chr10_113362420_113363420	chr10	113362420	113363420	HABP2
chr10_113414865_113415865	chr10	113414865	113415865	HABP2
chr10_113475930_113476930	chr10	113475930	113476930	HABP2
chr10_113486200_113487200	chr10	113486200	113487200	HABP2
chr10_113491925_113492925	chr10	113491925	113492925	HABP2
chr10_113953625_113954625	chr10	113953625	113954625	ADRB1
chr10_113956600_113957600	chr10	113956600	113957600	ADRB1
chr10_113963555_113964555	chr10	113963555	113964555	ADRB1
chr10_113992015_113993015	chr10	113992015	113993015	ADRB1
chr10_114051805_114052805	chr10	114051805	114052805	ADRB1
chr10_114055080_114056080	chr10	114055080	114056080	ADRB1
chr10_114060970_114061970	chr10	114060970	114061970	ADRB1
chr10_114066365_114067365	chr10	114066365	114067365	ADRB1
chr10_114090115_114091115	chr10	114090115	114091115	ADRB1
chr10_117935905_117936905	chr10	117935905	117936905	CASC2
chr10_11810040_11811040	chr10	11810040	11811040	PROSER2
chr10_118842440_118843440	chr10	118842440	118843440	CACUL1
chr10_118903960_118904960	chr10	118903960	118904960	NANOS1
chr10_11901685_11902685	chr10	11901685	11902685	PROSER2-AS1
chr10_119087010_119088010	chr10	119087010	119088010	EIF3A
chr10_119093415_119094415	chr10	119093415	119094415	DENND10
chr10_11912640_11913640	chr10	11912640	11913640	PROSER2-AS1
chr10_119602150_119603150	chr10	119602150	119603150	TIAL1
chr10_121006860_121007860	chr10	121006860	121007860	WDR11
chr10_121042945_121043945	chr10	121042945	121043945	WDR11
chr10_121078330_121079330	chr10	121078330	121079330	WDR11
chr10_121079980_121080980	chr10	121079980	121080980	WDR11
chr10_121607820_121608820	chr10	121607820	121608820	FGFR2
chr10_121709565_121710565	chr10	121709565	121710565	FGFR2
chr10_121935470_121936470	chr10	121935470	121936470	ATE1-AS1
chr10_122352670_122353670	chr10	122352670	122353670	PLEKHA1
chr10_12264010_12265010	chr10	12264010	12265010	CDC123
chr10_123994820_123995820	chr10	123994820	123995820	CHST15
chr10_124152385_124153385	chr10	124152385	124153385	CHST15
chr10_124304715_124305715	chr10	124304715	124305715	OAT
chr10_124339585_124340585	chr10	124339585	124340585	OAT
chr10_124340705_124341705	chr10	124340705	124341705	OAT
chr10_124354560_124355560	chr10	124354560	124355560	OAT
chr10_124864085_124865085	chr10	124864085	124865085	ABRAXAS2
chr10_124877845_124878845	chr10	124877845	124878845	ZRANB1
chr10_124909210_124910210	chr10	124909210	124910210	ZRANB1
chr10_125231190_125232190	chr10	125231190	125232190	CTBP2
chr10_125264640_125265640	chr10	125264640	125265640	CTBP2
chr10_126394115_126395115	chr10	126394115	126395115	ADAM12
chr10_126755045_126756045	chr10	126755045	126756045	C10orf90
chr10_126787010_126788010	chr10	126787010	126788010	C10orf90
chr10_128152380_128153380	chr10	128152380	128153380	MKI67
chr10_128475895_128476895	chr10	128475895	128476895	LINC01163
chr10_128493555_128494555	chr10	128493555	128494555	LINC01163
chr10_130190090_130191090	chr10	130190090	130191090	GLRX3
chr10_132065595_132066595	chr10	132065595	132066595	JAKMIP3
chr10_132319810_132320810	chr10	132319810	132320810	STK32C
chr10_132322375_132323375	chr10	132322375	132323375	STK32C
chr10_132464055_132465055	chr10	132464055	132465055	LINC02870
chr10_132469215_132470215	chr10	132469215	132470215	LINC02870
chr10_132484625_132485625	chr10	132484625	132485625	LINC02870
chr10_132502365_132503365	chr10	132502365	132503365	LOC107984282
chr10_133044240_133045240	chr10	133044240	133045240	ADGRA1-AS1
chr10_14990735_14991735	chr10	14990735	14991735	MEIG1
chr10_14993365_14994365	chr10	14993365	14994365	MEIG1
chr10_15000715_15001715	chr10	15000715	15001715	DCLRE1CP1
chr10_15002525_15003525	chr10	15002525	15003525	DCLRE1CP1
chr10_15013190_15014190	chr10	15013190	15014190	DCLRE1CP1
chr10_15178820_15179820	chr10	15178820	15179820	NMT2
chr10_15180415_15181415	chr10	15180415	15181415	NMT2
chr10_15198540_15199540	chr10	15198540	15199540	NMT2
chr10_15896930_15897930	chr10	15896930	15897930	MINDY3
chr10_16543855_16544855	chr10	16543855	16544855	C1QL3
chr10_18093635_18094635	chr10	18093635	18094635	CACNB2
chr10_18880275_18881275	chr10	18880275	18881275	MALRD1
chr10_19025950_19026950	chr10	19025950	19026950	MALRD1
chr10_19038220_19039220	chr10	19038220	19039220	MALRD1
chr10_21264015_21265015	chr10	21264015	21265015	NEBL
chr10_21292690_21293690	chr10	21292690	21293690	NEBL
chr10_21297540_21298540	chr10	21297540	21298540	NEBL
chr10_21303960_21304960	chr10	21303960	21304960	NEBL
chr10_21313985_21314985	chr10	21313985	21314985	NEBL
chr10_21315270_21316270	chr10	21315270	21316270	NEBL
chr10_21427525_21428525	chr10	21427525	21428525	LINC02643
chr10_21438550_21439550	chr10	21438550	21439550	MIR1915
chr10_21462305_21463305	chr10	21462305	21463305	MIR1915
chr10_21501995_21502995	chr10	21501995	21502995	MIR1915HG
chr10_21505370_21506370	chr10	21505370	21506370	MIR1915HG
chr10_21505945_21506945	chr10	21505945	21506945	MIR1915HG
chr10_21507020_21508020	chr10	21507020	21508020	MIR1915HG
chr10_22022200_22023200	chr10	22022200	22023200	DNAJC1
chr10_22230140_22231140	chr10	22230140	22231140	EBLN1
chr10_23405190_23406190	chr10	23405190	23406190	OTUD1
chr10_24573825_24574825	chr10	24573825	24574825	ARHGAP21
chr10_24736695_24737695	chr10	24736695	24737695	ARHGAP21
chr10_24762610_24763610	chr10	24762610	24763610	ARHGAP21
chr10_24807745_24808745	chr10	24807745	24808745	ARHGAP21
chr10_24811775_24812775	chr10	24811775	24812775	ARHGAP21
chr10_24958380_24959380	chr10	24958380	24959380	PRTFDC1
chr10_25067900_25068900	chr10	25067900	25068900	ENKUR
chr10_25805685_25806685	chr10	25805685	25806685	LOC101929073
chr10_26391630_26392630	chr10	26391630	26392630	APBB1IP
chr10_26869230_26870230	chr10	26869230	26870230	ABI1
chr10_26913400_26914400	chr10	26913400	26914400	FAM238C
chr10_26933540_26934540	chr10	26933540	26934540	FAM238C
chr10_27256945_27257945	chr10	27256945	27257945	ARMC4P1
chr10_27620565_27621565	chr10	27620565	27621565	RAB18
chr10_28339035_28340035	chr10	28339035	28340035	MPP7
chr10_28355065_28356065	chr10	28355065	28356065	MPP7
chr10_28356840_28357840	chr10	28356840	28357840	MPP7
chr10_28367115_28368115	chr10	28367115	28368115	MPP7
chr10_28367800_28368800	chr10	28367800	28368800	MPP7
chr10_28370720_28371720	chr10	28370720	28371720	MPP7
chr10_28380085_28381085	chr10	28380085	28381085	MPP7
chr10_28721895_28722895	chr10	28721895	28722895	LINC01517
chr10_28984065_28985065	chr10	28984065	28985065	C10orf126
chr10_29001550_29002550	chr10	29001550	29002550	C10orf126
chr10_29119055_29120055	chr10	29119055	29120055	LYZL1
chr10_29142375_29143375	chr10	29142375	29143375	LYZL1
chr10_29163455_29164455	chr10	29163455	29164455	LYZL1
chr10_29356670_29357670	chr10	29356670	29357670	SVIL-AS1
chr10_2979025_2980025	chr10	2979025	2980025	LOC101927824
chr10_29807200_29808200	chr10	29807200	29808200	SVIL
chr10_29826335_29827335	chr10	29826335	29827335	SVIL
chr10_29865385_29866385	chr10	29865385	29866385	SVIL
chr10_29875915_29876915	chr10	29875915	29876915	SVIL
chr10_30151605_30152605	chr10	30151605	30152605	JCAD
chr10_30182080_30183080	chr10	30182080	30183080	LOC101929279
chr10_30184015_30185015	chr10	30184015	30185015	LOC101929279
chr10_30219825_30220825	chr10	30219825	30220825	LOC101929279
chr10_30416945_30417945	chr10	30416945	30417945	MAP3K8
chr10_3042280_3043280	chr10	3042280	3043280	LOC101927824
chr10_3045575_3046575	chr10	3045575	3046575	LOC101927824
chr10_3046620_3047620	chr10	3046620	3047620	LOC101927824
chr10_30480155_30481155	chr10	30480155	30481155	MAP3K8
chr10_3055985_3056985	chr10	3055985	3056985	LOC101927824
chr10_3057685_3058685	chr10	3057685	3058685	LOC101927824
chr10_30642400_30643400	chr10	30642400	30643400	LYZL2
chr10_30783640_30784640	chr10	30783640	30784640	LINC02644
chr10_30811970_30812970	chr10	30811970	30812970	LINC02644
chr10_30817815_30818815	chr10	30817815	30818815	LINC02644
chr10_30818735_30819735	chr10	30818735	30819735	LINC02644
chr10_31074430_31075430	chr10	31074430	31075430	ZNF438
chr10_31098790_31099790	chr10	31098790	31099790	ZNF438
chr10_31099370_31100370	chr10	31099370	31100370	ZNF438
chr10_31649560_31650560	chr10	31649560	31650560	LOC100505502
chr10_31749845_31750845	chr10	31749845	31750845	ARHGAP12
chr10_31760865_31761865	chr10	31760865	31761865	ARHGAP12
chr10_31944475_31945475	chr10	31944475	31945475	ARHGAP12
chr10_3197130_3198130	chr10	3197130	3198130	PITRM1
chr10_32412175_32413175	chr10	32412175	32413175	LOC101929431
chr10_32414505_32415505	chr10	32414505	32415505	LOC101929431
chr10_33125925_33126925	chr10	33125925	33126925	IATPR
chr10_3330375_3331375	chr10	3330375	3331375	LOC105376360
chr10_3337450_3338450	chr10	3337450	3338450	LOC105376360
chr10_33385045_33386045	chr10	33385045	33386045	NRP1
chr10_33386635_33387635	chr10	33386635	33387635	NRP1
chr10_3339250_3340250	chr10	3339250	3340250	LOC105376360
chr10_3341085_3342085	chr10	3341085	3342085	LOC105376360
chr10_33497735_33498735	chr10	33497735	33498735	NRP1
chr10_33571440_33572440	chr10	33571440	33572440	LINC00838
chr10_33896925_33897925	chr10	33896925	33897925	LINC00838
chr10_3404000_3405000	chr10	3404000	3405000	LOC105376360
chr10_34102645_34103645	chr10	34102645	34103645	LINC00838
chr10_3423150_3424150	chr10	3423150	3424150	LINC02669
chr10_3425850_3426850	chr10	3425850	3426850	LINC02669
chr10_3464875_3465875	chr10	3464875	3465875	LINC02669
chr10_3475830_3476830	chr10	3475830	3476830	LINC02669
chr10_34953810_34954810	chr10	34953810	34954810	CUL2
chr10_34988360_34989360	chr10	34988360	34989360	CUL2
chr10_34994290_34995290	chr10	34994290	34995290	CUL2
chr10_34999205_35000205	chr10	34999205	35000205	CUL2
chr10_3525540_3526540	chr10	3525540	3526540	LINC02669
chr10_3526365_3527365	chr10	3526365	3527365	LINC02669
chr10_3652700_3653700	chr10	3652700	3653700	KLF6
chr10_3658825_3659825	chr10	3658825	3659825	KLF6
chr10_3668250_3669250	chr10	3668250	3669250	KLF6
chr10_36995595_36996595	chr10	36995595	36996595	ANKRD30A
chr10_37107175_37108175	chr10	37107175	37108175	ANKRD30A
chr10_37116255_37117255	chr10	37116255	37117255	ANKRD30A
chr10_3714250_3715250	chr10	3714250	3715250	KLF6
chr10_3729075_3730075	chr10	3729075	3730075	KLF6
chr10_3803310_3804310	chr10	3803310	3804310	KLF6
chr10_3804060_3805060	chr10	3804060	3805060	KLF6
chr10_3804875_3805875	chr10	3804875	3805875	KLF6
chr10_3805625_3806625	chr10	3805625	3806625	KLF6
chr10_3806405_3807405	chr10	3806405	3807405	KLF6
chr10_3807250_3808250	chr10	3807250	3808250	KLF6
chr10_3811145_3812145	chr10	3811145	3812145	LINC02639
chr10_3823875_3824875	chr10	3823875	3824875	LINC02639
chr10_3825180_3826180	chr10	3825180	3826180	LINC02639
chr10_3850155_3851155	chr10	3850155	3851155	LINC02639
chr10_3850965_3851965	chr10	3850965	3851965	LINC02639
chr10_3861480_3862480	chr10	3861480	3862480	LINC02639
chr10_3886775_3887775	chr10	3886775	3887775	LINC02639
chr10_3893750_3894750	chr10	3893750	3894750	LINC02639
chr10_3894785_3895785	chr10	3894785	3895785	LINC02639
chr10_3898450_3899450	chr10	3898450	3899450	LINC02639
chr10_3906160_3907160	chr10	3906160	3907160	LINC02639
chr10_3907240_3908240	chr10	3907240	3908240	LINC02639
chr10_3911585_3912585	chr10	3911585	3912585	LINC02639
chr10_3913315_3914315	chr10	3913315	3914315	MIR6078
chr10_3942410_3943410	chr10	3942410	3943410	MIR6078
chr10_3945735_3946735	chr10	3945735	3946735	MIR6078
chr10_4180840_4181840	chr10	4180840	4181840	LINC00702
chr10_42366620_42367620	chr10	42366620	42367620	LOC441666
chr10_4277970_4278970	chr10	4277970	4278970	LINC00702
chr10_42987155_42988155	chr10	42987155	42988155	LINC01264
chr10_43304415_43305415	chr10	43304415	43305415	RASGEF1A
chr10_43361765_43362765	chr10	43361765	43362765	FXYD4
chr10_4343940_4344940	chr10	4343940	4344940	LINC00703
chr10_43594880_43595880	chr10	43594880	43595880	ZNF485
chr10_43689485_43690485	chr10	43689485	43690485	ZNF32
chr10_44233275_44234275	chr10	44233275	44234275	LINC02881
chr10_44234190_44235190	chr10	44234190	44235190	LINC02881
chr10_44236305_44237305	chr10	44236305	44237305	LINC02881
chr10_44249110_44250110	chr10	44249110	44250110	LINC02881
chr10_44310685_44311685	chr10	44310685	44311685	LINC02881
chr10_44316365_44317365	chr10	44316365	44317365	LINC02881
chr10_46052515_46053515	chr10	46052515	46053515	MSMB
chr10_46094940_46095940	chr10	46094940	46095940	AGAP7P
chr10_46105525_46106525	chr10	46105525	46106525	AGAP7P
chr10_46800990_46801990	chr10	46800990	46801990	GLUD1P2
chr10_47013320_47014320	chr10	47013320	47014320	PTPN20
chr10_47163855_47164855	chr10	47163855	47164855	GDF10
chr10_47165745_47166745	chr10	47165745	47166745	GDF10
chr10_47167005_47168005	chr10	47167005	47168005	GDF10
chr10_47396020_47397020	chr10	47396020	47397020	LOC107001062
chr10_47402615_47403615	chr10	47402615	47403615	LOC107001062
chr10_47442305_47443305	chr10	47442305	47443305	LOC105378292
chr10_49272250_49273250	chr10	49272250	49273250	C10orf71-AS1
chr10_49572615_49573615	chr10	49572615	49573615	ERCC6
chr10_50659825_50660825	chr10	50659825	50660825	SGMS1-AS1
chr10_52864115_52865115	chr10	52864115	52865115	MBL2
chr10_53023065_53024065	chr10	53023065	53024065	MBL2
chr10_53024935_53025935	chr10	53024935	53025935	MBL2
chr10_53029720_53030720	chr10	53029720	53030720	MBL2
chr10_53438845_53439845	chr10	53438845	53439845	MBL2
chr10_5535000_5536000	chr10	5535000	5536000	CALML3-AS1
chr10_5549300_5550300	chr10	5549300	5550300	CALML3-AS1
chr10_5551625_5552625	chr10	5551625	5552625	CALML3-AS1
chr10_5554285_5555285	chr10	5554285	5555285	CALML3-AS1
chr10_55628070_55629070	chr10	55628070	55629070	PCDH15
chr10_5582230_5583230	chr10	5582230	5583230	LASTR
chr10_55899155_55900155	chr10	55899155	55900155	PCDH15
chr10_55899580_55900580	chr10	55899580	55900580	PCDH15
chr10_5673385_5674385	chr10	5673385	5674385	ASB13
chr10_57839680_57840680	chr10	57839680	57840680	IPMK
chr10_58407725_58408725	chr10	58407725	58408725	TFAM
chr10_58412345_58413345	chr10	58412345	58413345	TFAM
chr10_59025995_59026995	chr10	59025995	59026995	LINC00844
chr10_59991265_59992265	chr10	59991265	59992265	LINC01553
chr10_60800730_60801730	chr10	60800730	60801730	CDK1
chr10_60806930_60807930	chr10	60806930	60807930	CDK1
chr10_60808880_60809880	chr10	60808880	60809880	CDK1
chr10_60810255_60811255	chr10	60810255	60811255	CDK1
chr10_61043105_61044105	chr10	61043105	61044105	LINC00845
chr10_61045175_61046175	chr10	61045175	61046175	LINC00845
chr10_61052265_61053265	chr10	61052265	61053265	LINC00845
chr10_61062755_61063755	chr10	61062755	61063755	LINC00845
chr10_61397340_61398340	chr10	61397340	61398340	TMEM26-AS1
chr10_62106765_62107765	chr10	62106765	62107765	ARID5B
chr10_62742225_62743225	chr10	62742225	62743225	ADO
chr10_63073555_63074555	chr10	63073555	63074555	NRBF2
chr10_63094090_63095090	chr10	63094090	63095090	NRBF2
chr10_6409790_6410790	chr10	6409790	6410790	LINC02656
chr10_64116465_64117465	chr10	64116465	64117465	JMJD1C
chr10_6721470_6722470	chr10	6721470	6722470	LINP1
chr10_67763740_67764740	chr10	67763740	67764740	CTNNA3
chr10_68096860_68097860	chr10	68096860	68097860	MYPN
chr10_68550390_68551390	chr10	68550390	68551390	TET1
chr10_68713415_68714415	chr10	68713415	68714415	CCAR1
chr10_68805440_68806440	chr10	68805440	68806440	STOX1
chr10_69423765_69424765	chr10	69423765	69424765	TACR2
chr10_69649895_69650895	chr10	69649895	69650895	FAM241B
chr10_6973530_6974530	chr10	6973530	6974530	LINC00707
chr10_70193200_70194200	chr10	70193200	70194200	SAR1A
chr10_70575175_70576175	chr10	70575175	70576175	PRF1
chr10_70575655_70576655	chr10	70575655	70576655	PRF1
chr10_70582385_70583385	chr10	70582385	70583385	PRF1
chr10_70584745_70585745	chr10	70584745	70585745	PRF1
chr10_70589315_70590315	chr10	70589315	70590315	PRF1
chr10_70656170_70657170	chr10	70656170	70657170	ADAMTS14
chr10_70662040_70663040	chr10	70662040	70663040	ADAMTS14
chr10_7107000_7108000	chr10	7107000	7108000	SNORD129
chr10_71313110_71314110	chr10	71313110	71314110	SLC29A3
chr10_71887695_71888695	chr10	71887695	71888695	PSAP
chr10_71888535_71889535	chr10	71888535	71889535	PSAP
chr10_71892035_71893035	chr10	71892035	71893035	PSAP
chr10_71939460_71940460	chr10	71939460	71940460	CHST3
chr10_71948370_71949370	chr10	71948370	71949370	CHST3
chr10_72026385_72027385	chr10	72026385	72027385	SPOCK2
chr10_72030555_72031555	chr10	72030555	72031555	SPOCK2
chr10_72036160_72037160	chr10	72036160	72037160	SPOCK2
chr10_72037895_72038895	chr10	72037895	72038895	SPOCK2
chr10_72044370_72045370	chr10	72044370	72045370	SPOCK2
chr10_72242400_72243400	chr10	72242400	72243400	ANAPC16
chr10_72243700_72244700	chr10	72243700	72244700	ANAPC16
chr10_72248035_72249035	chr10	72248035	72249035	DDIT4
chr10_72250400_72251400	chr10	72250400	72251400	DDIT4
chr10_72259240_72260240	chr10	72259240	72260240	DDIT4
chr10_72259645_72260645	chr10	72259645	72260645	DDIT4
chr10_72260690_72261690	chr10	72260690	72261690	DDIT4
chr10_72291955_72292955	chr10	72291955	72292955	DDIT4
chr10_72308100_72309100	chr10	72308100	72309100	DDIT4
chr10_72319345_72320345	chr10	72319345	72320345	DNAJB12
chr10_72320435_72321435	chr10	72320435	72321435	DNAJB12
chr10_72321980_72322980	chr10	72321980	72322980	DNAJB12
chr10_72322965_72323965	chr10	72322965	72323965	DNAJB12
chr10_72981325_72982325	chr10	72981325	72982325	PLA2G12B
chr10_73887040_73888040	chr10	73887040	73888040	CAMK2G
chr10_73894930_73895930	chr10	73894930	73895930	PLAU
chr10_73953300_73954300	chr10	73953300	73954300	C10orf55
chr10_73956580_73957580	chr10	73956580	73957580	C10orf55
chr10_73959655_73960655	chr10	73959655	73960655	C10orf55
chr10_73986555_73987555	chr10	73986555	73987555	VCL
chr10_73991450_73992450	chr10	73991450	73992450	VCL
chr10_75191815_75192815	chr10	75191815	75192815	VDAC2
chr10_77940285_77941285	chr10	77940285	77941285	DLG5-AS1
chr10_784240_785240	chr10	784240	785240	DIP2C
chr10_78732505_78733505	chr10	78732505	78733505	ZMIZ1-AS1
chr10_78744180_78745180	chr10	78744180	78745180	ZMIZ1-AS1
chr10_78745155_78746155	chr10	78745155	78746155	ZMIZ1-AS1
chr10_787530_788530	chr10	787530	788530	DIP2C
chr10_78756480_78757480	chr10	78756480	78757480	ZMIZ1-AS1
chr10_78757215_78758215	chr10	78757215	78758215	ZMIZ1-AS1
chr10_78802345_78803345	chr10	78802345	78803345	ZMIZ1-AS1
chr10_78804915_78805915	chr10	78804915	78805915	ZMIZ1-AS1
chr10_78851320_78852320	chr10	78851320	78852320	ZMIZ1-AS1
chr10_788520_789520	chr10	788520	789520	DIP2C
chr10_78925455_78926455	chr10	78925455	78926455	ZMIZ1-AS1
chr10_78931475_78932475	chr10	78931475	78932475	ZMIZ1-AS1
chr10_79321695_79322695	chr10	79321695	79322695	PPIF
chr10_79331405_79332405	chr10	79331405	79332405	PPIF
chr10_79338920_79339920	chr10	79338920	79339920	PPIF
chr10_79451855_79452855	chr10	79451855	79452855	ZCCHC24
chr10_79454015_79455015	chr10	79454015	79455015	ZCCHC24
chr10_79467445_79468445	chr10	79467445	79468445	ZCCHC24
chr10_79487715_79488715	chr10	79487715	79488715	LOC729815
chr10_79981510_79982510	chr10	79981510	79982510	SFTPD
chr10_79994230_79995230	chr10	79994230	79995230	SFTPD
chr10_80099645_80100645	chr10	80099645	80100645	TMEM254-AS1
chr10_80100690_80101690	chr10	80100690	80101690	TMEM254-AS1
chr10_80104055_80105055	chr10	80104055	80105055	TMEM254-AS1
chr10_80109885_80110885	chr10	80109885	80110885	PLAC9
chr10_8037540_8038540	chr10	8037540	8038540	GATA3-AS1
chr10_8090260_8091260	chr10	8090260	8091260	GATA3
chr10_8091920_8092920	chr10	8091920	8092920	GATA3
chr10_80967310_80968310	chr10	80967310	80968310	LINC02655
chr10_8097460_8098460	chr10	8097460	8098460	GATA3
chr10_8100145_8101145	chr10	8100145	8101145	GATA3
chr10_8111890_8112890	chr10	8111890	8112890	GATA3
chr10_8114560_8115560	chr10	8114560	8115560	GATA3
chr10_8174555_8175555	chr10	8174555	8175555	LINC00708
chr10_8181240_8182240	chr10	8181240	8182240	LINC00708
chr10_8182770_8183770	chr10	8182770	8183770	LINC00708
chr10_8214275_8215275	chr10	8214275	8215275	LINC00708
chr10_8275490_8276490	chr10	8275490	8276490	LINC00708
chr10_8315695_8316695	chr10	8315695	8316695	LINC00708
chr10_84623260_84624260	chr10	84623260	84624260	CCSER2
chr10_8510225_8511225	chr10	8510225	8511225	LOC105376398
chr10_8513570_8514570	chr10	8513570	8514570	LOC105376398
chr10_8542995_8543995	chr10	8542995	8543995	LOC105376398
chr10_8593830_8594830	chr10	8593830	8594830	LOC105376398
chr10_86402785_86403785	chr10	86402785	86403785	GRID1
chr10_86411060_86412060	chr10	86411060	86412060	GRID1
chr10_86535150_86536150	chr10	86535150	86536150	WAPL
chr10_86577965_86578965	chr10	86577965	86578965	WAPL
chr10_86585025_86586025	chr10	86585025	86586025	WAPL
chr10_86599420_86600420	chr10	86599420	86600420	OPN4
chr10_86631615_86632615	chr10	86631615	86632615	OPN4
chr10_8706105_8707105	chr10	8706105	8707105	LOC105376398
chr10_87578600_87579600	chr10	87578600	87579600	MINPP1
chr10_88041910_88042910	chr10	88041910	88042910	PTEN
chr10_88082525_88083525	chr10	88082525	88083525	PTEN
chr10_90318315_90319315	chr10	90318315	90319315	LINC02653
chr10_90734550_90735550	chr10	90734550	90735550	HTR7
chr10_90970315_90971315	chr10	90970315	90971315	XLOC_008559
chr10_91590120_91591120	chr10	91590120	91591120	HECTD2-AS1
chr10_91590990_91591990	chr10	91590990	91591990	HECTD2-AS1
chr10_91598175_91599175	chr10	91598175	91599175	HECTD2-AS1
chr10_92418595_92419595	chr10	92418595	92419595	MARK2P9
chr10_92581235_92582235	chr10	92581235	92582235	IDE
chr10_92583990_92584990	chr10	92583990	92584990	KIF11
chr10_92756825_92757825	chr10	92756825	92757825	HHEX
chr10_93746520_93747520	chr10	93746520	93747520	LGI1
chr10_93991465_93992465	chr10	93991465	93992465	PLCE1
chr10_93993340_93994340	chr10	93993340	93994340	PLCE1
chr10_94006955_94007955	chr10	94006955	94007955	PLCE1
chr10_94997825_94998825	chr10	94997825	94998825	CYP2C9
chr10_95183075_95184075	chr10	95183075	95184075	ACSM6
chr10_96280535_96281535	chr10	96280535	96281535	BLNK
chr10_96283490_96284490	chr10	96283490	96284490	BLNK
chr10_96284965_96285965	chr10	96284965	96285965	BLNK
chr10_9732115_9733115	chr10	9732115	9733115	LINC02670
chr10_97726335_97727335	chr10	97726335	97727335	ZFYVE27
chr10_98293605_98294605	chr10	98293605	98294605	LOXL4
chr10_98295655_98296655	chr10	98295655	98296655	LOXL4
chr10_98309085_98310085	chr10	98309085	98310085	LOXL4
chr10_98360825_98361825	chr10	98360825	98361825	MIR1287
chr10_98362875_98363875	chr10	98362875	98363875	MIR1287
chr10_98365995_98366995	chr10	98365995	98366995	MIR1287
chr10_98376120_98377120	chr10	98376120	98377120	MIR1287
chr11_101430620_101431620	chr11	101430620	101431620	MIR3920
chr11_101442735_101443735	chr11	101442735	101443735	MIR3920
chr11_102010590_102011590	chr11	102010590	102011590	CFAP300
chr11_102012535_102013535	chr11	102012535	102013535	CFAP300
chr11_102013810_102014810	chr11	102013810	102014810	CFAP300
chr11_102014480_102015480	chr11	102014480	102015480	CFAP300
chr11_102025830_102026830	chr11	102025830	102026830	CFAP300
chr11_102263305_102264305	chr11	102263305	102264305	BIRC3
chr11_102279665_102280665	chr11	102279665	102280665	BIRC3
chr11_102282495_102283495	chr11	102282495	102283495	BIRC3
chr11_102287590_102288590	chr11	102287590	102288590	BIRC3
chr11_102386785_102387785	chr11	102386785	102387785	BIRC2
chr11_102746700_102747700	chr11	102746700	102747700	MMP8
chr11_102924670_102925670	chr11	102924670	102925670	MMP13
chr11_102998960_102999960	chr11	102998960	102999960	MMP13
chr11_10314375_10315375	chr11	10314375	10315375	CAND1.11
chr11_10321165_10322165	chr11	10321165	10322165	CAND1.11
chr11_10353995_10354995	chr11	10353995	10354995	CAND1.11
chr11_10387375_10388375	chr11	10387375	10388375	AMPD3
chr11_1071910_1072910	chr11	1071910	1072910	MUC2
chr11_107293715_107294715	chr11	107293715	107294715	CWF19L2
chr11_107695855_107696855	chr11	107695855	107696855	SLN
chr11_107768860_107769860	chr11	107768860	107769860	SLN
chr11_107770215_107771215	chr11	107770215	107771215	SLN
chr11_108967320_108968320	chr11	108967320	108968320	DDX10
chr11_109062230_109063230	chr11	109062230	109063230	C11orf87
chr11_10930945_10931945	chr11	10930945	10931945	ZBED5-AS1
chr11_109913710_109914710	chr11	109913710	109914710	ZC3H12C
chr11_110329105_110330105	chr11	110329105	110330105	LINC02732
chr11_110479005_110480005	chr11	110479005	110480005	FDX1
chr11_11047960_11048960	chr11	11047960	11048960	ZBED5-AS1
chr11_110564945_110565945	chr11	110564945	110565945	FDX1
chr11_112881045_112882045	chr11	112881045	112882045	NCAM1
chr11_113552915_113553915	chr11	113552915	113553915	DRD2
chr11_113554965_113555965	chr11	113554965	113555965	DRD2
chr11_113681645_113682645	chr11	113681645	113682645	TMPRSS5
chr11_116725645_116726645	chr11	116725645	116726645	BUD13
chr11_117884635_117885635	chr11	117884635	117885635	FXYD6
chr11_117885450_117886450	chr11	117885450	117886450	FXYD6
chr11_117976405_117977405	chr11	117976405	117977405	IL10RA
chr11_117979505_117980505	chr11	117979505	117980505	IL10RA
chr11_118276990_118277990	chr11	118276990	118277990	MPZL2
chr11_118688075_118689075	chr11	118688075	118689075	TREH
chr11_118820135_118821135	chr11	118820135	118821135	DDX6
chr11_118845085_118846085	chr11	118845085	118846085	CXCR5
chr11_118868325_118869325	chr11	118868325	118869325	CXCR5
chr11_119584250_119585250	chr11	119584250	119585250	NECTIN1
chr11_119832245_119833245	chr11	119832245	119833245	LOC102724301
chr11_119845495_119846495	chr11	119845495	119846495	LOC102724301
chr11_119854235_119855235	chr11	119854235	119855235	LOC102724301
chr11_120067780_120068780	chr11	120067780	120068780	TRIM29
chr11_120184870_120185870	chr11	120184870	120185870	LOC107984399
chr11_120192750_120193750	chr11	120192750	120193750	OAF
chr11_120203905_120204905	chr11	120203905	120204905	OAF
chr11_121654935_121655935	chr11	121654935	121655935	SORL1
chr11_121722545_121723545	chr11	121722545	121723545	SORL1
chr11_122631875_122632875	chr11	122631875	122632875	UBASH3B
chr11_122634240_122635240	chr11	122634240	122635240	UBASH3B
chr11_123003195_123004195	chr11	123003195	123004195	LOC341056
chr11_123050535_123051535	chr11	123050535	123051535	SNORD14E
chr11_123338340_123339340	chr11	123338340	123339340	GRAMD1B
chr11_124074585_124075585	chr11	124074585	124075585	OR10G7
chr11_124536255_124537255	chr11	124536255	124537255	OR8B12
chr11_125535985_125536985	chr11	125535985	125536985	EI24
chr11_125536595_125537595	chr11	125536595	125537595	EI24
chr11_126112165_126113165	chr11	126112165	126113165	CDON
chr11_126113275_126114275	chr11	126113275	126114275	CDON
chr11_126114285_126115285	chr11	126114285	126115285	CDON
chr11_126114820_126115820	chr11	126114820	126115820	CDON
chr11_126115575_126116575	chr11	126115575	126116575	CDON
chr11_126131885_126132885	chr11	126131885	126132885	CDON
chr11_126136260_126137260	chr11	126136260	126137260	CDON
chr11_128448095_128449095	chr11	128448095	128449095	ETS1
chr11_129211050_129212050	chr11	129211050	129212050	ARHGAP32
chr11_129215370_129216370	chr11	129215370	129216370	ARHGAP32
chr11_129218125_129219125	chr11	129218125	129219125	ARHGAP32
chr11_129221785_129222785	chr11	129221785	129222785	ARHGAP32
chr11_129276940_129277940	chr11	129276940	129277940	ARHGAP32
chr11_129278750_129279750	chr11	129278750	129279750	ARHGAP32
chr11_129286625_129287625	chr11	129286625	129287625	LOC399975
chr11_129287635_129288635	chr11	129287635	129288635	LOC399975
chr11_129295370_129296370	chr11	129295370	129296370	LOC399975
chr11_129308760_129309760	chr11	129308760	129309760	LOC399975
chr11_129312955_129313955	chr11	129312955	129313955	LOC399975
chr11_129315525_129316525	chr11	129315525	129316525	LOC399975
chr11_129320840_129321840	chr11	129320840	129321840	LOC399975
chr11_129322730_129323730	chr11	129322730	129323730	LOC399975
chr11_129324130_129325130	chr11	129324130	129325130	LOC399975
chr11_129330890_129331890	chr11	129330890	129331890	BARX2
chr11_129368595_129369595	chr11	129368595	129369595	BARX2
chr11_129719965_129720965	chr11	129719965	129720965	TMEM45B
chr11_129743185_129744185	chr11	129743185	129744185	TMEM45B
chr11_129750380_129751380	chr11	129750380	129751380	TMEM45B
chr11_130018985_130019985	chr11	130018985	130019985	PRDM10
chr11_130019880_130020880	chr11	130019880	130020880	PRDM10
chr11_130021965_130022965	chr11	130021965	130022965	PRDM10
chr11_130041715_130042715	chr11	130041715	130042715	APLP2
chr11_130048995_130049995	chr11	130048995	130049995	APLP2
chr11_130049995_130050995	chr11	130049995	130050995	APLP2
chr11_130061420_130062420	chr11	130061420	130062420	APLP2
chr11_130063295_130064295	chr11	130063295	130064295	APLP2
chr11_130434275_130435275	chr11	130434275	130435275	ADAMTS8
chr11_130442380_130443380	chr11	130442380	130443380	ADAMTS15
chr11_130486965_130487965	chr11	130486965	130487965	ADAMTS15
chr11_130521895_130522895	chr11	130521895	130522895	ADAMTS15
chr11_130560015_130561015	chr11	130560015	130561015	MIR8052
chr11_130600840_130601840	chr11	130600840	130601840	MIR8052
chr11_130634645_130635645	chr11	130634645	130635645	MIR8052
chr11_130648165_130649165	chr11	130648165	130649165	MIR8052
chr11_130652610_130653610	chr11	130652610	130653610	MIR8052
chr11_130737725_130738725	chr11	130737725	130738725	LINC02873
chr11_13141800_13142800	chr11	13141800	13142800	RASSF10
chr11_13258740_13259740	chr11	13258740	13259740	ARNTL
chr11_13260400_13261400	chr11	13260400	13261400	ARNTL
chr11_1335865_1336865	chr11	1335865	1336865	TOLLIP-AS1
chr11_134583085_134584085	chr11	134583085	134584085	LOC283177
chr11_134797260_134798260	chr11	134797260	134798260	LINC02714
chr11_134818460_134819460	chr11	134818460	134819460	LINC02714
chr11_1351185_1352185	chr11	1351185	1352185	BRSK2
chr11_1382675_1383675	chr11	1382675	1383675	BRSK2
chr11_13939670_13940670	chr11	13939670	13940670	LINC02683
chr11_1649915_1650915	chr11	1649915	1650915	FAM99B
chr11_16602690_16603690	chr11	16602690	16603690	SOX6
chr11_16605600_16606600	chr11	16605600	16606600	SOX6
chr11_16607075_16608075	chr11	16607075	16608075	SOX6
chr11_16611590_16612590	chr11	16611590	16612590	SOX6
chr11_16613305_16614305	chr11	16613305	16614305	SOX6
chr11_16614835_16615835	chr11	16614835	16615835	SOX6
chr11_17188300_17189300	chr11	17188300	17189300	PIK3C2A
chr11_17206115_17207115	chr11	17206115	17207115	PIK3C2A
chr11_17209565_17210565	chr11	17209565	17210565	PIK3C2A
chr11_17229755_17230755	chr11	17229755	17230755	PIK3C2A
chr11_17267305_17268305	chr11	17267305	17268305	NUCB2
chr11_17268530_17269530	chr11	17268530	17269530	NUCB2
chr11_18650830_18651830	chr11	18650830	18651830	SPTY2D1
chr11_18900135_18901135	chr11	18900135	18901135	MRGPRX1
chr11_18958170_18959170	chr11	18958170	18959170	MRGPRX1
chr11_2096895_2097895	chr11	2096895	2097895	MIR483
chr11_2122055_2123055	chr11	2122055	2123055	MIR483
chr11_21752755_21753755	chr11	21752755	21753755	ANO5
chr11_2189660_2190660	chr11	2189660	2190660	MIR4686
chr11_2193015_2194015	chr11	2193015	2194015	MIR4686
chr11_2198600_2199600	chr11	2198600	2199600	MIR4686
chr11_2203530_2204530	chr11	2203530	2204530	MIR4686
chr11_2204635_2205635	chr11	2204635	2205635	MIR4686
chr11_2213135_2214135	chr11	2213135	2214135	MIR4686
chr11_2250140_2251140	chr11	2250140	2251140	ASCL2
chr11_2250820_2251820	chr11	2250820	2251820	ASCL2
chr11_2256690_2257690	chr11	2256690	2257690	ASCL2
chr11_2261310_2262310	chr11	2261310	2262310	ASCL2
chr11_2431785_2432785	chr11	2431785	2432785	TRPM5
chr11_28528860_28529860	chr11	28528860	28529860	MIR8068
chr11_2877155_2878155	chr11	2877155	2878155	KCNQ1DN
chr11_32303340_32304340	chr11	32303340	32304340	WT1
chr11_32366365_32367365	chr11	32366365	32367365	WT1
chr11_32466175_32467175	chr11	32466175	32467175	WT1-AS
chr11_33234095_33235095	chr11	33234095	33235095	HIPK3
chr11_34039330_34040330	chr11	34039330	34040330	CAPRIN1
chr11_3421375_3422375	chr11	3421375	3422375	OR7E12P
chr11_35040125_35041125	chr11	35040125	35041125	LOC100507144
chr11_350455_351455	chr11	350455	351455	B4GALNT4
chr11_35082535_35083535	chr11	35082535	35083535	LOC100507144
chr11_35115325_35116325	chr11	35115325	35116325	LOC100507144
chr11_35237685_35238685	chr11	35237685	35238685	SNORD164
chr11_352975_353975	chr11	352975	353975	B4GALNT4
chr11_35541655_35542655	chr11	35541655	35542655	PAMR1
chr11_35549425_35550425	chr11	35549425	35550425	PAMR1
chr11_35558185_35559185	chr11	35558185	35559185	PAMR1
chr11_35567515_35568515	chr11	35567515	35568515	PAMR1
chr11_35625915_35626915	chr11	35625915	35626915	FJX1
chr11_4315215_4316215	chr11	4315215	4316215	OR52B4
chr11_4459170_4460170	chr11	4459170	4460170	OR52K2
chr11_44964515_44965515	chr11	44964515	44965515	LINC02685
chr11_45339725_45340725	chr11	45339725	45340725	LINC02696
chr11_45840475_45841475	chr11	45840475	45841475	CRY2
chr11_46250065_46251065	chr11	46250065	46251065	CREB3L1
chr11_47457580_47458580	chr11	47457580	47458580	RAPSN
chr11_47947850_47948850	chr11	47947850	47948850	PTPRJ
chr11_57432330_57433330	chr11	57432330	57433330	SLC43A3
chr11_57434285_57435285	chr11	57434285	57435285	SLC43A3
chr11_57444180_57445180	chr11	57444180	57445180	RTN4RL2
chr11_57622000_57623000	chr11	57622000	57623000	MIR130A
chr11_58905415_58906415	chr11	58905415	58906415	GLYATL1
chr11_59552600_59553600	chr11	59552600	59553600	OR4D9
chr11_61025955_61026955	chr11	61025955	61026955	CD6
chr11_61075565_61076565	chr11	61075565	61076565	CD5
chr11_61091745_61092745	chr11	61091745	61092745	CD5
chr11_61167080_61168080	chr11	61167080	61168080	VPS37C
chr11_61378435_61379435	chr11	61378435	61379435	TMEM216
chr11_61980830_61981830	chr11	61980830	61981830	FTH1
chr11_61985710_61986710	chr11	61985710	61986710	FTH1
chr11_62047715_62048715	chr11	62047715	62048715	INCENP
chr11_62112145_62113145	chr11	62112145	62113145	INCENP
chr11_6251765_6252765	chr11	6251765	6252765	CCKBR
chr11_63023555_63024555	chr11	63023555	63024555	SLC22A8
chr11_63783755_63784755	chr11	63783755	63784755	C11orf95
chr11_63806830_63807830	chr11	63806830	63807830	SPINDOC
chr11_63931705_63932705	chr11	63931705	63932705	NAA40
chr11_64385260_64386260	chr11	64385260	64386260	MIR1237
chr11_64404895_64405895	chr11	64404895	64405895	MIR1237
chr11_64409415_64410415	chr11	64409415	64410415	LINC02724
chr11_64438730_64439730	chr11	64438730	64439730	LINC02724
chr11_64440245_64441245	chr11	64440245	64441245	LINC02724
chr11_65225030_65226030	chr11	65225030	65226030	SLC22A20P
chr11_65475940_65476940	chr11	65475940	65476940	LOC101927789
chr11_65478795_65479795	chr11	65478795	65479795	MALAT1
chr11_65803510_65804510	chr11	65803510	65804510	OVOL1-AS1
chr11_67593000_67594000	chr11	67593000	67594000	GSTP1
chr11_67692755_67693755	chr11	67692755	67693755	ALDH3B2
chr11_67694995_67695995	chr11	67694995	67695995	ALDH3B2
chr11_67711420_67712420	chr11	67711420	67712420	ALDH3B2
chr11_67727300_67728300	chr11	67727300	67728300	ALDH3B2
chr11_67728595_67729595	chr11	67728595	67729595	ALDH3B2
chr11_67753305_67754305	chr11	67753305	67754305	FAM86C2P
chr11_67804160_67805160	chr11	67804160	67805160	FAM86C2P
chr11_67847925_67848925	chr11	67847925	67848925	FAM86C2P
chr11_67950405_67951405	chr11	67950405	67951405	UNC93B1
chr11_67954970_67955970	chr11	67954970	67955970	UNC93B1
chr11_67958430_67959430	chr11	67958430	67959430	UNC93B1
chr11_67978455_67979455	chr11	67978455	67979455	UNC93B1
chr11_68146700_68147700	chr11	68146700	68147700	CHKA
chr11_68234860_68235860	chr11	68234860	68235860	KMT5B
chr11_68855100_68856100	chr11	68855100	68856100	CPT1A
chr11_68857240_68858240	chr11	68857240	68858240	CPT1A
chr11_68954925_68955925	chr11	68954925	68955925	MRGPRD
chr11_69529995_69530995	chr11	69529995	69530995	LINC01488
chr11_69939295_69940295	chr11	69939295	69940295	ANO1
chr11_69948250_69949250	chr11	69948250	69949250	ANO1
chr11_70226510_70227510	chr11	70226510	70227510	FADD
chr11_70260890_70261890	chr11	70260890	70261890	PPFIA1
chr11_71250150_71251150	chr11	71250150	71251150	SHANK2
chr11_71254945_71255945	chr11	71254945	71255945	SHANK2
chr11_71255820_71256820	chr11	71255820	71256820	SHANK2
chr11_71284400_71285400	chr11	71284400	71285400	SHANK2
chr11_71302240_71303240	chr11	71302240	71303240	SHANK2
chr11_71745420_71746420	chr11	71745420	71746420	FAM86C1
chr11_72272715_72273715	chr11	72272715	72273715	PHOX2A
chr11_73162125_73163125	chr11	73162125	73163125	FCHSD2
chr11_73163455_73164455	chr11	73163455	73164455	FCHSD2
chr11_73168655_73169655	chr11	73168655	73169655	FCHSD2
chr11_73169835_73170835	chr11	73169835	73170835	FCHSD2
chr11_73769325_73770325	chr11	73769325	73770325	RAB6A
chr11_73943720_73944720	chr11	73943720	73944720	DNAJB13
chr11_74552800_74553800	chr11	74552800	74553800	POLD3
chr11_74580890_74581890	chr11	74580890	74581890	POLD3
chr11_74672855_74673855	chr11	74672855	74673855	CHRDL2
chr11_75039865_75040865	chr11	75039865	75040865	NEU3
chr11_75046700_75047700	chr11	75046700	75047700	OR2AT4
chr11_75050845_75051845	chr11	75050845	75051845	OR2AT4
chr11_75380240_75381240	chr11	75380240	75381240	RPS3
chr11_75386015_75387015	chr11	75386015	75387015	RPS3
chr11_75386655_75387655	chr11	75386655	75387655	RPS3
chr11_75536840_75537840	chr11	75536840	75537840	GDPD5
chr11_75553950_75554950	chr11	75553950	75554950	SERPINH1
chr11_76151840_76152840	chr11	76151840	76152840	WNT11
chr11_76153160_76154160	chr11	76153160	76154160	WNT11
chr11_76155245_76156245	chr11	76155245	76156245	WNT11
chr11_76233975_76234975	chr11	76233975	76234975	WNT11
chr11_76235925_76236925	chr11	76235925	76236925	WNT11
chr11_76328820_76329820	chr11	76328820	76329820	THAP12
chr11_76338785_76339785	chr11	76338785	76339785	THAP12
chr11_76598770_76599770	chr11	76598770	76599770	LRRC32
chr11_76736000_76737000	chr11	76736000	76737000	GUCY2EP
chr11_76744510_76745510	chr11	76744510	76745510	GUCY2EP
chr11_76773545_76774545	chr11	76773545	76774545	TSKU
chr11_7917840_7918840	chr11	7917840	7918840	OR10A6
chr11_79507420_79508420	chr11	79507420	79508420	TENM4
chr11_79519725_79520725	chr11	79519725	79520725	TENM4
chr11_85948405_85949405	chr11	85948405	85949405	CCDC83
chr11_8603880_8604880	chr11	8603880	8604880	STK33
chr11_86207305_86208305	chr11	86207305	86208305	EED
chr11_88419965_88420965	chr11	88419965	88420965	CTSC
chr11_88421285_88422285	chr11	88421285	88422285	GRM5-AS1
chr11_89606545_89607545	chr11	89606545	89607545	NOX4
chr11_90095250_90096250	chr11	90095250	90096250	UBTFL1
chr11_92162785_92163785	chr11	92162785	92163785	FAT3
chr11_92224190_92225190	chr11	92224190	92225190	FAT3
chr11_92226385_92227385	chr11	92226385	92227385	FAT3
chr11_9273360_9274360	chr11	9273360	9274360	DENND5A
chr11_92930345_92931345	chr11	92930345	92931345	LINC02746
chr11_9356715_9357715	chr11	9356715	9357715	IPO7
chr11_95076170_95077170	chr11	95076170	95077170	SRSF8
chr11_95081150_95082150	chr11	95081150	95082150	ENDOD1
chr11_95253970_95254970	chr11	95253970	95254970	SESN3
chr11_9539580_9540580	chr11	9539580	9540580	WEE1
chr11_9551590_9552590	chr11	9551590	9552590	WEE1
chr11_9595375_9596375	chr11	9595375	9596375	WEE1
chr11_9626620_9627620	chr11	9626620	9627620	SWAP70
chr11_9651430_9652430	chr11	9651430	9652430	SWAP70
chr11_9652775_9653775	chr11	9652775	9653775	SWAP70
chr11_9653860_9654860	chr11	9653860	9654860	SWAP70
chr12_100230850_100231850	chr12	100230850	100231850	ACTR6
chr12_100231515_100232515	chr12	100231515	100232515	ACTR6
chr12_101145490_101146490	chr12	101145490	101146490	MIR548AQ
chr12_101855220_101856220	chr12	101855220	101856220	DRAM1
chr12_101935910_101936910	chr12	101935910	101936910	DRAM1
chr12_102566885_102567885	chr12	102566885	102567885	IGF1
chr12_103908560_103909560	chr12	103908560	103909560	TTC41P
chr12_104143345_104144345	chr12	104143345	104144345	NFYB
chr12_104154115_104155115	chr12	104154115	104155115	NFYB
chr12_104408140_104409140	chr12	104408140	104409140	CHST11
chr12_104766905_104767905	chr12	104766905	104767905	MIR3922
chr12_105522105_105523105	chr12	105522105	105523105	CASC18
chr12_105523345_105524345	chr12	105523345	105524345	CASC18
chr12_105596390_105597390	chr12	105596390	105597390	CASC18
chr12_106178585_106179585	chr12	106178585	106179585	NUAK1
chr12_106903110_106904110	chr12	106903110	106904110	TMEM263
chr12_108118870_108119870	chr12	108118870	108119870	WSCD2
chr12_108371595_108372595	chr12	108371595	108372595	CMKLR1
chr12_108394055_108395055	chr12	108394055	108395055	CMKLR1
chr12_108609290_108610290	chr12	108609290	108610290	TMEM119
chr12_109844925_109845925	chr12	109844925	109845925	TRPV4
chr12_110079265_110080265	chr12	110079265	110080265	C12orf76
chr12_110256700_110257700	chr12	110256700	110257700	ATP2A2
chr12_110266805_110267805	chr12	110266805	110267805	ATP2A2
chr12_110366680_110367680	chr12	110366680	110367680	ANAPC7
chr12_110590520_110591520	chr12	110590520	110591520	PPTC7
chr12_110698080_110699080	chr12	110698080	110699080	HVCN1
chr12_110698840_110699840	chr12	110698840	110699840	HVCN1
chr12_112515830_112516830	chr12	112515830	112516830	RPH3A
chr12_113413270_113414270	chr12	113413270	113414270	SDSL
chr12_114477790_114478790	chr12	114477790	114478790	TBX5-AS1
chr12_114630850_114631850	chr12	114630850	114631850	TBX3
chr12_114636095_114637095	chr12	114636095	114637095	TBX3
chr12_114694115_114695115	chr12	114694115	114695115	TBX3
chr12_114698800_114699800	chr12	114698800	114699800	TBX3
chr12_115353730_115354730	chr12	115353730	115354730	TBX3
chr12_115423225_115424225	chr12	115423225	115424225	MIR620
chr12_116312885_116313885	chr12	116312885	116313885	MED13L
chr12_116314135_116315135	chr12	116314135	116315135	MED13L
chr12_116330395_116331395	chr12	116330395	116331395	MED13L
chr12_116406225_116407225	chr12	116406225	116407225	MIR4472-2
chr12_116410440_116411440	chr12	116410440	116411440	MIR4472-2
chr12_116466270_116467270	chr12	116466270	116467270	MIR4472-2
chr12_116507770_116508770	chr12	116507770	116508770	LINC00173
chr12_116508510_116509510	chr12	116508510	116509510	LINC00173
chr12_116525210_116526210	chr12	116525210	116526210	LINC00173
chr12_116591925_116592925	chr12	116591925	116592925	MAP1LC3B2
chr12_118120780_118121780	chr12	118120780	118121780	PEBP1
chr12_118544295_118545295	chr12	118544295	118545295	SUDS3
chr12_118582465_118583465	chr12	118582465	118583465	LINC02423
chr12_11995275_11996275	chr12	11995275	11996275	BCL2L14
chr12_12032605_12033605	chr12	12032605	12033605	BCL2L14
chr12_121196615_121197615	chr12	121196615	121197615	P2RX4
chr12_122437175_122438175	chr12	122437175	122438175	CLIP1
chr12_123118245_123119245	chr12	123118245	123119245	PITPNM2
chr12_123131160_123132160	chr12	123131160	123132160	PITPNM2
chr12_123140080_123141080	chr12	123140080	123141080	PITPNM2
chr12_123141435_123142435	chr12	123141435	123142435	PITPNM2
chr12_123374190_123375190	chr12	123374190	123375190	KMT5A
chr12_123448895_123449895	chr12	123448895	123449895	SNRNP35
chr12_12380_13380	chr12	12380	13380	WASH8P
chr12_124174225_124175225	chr12	124174225	124175225	RFLNA
chr12_124186000_124187000	chr12	124186000	124187000	RFLNA
chr12_124190745_124191745	chr12	124190745	124191745	RFLNA
chr12_124259185_124260185	chr12	124259185	124260185	RFLNA
chr12_124273335_124274335	chr12	124273335	124274335	RFLNA
chr12_124548560_124549560	chr12	124548560	124549560	NCOR2
chr12_124568270_124569270	chr12	124568270	124569270	NCOR2
chr12_124655230_124656230	chr12	124655230	124656230	NCOR2
chr12_124675865_124676865	chr12	124675865	124676865	NCOR2
chr12_124679005_124680005	chr12	124679005	124680005	NCOR2
chr12_124681275_124682275	chr12	124681275	124682275	NCOR2
chr12_124682975_124683975	chr12	124682975	124683975	NCOR2
chr12_124684480_124685480	chr12	124684480	124685480	NCOR2
chr12_124694600_124695600	chr12	124694600	124695600	NCOR2
chr12_124699545_124700545	chr12	124699545	124700545	NCOR2
chr12_124732410_124733410	chr12	124732410	124733410	SCARB1
chr12_124734165_124735165	chr12	124734165	124735165	SCARB1
chr12_124740425_124741425	chr12	124740425	124741425	SCARB1
chr12_124743440_124744440	chr12	124743440	124744440	SCARB1
chr12_124744365_124745365	chr12	124744365	124745365	SCARB1
chr12_124745635_124746635	chr12	124745635	124746635	SCARB1
chr12_124920800_124921800	chr12	124920800	124921800	MIR5188
chr12_124923530_124924530	chr12	124923530	124924530	MIR5188
chr12_124936885_124937885	chr12	124936885	124937885	MIR5188
chr12_124937775_124938775	chr12	124937775	124938775	MIR5188
chr12_124940385_124941385	chr12	124940385	124941385	MIR5188
chr12_125049175_125050175	chr12	125049175	125050175	AACS
chr12_12585775_12586775	chr12	12585775	12586775	DUSP16
chr12_12599435_12600435	chr12	12599435	12600435	CREBL2
chr12_12600325_12601325	chr12	12600325	12601325	CREBL2
chr12_12604785_12605785	chr12	12604785	12605785	CREBL2
chr12_130199300_130200300	chr12	130199300	130200300	FZD10
chr12_13116290_13117290	chr12	13116290	13117290	GSG1
chr12_131217925_131218925	chr12	131217925	131218925	LINC01257
chr12_13175175_13176175	chr12	13175175	13176175	EMP1
chr12_13178935_13179935	chr12	13178935	13179935	EMP1
chr12_131808535_131809535	chr12	131808535	131809535	MMP17
chr12_132162570_132163570	chr12	132162570	132163570	NOC4L
chr12_1529775_1530775	chr12	1529775	1530775	LOC107984507
chr12_16056910_16057910	chr12	16056910	16057910	DERA
chr12_16449700_16450700	chr12	16449700	16450700	MGST1
chr12_1669765_1670765	chr12	1669765	1670765	MIR3649
chr12_16796065_16797065	chr12	16796065	16797065	LMO3
chr12_17007370_17008370	chr12	17007370	17008370	SKP1P2
chr12_19381830_19382830	chr12	19381830	19382830	AEBP2
chr12_19387900_19388900	chr12	19387900	19388900	AEBP2
chr12_21418890_21419890	chr12	21418890	21419890	PYROXD1
chr12_22020775_22021775	chr12	22020775	22021775	CMAS
chr12_22039050_22040050	chr12	22039050	22040050	CMAS
chr12_22436560_22437560	chr12	22436560	22437560	ST8SIA1
chr12_25256515_25257515	chr12	25256515	25257515	KRAS
chr12_25351805_25352805	chr12	25351805	25352805	KRAS
chr12_25372700_25373700	chr12	25372700	25373700	KRAS
chr12_25377180_25378180	chr12	25377180	25378180	KRAS
chr12_25655400_25656400	chr12	25655400	25656400	LMNTD1
chr12_25678910_25679910	chr12	25678910	25679910	LMNTD1
chr12_25858400_25859400	chr12	25858400	25859400	MIR4302
chr12_25924135_25925135	chr12	25924135	25925135	RASSF8-AS1
chr12_26088635_26089635	chr12	26088635	26089635	BHLHE41
chr12_26091000_26092000	chr12	26091000	26092000	BHLHE41
chr12_26100845_26101845	chr12	26100845	26101845	BHLHE41
chr12_26104670_26105670	chr12	26104670	26105670	BHLHE41
chr12_26109070_26110070	chr12	26109070	26110070	BHLHE41
chr12_26112330_26113330	chr12	26112330	26113330	BHLHE41
chr12_26112955_26113955	chr12	26112955	26113955	BHLHE41
chr12_27515320_27516320	chr12	27515320	27516320	PPFIBP1
chr12_30508135_30509135	chr12	30508135	30509135	IPO8
chr12_30822455_30823455	chr12	30822455	30823455	LINC00941
chr12_31217150_31218150	chr12	31217150	31218150	OVOS2
chr12_31251780_31252780	chr12	31251780	31252780	OVOS2
chr12_32665910_32666910	chr12	32665910	32666910	DNM1L
chr12_3295340_3296340	chr12	3295340	3296340	LOC100128253
chr12_34111085_34112085	chr12	34111085	34112085	ALG10
chr12_37509850_37510850	chr12	37509850	37510850	ALG10B
chr12_37542780_37543780	chr12	37542780	37543780	ALG10B
chr12_37547345_37548345	chr12	37547345	37548345	ALG10B
chr12_37567015_37568015	chr12	37567015	37568015	ALG10B
chr12_38122995_38123995	chr12	38122995	38123995	ALG10B
chr12_38129595_38130595	chr12	38129595	38130595	ALG10B
chr12_38135440_38136440	chr12	38135440	38136440	ALG10B
chr12_38138295_38139295	chr12	38138295	38139295	ALG10B
chr12_38205535_38206535	chr12	38205535	38206535	ALG10B
chr12_38384575_38385575	chr12	38384575	38385575	ALG10B
chr12_39064350_39065350	chr12	39064350	39065350	CPNE8
chr12_39122325_39123325	chr12	39122325	39123325	CPNE8
chr12_39144780_39145780	chr12	39144780	39145780	CPNE8
chr12_3966135_3967135	chr12	3966135	3967135	PARP11
chr12_3967435_3968435	chr12	3967435	3968435	PARP11
chr12_4034635_4035635	chr12	4034635	4035635	PARP11
chr12_4052450_4053450	chr12	4052450	4053450	PARP11
chr12_4082580_4083580	chr12	4082580	4083580	CCND2
chr12_4086195_4087195	chr12	4086195	4087195	CCND2
chr12_4088825_4089825	chr12	4088825	4089825	CCND2
chr12_4116105_4117105	chr12	4116105	4117105	CCND2
chr12_4133765_4134765	chr12	4133765	4134765	CCND2
chr12_4135695_4136695	chr12	4135695	4136695	CCND2
chr12_4142650_4143650	chr12	4142650	4143650	CCND2
chr12_4156755_4157755	chr12	4156755	4157755	CCND2
chr12_4164455_4165455	chr12	4164455	4165455	CCND2
chr12_42007800_42008800	chr12	42007800	42008800	GXYLT1
chr12_42012130_42013130	chr12	42012130	42013130	GXYLT1
chr12_43586395_43587395	chr12	43586395	43587395	ADAMTS20
chr12_43692980_43693980	chr12	43692980	43693980	PUS7L
chr12_43811765_43812765	chr12	43811765	43812765	TWF1
chr12_43812610_43813610	chr12	43812610	43813610	TWF1
chr12_43814095_43815095	chr12	43814095	43815095	TWF1
chr12_43819545_43820545	chr12	43819545	43820545	TWF1
chr12_43829330_43830330	chr12	43829330	43830330	TMEM117
chr12_453325_454325	chr12	453325	454325	B4GALNT3
chr12_46110800_46111800	chr12	46110800	46111800	SCAF11
chr12_46147985_46148985	chr12	46147985	46148985	SLC38A1
chr12_47034565_47035565	chr12	47034565	47035565	PCED1B
chr12_47038065_47039065	chr12	47038065	47039065	PCED1B
chr12_48296400_48297400	chr12	48296400	48297400	H1-7
chr12_48627595_48628595	chr12	48627595	48628595	SNORA2C
chr12_48881775_48882775	chr12	48881775	48882775	RND1
chr12_49777870_49778870	chr12	49777870	49778870	TMBIM6
chr12_49783555_49784555	chr12	49783555	49784555	TMBIM6
chr12_49783940_49784940	chr12	49783940	49784940	TMBIM6
chr12_50039040_50040040	chr12	50039040	50040040	RACGAP1
chr12_50050355_50051355	chr12	50050355	50051355	ASIC1
chr12_50297690_50298690	chr12	50297690	50298690	LIMA1
chr12_50313090_50314090	chr12	50313090	50314090	LIMA1
chr12_5134135_5135135	chr12	5134135	5135135	KCNA5
chr12_51898690_51899690	chr12	51898690	51899690	ACVRL1
chr12_52116060_52117060	chr12	52116060	52117060	OR7E47P
chr12_52131180_52132180	chr12	52131180	52132180	OR7E47P
chr12_52974250_52975250	chr12	52974250	52975250	KRT8
chr12_52974875_52975875	chr12	52974875	52975875	KRT8
chr12_53348370_53349370	chr12	53348370	53349370	SP7
chr12_53364985_53365985	chr12	53364985	53365985	SP1
chr12_53365890_53366890	chr12	53365890	53366890	SP1
chr12_53372320_53373320	chr12	53372320	53373320	SP1
chr12_54216685_54217685	chr12	54216685	54217685	MIR3198-2
chr12_54603520_54604520	chr12	54603520	54604520	GLYCAM1
chr12_55848570_55849570	chr12	55848570	55849570	MMP19
chr12_55849260_55850260	chr12	55849260	55850260	MMP19
chr12_55850530_55851530	chr12	55850530	55851530	MMP19
chr12_55875725_55876725	chr12	55875725	55876725	MMP19
chr12_56059605_56060605	chr12	56059605	56060605	RPS26
chr12_56700260_56701260	chr12	56700260	56701260	PTGES3
chr12_56985360_56986360	chr12	56985360	56986360	GPR182
chr12_57861250_57862250	chr12	57861250	57862250	CTDSP2
chr12_57864020_57865020	chr12	57864020	57865020	CTDSP2
chr12_59149005_59150005	chr12	59149005	59150005	LRIG3
chr12_59164560_59165560	chr12	59164560	59165560	LRIG3
chr12_6178770_6179770	chr12	6178770	6179770	CD9
chr12_6182790_6183790	chr12	6182790	6183790	CD9
chr12_6192465_6193465	chr12	6192465	6193465	CD9
chr12_6193525_6194525	chr12	6193525	6194525	CD9
chr12_62434415_62435415	chr12	62434415	62435415	MON2
chr12_62435270_62436270	chr12	62435270	62436270	MON2
chr12_62631230_62632230	chr12	62631230	62632230	MIRLET7I
chr12_62632220_62633220	chr12	62632220	62633220	MIRLET7I
chr12_6271955_6272955	chr12	6271955	6272955	PLEKHG6
chr12_6272750_6273750	chr12	6272750	6273750	PLEKHG6
chr12_6279675_6280675	chr12	6279675	6280675	PLEKHG6
chr12_63106985_63107985	chr12	63106985	63107985	AVPR1A
chr12_64169610_64170610	chr12	64169610	64170610	C12orf66
chr12_64173195_64174195	chr12	64173195	64174195	C12orf66
chr12_64180615_64181615	chr12	64180615	64181615	C12orf66
chr12_64256490_64257490	chr12	64256490	64257490	C12orf66
chr12_6430230_6431230	chr12	6430230	6431230	CD27
chr12_65741680_65742680	chr12	65741680	65742680	HMGA2
chr12_67394245_67395245	chr12	67394245	67395245	LINC02420
chr12_67457725_67458725	chr12	67457725	67458725	LINC02420
chr12_67473840_67474840	chr12	67473840	67474840	LINC02420
chr12_67498765_67499765	chr12	67498765	67499765	LINC02408
chr12_67640495_67641495	chr12	67640495	67641495	DYRK2
chr12_68559770_68560770	chr12	68559770	68560770	RAP1B
chr12_68584250_68585250	chr12	68584250	68585250	RAP1B
chr12_68587180_68588180	chr12	68587180	68588180	RAP1B
chr12_68787205_68788205	chr12	68787205	68788205	LOC100130075
chr12_68968835_68969835	chr12	68968835	68969835	CPM
chr12_69024065_69025065	chr12	69024065	69025065	CPM
chr12_69042685_69043685	chr12	69042685	69043685	CPM
chr12_69156775_69157775	chr12	69156775	69157775	CPSF6
chr12_69283850_69284850	chr12	69283850	69284850	MIR1279
chr12_71602405_71603405	chr12	71602405	71603405	ZFC3H1
chr12_71731690_71732690	chr12	71731690	71732690	RAB21
chr12_71732960_71733960	chr12	71732960	71733960	RAB21
chr12_74446045_74447045	chr12	74446045	74447045	ATXN7L3B
chr12_7541910_7542910	chr12	7541910	7542910	CD163
chr12_75444110_75445110	chr12	75444110	75445110	GLIPR1
chr12_75448380_75449380	chr12	75448380	75449380	GLIPR1
chr12_7639840_7640840	chr12	7639840	7640840	APOBEC1
chr12_76719555_76720555	chr12	76719555	76720555	ZDHHC17
chr12_76738750_76739750	chr12	76738750	76739750	ZDHHC17
chr12_76740385_76741385	chr12	76740385	76741385	ZDHHC17
chr12_76741700_76742700	chr12	76741700	76742700	ZDHHC17
chr12_76755480_76756480	chr12	76755480	76756480	ZDHHC17
chr12_7677165_7678165	chr12	7677165	7678165	APOBEC1
chr12_7678415_7679415	chr12	7678415	7679415	APOBEC1
chr12_77000910_77001910	chr12	77000910	77001910	E2F7
chr12_7906085_7907085	chr12	7906085	7907085	SLC2A14
chr12_7941750_7942750	chr12	7941750	7942750	SLC2A3
chr12_7966530_7967530	chr12	7966530	7967530	SLC2A3
chr12_7967855_7968855	chr12	7967855	7968855	SLC2A3
chr12_7969450_7970450	chr12	7969450	7970450	SLC2A3
chr12_7994670_7995670	chr12	7994670	7995670	FOXJ2
chr12_82634445_82635445	chr12	82634445	82635445	TMTC2
chr12_8281875_8282875	chr12	8281875	8282875	FAM86FP
chr12_85685860_85686860	chr12	85685860	85686860	RASSF9
chr12_8678265_8679265	chr12	8678265	8679265	RIMKLB
chr12_8682490_8683490	chr12	8682490	8683490	RIMKLB
chr12_8687545_8688545	chr12	8687545	8688545	RIMKLB
chr12_88334000_88335000	chr12	88334000	88335000	TMTC3
chr12_89038130_89039130	chr12	89038130	89039130	LINC02458
chr12_89318805_89319805	chr12	89318805	89319805	DUSP6
chr12_89327980_89328980	chr12	89327980	89328980	DUSP6
chr12_89334895_89335895	chr12	89334895	89335895	DUSP6
chr12_89336795_89337795	chr12	89336795	89337795	DUSP6
chr12_89383350_89384350	chr12	89383350	89384350	DUSP6
chr12_89383990_89384990	chr12	89383990	89384990	DUSP6
chr12_89862495_89863495	chr12	89862495	89863495	LINC02399
chr12_89971620_89972620	chr12	89971620	89972620	LINC02399
chr12_90303945_90304945	chr12	90303945	90304945	LINC02392
chr12_90842280_90843280	chr12	90842280	90843280	LINC00615
chr12_91091650_91092650	chr12	91091650	91092650	LUM
chr12_91225060_91226060	chr12	91225060	91226060	DCN
chr12_91274535_91275535	chr12	91274535	91275535	DCN
chr12_91326820_91327820	chr12	91326820	91327820	DCN
chr12_91381015_91382015	chr12	91381015	91382015	DCN
chr12_91381630_91382630	chr12	91381630	91382630	DCN
chr12_91413190_91414190	chr12	91413190	91414190	DCN
chr12_91416195_91417195	chr12	91416195	91417195	DCN
chr12_91421705_91422705	chr12	91421705	91422705	DCN
chr12_91422510_91423510	chr12	91422510	91423510	DCN
chr12_92226690_92227690	chr12	92226690	92227690	LOC101928617
chr12_92552140_92553140	chr12	92552140	92553140	LINC02397
chr12_92553050_92554050	chr12	92553050	92554050	LINC02397
chr12_92942485_92943485	chr12	92942485	92943485	EEA1
chr12_92943420_92944420	chr12	92943420	92944420	EEA1
chr12_93167700_93168700	chr12	93167700	93168700	LINC02412
chr12_93587335_93588335	chr12	93587335	93588335	SOCS2-AS1
chr12_93590900_93591900	chr12	93590900	93591900	SOCS2-AS1
chr12_94046655_94047655	chr12	94046655	94047655	PLXNC1
chr12_94080125_94081125	chr12	94080125	94081125	PLXNC1
chr12_94101905_94102905	chr12	94101905	94102905	PLXNC1
chr12_94656175_94657175	chr12	94656175	94657175	TMCC3
chr12_94669570_94670570	chr12	94669570	94670570	TMCC3
chr12_94674535_94675535	chr12	94674535	94675535	TMCC3
chr12_94677480_94678480	chr12	94677480	94678480	TMCC3
chr12_94678565_94679565	chr12	94678565	94679565	TMCC3
chr12_94689095_94690095	chr12	94689095	94690095	TMCC3
chr12_94707405_94708405	chr12	94707405	94708405	TMCC3
chr12_94717800_94718800	chr12	94717800	94718800	TMCC3
chr12_94722290_94723290	chr12	94722290	94723290	TMCC3
chr12_94872005_94873005	chr12	94872005	94873005	KRT19P2
chr12_94873395_94874395	chr12	94873395	94874395	KRT19P2
chr12_95336045_95337045	chr12	95336045	95337045	MIR3685
chr12_95428495_95429495	chr12	95428495	95429495	METAP2
chr12_95449335_95450335	chr12	95449335	95450335	METAP2
chr12_95646460_95647460	chr12	95646460	95647460	PGAM1P5
chr12_96415920_96416920	chr12	96415920	96416920	CDK17
chr12_97570225_97571225	chr12	97570225	97571225	MIR135A2
chr12_98448805_98449805	chr12	98448805	98449805	SLC9A7P1
chr12_98456475_98457475	chr12	98456475	98457475	SLC9A7P1
chr12_98566755_98567755	chr12	98566755	98567755	SLC25A3
chr13_102702845_102703845	chr13	102702845	102703845	METTL21C
chr13_102712785_102713785	chr13	102712785	102713785	METTL21C
chr13_105139340_105140340	chr13	105139340	105140340	DAOA
chr13_105793145_105794145	chr13	105793145	105794145	LINC00343
chr13_105972500_105973500	chr13	105972500	105973500	LINC00343
chr13_105979290_105980290	chr13	105979290	105980290	LINC00343
chr13_106471815_106472815	chr13	106471815	106472815	EFNB2
chr13_106736610_106737610	chr13	106736610	106737610	LINC00443
chr13_106821575_106822575	chr13	106821575	106822575	LINC00443
chr13_106861665_106862665	chr13	106861665	106862665	LINC00443
chr13_106881765_106882765	chr13	106881765	106882765	LINC00443
chr13_106914925_106915925	chr13	106914925	106915925	LINC00443
chr13_109412255_109413255	chr13	109412255	109413255	LINC00399
chr13_109423775_109424775	chr13	109423775	109424775	LINC00399
chr13_109509440_109510440	chr13	109509440	109510440	LINC00399
chr13_109684610_109685610	chr13	109684610	109685610	LINC00676
chr13_109737815_109738815	chr13	109737815	109738815	LINC00676
chr13_109743470_109744470	chr13	109743470	109744470	LINC00676
chr13_109744160_109745160	chr13	109744160	109745160	LINC00676
chr13_110109560_110110560	chr13	110109560	110110560	LOC105370361
chr13_110137805_110138805	chr13	110137805	110138805	LOC105370361
chr13_110569755_110570755	chr13	110569755	110570755	RAB20
chr13_110590120_110591120	chr13	110590120	110591120	NAXD
chr13_110599150_110600150	chr13	110599150	110600150	NAXD
chr13_110600405_110601405	chr13	110600405	110601405	NAXD
chr13_110601875_110602875	chr13	110601875	110602875	NAXD
chr13_110799265_110800265	chr13	110799265	110800265	LINC00567
chr13_110852925_110853925	chr13	110852925	110853925	PRECSIT
chr13_110952460_110953460	chr13	110952460	110953460	LINC00431
chr13_113941330_113942330	chr13	113941330	113942330	LINC00565
chr13_19561235_19562235	chr13	19561235	19562235	TPTE2
chr13_19564455_19565455	chr13	19564455	19565455	TPTE2
chr13_19795680_19796680	chr13	19795680	19796680	PSPC1
chr13_19809780_19810780	chr13	19809780	19810780	PSPC1
chr13_19811180_19812180	chr13	19811180	19812180	PSPC1
chr13_19887615_19888615	chr13	19887615	19888615	ZMYM5
chr13_20120135_20121135	chr13	20120135	20121135	LINC01072
chr13_20120875_20121875	chr13	20120875	20121875	LINC01072
chr13_20126245_20127245	chr13	20126245	20127245	LINC01072
chr13_20127645_20128645	chr13	20127645	20128645	LINC01072
chr13_20174640_20175640	chr13	20174640	20175640	GJA3
chr13_20553020_20554020	chr13	20553020	20554020	IFT88
chr13_20950105_20951105	chr13	20950105	20951105	LINC00367
chr13_20953160_20954160	chr13	20953160	20954160	LINC00367
chr13_20960840_20961840	chr13	20960840	20961840	LINC00367
chr13_20964565_20965565	chr13	20964565	20965565	LINC00367
chr13_20967035_20968035	chr13	20967035	20968035	LINC00367
chr13_21069280_21070280	chr13	21069280	21070280	LATS2
chr13_21070885_21071885	chr13	21070885	21071885	LATS2
chr13_21074870_21075870	chr13	21074870	21075870	LATS2
chr13_21079505_21080505	chr13	21079505	21080505	LATS2
chr13_21465400_21466400	chr13	21465400	21466400	ZDHHC20
chr13_21476695_21477695	chr13	21476695	21477695	ZDHHC20
chr13_22027285_22028285	chr13	22027285	22028285	LINC00424
chr13_22427955_22428955	chr13	22427955	22428955	LINC00540
chr13_22793240_22794240	chr13	22793240	22794240	BASP1P1
chr13_22813120_22814120	chr13	22813120	22814120	BASP1P1
chr13_22848270_22849270	chr13	22848270	22849270	BASP1P1
chr13_22881790_22882790	chr13	22881790	22882790	BASP1P1
chr13_22883745_22884745	chr13	22883745	22884745	BASP1P1
chr13_23054935_23055935	chr13	23054935	23055935	SGCG
chr13_23546790_23547790	chr13	23546790	23547790	TNFRSF19
chr13_24626800_24627800	chr13	24626800	24627800	TPTE2P6
chr13_24654390_24655390	chr13	24654390	24655390	ATP12A
chr13_24968060_24969060	chr13	24968060	24969060	TPTE2P1
chr13_25017505_25018505	chr13	25017505	25018505	TPTE2P1
chr13_25046845_25047845	chr13	25046845	25047845	PABPC3
chr13_26161935_26162935	chr13	26161935	26162935	RNF6
chr13_27006310_27007310	chr13	27006310	27007310	USP12-AS1
chr13_27034250_27035250	chr13	27034250	27035250	USP12-AS1
chr13_27034945_27035945	chr13	27034945	27035945	USP12-AS1
chr13_27036325_27037325	chr13	27036325	27037325	USP12-AS1
chr13_27039850_27040850	chr13	27039850	27040850	USP12-AS1
chr13_27352830_27353830	chr13	27352830	27353830	GTF3A
chr13_28506235_28507235	chr13	28506235	28507235	FLT1
chr13_28533430_28534430	chr13	28533430	28534430	FLT1
chr13_28538430_28539430	chr13	28538430	28539430	FLT1
chr13_28549945_28550945	chr13	28549945	28550945	FLT1
chr13_28570930_28571930	chr13	28570930	28571930	FLT1
chr13_28575025_28576025	chr13	28575025	28576025	FLT1
chr13_28618250_28619250	chr13	28618250	28619250	POMP
chr13_30114300_30115300	chr13	30114300	30115300	LINC00365
chr13_30132265_30133265	chr13	30132265	30133265	LINC00384
chr13_30142315_30143315	chr13	30142315	30143315	LINC00384
chr13_30388735_30389735	chr13	30388735	30389735	LINC00426
chr13_30403035_30404035	chr13	30403035	30404035	LINC01058
chr13_30408150_30409150	chr13	30408150	30409150	LINC01058
chr13_30409615_30410615	chr13	30409615	30410615	LINC01058
chr13_30445395_30446395	chr13	30445395	30446395	HMGB1
chr13_30690100_30691100	chr13	30690100	30691100	ALOX5AP
chr13_30847535_30848535	chr13	30847535	30848535	LINC00545
chr13_30865245_30866245	chr13	30865245	30866245	LINC00545
chr13_30869670_30870670	chr13	30869670	30870670	LINC00545
chr13_31045435_31046435	chr13	31045435	31046435	TEX26
chr13_32823990_32824990	chr13	32823990	32824990	LINC00423
chr13_32829435_32830435	chr13	32829435	32830435	LINC00423
chr13_33994515_33995515	chr13	33994515	33995515	RFC3
chr13_34019775_34020775	chr13	34019775	34020775	RFC3
chr13_34156705_34157705	chr13	34156705	34157705	LINC02343
chr13_34747775_34748775	chr13	34747775	34748775	LINC00457
chr13_34748790_34749790	chr13	34748790	34749790	LINC00457
chr13_38636450_38637450	chr13	38636450	38637450	LINC00437
chr13_40779565_40780565	chr13	40779565	40780565	MRPS31
chr13_40780535_40781535	chr13	40780535	40781535	SLC25A15
chr13_41053125_41054125	chr13	41053125	41054125	ELF1
chr13_41383665_41384665	chr13	41383665	41384665	OR7E37P
chr13_42011390_42012390	chr13	42011390	42012390	DGKH
chr13_42026135_42027135	chr13	42026135	42027135	DGKH
chr13_42028170_42029170	chr13	42028170	42029170	DGKH
chr13_42630900_42631900	chr13	42630900	42631900	TNFSF11
chr13_44249170_44250170	chr13	44249170	44250170	MIR8079
chr13_44322755_44323755	chr13	44322755	44323755	SERP2
chr13_44416025_44417025	chr13	44416025	44417025	TUSC8
chr13_44417400_44418400	chr13	44417400	44418400	TUSC8
chr13_44589775_44590775	chr13	44589775	44590775	TSC22D1
chr13_44591140_44592140	chr13	44591140	44592140	TSC22D1
chr13_44601235_44602235	chr13	44601235	44602235	TSC22D1
chr13_44726160_44727160	chr13	44726160	44727160	LINC00330
chr13_44731990_44732990	chr13	44731990	44732990	LINC00330
chr13_44739215_44740215	chr13	44739215	44740215	LINC00330
chr13_44744940_44745940	chr13	44744940	44745940	LINC00330
chr13_44758830_44759830	chr13	44758830	44759830	LINC00330
chr13_44760150_44761150	chr13	44760150	44761150	LINC00330
chr13_44764500_44765500	chr13	44764500	44765500	LINC00330
chr13_44815485_44816485	chr13	44815485	44816485	LINC00330
chr13_44817960_44818960	chr13	44817960	44818960	LINC00330
chr13_44818885_44819885	chr13	44818885	44819885	LINC00330
chr13_44893695_44894695	chr13	44893695	44894695	LINC00330
chr13_44894920_44895920	chr13	44894920	44895920	LINC00330
chr13_44896265_44897265	chr13	44896265	44897265	LINC00330
chr13_44903325_44904325	chr13	44903325	44904325	NUFIP1
chr13_44904835_44905835	chr13	44904835	44905835	NUFIP1
chr13_45309000_45310000	chr13	45309000	45310000	SNORA31B
chr13_45325345_45326345	chr13	45325345	45326345	SNORA31B
chr13_45446920_45447920	chr13	45446920	45447920	COG3
chr13_46545990_46546990	chr13	46545990	46546990	LRCH1
chr13_48131255_48132255	chr13	48131255	48132255	MED4
chr13_48152990_48153990	chr13	48152990	48153990	MED4
chr13_48154645_48155645	chr13	48154645	48155645	MED4
chr13_48157985_48158985	chr13	48157985	48158985	MED4
chr13_48165115_48166115	chr13	48165115	48166115	ITM2B
chr13_48222305_48223305	chr13	48222305	48223305	ITM2B
chr13_48542525_48543525	chr13	48542525	48543525	RCBTB2
chr13_48726815_48727815	chr13	48726815	48727815	CYSLTR2
chr13_48777685_48778685	chr13	48777685	48778685	CYSLTR2
chr13_48781575_48782575	chr13	48781575	48782575	CYSLTR2
chr13_48835955_48836955	chr13	48835955	48836955	FNDC3A
chr13_49606685_49607685	chr13	49606685	49607685	ARL11
chr13_51576405_51577405	chr13	51576405	51577405	WDFY2
chr13_56735625_56736625	chr13	56735625	56736625	PRR20A
chr13_56735625_56736625	chr13	56735625	56736625	PRR20C
chr13_56735625_56736625	chr13	56735625	56736625	PRR20D
chr13_56735625_56736625	chr13	56735625	56736625	PRR20B
chr13_56735625_56736625	chr13	56735625	56736625	PRR20E
chr13_63551320_63552320	chr13	63551320	63552320	OR7E156P
chr13_67909730_67910730	chr13	67909730	67910730	LINC00364
chr13_68708165_68709165	chr13	68708165	68709165	LINC00550
chr13_72507000_72508000	chr13	72507000	72508000	MZT1
chr13_73035290_73036290	chr13	73035290	73036290	KLF5
chr13_73041065_73042065	chr13	73041065	73042065	KLF5
chr13_73090055_73091055	chr13	73090055	73091055	KLF5
chr13_73095960_73096960	chr13	73095960	73096960	KLF5
chr13_73122140_73123140	chr13	73122140	73123140	KLF5
chr13_73138470_73139470	chr13	73138470	73139470	KLF5
chr13_73171590_73172590	chr13	73171590	73172590	KLF5
chr13_73288165_73289165	chr13	73288165	73289165	KLF5
chr13_74036065_74037065	chr13	74036065	74037065	KLF12
chr13_74047660_74048660	chr13	74047660	74048660	KLF12
chr13_74062560_74063560	chr13	74062560	74063560	KLF12
chr13_74133690_74134690	chr13	74133690	74134690	KLF12
chr13_74134440_74135440	chr13	74134440	74135440	KLF12
chr13_74135480_74136480	chr13	74135480	74136480	KLF12
chr13_74575450_74576450	chr13	74575450	74576450	LINC00347
chr13_75219420_75220420	chr13	75219420	75220420	CTAGE11P
chr13_75492085_75493085	chr13	75492085	75493085	TBC1D4
chr13_76306865_76307865	chr13	76306865	76307865	LINC00561
chr13_76470745_76471745	chr13	76470745	76471745	KCTD12
chr13_76860205_76861205	chr13	76860205	76861205	KCTD12
chr13_76981740_76982740	chr13	76981740	76982740	CLN5
chr13_77417890_77418890	chr13	77417890	77418890	MYCBP2
chr13_77422340_77423340	chr13	77422340	77423340	MYCBP2
chr13_77449245_77450245	chr13	77449245	77450245	SCEL
chr13_77450410_77451410	chr13	77450410	77451410	SCEL
chr13_77521575_77522575	chr13	77521575	77522575	SCEL
chr13_79675910_79676910	chr13	79675910	79676910	LINC01068
chr13_79749785_79750785	chr13	79749785	79750785	LINC01038
chr13_79779575_79780575	chr13	79779575	79780575	LINC01038
chr13_79782550_79783550	chr13	79782550	79783550	LINC01038
chr13_80151340_80152340	chr13	80151340	80152340	LINC01080
chr13_80151815_80152815	chr13	80151815	80152815	LINC01080
chr13_80217815_80218815	chr13	80217815	80218815	SPRY2
chr13_80329360_80330360	chr13	80329360	80330360	SPRY2
chr13_81339640_81340640	chr13	81339640	81340640	LINC00564
chr13_83101930_83102930	chr13	83101930	83102930	SLITRK1
chr13_89162640_89163640	chr13	89162640	89163640	LINC00440
chr13_91154790_91155790	chr13	91154790	91155790	LINC00379
chr13_91169000_91170000	chr13	91169000	91170000	LINC00379
chr13_91181620_91182620	chr13	91181620	91182620	LINC00379
chr13_91193010_91194010	chr13	91193010	91194010	LINC00379
chr13_91203245_91204245	chr13	91203245	91204245	LINC00379
chr13_91211160_91212160	chr13	91211160	91212160	LINC00379
chr13_91212425_91213425	chr13	91212425	91213425	LINC00379
chr13_91214050_91215050	chr13	91214050	91215050	LINC00379
chr13_91216925_91217925	chr13	91216925	91217925	LINC00379
chr13_94549045_94550045	chr13	94549045	94550045	DCT
chr13_95403550_95404550	chr13	95403550	95404550	CLDN10
chr13_97004090_97005090	chr13	97004090	97005090	OXGR1
chr13_97005440_97006440	chr13	97005440	97006440	OXGR1
chr13_97017990_97018990	chr13	97017990	97018990	OXGR1
chr13_97019920_97020920	chr13	97019920	97020920	OXGR1
chr13_97026565_97027565	chr13	97026565	97027565	OXGR1
chr13_97028100_97029100	chr13	97028100	97029100	OXGR1
chr13_97031435_97032435	chr13	97031435	97032435	OXGR1
chr13_97076700_97077700	chr13	97076700	97077700	OXGR1
chr13_97109470_97110470	chr13	97109470	97110470	LINC00456
chr13_97113170_97114170	chr13	97113170	97114170	LINC00456
chr13_97114845_97115845	chr13	97114845	97115845	LINC00456
chr13_97144015_97145015	chr13	97144015	97145015	LINC00456
chr13_97211410_97212410	chr13	97211410	97212410	MBNL2
chr13_97548400_97549400	chr13	97548400	97549400	RAP2A
chr13_97567505_97568505	chr13	97567505	97568505	RAP2A
chr13_98063835_98064835	chr13	98063835	98064835	FARP1
chr13_98105595_98106595	chr13	98105595	98106595	FARP1
chr13_98659185_98660185	chr13	98659185	98660185	STK24-AS1
chr13_98783490_98784490	chr13	98783490	98784490	SLC15A1
chr13_98784390_98785390	chr13	98784390	98785390	SLC15A1
chr13_99162325_99163325	chr13	99162325	99163325	UBAC2-AS1
chr13_99478265_99479265	chr13	99478265	99479265	LINC01232
chr14_100645290_100646290	chr14	100645290	100646290	LINC00523
chr14_100692740_100693740	chr14	100692740	100693740	DLK1
chr14_100694975_100695975	chr14	100694975	100695975	DLK1
chr14_101315665_101316665	chr14	101315665	101316665	LINC00524
chr14_101318070_101319070	chr14	101318070	101319070	LINC00524
chr14_101321990_101322990	chr14	101321990	101322990	LINC00524
chr14_101323240_101324240	chr14	101323240	101324240	LINC00524
chr14_101364355_101365355	chr14	101364355	101365355	LINC00524
chr14_101933380_101934380	chr14	101933380	101934380	DYNC1H1
chr14_101937855_101938855	chr14	101937855	101938855	DYNC1H1
chr14_101939455_101940455	chr14	101939455	101940455	DYNC1H1
chr14_102530490_102531490	chr14	102530490	102531490	MIR4309
chr14_102738835_102739835	chr14	102738835	102739835	TRAF3
chr14_102740110_102741110	chr14	102740110	102741110	TRAF3
chr14_102740680_102741680	chr14	102740680	102741680	TRAF3
chr14_102761660_102762660	chr14	102761660	102762660	TRAF3
chr14_103156425_103157425	chr14	103156425	103157425	LINC00605
chr14_103245575_103246575	chr14	103245575	103246575	LINC00605
chr14_103273225_103274225	chr14	103273225	103274225	LOC105378183
chr14_103300155_103301155	chr14	103300155	103301155	LOC105378183
chr14_103373780_103374780	chr14	103373780	103374780	MARK3
chr14_103512760_103513760	chr14	103512760	103513760	CKB
chr14_103889400_103890400	chr14	103889400	103890400	ATP5MPL
chr14_104435730_104436730	chr14	104435730	104436730	C14orf180
chr14_104573630_104574630	chr14	104573630	104574630	C14orf180
chr14_105026890_105027890	chr14	105026890	105027890	CDCA4
chr14_105029920_105030920	chr14	105029920	105030920	CDCA4
chr14_105033565_105034565	chr14	105033565	105034565	CDCA4
chr14_105070105_105071105	chr14	105070105	105071105	GPR132
chr14_105079760_105080760	chr14	105079760	105080760	LINC02298
[truncated: 5,437 more rows]

## Sheet: Enhancers UP Second vs First
EID	chr	start	stop	symbol
chr1_101290335_101291335	chr1	101290335	101291335	LINC01307
chr1_101294960_101295960	chr1	101294960	101295960	LINC01307
chr1_107547430_107548430	chr1	107547430	107548430	VAV3
chr1_116881750_116882750	chr1	116881750	116882750	PTGFRN
chr1_143326495_143327495	chr1	143326495	143327495	LSP1P5
chr1_146474890_146475890	chr1	146474890	146475890	HYDIN2
chr1_146672295_146673295	chr1	146672295	146673295	HYDIN2
chr1_152501245_152502245	chr1	152501245	152502245	LCE5A
chr1_152502435_152503435	chr1	152502435	152503435	LCE5A
chr1_159765600_159766600	chr1	159765600	159766600	DUSP23
chr1_161499330_161500330	chr1	161499330	161500330	FCGR2A
chr1_16172890_16173890	chr1	16172890	16173890	EPHA2
chr1_167563255_167564255	chr1	167563255	167564255	CREG1
chr1_173331705_173332705	chr1	173331705	173332705	TNFSF4
chr1_181111870_181112870	chr1	181111870	181112870	IER5
chr1_185373580_185374580	chr1	185373580	185374580	GS1-279B7.1
chr1_187013455_187014455	chr1	187013455	187014455	LINC01036
chr1_188324880_188325880	chr1	188324880	188325880	LINC01037
chr1_20008145_20009145	chr1	20008145	20009145	PLA2G2A
chr1_20028395_20029395	chr1	20028395	20029395	PLA2G5
chr1_20033165_20034165	chr1	20033165	20034165	PLA2G5
chr1_201259435_201260435	chr1	201259435	201260435	PKP1
chr1_201261405_201262405	chr1	201261405	201262405	PKP1
chr1_201274965_201275965	chr1	201274965	201275965	PKP1
chr1_203273225_203274225	chr1	203273225	203274225	LINC01353
chr1_203278085_203279085	chr1	203278085	203279085	LINC01353
chr1_203448250_203449250	chr1	203448250	203449250	PRELP
chr1_203467125_203468125	chr1	203467125	203468125	PRELP
chr1_206890330_206891330	chr1	206890330	206891330	IL24
chr1_207739810_207740810	chr1	207739810	207740810	CD46
chr1_212124855_212125855	chr1	212124855	212125855	MIR3122
chr1_218743695_218744695	chr1	218743695	218744695	LINC01710
chr1_218748925_218749925	chr1	218748925	218749925	LINC01710
chr1_221415350_221416350	chr1	221415350	221416350	LINC02817
chr1_221415770_221416770	chr1	221415770	221416770	LINC02817
chr1_223175340_223176340	chr1	223175340	223176340	TLR5
chr1_226033265_226034265	chr1	226033265	226034265	H3-3A
chr1_226799475_226800475	chr1	226799475	226800475	ITPKB
chr1_228778645_228779645	chr1	228778645	228779645	RHOU
chr1_228988255_228989255	chr1	228988255	228989255	MIR4454
chr1_228990000_228991000	chr1	228990000	228991000	MIR4454
chr1_229069870_229070870	chr1	229069870	229070870	MIR4454
chr1_229158135_229159135	chr1	229158135	229159135	MIR4454
chr1_234520840_234521840	chr1	234520840	234521840	LINC01354
chr1_23998875_23999875	chr1	23998875	23999875	SRSF10
chr1_24011560_24012560	chr1	24011560	24012560	SRSF10
chr1_24018390_24019390	chr1	24018390	24019390	SRSF10
chr1_242534420_242535420	chr1	242534420	242535420	PLD5
chr1_244268695_244269695	chr1	244268695	244269695	C1orf100
chr1_26075635_26076635	chr1	26075635	26076635	TRIM63
chr1_27862905_27863905	chr1	27862905	27863905	THEMIS2
chr1_31483060_31484060	chr1	31483060	31484060	LDC1P
chr1_31714680_31715680	chr1	31714680	31715680	COL16A1
chr1_33219555_33220555	chr1	33219555	33220555	ZNF362
chr1_36211505_36212505	chr1	36211505	36212505	THRAP3
chr1_39934305_39935305	chr1	39934305	39935305	MFSD2A
chr1_39936410_39937410	chr1	39936410	39937410	MFSD2A
chr1_39988480_39989480	chr1	39988480	39989480	MFSD2A
chr1_39995870_39996870	chr1	39995870	39996870	MFSD2A
chr1_40898095_40899095	chr1	40898095	40899095	CITED4
chr1_40899075_40900075	chr1	40899075	40900075	CITED4
chr1_42859655_42860655	chr1	42859655	42860655	LOC339539
chr1_47237305_47238305	chr1	47237305	47238305	TAL1
chr1_48493870_48494870	chr1	48493870	48494870	SPATA6
chr1_54464170_54465170	chr1	54464170	54465170	SSBP3
chr1_81178960_81179960	chr1	81178960	81179960	ADGRL2
chr1_8183985_8184985	chr1	8183985	8184985	LINC01714
chr1_94614575_94615575	chr1	94614575	94615575	MIR12133
chr1_94636365_94637365	chr1	94636365	94637365	MIR12133
chr1_99438325_99439325	chr1	99438325	99439325	LINC01708
chr10_102185780_102186780	chr10	102185780	102186780	NOLC1
chr10_110852190_110853190	chr10	110852190	110853190	PDCD4-AS1
chr10_110854635_110855635	chr10	110854635	110855635	PDCD4-AS1
chr10_110857190_110858190	chr10	110857190	110858190	PDCD4-AS1
chr10_113305580_113306580	chr10	113305580	113306580	TCF7L2
chr10_113322480_113323480	chr10	113322480	113323480	TCF7L2
chr10_11639440_11640440	chr10	11639440	11640440	USP6NL
chr10_11641640_11642640	chr10	11641640	11642640	USP6NL
chr10_118792235_118793235	chr10	118792235	118793235	CACUL1
chr10_118958700_118959700	chr10	118958700	118959700	NANOS1
chr10_121079980_121080980	chr10	121079980	121080980	WDR11
chr10_124290440_124291440	chr10	124290440	124291440	OAT
chr10_124339585_124340585	chr10	124339585	124340585	OAT
chr10_124340705_124341705	chr10	124340705	124341705	OAT
chr10_124354560_124355560	chr10	124354560	124355560	OAT
chr10_124388750_124389750	chr10	124388750	124389750	OAT
chr10_132466095_132467095	chr10	132466095	132467095	LINC02870
chr10_30188055_30189055	chr10	30188055	30189055	LOC101929279
chr10_30488020_30489020	chr10	30488020	30489020	MAP3K8
chr10_30497410_30498410	chr10	30497410	30498410	MAP3K8
chr10_30529175_30530175	chr10	30529175	30530175	MAP3K8
chr10_31589650_31590650	chr10	31589650	31590650	LOC100505502
chr10_33121750_33122750	chr10	33121750	33122750	IATPR
chr10_34918395_34919395	chr10	34918395	34919395	PARD3-AS1
chr10_3555980_3556980	chr10	3555980	3556980	LINC02669
chr10_3720175_3721175	chr10	3720175	3721175	KLF6
chr10_3820015_3821015	chr10	3820015	3821015	LINC02639
chr10_4001485_4002485	chr10	4001485	4002485	MIR6078
chr10_4002375_4003375	chr10	4002375	4003375	MIR6078
chr10_4003995_4004995	chr10	4003995	4004995	MIR6078
chr10_4005695_4006695	chr10	4005695	4006695	MIR6078
chr10_4017670_4018670	chr10	4017670	4018670	MIR6078
chr10_4120080_4121080	chr10	4120080	4121080	LOC101927964
chr10_4121275_4122275	chr10	4121275	4122275	LOC101927964
chr10_4123075_4124075	chr10	4123075	4124075	LOC101927964
chr10_4180840_4181840	chr10	4180840	4181840	LINC00702
chr10_4320735_4321735	chr10	4320735	4321735	LINC00703
chr10_4688305_4689305	chr10	4688305	4689305	MANCR
chr10_47013320_47014320	chr10	47013320	47014320	PTPN20
chr10_4733050_4734050	chr10	4733050	4734050	MANCR
chr10_48289845_48290845	chr10	48289845	48290845	FRMPD2
chr10_49272250_49273250	chr10	49272250	49273250	C10orf71-AS1
chr10_49572615_49573615	chr10	49572615	49573615	ERCC6
chr10_5291510_5292510	chr10	5291510	5292510	LINC02561
chr10_5487935_5488935	chr10	5487935	5488935	CALML5
chr10_6266900_6267900	chr10	6266900	6267900	LINC02649
chr10_6399115_6400115	chr10	6399115	6400115	LINC02656
chr10_6400080_6401080	chr10	6400080	6401080	LINC02656
chr10_69047710_69048710	chr10	69047710	69048710	SRGN
chr10_69051010_69052010	chr10	69051010	69052010	SRGN
chr10_69051720_69052720	chr10	69051720	69052720	SRGN
chr10_69056995_69057995	chr10	69056995	69057995	SRGN
chr10_69061350_69062350	chr10	69061350	69062350	SRGN
chr10_70582385_70583385	chr10	70582385	70583385	PRF1
chr10_71371490_71372490	chr10	71371490	71372490	CDH23
chr10_71371490_71372490	chr10	71371490	71372490	CDH23
chr10_71371490_71372490	chr10	71371490	71372490	CDH23
chr10_71371490_71372490	chr10	71371490	71372490	CDH23
chr10_71889830_71890830	chr10	71889830	71890830	PSAP
chr10_72254605_72255605	chr10	72254605	72255605	DDIT4
chr10_72297345_72298345	chr10	72297345	72298345	DDIT4
chr10_72309255_72310255	chr10	72309255	72310255	DDIT4
chr10_72319345_72320345	chr10	72319345	72320345	DNAJB12
chr10_72320435_72321435	chr10	72320435	72321435	DNAJB12
chr10_72324965_72325965	chr10	72324965	72325965	DNAJB12
chr10_73888565_73889565	chr10	73888565	73889565	CAMK2G
chr10_73932005_73933005	chr10	73932005	73933005	C10orf55
chr10_78744180_78745180	chr10	78744180	78745180	ZMIZ1-AS1
chr10_78804915_78805915	chr10	78804915	78805915	ZMIZ1-AS1
chr10_78851320_78852320	chr10	78851320	78852320	ZMIZ1-AS1
chr10_78925455_78926455	chr10	78925455	78926455	ZMIZ1-AS1
chr10_80391840_80392840	chr10	80391840	80392840	PRXL2A
chr10_89091565_89092565	chr10	89091565	89092565	MIR4679-2
chr10_89120975_89121975	chr10	89120975	89121975	MIR4679-2
chr10_89163575_89164575	chr10	89163575	89164575	CH25H
chr10_90734550_90735550	chr10	90734550	90735550	HTR7
chr10_92407395_92408395	chr10	92407395	92408395	MARK2P9
chr11_10414080_10415080	chr11	10414080	10415080	AMPD3
chr11_104753365_104754365	chr11	104753365	104754365	LINC02552
chr11_116478420_116479420	chr11	116478420	116479420	LINC02702
chr11_117885450_117886450	chr11	117885450	117886450	FXYD6
chr11_117970305_117971305	chr11	117970305	117971305	IL10RA
chr11_117970305_117971305	chr11	117970305	117971305	IL10RA
chr11_117976405_117977405	chr11	117976405	117977405	IL10RA
chr11_117976405_117977405	chr11	117976405	117977405	IL10RA
chr11_117979505_117980505	chr11	117979505	117980505	IL10RA
chr11_117979505_117980505	chr11	117979505	117980505	IL10RA
chr11_130510050_130511050	chr11	130510050	130511050	ADAMTS15
chr11_130519580_130520580	chr11	130519580	130520580	ADAMTS15
chr11_130528540_130529540	chr11	130528540	130529540	ADAMTS15
chr11_130652610_130653610	chr11	130652610	130653610	MIR8052
chr11_13257700_13258700	chr11	13257700	13258700	ARNTL
chr11_134797260_134798260	chr11	134797260	134798260	LINC02714
chr11_134801750_134802750	chr11	134801750	134802750	LINC02714
chr11_16605600_16606600	chr11	16605600	16606600	SOX6
chr11_16607075_16608075	chr11	16607075	16608075	SOX6
chr11_268750_269750	chr11	268750	269750	NLRP6
chr11_2877155_2878155	chr11	2877155	2878155	KCNQ1DN
chr11_47857760_47858760	chr11	47857760	47858760	NUP160
chr11_47861490_47862490	chr11	47861490	47862490	NUP160
chr11_47903765_47904765	chr11	47903765	47904765	NUP160
chr11_47907140_47908140	chr11	47907140	47908140	NUP160
chr11_57281220_57282220	chr11	57281220	57282220	TNKS1BP1
chr11_60315585_60316585	chr11	60315585	60316585	MS4A6E
chr11_61025955_61026955	chr11	61025955	61026955	CD6
chr11_61041850_61042850	chr11	61041850	61042850	CD5
chr11_6249525_6250525	chr11	6249525	6250525	CCKBR
chr11_69551715_69552715	chr11	69551715	69552715	LINC01488
chr11_73153860_73154860	chr11	73153860	73154860	FCHSD2
chr11_73188985_73189985	chr11	73188985	73189985	P2RY2
chr11_75553950_75554950	chr11	75553950	75554950	SERPINH1
chr11_75553950_75554950	chr11	75553950	75554950	SERPINH1
chr11_86160105_86161105	chr11	86160105	86161105	EED
chr11_86163130_86164130	chr11	86163130	86164130	EED
chr11_86176145_86177145	chr11	86176145	86177145	EED
chr11_86182955_86183955	chr11	86182955	86183955	EED
chr11_92162785_92163785	chr11	92162785	92163785	FAT3
chr11_95415725_95416725	chr11	95415725	95416725	SESN3
chr11_95559535_95560535	chr11	95559535	95560535	FAM76B
chr11_9617735_9618735	chr11	9617735	9618735	WEE1
chr12_108118870_108119870	chr12	108118870	108119870	WSCD2
chr12_109840305_109841305	chr12	109840305	109841305	TRPV4
chr12_110605435_110606435	chr12	110605435	110606435	TCTN1
chr12_110605435_110606435	chr12	110605435	110606435	TCTN1
chr12_12009955_12010955	chr12	12009955	12010955	BCL2L14
chr12_120935885_120936885	chr12	120935885	120936885	XLOC_009911
chr12_122904350_122905350	chr12	122904350	122905350	VPS37B
chr12_124174225_124175225	chr12	124174225	124175225	RFLNA
chr12_124668995_124669995	chr12	124668995	124669995	NCOR2
chr12_124712950_124713950	chr12	124712950	124713950	SCARB1
chr12_124735390_124736390	chr12	124735390	124736390	SCARB1
chr12_124736760_124737760	chr12	124736760	124737760	SCARB1
chr12_124754810_124755810	chr12	124754810	124755810	SCARB1
chr12_130920150_130921150	chr12	130920150	130921150	ADGRD1
chr12_130945765_130946765	chr12	130945765	130946765	ADGRD1
chr12_13171600_13172600	chr12	13171600	13172600	EMP1
chr12_13175175_13176175	chr12	13175175	13176175	EMP1
chr12_13185800_13186800	chr12	13185800	13186800	EMP1
chr12_14273415_14274415	chr12	14273415	14274415	ATF7IP
chr12_19619900_19620900	chr12	19619900	19620900	AEBP2
chr12_28781790_28782790	chr12	28781790	28782790	FAR2
chr12_30508135_30509135	chr12	30508135	30509135	IPO8
chr12_31746490_31747490	chr12	31746490	31747490	AMN1
chr12_31749225_31750225	chr12	31749225	31750225	AMN1
chr12_31752115_31753115	chr12	31752115	31753115	AMN1
chr12_4006490_4007490	chr12	4006490	4007490	PARP11
chr12_4068790_4069790	chr12	4068790	4069790	PARP11
chr12_50032875_50033875	chr12	50032875	50033875	RACGAP1
chr12_52143375_52144375	chr12	52143375	52144375	KRT80
chr12_52147020_52148020	chr12	52147020	52148020	KRT80
chr12_52148175_52149175	chr12	52148175	52149175	KRT80
chr12_5503350_5504350	chr12	5503350	5504350	NTF3
chr12_55666905_55667905	chr12	55666905	55667905	METTL7B
chr12_6140640_6141640	chr12	6140640	6141640	VWF
chr12_6167220_6168220	chr12	6167220	6168220	CD9
chr12_88753435_88754435	chr12	88753435	88754435	KITLG
chr12_9407075_9408075	chr12	9407075	9408075	LOC728715
chr12_95633010_95634010	chr12	95633010	95634010	PGAM1P5
chr13_109857815_109858815	chr13	109857815	109858815	IRS2
chr13_109859230_109860230	chr13	109859230	109860230	IRS2
chr13_110954760_110955760	chr13	110954760	110955760	LINC00431
chr13_20120135_20121135	chr13	20120135	20121135	LINC01072
chr13_20174640_20175640	chr13	20174640	20175640	GJA3
chr13_26459165_26460165	chr13	26459165	26460165	WASF3
chr13_26784455_26785455	chr13	26784455	26785455	GPR12
chr13_26785455_26786455	chr13	26785455	26786455	GPR12
chr13_28742685_28743685	chr13	28742685	28743685	SLC46A3
chr13_42744950_42745950	chr13	42744950	42745950	FAM216B
chr13_45310110_45311110	chr13	45310110	45311110	SNORA31B
chr13_48726815_48727815	chr13	48726815	48727815	CYSLTR2
chr13_49641455_49642455	chr13	49641455	49642455	ARL11
chr13_49642675_49643675	chr13	49642675	49643675	ARL11
chr13_49643675_49644675	chr13	49643675	49644675	ARL11
chr13_51003870_51004870	chr13	51003870	51004870	GUCY1B2
chr13_59458560_59459560	chr13	59458560	59459560	DIAPH3-AS1
chr13_76822535_76823535	chr13	76822535	76823535	KCTD12
chr14_100703365_100704365	chr14	100703365	100704365	DLK1
chr14_100708905_100709905	chr14	100708905	100709905	DLK1
chr14_100770635_100771635	chr14	100770635	100771635	MIR2392
chr14_100775460_100776460	chr14	100775460	100776460	MIR2392
chr14_100790405_100791405	chr14	100790405	100791405	MIR2392
chr14_105560035_105561035	chr14	105560035	105561035	LOC105370697
chr14_105608730_105609730	chr14	105608730	105609730	MIR8071-1
chr14_105608730_105609730	chr14	105608730	105609730	MIR8071-2
chr14_105613995_105614995	chr14	105613995	105614995	MIR8071-1
chr14_105613995_105614995	chr14	105613995	105614995	MIR8071-2
chr14_105654375_105655375	chr14	105654375	105655375	MIR8071-1
chr14_105654375_105655375	chr14	105654375	105655375	MIR8071-2
chr14_105655035_105656035	chr14	105655035	105656035	MIR8071-1
chr14_105655035_105656035	chr14	105655035	105656035	MIR8071-2
chr14_105664285_105665285	chr14	105664285	105665285	ELK2AP
chr14_105723775_105724775	chr14	105723775	105724775	ELK2AP
chr14_105729600_105730600	chr14	105729600	105730600	ELK2AP
chr14_105754075_105755075	chr14	105754075	105755075	ELK2AP
chr14_20821330_20822330	chr14	20821330	20822330	RNASE1
chr14_24483515_24484515	chr14	24483515	24484515	CMA1
chr14_35339530_35340530	chr14	35339530	35340530	PSMA6
chr14_49875420_49876420	chr14	49875420	49876420	RN7SL2
chr14_49880075_49881075	chr14	49880075	49881075	ARF6
chr14_58747910_58748910	chr14	58747910	58748910	LINC01500
chr14_65352780_65353780	chr14	65352780	65353780	MIR4708
chr14_67461145_67462145	chr14	67461145	67462145	MIR5694
chr14_68757345_68758345	chr14	68757345	68758345	ZFP36L1
chr14_73837895_73838895	chr14	73837895	73838895	LINC02274
chr14_75334000_75335000	chr14	75334000	75335000	LINC01220
chr14_76881120_76882120	chr14	76881120	76882120	LRRC74A
chr14_76936945_76937945	chr14	76936945	76937945	LINC01629
chr14_87131640_87132640	chr14	87131640	87132640	LINC01148
chr14_92767995_92768995	chr14	92767995	92768995	LGMN
chr14_92774595_92775595	chr14	92774595	92775595	GOLGA5
chr14_96104380_96105380	chr14	96104380	96105380	C14orf132
chr14_96105450_96106450	chr14	96105450	96106450	C14orf132
chr14_97702910_97703910	chr14	97702910	97703910	LINC02291
chr14_98956980_98957980	chr14	98956980	98957980	C14orf177
chr15_35058435_35059435	chr15	35058435	35059435	NANOGP8
chr15_38604415_38605415	chr15	38604415	38605415	RASGRP1
chr15_38622030_38623030	chr15	38622030	38623030	RASGRP1
chr15_39437950_39438950	chr15	39437950	39438950	THBS1
chr15_39466100_39467100	chr15	39466100	39467100	THBS1
chr15_45548570_45549570	chr15	45548570	45549570	SNORA41B
chr15_48680865_48681865	chr15	48680865	48681865	FBN1
chr15_49793460_49794460	chr15	49793460	49794460	DTWD1
chr15_49847805_49848805	chr15	49847805	49848805	DTWD1
chr15_56292185_56293185	chr15	56292185	56293185	RFX7
chr15_56322110_56323110	chr15	56322110	56323110	TEX9
chr15_57561060_57562060	chr15	57561060	57562060	GCOM1
chr15_57561060_57562060	chr15	57561060	57562060	MYZAP
chr15_58310155_58311155	chr15	58310155	58311155	LIPC
chr15_62171515_62172515	chr15	62171515	62172515	C2CD4B
chr15_62172930_62173930	chr15	62172930	62173930	C2CD4B
chr15_67884330_67885330	chr15	67884330	67885330	RNU6-1
chr15_67884330_67885330	chr15	67884330	67885330	RNU6-7
chr15_67884330_67885330	chr15	67884330	67885330	RNU6-8
chr15_67884330_67885330	chr15	67884330	67885330	RNU6-2
chr15_67884330_67885330	chr15	67884330	67885330	RNU6-9
chr15_69583330_69584330	chr15	69583330	69584330	PCAT29
chr15_69583330_69584330	chr15	69583330	69584330	PCAT29
chr15_70474465_70475465	chr15	70474465	70475465	LINC02205
chr15_74396465_74397465	chr15	74396465	74397465	MIR6881
chr15_77507620_77508620	chr15	77507620	77508620	LOC101929457
chr15_79978515_79979515	chr15	79978515	79979515	BCL2A1
chr15_80604525_80605525	chr15	80604525	80605525	MIR5572
chr15_80614405_80615405	chr15	80614405	80615405	MIR5572
chr15_81166980_81167980	chr15	81166980	81167980	IL16
chr15_85988450_85989450	chr15	85988450	85989450	AGBL1
chr15_89974205_89975205	chr15	89974205	89975205	ZNF710
chr15_90829625_90830625	chr15	90829625	90830625	FURIN
chr15_90830710_90831710	chr15	90830710	90831710	FURIN
chr15_98503570_98504570	chr15	98503570	98504570	FAM169B
chr15_99454665_99455665	chr15	99454665	99455665	MEF2A
chr15_99486280_99487280	chr15	99486280	99487280	MEF2A
chr16_10601195_10602195	chr16	10601195	10602195	EMP2
chr16_10609040_10610040	chr16	10609040	10610040	EMP2
chr16_10616750_10617750	chr16	10616750	10617750	EMP2
chr16_11640065_11641065	chr16	11640065	11641065	SNN
chr16_22199255_22200255	chr16	22199255	22200255	EEF2K
chr16_28220340_28221340	chr16	28220340	28221340	XPO6
chr16_29131110_29132110	chr16	29131110	29132110	RRN3P2
chr16_50244135_50245135	chr16	50244135	50245135	ADCY7
chr16_50244135_50245135	chr16	50244135	50245135	ADCY7
chr16_53518450_53519450	chr16	53518450	53519450	AKTIP
chr16_66867570_66868570	chr16	66867570	66868570	PDP2
chr16_69479500_69480500	chr16	69479500	69480500	CYB5B
chr16_69485505_69486505	chr16	69485505	69486505	CYB5B
chr16_74816225_74817225	chr16	74816225	74817225	FA2H
chr16_79418910_79419910	chr16	79418910	79419910	MAF
chr16_79438010_79439010	chr16	79438010	79439010	MAF
chr16_80055200_80056200	chr16	80055200	80056200	LINC01229
chr16_8108825_8109825	chr16	8108825	8109825	TMEM114
chr16_84283800_84284800	chr16	84283800	84284800	WFDC1
chr16_84286380_84287380	chr16	84286380	84287380	WFDC1
chr16_85212200_85213200	chr16	85212200	85213200	MIR12128
chr16_85291160_85292160	chr16	85291160	85292160	LINC00311
chr16_85321630_85322630	chr16	85321630	85322630	MIR5093
chr16_85360075_85361075	chr16	85360075	85361075	MIR5093
chr16_85370535_85371535	chr16	85370535	85371535	MIR5093
chr16_85390370_85391370	chr16	85390370	85391370	MIR5093
chr16_86029070_86030070	chr16	86029070	86030070	MIR6774
chr16_86166725_86167725	chr16	86166725	86167725	LINC01082
chr16_86315080_86316080	chr16	86315080	86316080	LINC02135
chr16_86365170_86366170	chr16	86365170	86366170	LINC00917
chr16_86430545_86431545	chr16	86430545	86431545	FENDRR
chr16_86432330_86433330	chr16	86432330	86433330	FENDRR
chr16_87043325_87044325	chr16	87043325	87044325	LINC02181
chr17_1207995_1208995	chr17	1207995	1208995	ABR
chr17_1229415_1230415	chr17	1229415	1230415	ABR
chr17_1231195_1232195	chr17	1231195	1232195	ABR
chr17_13609655_13610655	chr17	13609655	13610655	HS3ST3A1
chr17_15185210_15186210	chr17	15185210	15186210	MIR4731
chr17_15289155_15290155	chr17	15289155	15290155	PMP22
chr17_17420300_17421300	chr17	17420300	17421300	MED9
chr17_19398245_19399245	chr17	19398245	19399245	MFAP4
chr17_27281775_27282775	chr17	27281775	27282775	MIR4522
chr17_28280585_28281585	chr17	28280585	28281585	KRT18P55
chr17_29195170_29196170	chr17	29195170	29196170	MYO18A
chr17_29312195_29313195	chr17	29312195	29313195	NUFIP2
chr17_31689795_31690795	chr17	31689795	31690795	MIR365B
chr17_43457610_43458610	chr17	43457610	43458610	MIR2117
chr17_44535880_44536880	chr17	44535880	44536880	FZD2
chr17_44628270_44629270	chr17	44628270	44629270	LINC01180
chr17_4764265_4765265	chr17	4764265	4765265	TM4SF5
chr17_48006970_48007970	chr17	48006970	48007970	MIR10226
chr17_50221610_50222610	chr17	50221610	50222610	LINC01969
chr17_50318580_50319580	chr17	50318580	50319580	XYLT2
chr17_50328195_50329195	chr17	50328195	50329195	XYLT2
chr17_5254710_5255710	chr17	5254710	5255710	SCIMP
chr17_60166750_60167750	chr17	60166750	60167750	CA4
chr17_60166750_60167750	chr17	60166750	60167750	CA4
chr17_6178905_6179905	chr17	6178905	6179905	WSCD1
chr17_62179235_62180235	chr17	62179235	62180235	TBC1D3P2
chr17_6325350_6326350	chr17	6325350	6326350	AIPL1
chr17_64985750_64986750	chr17	64985750	64986750	AMZ2P1
chr17_67262100_67263100	chr17	67262100	67263100	HELZ
chr17_68822325_68823325	chr17	68822325	68823325	ABCA8
chr17_70238255_70239255	chr17	70238255	70239255	KCNJ2
chr17_70240795_70241795	chr17	70240795	70241795	KCNJ2
chr17_70271350_70272350	chr17	70271350	70272350	KCNJ2
chr17_71938160_71939160	chr17	71938160	71939160	ROCR
chr17_71942350_71943350	chr17	71942350	71943350	ROCR
chr17_75295160_75296160	chr17	75295160	75296160	SLC25A19
chr17_75311620_75312620	chr17	75311620	75312620	SLC25A19
chr17_77227270_77228270	chr17	77227270	77228270	SEC14L1
chr17_78283805_78284805	chr17	78283805	78284805	LINC01993
chr17_78592105_78593105	chr17	78592105	78593105	DNAH17
chr17_78638645_78639645	chr17	78638645	78639645	SCAT1
chr17_78645565_78646565	chr17	78645565	78646565	SCAT1
chr17_78646755_78647755	chr17	78646755	78647755	SCAT1
chr17_78652670_78653670	chr17	78652670	78653670	SCAT1
chr17_82707590_82708590	chr17	82707590	82708590	LOC101929552
chr17_83073310_83074310	chr17	83073310	83074310	METRNL
chr17_83199535_83200535	chr17	83199535	83200535	RPL23AP87
chr17_83202735_83203735	chr17	83202735	83203735	RPL23AP87
chr18_10010170_10011170	chr18	10010170	10011170	VAPA
chr18_22065775_22066775	chr18	22065775	22066775	GATA6-AS1
chr18_22673850_22674850	chr18	22673850	22674850	LOC101927571
chr18_22676125_22677125	chr18	22676125	22677125	LOC101927571
chr18_22691955_22692955	chr18	22691955	22692955	LOC101927571
chr18_30386440_30387440	chr18	30386440	30387440	MIR302F
chr18_46293705_46294705	chr18	46293705	46294705	RNF165
chr18_48896615_48897615	chr18	48896615	48897615	SMAD7
chr18_48990925_48991925	chr18	48990925	48991925	LOC100129878
chr18_55664855_55665855	chr18	55664855	55665855	TCF4
chr18_55858485_55859485	chr18	55858485	55859485	LINC01416
chr18_55863275_55864275	chr18	55863275	55864275	LINC01416
chr18_59019545_59020545	chr18	59019545	59020545	OACYLP
chr18_59021195_59022195	chr18	59021195	59022195	OACYLP
chr18_59022335_59023335	chr18	59022335	59023335	OACYLP
chr18_59024535_59025535	chr18	59024535	59025535	OACYLP
chr18_62510450_62511450	chr18	62510450	62511450	ZCCHC2
chr18_62510450_62511450	chr18	62510450	62511450	ZCCHC2
chr18_63002695_63003695	chr18	63002695	63003695	PHLPP1
chr18_67426150_67427150	chr18	67426150	67427150	LOC643542
chr18_74396425_74397425	chr18	74396425	74397425	LINC01922
chr18_74398895_74399895	chr18	74398895	74399895	LINC01922
chr18_75548130_75549130	chr18	75548130	75549130	SMIM21
chr18_75812365_75813365	chr18	75812365	75813365	LINC01898
chr18_76351680_76352680	chr18	76351680	76352680	LOC101927989
chr19_10478665_10479665	chr19	10478665	10479665	KEAP1
chr19_11587390_11588390	chr19	11587390	11588390	ZNF627
chr19_1183510_1184510	chr19	1183510	1184510	SBNO2
chr19_13163515_13164515	chr19	13163515	13164515	IER2
chr19_14507410_14508410	chr19	14507410	14508410	DNAJB1
chr19_16315835_16316835	chr19	16315835	16316835	KLF2
chr19_18023580_18024580	chr19	18023580	18024580	ARRDC2
chr19_18031075_18032075	chr19	18031075	18032075	ARRDC2
chr19_18966005_18967005	chr19	18966005	18967005	HOMER3-AS1
chr19_18967205_18968205	chr19	18967205	18968205	HOMER3-AS1
chr19_18972175_18973175	chr19	18972175	18973175	HOMER3-AS1
chr19_21873910_21874910	chr19	21873910	21874910	ZNF43
chr19_21901655_21902655	chr19	21901655	21902655	ZNF43
chr19_2487450_2488450	chr19	2487450	2488450	GADD45B
chr19_35211430_35212430	chr19	35211430	35212430	FAM187B
chr19_41521750_41522750	chr19	41521750	41522750	LINC01480
chr19_44601815_44602815	chr19	44601815	44602815	IGSF23
chr19_44770205_44771205	chr19	44770205	44771205	CBLC
chr19_4581330_4582330	chr19	4581330	4582330	SEMA6B
chr19_46832125_46833125	chr19	46832125	46833125	SNAR-E
chr19_47599920_47600920	chr19	47599920	47600920	BICRA
chr19_48543030_48544030	chr19	48543030	48544030	SULT2B1
chr19_48770130_48771130	chr19	48770130	48771130	FGF21
chr19_49217065_49218065	chr19	49217065	49218065	TRPM4
chr19_5171390_5172390	chr19	5171390	5172390	PTPRS
chr19_51784455_51785455	chr19	51784455	51785455	FPR3
chr19_5183395_5184395	chr19	5183395	5184395	PTPRS
chr19_53642015_53643015	chr19	53642015	53643015	DPRX
chr19_54377900_54378900	chr19	54377900	54378900	LAIR1
chr19_56884030_56885030	chr19	56884030	56885030	MIMT1
chr19_56900200_56901200	chr19	56900200	56901200	MIMT1
chr19_56905585_56906585	chr19	56905585	56906585	MIMT1
chr19_7787145_7788145	chr19	7787145	7788145	CLEC4GP1
chr19_9050030_9051030	chr19	9050030	9051030	OR1M1
chr2_105641230_105642230	chr2	105641230	105642230	LOC285000
chr2_105712910_105713910	chr2	105712910	105713910	NCK2
chr2_10815_11815	chr2	10815	11815	FAM110C
chr2_109630730_109631730	chr2	109630730	109631730	SOWAHC
chr2_118059520_118060520	chr2	118059520	118060520	INSIG2
chr2_120398875_120399875	chr2	120398875	120399875	INHBB
chr2_120736755_120737755	chr2	120736755	120737755	GLI2
chr2_126713895_126714895	chr2	126713895	126714895	GYPC
chr2_126971305_126972305	chr2	126971305	126972305	TEX51
chr2_128472850_128473850	chr2	128472850	128473850	HS6ST1
chr2_132352125_132353125	chr2	132352125	132353125	FAM201B
chr2_136238425_136239425	chr2	136238425	136239425	CXCR4
chr2_136245880_136246880	chr2	136245880	136246880	CXCR4
chr2_143874295_143875295	chr2	143874295	143875295	LOC101928386
chr2_144660640_144661640	chr2	144660640	144661640	TEX41
chr2_147355470_147356470	chr2	147355470	147356470	ACVR2A
chr2_147355470_147356470	chr2	147355470	147356470	ACVR2A
chr2_152300780_152301780	chr2	152300780	152301780	FMNL2
chr2_158893750_158894750	chr2	158893750	158894750	TANC1
chr2_160933975_160934975	chr2	160933975	160934975	TANK
chr2_172198740_172199740	chr2	172198740	172199740	DLX2-DT
chr2_17254120_17255120	chr2	17254120	17255120	RAD51AP2
chr2_190118785_190119785	chr2	190118785	190119785	C2orf88
chr2_190334125_190335125	chr2	190334125	190335125	INPP1
chr2_203656305_203657305	chr2	203656305	203657305	CD28
chr2_203880235_203881235	chr2	203880235	203881235	CTLA4
chr2_20424425_20425425	chr2	20424425	20425425	RHOB
chr2_20438150_20439150	chr2	20438150	20439150	RHOB
chr2_20439235_20440235	chr2	20439235	20440235	RHOB
chr2_20532805_20533805	chr2	20532805	20533805	LOC107985856
chr2_21065775_21066775	chr2	21065775	21066775	APOB
chr2_217433095_217434095	chr2	217433095	217434095	DIRC3-AS1
chr2_219344410_219345410	chr2	219344410	219345410	RESP18
chr2_222791775_222792775	chr2	222791775	222792775	ACSL3
chr2_222958945_222959945	chr2	222958945	222959945	KCNE4
chr2_224242210_224243210	chr2	224242210	224243210	FAM124B
chr2_226030650_226031650	chr2	226030650	226031650	LOC646736
chr2_226631320_226632320	chr2	226631320	226632320	MIR5702
chr2_227642055_227643055	chr2	227642055	227643055	C2orf83
chr2_231565545_231566545	chr2	231565545	231566545	TEX44
chr2_231638515_231639515	chr2	231638515	231639515	TEX44
chr2_234243615_234244615	chr2	234243615	234244615	SPP2
chr2_234269525_234270525	chr2	234269525	234270525	LINC01891
chr2_234308430_234309430	chr2	234308430	234309430	LINC01891
chr2_234335370_234336370	chr2	234335370	234336370	LINC01891
chr2_235218185_235219185	chr2	235218185	235219185	SH3BP4
chr2_236557485_236558485	chr2	236557485	236558485	ACKR3
chr2_236640485_236641485	chr2	236640485	236641485	ACKR3
chr2_236642480_236643480	chr2	236642480	236643480	ACKR3
chr2_237213585_237214585	chr2	237213585	237214585	COPS8
chr2_237300070_237301070	chr2	237300070	237301070	COL6A3
chr2_237603335_237604335	chr2	237603335	237604335	RAB17
chr2_237935470_237936470	chr2	237935470	237936470	UBE2F-SCLY
chr2_237935470_237936470	chr2	237935470	237936470	UBE2F
chr2_238699695_238700695	chr2	238699695	238700695	LINC01107
chr2_239465120_239466120	chr2	239465120	239466120	HDAC4-AS1
chr2_239533425_239534425	chr2	239533425	239534425	HDAC4-AS1
chr2_239593780_239594780	chr2	239593780	239594780	LOC150935
chr2_240373970_240374970	chr2	240373970	240374970	GPC1
chr2_240385335_240386335	chr2	240385335	240386335	GPC1
chr2_240705035_240706035	chr2	240705035	240706035	AQP12A
chr2_26809860_26810860	chr2	26809860	26810860	CENPA
chr2_28346405_28347405	chr2	28346405	28347405	LOC100505716
chr2_36329210_36330210	chr2	36329210	36330210	CRIM1-DT
chr2_42921395_42922395	chr2	42921395	42922395	LINC01819
chr2_42922635_42923635	chr2	42922635	42923635	LINC01819
chr2_43110075_43111075	chr2	43110075	43111075	LINC02580
chr2_46275640_46276640	chr2	46275640	46276640	EPAS1
chr2_59150180_59151180	chr2	59150180	59151180	LINC01793
chr2_60710430_60711430	chr2	60710430	60711430	PAPOLG
chr2_62362315_62363315	chr2	62362315	62363315	TMEM17
chr2_62406305_62407305	chr2	62406305	62407305	TMEM17
chr2_62409035_62410035	chr2	62409035	62410035	TMEM17
chr2_64731550_64732550	chr2	64731550	64732550	SERTAD2
chr2_65204315_65205315	chr2	65204315	65205315	ACTR2
chr2_67463575_67464575	chr2	67463575	67464575	ETAA1
chr2_67516855_67517855	chr2	67516855	67517855	ETAA1
chr2_6820380_6821380	chr2	6820380	6821380	NRIR
chr2_68726460_68727460	chr2	68726460	68727460	ARHGAP25
chr2_70115535_70116535	chr2	70115535	70116535	LINC01816
chr2_74185315_74186315	chr2	74185315	74186315	MOB1A
chr2_75598345_75599345	chr2	75598345	75599345	EVA1A
chr2_84923830_84924830	chr2	84923830	84924830	TMSB10
chr2_85936105_85937105	chr2	85936105	85937105	ST3GAL5-AS1
chr2_87348455_87349455	chr2	87348455	87349455	CYTOR
chr2_89585135_89586135	chr2	89585135	89586135	LOC107985911
chr2_90244770_90245770	chr2	90244770	90245770	LOC101927050
chr2_91570990_91571990	chr2	91570990	91571990	LSP1P4
chr2_91659315_91660315	chr2	91659315	91660315	LSP1P4
chr2_96082565_96083565	chr2	96082565	96083565	ADRA2B
chr2_98748770_98749770	chr2	98748770	98749770	MGAT4A
chr2_98749895_98750895	chr2	98749895	98750895	MGAT4A
chr20_11411535_11412535	chr20	11411535	11412535	LOC339593
chr20_17873740_17874740	chr20	17873740	17874740	SNORD17
chr20_17874925_17875925	chr20	17874925	17875925	SNORD17
chr20_17916180_17917180	chr20	17916180	17917180	SNORD17
chr20_1844455_1845455	chr20	1844455	1845455	SIRPA
chr20_22762760_22763760	chr20	22762760	22763760	LINC01747
chr20_23103125_23104125	chr20	23103125	23104125	CD93
chr20_23106110_23107110	chr20	23106110	23107110	CD93
chr20_23113665_23114665	chr20	23113665	23114665	LINC00656
chr20_23115955_23116955	chr20	23115955	23116955	LINC00656
chr20_23205360_23206360	chr20	23205360	23206360	LINC00656
chr20_23243885_23244885	chr20	23243885	23244885	NXT1
chr20_24135415_24136415	chr20	24135415	24136415	LINC01721
chr20_24785400_24786400	chr20	24785400	24786400	CST7
chr20_25984630_25985630	chr20	25984630	25985630	LOC100134868
chr20_29444910_29445910	chr20	29444910	29445910	LOC105379477
chr20_30584885_30585885	chr20	30584885	30585885	MLLT10P1
chr20_31595595_31596595	chr20	31595595	31596595	ID1
chr20_373155_374155	chr20	373155	374155	TRIB3
chr20_37541790_37542790	chr20	37541790	37542790	BLCAP
chr20_38186565_38187565	chr20	38186565	38187565	TGM2
chr20_39304715_39305715	chr20	39304715	39305715	LINC01734
chr20_39357735_39358735	chr20	39357735	39358735	LINC01734
chr20_40443480_40444480	chr20	40443480	40444480	MAFB
chr20_40462910_40463910	chr20	40462910	40463910	MAFB
chr20_40675245_40676245	chr20	40675245	40676245	MAFB
chr20_40770725_40771725	chr20	40770725	40771725	SNORD154
chr20_45917395_45918395	chr20	45917395	45918395	PLTP
chr20_47971900_47972900	chr20	47971900	47972900	LINC01523
chr20_47973205_47974205	chr20	47973205	47974205	LINC01523
chr20_48857790_48858790	chr20	48857790	48858790	PREX1
chr20_49583270_49584270	chr20	49583270	49584270	PTGIS
chr20_50050230_50051230	chr20	50050230	50051230	TRERNA1
chr20_50056475_50057475	chr20	50056475	50057475	TRERNA1
chr20_50059115_50060115	chr20	50059115	50060115	TRERNA1
chr20_50334240_50335240	chr20	50334240	50335240	LINC01271
chr20_50334790_50335790	chr20	50334790	50335790	LINC01271
chr20_50345905_50346905	chr20	50345905	50346905	LINC01271
chr20_50347625_50348625	chr20	50347625	50348625	LINC01271
chr20_50373600_50374600	chr20	50373600	50374600	LINC01271
chr20_50378745_50379745	chr20	50378745	50379745	LINC01271
chr20_50394715_50395715	chr20	50394715	50395715	LINC01271
chr20_50438670_50439670	chr20	50438670	50439670	PTPN1
chr20_50442875_50443875	chr20	50442875	50443875	PTPN1
chr20_53657865_53658865	chr20	53657865	53658865	LOC105372672
chr20_53918575_53919575	chr20	53918575	53919575	SUMO1P1
chr20_53921030_53922030	chr20	53921030	53922030	SUMO1P1
chr20_54200665_54201665	chr20	54200665	54201665	PFDN4
chr20_5689240_5690240	chr20	5689240	5690240	SHLD1
chr20_571585_572585	chr20	571585	572585	CSNK2A1
chr20_62489250_62490250	chr20	62489250	62490250	GATA5
chr20_62611535_62612535	chr20	62611535	62612535	SLCO4A1
chr20_9857145_9858145	chr20	9857145	9858145	PAK5
chr21_28771045_28772045	chr21	28771045	28772045	N6AMT1
chr21_33198175_33199175	chr21	33198175	33199175	LINC01548
chr21_35477935_35478935	chr21	35477935	35478935	LOC100506403
chr21_35503280_35504280	chr21	35503280	35504280	LOC100506403
chr21_35563780_35564780	chr21	35563780	35564780	LOC100506403
chr21_35564785_35565785	chr21	35564785	35565785	LOC100506403
chr21_35850015_35851015	chr21	35850015	35851015	PPP1R2P2
chr21_35931940_35932940	chr21	35931940	35932940	PPP1R2P2
chr21_39020770_39021770	chr21	39020770	39021770	LINC01700
chr21_39329120_39330120	chr21	39329120	39330120	BRWD1-AS1
chr21_41112935_41113935	chr21	41112935	41113935	LINC00323
chr21_43340975_43341975	chr21	43340975	43341975	LINC00322
chr21_45040960_45041960	chr21	45040960	45041960	SSR4P1
chr21_45349525_45350525	chr21	45349525	45350525	LINC00316
chr21_5065275_5066275	chr21	5065275	5066275	LINC01678
chr21_5101385_5102385	chr21	5101385	5102385	LINC01678
chr21_6371490_6372490	chr21	6371490	6372490	CBS
chr22_16542985_16543985	chr22	16542985	16543985	CCT8L2
chr22_20302295_20303295	chr22	20302295	20303295	DGCR6L
chr22_21072700_21073700	chr22	21072700	21073700	LRRC74B
chr22_27662415_27663415	chr22	27662415	27663415	MN1
chr22_27669070_27670070	chr22	27669070	27670070	MN1
chr22_35362915_35363915	chr22	35362915	35363915	HMOX1
chr22_37274190_37275190	chr22	37274190	37275190	CYTH4
chr22_37784540_37785540	chr22	37784540	37785540	H1-0
chr22_39444230_39445230	chr22	39444230	39445230	MGAT3
chr22_42374530_42375530	chr22	42374530	42375530	LINC01315
chr22_44648405_44649405	chr22	44648405	44649405	PRR5
chr22_45459935_45460935	chr22	45459935	45460935	FBLN1
chr22_45459935_45460935	chr22	45459935	45460935	FBLN1
chr22_45459935_45460935	chr22	45459935	45460935	FBLN1
chr22_45459935_45460935	chr22	45459935	45460935	FBLN1
chr22_45905850_45906850	chr22	45905850	45906850	WNT7B
chr22_45996160_45997160	chr22	45996160	45997160	LOC730668
chr22_46592690_46593690	chr22	46592690	46593690	GRAMD4
chr22_46601775_46602775	chr22	46601775	46602775	GRAMD4
chr22_48369805_48370805	chr22	48369805	48370805	MIR3201
chr22_49948625_49949625	chr22	49948625	49949625	PIM3
chr3_100226495_100227495	chr3	100226495	100227495	TBC1D23
chr3_107969865_107970865	chr3	107969865	107970865	LINC00636
chr3_107986530_107987530	chr3	107986530	107987530	LINC00636
chr3_107992820_107993820	chr3	107992820	107993820	CD47
chr3_11766915_11767915	chr3	11766915	11767915	VGLL4
chr3_121957415_121958415	chr3	121957415	121958415	SLC15A2
chr3_12444515_12445515	chr3	12444515	12445515	TSEN2
chr3_125644005_125645005	chr3	125644005	125645005	OSBPL11
chr3_128009905_128010905	chr3	128009905	128010905	SEC61A1
chr3_128011150_128012150	chr3	128011150	128012150	SEC61A1
chr3_129230115_129231115	chr3	129230115	129231115	COPG1
chr3_129233260_129234260	chr3	129233260	129234260	COPG1
chr3_129614530_129615530	chr3	129614530	129615530	PLXND1
chr3_129615580_129616580	chr3	129615580	129616580	PLXND1
chr3_129622085_129623085	chr3	129622085	129623085	PLXND1
chr3_129624095_129625095	chr3	129624095	129625095	PLXND1
chr3_130017320_130018320	chr3	130017320	130018320	TRH
chr3_132973520_132974520	chr3	132973520	132974520	TMEM108
chr3_132978675_132979675	chr3	132978675	132979675	TMEM108
chr3_134078825_134079825	chr3	134078825	134079825	LINC02000
chr3_134084235_134085235	chr3	134084235	134085235	LINC02000
chr3_134092285_134093285	chr3	134092285	134093285	LINC02000
chr3_137866615_137867615	chr3	137866615	137867615	LINC01210
chr3_140629685_140630685	chr3	140629685	140630685	TRIM42
chr3_14233980_14234980	chr3	14233980	14234980	LSM3
chr3_142905915_142906915	chr3	142905915	142906915	PCOLCE2
chr3_142913990_142914990	chr3	142913990	142914990	LOC100507389
chr3_142915290_142916290	chr3	142915290	142916290	LOC100507389
chr3_144109660_144110660	chr3	144109660	144110660	DIPK2A
chr3_144746355_144747355	chr3	144746355	144747355	DIPK2A
chr3_145697940_145698940	chr3	145697940	145698940	LNCSRLR
chr3_153221435_153222435	chr3	153221435	153222435	RAP2B
chr3_153289040_153290040	chr3	153289040	153290040	RAP2B
chr3_157064060_157065060	chr3	157064060	157065060	LINC02029
chr3_177360270_177361270	chr3	177360270	177361270	LINC00501
chr3_184474880_184475880	chr3	184474880	184475880	LINC02054
chr3_184479510_184480510	chr3	184479510	184480510	LINC01840
chr3_184594375_184595375	chr3	184594375	184595375	EPHB3
chr3_184656095_184657095	chr3	184656095	184657095	MAGEF1
chr3_187689630_187690630	chr3	187689630	187690630	LOC100131635
chr3_190229700_190230700	chr3	190229700	190230700	CLDN1
chr3_190231440_190232440	chr3	190231440	190232440	CLDN1
chr3_194158510_194159510	chr3	194158510	194159510	HES1
chr3_194265130_194266130	chr3	194265130	194266130	LINC02036
chr3_196096130_196097130	chr3	196096130	196097130	TFRC
chr3_197489750_197490750	chr3	197489750	197490750	LINC02012
chr3_36648865_36649865	chr3	36648865	36649865	DCLK3
chr3_38151615_38152615	chr3	38151615	38152615	OXSR1
chr3_38154525_38155525	chr3	38154525	38155525	OXSR1
chr3_38959945_38960945	chr3	38959945	38960945	SCN11A
chr3_41130700_41131700	chr3	41130700	41131700	CTNNB1
chr3_42001445_42002445	chr3	42001445	42002445	ULK4
chr3_43176510_43177510	chr3	43176510	43177510	POMGNT2
chr3_43192405_43193405	chr3	43192405	43193405	POMGNT2
chr3_46089325_46090325	chr3	46089325	46090325	XCR1
chr3_46090785_46091785	chr3	46090785	46091785	XCR1
chr3_46100520_46101520	chr3	46100520	46101520	XCR1
chr3_46132305_46133305	chr3	46132305	46133305	CCR1
chr3_5017580_5018580	chr3	5017580	5018580	BHLHE40-AS1
chr3_69500230_69501230	chr3	69500230	69501230	FRMD4B
chr3_72254855_72255855	chr3	72254855	72255855	LINC00870
chr3_72269725_72270725	chr3	72269725	72270725	LINC00870
chr3_72270565_72271565	chr3	72270565	72271565	LINC00870
chr3_72274240_72275240	chr3	72274240	72275240	LINC00870
chr3_98190970_98191970	chr3	98190970	98191970	OR5H15
chr4_110747730_110748730	chr4	110747730	110748730	PITX2
chr4_110897940_110898940	chr4	110897940	110898940	MIR297
chr4_110949250_110950250	chr4	110949250	110950250	MIR297
chr4_119692850_119693850	chr4	119692850	119693850	LOC107986192
chr4_123443605_123444605	chr4	123443605	123444605	SPRY1
chr4_126004665_126005665	chr4	126004665	126005665	MIR2054
chr4_138449640_138450640	chr4	138449640	138450640	LINC00499
chr4_140790450_140791450	chr4	140790450	140791450	TBC1D9
chr4_140809375_140810375	chr4	140809375	140810375	TBC1D9
chr4_14309155_14310155	chr4	14309155	14310155	LINC01085
chr4_148748995_148749995	chr4	148748995	148749995	LOC105377480
chr4_148757075_148758075	chr4	148757075	148758075	LOC105377480
chr4_148787610_148788610	chr4	148787610	148788610	LOC105377480
chr4_149835020_149836020	chr4	149835020	149836020	IQCM
chr4_153119335_153120335	chr4	153119335	153120335	TRIM2
chr4_157983015_157984015	chr4	157983015	157984015	FAM198B-AS1
chr4_15868520_15869520	chr4	15868520	15869520	FGFBP1
chr4_174005160_174006160	chr4	174005160	174006160	LINC02269
chr4_174085785_174086785	chr4	174085785	174086785	LINC02268
chr4_174550300_174551300	chr4	174550300	174551300	HPGD
chr4_174550985_174551985	chr4	174550985	174551985	HPGD
chr4_181600795_181601795	chr4	181600795	181601795	TEMN3-AS1
chr4_181603410_181604410	chr4	181603410	181604410	TEMN3-AS1
chr4_181604275_181605275	chr4	181604275	181605275	TEMN3-AS1
chr4_183610535_183611535	chr4	183610535	183611535	RWDD4
chr4_189010265_189011265	chr4	189010265	189011265	LINC02508
chr4_24261715_24262715	chr4	24261715	24262715	PPARGC1A
chr4_26150540_26151540	chr4	26150540	26151540	RBPJ
chr4_26163460_26164460	chr4	26163460	26164460	RBPJ
chr4_26176355_26177355	chr4	26176355	26177355	RBPJ
chr4_26193610_26194610	chr4	26193610	26194610	RBPJ
chr4_26273220_26274220	chr4	26273220	26274220	RBPJ
chr4_26274780_26275780	chr4	26274780	26275780	RBPJ
chr4_38175795_38176795	chr4	38175795	38176795	TBC1D1
chr4_38177050_38178050	chr4	38177050	38178050	TBC1D1
chr4_38743555_38744555	chr4	38743555	38744555	TLR10
chr4_40731405_40732405	chr4	40731405	40732405	NSUN7
chr4_40734155_40735155	chr4	40734155	40735155	NSUN7
chr4_4980435_4981435	chr4	4980435	4981435	CYTL1
chr4_4981220_4982220	chr4	4981220	4982220	CYTL1
chr4_5037750_5038750	chr4	5037750	5038750	STK32B
chr4_5040755_5041755	chr4	5040755	5041755	STK32B
chr4_74817170_74818170	chr4	74817170	74818170	BTC
chr4_74817685_74818685	chr4	74817685	74818685	BTC
chr4_77127900_77128900	chr4	77127900	77128900	CCNG2
chr4_78692490_78693490	chr4	78692490	78693490	LINC01094
chr4_8182925_8183925	chr4	8182925	8183925	SH3TC1
chr4_8190915_8191915	chr4	8190915	8191915	SH3TC1
chr4_8553760_8554760	chr4	8553760	8554760	GPR78
chr4_87857390_87858390	chr4	87857390	87858390	MEPE
chr4_87857390_87858390	chr4	87857390	87858390	MEPE
chr4_8955985_8956985	chr4	8955985	8956985	HMX1
chr5_108560315_108561315	chr5	108560315	108561315	LINC01023
chr5_108622075_108623075	chr5	108622075	108623075	LINC01023
chr5_1137775_1138775	chr5	1137775	1138775	SLC12A7
chr5_115557440_115558440	chr5	115557440	115558440	FEM1C
chr5_115560315_115561315	chr5	115560315	115561315	FEM1C
chr5_115935850_115936850	chr5	115935850	115936850	LINCADL
chr5_117614235_117615235	chr5	117614235	117615235	LINC02147
chr5_131224190_131225190	chr5	131224190	131225190	CDC42SE2
chr5_133846515_133847515	chr5	133846515	133847515	WSPAR
chr5_135977370_135978370	chr5	135977370	135978370	LECT2
chr5_136014150_136015150	chr5	136014150	136015150	TGFBI
chr5_136070545_136071545	chr5	136070545	136071545	VTRNA2-1
chr5_140319490_140320490	chr5	140319490	140320490	PFDN1
chr5_140597635_140598635	chr5	140597635	140598635	APBB3
chr5_140602520_140603520	chr5	140602520	140603520	CD14
chr5_140608750_140609750	chr5	140608750	140609750	CD14
chr5_151006425_151007425	chr5	151006425	151007425	GPX3
chr5_154691405_154692405	chr5	154691405	154692405	MIR1303
chr5_1563745_1564745	chr5	1563745	1564745	SDHAP3
chr5_172788865_172789865	chr5	172788865	172789865	DUSP1
chr5_172800860_172801860	chr5	172800860	172801860	DUSP1
chr5_172805430_172806430	chr5	172805430	172806430	ERGIC1
chr5_172807375_172808375	chr5	172807375	172808375	ERGIC1
chr5_173835030_173836030	chr5	173835030	173836030	LINC01485
chr5_173859630_173860630	chr5	173859630	173860630	CPEB4
chr5_173872815_173873815	chr5	173872815	173873815	CPEB4
chr5_174552315_174553315	chr5	174552315	174553315	MSX2
chr5_177114185_177115185	chr5	177114185	177115185	NSD1
chr5_178777200_178778200	chr5	178777200	178778200	AACSP1
chr5_179474975_179475975	chr5	179474975	179475975	LOC100128340
chr5_180093360_180094360	chr5	180093360	180094360	RNF130
chr5_35354495_35355495	chr5	35354495	35355495	PRLR
chr5_37776795_37777795	chr5	37776795	37777795	GDNF
chr5_42886315_42887315	chr5	42886315	42887315	SELENOP
chr5_54774390_54775390	chr5	54774390	54775390	LOC102467080
chr5_54793385_54794385	chr5	54793385	54794385	LOC102467080
chr5_56412650_56413650	chr5	56412650	56413650	LINC01948
chr5_56672840_56673840	chr5	56672840	56673840	C5orf67
chr5_58241095_58242095	chr5	58241095	58242095	LINC02101
chr5_61301435_61302435	chr5	61301435	61302435	ZSWIM6
chr5_63154910_63155910	chr5	63154910	63155910	LRRC70
chr5_67998460_67999460	chr5	67998460	67999460	LINC02219
chr5_68041065_68042065	chr5	68041065	68042065	LINC02219
chr5_74257475_74258475	chr5	74257475	74258475	LINC01335
chr5_76387070_76388070	chr5	76387070	76388070	IQGAP2
chr6_100228395_100229395	chr6	100228395	100229395	MCHR2
chr6_100379105_100380105	chr6	100379105	100380105	SIM1
chr6_105599960_105600960	chr6	105599960	105600960	PREP
chr6_105601175_105602175	chr6	105601175	105602175	PREP
chr6_108546190_108547190	chr6	108546190	108547190	FOXO3
chr6_108732240_108733240	chr6	108732240	108733240	LINC00222
chr6_108735405_108736405	chr6	108735405	108736405	LINC00222
chr6_108801000_108802000	chr6	108801000	108802000	ARMC2
chr6_108841140_108842140	chr6	108841140	108842140	ARMC2
chr6_109894065_109895065	chr6	109894065	109895065	GPR6
chr6_110820670_110821670	chr6	110820670	110821670	CDK19
chr6_113718870_113719870	chr6	113718870	113719870	LINC02541
chr6_11798220_11799220	chr6	11798220	11799220	ADTRP
chr6_119442405_119443405	chr6	119442405	119443405	LOC285762
chr6_11975230_11976230	chr6	11975230	11976230	LOC101928253
chr6_121850840_121851840	chr6	121850840	121851840	GJA1
chr6_12335835_12336835	chr6	12335835	12336835	EDN1
chr6_12491060_12492060	chr6	12491060	12492060	LINC02530
chr6_12524905_12525905	chr6	12524905	12525905	LINC02530
chr6_12533850_12534850	chr6	12533850	12534850	LINC02530
chr6_12537200_12538200	chr6	12537200	12538200	LINC02530
chr6_12592280_12593280	chr6	12592280	12593280	LINC02530
chr6_12594745_12595745	chr6	12594745	12595745	LINC02530
chr6_125948130_125949130	chr6	125948130	125949130	HINT3
chr6_12598680_12599680	chr6	12598680	12599680	LINC02530
chr6_12602210_12603210	chr6	12602210	12603210	LINC02530
chr6_126143370_126144370	chr6	126143370	126144370	TRMT11
chr6_126143370_126144370	chr6	126143370	126144370	TRMT11
chr6_138034690_138035690	chr6	138034690	138035690	PERP
chr6_13848305_13849305	chr6	13848305	13849305	MCUR1
chr6_14093805_14094805	chr6	14093805	14094805	CD83
chr6_142294335_142295335	chr6	142294335	142295335	ADGRG6
chr6_142702235_142703235	chr6	142702235	142703235	LOC153910
chr6_142724955_142725955	chr6	142724955	142725955	LOC153910
chr6_150293175_150294175	chr6	150293175	150294175	IYD
chr6_150297055_150298055	chr6	150297055	150298055	IYD
chr6_150586640_150587640	chr6	150586640	150587640	PLEKHG1
chr6_150586640_150587640	chr6	150586640	150587640	PLEKHG1
chr6_150633120_150634120	chr6	150633120	150634120	PLEKHG1
chr6_156689290_156690290	chr6	156689290	156690290	ARID1B
chr6_157715050_157716050	chr6	157715050	157716050	SNX9
chr6_157752970_157753970	chr6	157752970	157753970	SNX9
chr6_15922265_15923265	chr6	15922265	15923265	MYLIP
chr6_163405160_163406160	chr6	163405160	163406160	CAHM
chr6_168381065_168382065	chr6	168381065	168382065	SMOC2
chr6_168390515_168391515	chr6	168390515	168391515	SMOC2
chr6_168392710_168393710	chr6	168392710	168393710	SMOC2
chr6_18329425_18330425	chr6	18329425	18330425	RNF144B
chr6_18501290_18502290	chr6	18501290	18502290	MIR548A1HG
chr6_21391855_21392855	chr6	21391855	21392855	LINC00581
chr6_223975_224975	chr6	223975	224975	LOC285766
chr6_224885_225885	chr6	224885	225885	LOC285766
chr6_24394560_24395560	chr6	24394560	24395560	MRS2
chr6_24394560_24395560	chr6	24394560	24395560	MRS2
chr6_33838980_33839980	chr6	33838980	33839980	MLN
chr6_3526645_3527645	chr6	3526645	3527645	SLC22A23
chr6_35434830_35435830	chr6	35434830	35435830	FANCE
chr6_37061080_37062080	chr6	37061080	37062080	FGD2
chr6_3765805_3766805	chr6	3765805	3766805	PXDC1
chr6_3795370_3796370	chr6	3795370	3796370	PXDC1
chr6_3875825_3876825	chr6	3875825	3876825	FAM50B
chr6_43984360_43985360	chr6	43984360	43985360	C6orf223
chr6_4639870_4640870	chr6	4639870	4640870	KU-MEL-3
chr6_46772535_46773535	chr6	46772535	46773535	MEP1A
chr6_50951740_50952740	chr6	50951740	50952740	TFAP2B
chr6_55668140_55669140	chr6	55668140	55669140	HMGCLL1
chr6_55672745_55673745	chr6	55672745	55673745	HMGCLL1
chr6_55678355_55679355	chr6	55678355	55679355	HMGCLL1
chr6_55941560_55942560	chr6	55941560	55942560	BMP5
chr6_6749520_6750520	chr6	6749520	6750520	LY86-AS1
chr6_6803255_6804255	chr6	6803255	6804255	LY86-AS1
chr6_7032880_7033880	chr6	7032880	7033880	RREB1
chr6_73585495_73586495	chr6	73585495	73586495	EEF1A1
chr6_79312575_79313575	chr6	79312575	79313575	LCAL1
chr6_81769515_81770515	chr6	81769515	81770515	TENT5A
chr6_89072670_89073670	chr6	89072670	89073670	PNRC1
chr7_10156690_10157690	chr7	10156690	10157690	PER3P1
chr7_101728985_101729985	chr7	101728985	101729985	CUX1
chr7_101728985_101729985	chr7	101728985	101729985	CUX1
chr7_107859985_107860985	chr7	107859985	107860985	DLD
chr7_117269845_117270845	chr7	117269845	117270845	WNT2
chr7_117682715_117683715	chr7	117682715	117683715	CFTR-AS1
chr7_12111245_12112245	chr7	12111245	12112245	TMEM106B
chr7_129543580_129544580	chr7	129543580	129544580	SMKR1
chr7_134365285_134366285	chr7	134365285	134366285	SLC35B4
chr7_134696980_134697980	chr7	134696980	134697980	BPGM
chr7_138007690_138008690	chr7	138007690	138008690	CREB3L2
chr7_141864380_141865380	chr7	141864380	141865380	PRSS37
chr7_141866690_141867690	chr7	141866690	141867690	PRSS37
chr7_141888710_141889710	chr7	141888710	141889710	OR9A4
chr7_143104560_143105560	chr7	143104560	143105560	PIP
chr7_143198770_143199770	chr7	143198770	143199770	TAS2R39
chr7_150752950_150753950	chr7	150752950	150753950	GIMAP5
chr7_1520360_1521360	chr7	1520360	1521360	MAFK
chr7_155229835_155230835	chr7	155229835	155230835	INSIG1
chr7_157289290_157290290	chr7	157289290	157290290	DNAJB6
chr7_157289290_157290290	chr7	157289290	157290290	DNAJB6
chr7_15817380_15818380	chr7	15817380	15818380	LINC02587
chr7_16914745_16915745	chr7	16914745	16915745	AGR3
chr7_23044120_23045120	chr7	23044120	23045120	FAM126A
chr7_23215775_23216775	chr7	23215775	23216775	GPNMB
chr7_26100950_26101950	chr7	26100950	26101950	NFE2L3
chr7_2621840_2622840	chr7	2621840	2622840	TTYH3
chr7_2622980_2623980	chr7	2622980	2623980	TTYH3
chr7_351230_352230	chr7	351230	352230	LOC442497
chr7_40899295_40900295	chr7	40899295	40900295	LINC01450
chr7_40916230_40917230	chr7	40916230	40917230	LINC01450
chr7_40918500_40919500	chr7	40918500	40919500	LINC01450
chr7_40922060_40923060	chr7	40922060	40923060	LINC01450
chr7_41572745_41573745	chr7	41572745	41573745	INHBA-AS1
chr7_41572745_41573745	chr7	41572745	41573745	INHBA-AS1
chr7_41575905_41576905	chr7	41575905	41576905	INHBA-AS1
chr7_41575905_41576905	chr7	41575905	41576905	INHBA-AS1
chr7_4619920_4620920	chr7	4619920	4620920	FOXK1
chr7_47670525_47671525	chr7	47670525	47671525	C7orf65
chr7_54823410_54824410	chr7	54823410	54824410	LOC100996654
chr7_55694070_55695070	chr7	55694070	55695070	FKBP9P1
chr7_55709975_55710975	chr7	55709975	55710975	FKBP9P1
chr7_64603770_64604770	chr7	64603770	64604770	LOC641746
chr7_64608760_64609760	chr7	64608760	64609760	LOC641746
chr7_64649590_64650590	chr7	64649590	64650590	ZNF107
chr7_64651135_64652135	chr7	64651135	64652135	ZNF107
chr7_74155490_74156490	chr7	74155490	74156490	EIF4H
chr7_74283570_74284570	chr7	74283570	74284570	CLIP2
chr7_75795605_75796605	chr7	75795605	75796605	CCL26
chr7_76310330_76311330	chr7	76310330	76311330	HSPB1
chr7_93407020_93408020	chr7	93407020	93408020	MIR653
chr7_95577330_95578330	chr7	95577330	95578330	PDK4
chr7_95633925_95634925	chr7	95633925	95634925	PDK4
chr8_102738270_102739270	chr8	102738270	102739270	GASAL1
chr8_106206345_106207345	chr8	106206345	106207345	OXR1
chr8_10890585_10891585	chr8	10890585	10891585	LOC101929229
chr8_11670995_11671995	chr8	11670995	11671995	GATA4
chr8_11896760_11897760	chr8	11896760	11897760	CTSB
chr8_11897955_11898955	chr8	11897955	11898955	CTSB
chr8_125693860_125694860	chr8	125693860	125694860	LINC00861
chr8_127667620_127668620	chr8	127667620	127668620	CASC11
chr8_128179065_128180065	chr8	128179065	128180065	MIR1208
chr8_130034480_130035480	chr8	130034480	130035480	CYRIB
chr8_133437335_133438335	chr8	133437335	133438335	ST3GAL1
chr8_133952245_133953245	chr8	133952245	133953245	LOC101927822
chr8_134034220_134035220	chr8	134034220	134035220	LOC101927822
chr8_134042070_134043070	chr8	134042070	134043070	LOC101927822
chr8_134152120_134153120	chr8	134152120	134153120	LOC101927822
chr8_141085940_141086940	chr8	141085940	141086940	DENND3
chr8_141085940_141086940	chr8	141085940	141086940	DENND3
chr8_141095185_141096185	chr8	141095185	141096185	DENND3
chr8_141095185_141096185	chr8	141095185	141096185	DENND3
chr8_1746435_1747435	chr8	1746435	1747435	LOC101927752
chr8_17487400_17488400	chr8	17487400	17488400	SLC7A2
chr8_23967045_23968045	chr8	23967045	23968045	STC1
chr8_29372830_29373830	chr8	29372830	29373830	DUSP4
chr8_29471885_29472885	chr8	29471885	29472885	DUSP4
chr8_29498780_29499780	chr8	29498780	29499780	DUSP4
chr8_29658810_29659810	chr8	29658810	29659810	LINC00589
chr8_37144445_37145445	chr8	37144445	37145445	LINC01605
chr8_38683165_38684165	chr8	38683165	38684165	TACC1
chr8_38683165_38684165	chr8	38683165	38684165	TACC1
chr8_38683165_38684165	chr8	38683165	38684165	TACC1
chr8_40977845_40978845	chr8	40977845	40978845	ZMAT4
chr8_40984100_40985100	chr8	40984100	40985100	ZMAT4
chr8_41256175_41257175	chr8	41256175	41257175	MIR548AO
chr8_46892575_46893575	chr8	46892575	46893575	LINC00293
chr8_58345165_58346165	chr8	58345165	58346165	UBXN2B
chr8_58668835_58669835	chr8	58668835	58669835	NSMAF
chr8_63146510_63147510	chr8	63146510	63147510	YTHDF3-AS1
chr8_6915470_6916470	chr8	6915470	6916470	DEFA6
chr8_71737075_71738075	chr8	71737075	71738075	MSC-AS1
chr8_80925030_80926030	chr8	80925030	80926030	ZNF704
chr8_8609815_8610815	chr8	8609815	8610815	CLDN23
chr8_8613435_8614435	chr8	8613435	8614435	CLDN23
chr8_86841915_86842915	chr8	86841915	86842915	CNBD1
chr8_95181095_95182095	chr8	95181095	95182095	LINC01298
chr9_107557345_107558345	chr9	107557345	107558345	KLF4
chr9_107611835_107612835	chr9	107611835	107612835	KLF4
chr9_107614925_107615925	chr9	107614925	107615925	KLF4
chr9_107637375_107638375	chr9	107637375	107638375	KLF4
chr9_107644705_107645705	chr9	107644705	107645705	KLF4
chr9_107732820_107733820	chr9	107732820	107733820	KLF4
chr9_107749470_107750470	chr9	107749470	107750470	KLF4
chr9_110587895_110588895	chr9	110587895	110588895	SVEP1
chr9_110591210_110592210	chr9	110591210	110592210	SVEP1
chr9_114820535_114821535	chr9	114820535	114821535	TNFSF15
chr9_121474055_121475055	chr9	121474055	121475055	GGTA1P
chr9_126722810_126723810	chr9	126722810	126723810	ZBTB43
chr9_126788540_126789540	chr9	126788540	126789540	ZBTB43
chr9_131251985_131252985	chr9	131251985	131252985	FAM78A
chr9_134488185_134489185	chr9	134488185	134489185	RXRA
chr9_134491945_134492945	chr9	134491945	134492945	RXRA
chr9_136619445_136620445	chr9	136619445	136620445	LINC01451
chr9_16150515_16151515	chr9	16150515	16151515	C9orf92
chr9_16893695_16894695	chr9	16893695	16894695	BNC2
chr9_17905920_17906920	chr9	17905920	17906920	SH3GL2
chr9_26210025_26211025	chr9	26210025	26211025	LOC100506422
chr9_32741905_32742905	chr9	32741905	32742905	TMEM215
chr9_38074160_38075160	chr9	38074160	38075160	SHB
chr9_38437240_38438240	chr9	38437240	38438240	IGFBPL1
chr9_38440220_38441220	chr9	38440220	38441220	IGFBPL1
chr9_5443535_5444535	chr9	5443535	5444535	PLGRKT
chr9_63296045_63297045	chr9	63296045	63297045	LOC100996643
chr9_63296045_63297045	chr9	63296045	63297045	LOC100996643
chr9_63296045_63297045	chr9	63296045	63297045	LOC100996643
chr9_64016290_64017290	chr9	64016290	64017290	FLJ43315
chr9_64050515_64051515	chr9	64050515	64051515	FLJ43315
chr9_71638245_71639245	chr9	71638245	71639245	CEMIP2
chr9_71641740_71642740	chr9	71641740	71642740	CEMIP2
chr9_71665015_71666015	chr9	71665015	71666015	CEMIP2
chr9_73135120_73136120	chr9	73135120	73136120	ANXA1
chr9_76379210_76380210	chr9	76379210	76380210	RFK
chr9_85533995_85534995	chr9	85533995	85534995	AGTPBP1
chr9_87714465_87715465	chr9	87714465	87715465	CTSL
chr9_87715850_87716850	chr9	87715850	87716850	CTSL
chr9_90912150_90913150	chr9	90912150	90913150	SYK
chr9_99259115_99260115	chr9	99259115	99260115	SEC61B
chr9_99399840_99400840	chr9	99399840	99400840	NAMA
chrX_104426220_104427220	chrX	104426220	104427220	IL1RAPL2
chrX_119775195_119776195	chrX	119775195	119776195	SNORA69
chrX_130394910_130395910	chrX	130394910	130395910	RBMX2
chrX_131920615_131921615	chrX	131920615	131921615	FIRRE
chrX_134147950_134148950	chrX	134147950	134148950	MIR363
chrX_134707935_134708935	chrX	134707935	134708935	PLAC1
chrX_134713165_134714165	chrX	134713165	134714165	PLAC1
chrX_134715325_134716325	chrX	134715325	134716325	PLAC1
chrX_136106670_136107670	chrX	136106670	136107670	FHL1
chrX_13647385_13648385	chrX	13647385	13648385	TCEANC
chrX_151870300_151871300	chrX	151870300	151871300	MAGEA4-AS1
chrX_16547420_16548420	chrX	16547420	16548420	MIR548AM
chrX_16550050_16551050	chrX	16550050	16551050	MIR548AM
chrX_16552195_16553195	chrX	16552195	16553195	MIR548AM
chrX_30590020_30591020	chrX	30590020	30591020	CXorf21
chrX_39813520_39814520	chrX	39813520	39814520	MIR1587
chrX_40570445_40571445	chrX	40570445	40571445	ATP6AP2
chrX_40925500_40926500	chrX	40925500	40926500	LOC100132831
chrX_53478975_53479975	chrX	53478975	53479975	HSD17B10
chrX_56498805_56499805	chrX	56498805	56499805	UBQLN2
chrX_6299765_6300765	chrX	6299765	6300765	NLGN4X
chrX_65608920_65609920	chrX	65608920	65609920	FRMD8P1
chrX_66049855_66050855	chrX	66049855	66050855	VSIG4
chrX_74703765_74704765	chrX	74703765	74704765	RLIM

## Sheet: Enhancers UP Second vs Third
EID	chr	start	stop	symbol
chr1_100785365_100786365	chr1	100785365	100786365	VCAM1
chr1_101261780_101262780	chr1	101261780	101262780	S1PR1
chr1_101291320_101292320	chr1	101291320	101292320	LINC01307
chr1_10195325_10196325	chr1	10195325	10196325	KIF1B
chr1_103332815_103333815	chr1	103332815	103333815	LOC101928436
chr1_108532380_108533380	chr1	108532380	108533380	FAM102B
chr1_10919840_10920840	chr1	10919840	10920840	C1orf127
chr1_10934980_10935980	chr1	10934980	10935980	C1orf127
chr1_109445875_109446875	chr1	109445875	109446875	PSMA5
chr1_109783040_109784040	chr1	109783040	109784040	EPS8L3
chr1_109786245_109787245	chr1	109786245	109787245	EPS8L3
chr1_109788870_109789870	chr1	109788870	109789870	EPS8L3
chr1_109790615_109791615	chr1	109790615	109791615	EPS8L3
chr1_109796470_109797470	chr1	109796470	109797470	EPS8L3
chr1_109802085_109803085	chr1	109802085	109803085	EPS8L3
chr1_109802830_109803830	chr1	109802830	109803830	EPS8L3
chr1_109820940_109821940	chr1	109820940	109821940	EPS8L3
chr1_109821945_109822945	chr1	109821945	109822945	EPS8L3
chr1_109876880_109877880	chr1	109876880	109877880	CSF1
chr1_109959545_109960545	chr1	109959545	109960545	AHCYL1
chr1_109961145_109962145	chr1	109961145	109962145	AHCYL1
chr1_109977270_109978270	chr1	109977270	109978270	AHCYL1
chr1_110259445_110260445	chr1	110259445	110260445	KCNC4
chr1_110507760_110508760	chr1	110507760	110508760	KCNA10
chr1_110509840_110510840	chr1	110509840	110510840	KCNA10
chr1_110645685_110646685	chr1	110645685	110646685	KCNA2
chr1_111274735_111275735	chr1	111274735	111275735	CHIAP2
chr1_111359865_111360865	chr1	111359865	111360865	PIFO
chr1_111361190_111362190	chr1	111361190	111362190	PIFO
chr1_111379755_111380755	chr1	111379755	111380755	PGBP
chr1_1125010_1126010	chr1	1125010	1126010	C1orf159
chr1_1125800_1126800	chr1	1125800	1126800	C1orf159
chr1_1129930_1130930	chr1	1129930	1130930	LINC01342
chr1_113145725_113146725	chr1	113145725	113146725	LOC643441
chr1_113163880_113164880	chr1	113163880	113164880	LOC643441
chr1_113198480_113199480	chr1	113198480	113199480	LOC643441
chr1_113199460_113200460	chr1	113199460	113200460	LOC643441
chr1_113206295_113207295	chr1	113206295	113207295	LOC643441
chr1_113207600_113208600	chr1	113207600	113208600	LOC643441
chr1_113208320_113209320	chr1	113208320	113209320	LOC643441
chr1_113275360_113276360	chr1	113275360	113276360	LOC643441
chr1_114002785_114003785	chr1	114002785	114003785	OLFML3
chr1_114345825_114346825	chr1	114345825	114346825	TRIM33
chr1_114385710_114386710	chr1	114385710	114386710	TRIM33
chr1_114550000_114551000	chr1	114550000	114551000	BCAS2
chr1_114551965_114552965	chr1	114551965	114552965	BCAS2
chr1_115134775_115135775	chr1	115134775	115135775	TSPAN2
chr1_115138610_115139610	chr1	115138610	115139610	TSPAN2
chr1_115142130_115143130	chr1	115142130	115143130	TSPAN2
chr1_115143880_115144880	chr1	115143880	115144880	TSPAN2
chr1_115184510_115185510	chr1	115184510	115185510	TSPAN2
chr1_115194310_115195310	chr1	115194310	115195310	NGF-AS1
chr1_115222690_115223690	chr1	115222690	115223690	NGF-AS1
chr1_115545595_115546595	chr1	115545595	115546595	VANGL1
chr1_1157490_1158490	chr1	1157490	1158490	MIR200B
chr1_115827855_115828855	chr1	115827855	115828855	NHLH2
chr1_115828930_115829930	chr1	115828930	115829930	NHLH2
chr1_115877105_115878105	chr1	115877105	115878105	NHLH2
chr1_116075580_116076580	chr1	116075580	116076580	MAB21L3
chr1_116078625_116079625	chr1	116078625	116079625	MAB21L3
chr1_116091115_116092115	chr1	116091115	116092115	MAB21L3
chr1_116092605_116093605	chr1	116092605	116093605	MAB21L3
chr1_116099325_116100325	chr1	116099325	116100325	MAB21L3
chr1_116104435_116105435	chr1	116104435	116105435	MAB21L3
chr1_116504050_116505050	chr1	116504050	116505050	LINC01762
chr1_116881750_116882750	chr1	116881750	116882750	PTGFRN
chr1_117537310_117538310	chr1	117537310	117538310	LOC100996263
chr1_117540810_117541810	chr1	117540810	117541810	LOC100996263
chr1_117570885_117571885	chr1	117570885	117571885	LOC100996263
chr1_117655880_117656880	chr1	117655880	117656880	TENT5C
chr1_117671555_117672555	chr1	117671555	117672555	TENT5C
chr1_117695785_117696785	chr1	117695785	117696785	TENT5C
chr1_117758520_117759520	chr1	117758520	117759520	TENT5C
chr1_118191745_118192745	chr1	118191745	118192745	SPAG17
chr1_118209405_118210405	chr1	118209405	118210405	SPAG17
chr1_118210505_118211505	chr1	118210505	118211505	SPAG17
chr1_118291380_118292380	chr1	118291380	118292380	SPAG17
chr1_118410375_118411375	chr1	118410375	118411375	SPAG17
chr1_120142985_120143985	chr1	120142985	120143985	SEC22B
chr1_120340660_120341660	chr1	120340660	120341660	NBPF8
chr1_120341375_120342375	chr1	120341375	120342375	NBPF8
chr1_120402840_120403840	chr1	120402840	120403840	NBPF8
chr1_120414955_120415955	chr1	120414955	120415955	NBPF8
chr1_12051790_12052790	chr1	12051790	12052790	TNFRSF8
chr1_120556500_120557500	chr1	120556500	120557500	LOC100996724
chr1_120557275_120558275	chr1	120557275	120558275	LOC100996724
chr1_121021175_121022175	chr1	121021175	121022175	LOC101929798
chr1_121048035_121049035	chr1	121048035	121049035	LOC101929798
chr1_121051745_121052745	chr1	121051745	121052745	LOC101929798
chr1_12518690_12519690	chr1	12518690	12519690	SNORA59B
chr1_12518690_12519690	chr1	12518690	12519690	SNORA59A
chr1_12520760_12521760	chr1	12520760	12521760	SNORA59B
chr1_12520760_12521760	chr1	12520760	12521760	SNORA59A
chr1_12539825_12540825	chr1	12539825	12540825	SNORA59B
chr1_12539825_12540825	chr1	12539825	12540825	SNORA59A
chr1_12541330_12542330	chr1	12541330	12542330	SNORA59B
chr1_12541330_12542330	chr1	12541330	12542330	SNORA59A
chr1_12549350_12550350	chr1	12549350	12550350	MIR6730
chr1_12556320_12557320	chr1	12556320	12557320	MIR6730
chr1_13550395_13551395	chr1	13550395	13551395	PDPN
chr1_143755610_143756610	chr1	143755610	143756610	LOC105369140
chr1_143831500_143832500	chr1	143831500	143832500	LOC644634
chr1_143837840_143838840	chr1	143837840	143838840	FCGR1CP
chr1_144002115_144003115	chr1	144002115	144003115	SRGAP2D
chr1_144475970_144476970	chr1	144475970	144476970	NBPF15
chr1_144486695_144487695	chr1	144486695	144487695	NBPF15
chr1_145128750_145129750	chr1	145128750	145129750	FAM72C
chr1_145176130_145177130	chr1	145176130	145177130	LOC644634
chr1_145188890_145189890	chr1	145188890	145189890	LOC644634
chr1_145232615_145233615	chr1	145232615	145233615	PPIAL4F
chr1_145232615_145233615	chr1	145232615	145233615	PPIAL4D
chr1_145232615_145233615	chr1	145232615	145233615	PPIAL4E
chr1_145424850_145425850	chr1	145424850	145425850	NBPF20
chr1_145459925_145460925	chr1	145459925	145460925	NBPF20
chr1_145475305_145476305	chr1	145475305	145476305	NBPF20
chr1_145482140_145483140	chr1	145482140	145483140	NBPF20
chr1_145487615_145488615	chr1	145487615	145488615	NBPF20
chr1_145984075_145985075	chr1	145984075	145985075	TXNIP
chr1_145985080_145986080	chr1	145985080	145986080	TXNIP
chr1_146443530_146444530	chr1	146443530	146444530	HYDIN2
chr1_146682155_146683155	chr1	146682155	146683155	HYDIN2
chr1_147111380_147112380	chr1	147111380	147112380	NBPF13P
chr1_147113625_147114625	chr1	147113625	147114625	NBPF13P
chr1_147809020_147810020	chr1	147809020	147810020	GJA5
chr1_147837200_147838200	chr1	147837200	147838200	GJA5
chr1_148048560_148049560	chr1	148048560	148049560	PDE4DIPP1
chr1_148055275_148056275	chr1	148055275	148056275	PDE4DIPP1
chr1_148060695_148061695	chr1	148060695	148061695	PDE4DIPP1
chr1_149114470_149115470	chr1	149114470	149115470	NBPF9
chr1_149646020_149647020	chr1	149646020	149647020	LINC00869
chr1_149646665_149647665	chr1	149646665	149647665	LINC00869
chr1_149653635_149654635	chr1	149653635	149654635	LINC02591
chr1_149664335_149665335	chr1	149664335	149665335	LINC02591
chr1_149739915_149740915	chr1	149739915	149740915	LOC644634
chr1_149746440_149747440	chr1	149746440	149747440	FCGR1A
chr1_150020995_150021995	chr1	150020995	150021995	OTUD7B
chr1_150186225_150187225	chr1	150186225	150187225	LOC105371433
chr1_150787450_150788450	chr1	150787450	150788450	CTSK
chr1_151976570_151977570	chr1	151976570	151977570	S100A10
chr1_152069740_152070740	chr1	152069740	152070740	LOC100131107
chr1_153122575_153123575	chr1	153122575	153123575	SPRR2F
chr1_153490225_153491225	chr1	153490225	153491225	S100A7
chr1_153525815_153526815	chr1	153525815	153526815	S100A6
chr1_154386390_154387390	chr1	154386390	154387390	IL6R
chr1_155158730_155159730	chr1	155158730	155159730	KRTCAP2
chr1_155162450_155163450	chr1	155162450	155163450	KRTCAP2
chr1_155647790_155648790	chr1	155647790	155648790	SCARNA26A
chr1_155650840_155651840	chr1	155650840	155651840	SCARNA26A
chr1_155652610_155653610	chr1	155652610	155653610	SCARNA26A
chr1_157112655_157113655	chr1	157112655	157113655	ETV3L
chr1_158149355_158150355	chr1	158149355	158150355	LINC01704
chr1_1586015_1587015	chr1	1586015	1587015	SSU72
chr1_159000255_159001255	chr1	159000255	159001255	PYDC5
chr1_159141510_159142510	chr1	159141510	159142510	CADM3
chr1_1606725_1607725	chr1	1606725	1607725	FNDC10
chr1_160723665_160724665	chr1	160723665	160724665	CD48
chr1_160726055_160727055	chr1	160726055	160727055	SLAMF7
chr1_160767475_160768475	chr1	160767475	160768475	LY9
chr1_160781030_160782030	chr1	160781030	160782030	LY9
chr1_161499330_161500330	chr1	161499330	161500330	FCGR2A
chr1_16167285_16168285	chr1	16167285	16168285	EPHA2
chr1_16175610_16176610	chr1	16175610	16176610	EPHA2
chr1_16188675_16189675	chr1	16188675	16189675	ARHGEF19
chr1_162913075_162914075	chr1	162913075	162914075	CCDC190
chr1_164950300_164951300	chr1	164950300	164951300	PBX1-AS1
chr1_16499175_16500175	chr1	16499175	16500175	CROCCP3
chr1_165060055_165061055	chr1	165060055	165061055	PBX1-AS1
chr1_165481840_165482840	chr1	165481840	165482840	RXRG
chr1_16673695_16674695	chr1	16673695	16674695	MIR3675
chr1_16692970_16693970	chr1	16692970	16693970	MIR3675
chr1_167563255_167564255	chr1	167563255	167564255	CREG1
chr1_16764735_16765735	chr1	16764735	16765735	MST1L
chr1_167713120_167714120	chr1	167713120	167714120	MPZL1
chr1_167716005_167717005	chr1	167716005	167717005	MPZL1
chr1_167800015_167801015	chr1	167800015	167801015	MPZL1
chr1_168519990_168520990	chr1	168519990	168520990	XCL2
chr1_168553895_168554895	chr1	168553895	168554895	XCL2
chr1_16867940_16868940	chr1	16867940	16868940	LOC112267871
chr1_16881385_16882385	chr1	16881385	16882385	LOC105376805
chr1_169679370_169680370	chr1	169679370	169680370	SELL
chr1_169680820_169681820	chr1	169680820	169681820	SELL
chr1_169681730_169682730	chr1	169681730	169682730	SELL
chr1_17167685_17168685	chr1	17167685	17168685	LINC02783
chr1_172475890_172476890	chr1	172475890	172476890	C1orf105
chr1_172479630_172480630	chr1	172479630	172480630	C1orf105
chr1_172646580_172647580	chr1	172646580	172647580	FASLG
chr1_172698895_172699895	chr1	172698895	172699895	FASLG
chr1_172720020_172721020	chr1	172720020	172721020	FASLG
chr1_173122745_173123745	chr1	173122745	173123745	TNFSF18
chr1_173331705_173332705	chr1	173331705	173332705	TNFSF4
chr1_173405400_173406400	chr1	173405400	173406400	LOC101928673
chr1_174103500_174104500	chr1	174103500	174104500	RABGAP1L-DT
chr1_17520265_17521265	chr1	17520265	17521265	ARHGEF10L
chr1_175221330_175222330	chr1	175221330	175222330	KIAA0040
chr1_175224720_175225720	chr1	175224720	175225720	KIAA0040
chr1_175227045_175228045	chr1	175227045	175228045	KIAA0040
chr1_175852985_175853985	chr1	175852985	175853985	LINC01657
chr1_177915350_177916350	chr1	177915350	177916350	SEC16B
chr1_178035885_178036885	chr1	178035885	178036885	CRYZL2P-SEC16B
chr1_178953680_178954680	chr1	178953680	178954680	FAM20B
chr1_179016785_179017785	chr1	179016785	179017785	FAM20B
chr1_180131180_180132180	chr1	180131180	180132180	QSOX1
chr1_180527015_180528015	chr1	180527015	180528015	ACBD6
chr1_180898345_180899345	chr1	180898345	180899345	KIAA1614
chr1_181077720_181078720	chr1	181077720	181078720	IER5
chr1_181151540_181152540	chr1	181151540	181152540	LINC01732
chr1_181152650_181153650	chr1	181152650	181153650	LINC01732
chr1_182101125_182102125	chr1	182101125	182102125	ZNF648
chr1_182370830_182371830	chr1	182370830	182371830	GLUL
chr1_182684975_182685975	chr1	182684975	182685975	RGS8
chr1_182687100_182688100	chr1	182687100	182688100	RGS8
chr1_182962290_182963290	chr1	182962290	182963290	SHCBP1L
chr1_182968580_182969580	chr1	182968580	182969580	SHCBP1L
chr1_183015610_183016610	chr1	183015610	183016610	LAMC1
chr1_183159975_183160975	chr1	183159975	183160975	LAMC1-AS1
chr1_184190985_184191985	chr1	184190985	184191985	TSEN15
chr1_184634935_184635935	chr1	184634935	184635935	EDEM3
chr1_184651740_184652740	chr1	184651740	184652740	EDEM3
chr1_185373580_185374580	chr1	185373580	185374580	GS1-279B7.1
chr1_18961885_18962885	chr1	18961885	18962885	IFFO2
chr1_19031370_19032370	chr1	19031370	19032370	IFFO2
chr1_1906415_1907415	chr1	1906415	1907415	CALML6
chr1_192061265_192062265	chr1	192061265	192062265	RGS18
chr1_192993180_192994180	chr1	192993180	192994180	RGS2-AS1
chr1_193111270_193112270	chr1	193111270	193112270	GLRX2
chr1_193111805_193112805	chr1	193111805	193112805	GLRX2
chr1_193115350_193116350	chr1	193115350	193116350	CDC73
chr1_193408545_193409545	chr1	193408545	193409545	LINC01031
chr1_193418170_193419170	chr1	193418170	193419170	LINC01031
chr1_19563510_19564510	chr1	19563510	19564510	LOC105378614
chr1_195763230_195764230	chr1	195763230	195764230	LINC01724
chr1_195946225_195947225	chr1	195946225	195947225	LINC01724
chr1_195992195_195993195	chr1	195992195	195993195	LINC01724
chr1_198556650_198557650	chr1	198556650	198557650	ATP6V1G3
chr1_198620850_198621850	chr1	198620850	198621850	PTPRC
chr1_199583120_199584120	chr1	199583120	199584120	LINC02789
chr1_20008145_20009145	chr1	20008145	20009145	PLA2G2A
chr1_200287980_200288980	chr1	200287980	200288980	LINC00862
chr1_20033165_20034165	chr1	20033165	20034165	PLA2G5
chr1_200699460_200700460	chr1	200699460	200700460	DDX59-AS1
chr1_200944995_200945995	chr1	200944995	200945995	MROH3P
chr1_201268330_201269330	chr1	201268330	201269330	PKP1
chr1_201344250_201345250	chr1	201344250	201345250	TNNT2
chr1_201456405_201457405	chr1	201456405	201457405	PHLDA3
chr1_201542155_201543155	chr1	201542155	201543155	RPS10P7
chr1_20201880_20202880	chr1	20201880	20202880	UBXN10-AS1
chr1_20207275_20208275	chr1	20207275	20208275	UBXN10-AS1
chr1_202080445_202081445	chr1	202080445	202081445	GPR37L1
chr1_20250280_20251280	chr1	20250280	20251280	LINC01757
chr1_20255440_20256440	chr1	20255440	20256440	LINC01757
chr1_202825490_202826490	chr1	202825490	202826490	MGAT4EP
chr1_202835135_202836135	chr1	202835135	202836135	MGAT4EP
chr1_202843945_202844945	chr1	202843945	202844945	LOC148709
chr1_203199835_203200835	chr1	203199835	203200835	CHI3L1
chr1_203202255_203203255	chr1	203202255	203203255	CHI3L1
chr1_203267150_203268150	chr1	203267150	203268150	LINC01353
chr1_203270660_203271660	chr1	203270660	203271660	LINC01353
chr1_203273225_203274225	chr1	203273225	203274225	LINC01353
chr1_203274600_203275600	chr1	203274600	203275600	LINC01353
chr1_203278085_203279085	chr1	203278085	203279085	LINC01353
chr1_203408165_203409165	chr1	203408165	203409165	FMOD
chr1_203448250_203449250	chr1	203448250	203449250	PRELP
chr1_203465765_203466765	chr1	203465765	203466765	PRELP
chr1_203467125_203468125	chr1	203467125	203468125	PRELP
chr1_203549020_203550020	chr1	203549020	203550020	OPTC
chr1_203555845_203556845	chr1	203555845	203556845	OPTC
chr1_203559255_203560255	chr1	203559255	203560255	OPTC
chr1_203562955_203563955	chr1	203562955	203563955	ATP2B4
chr1_203571780_203572780	chr1	203571780	203572780	ATP2B4
chr1_203582825_203583825	chr1	203582825	203583825	ATP2B4
chr1_203593620_203594620	chr1	203593620	203594620	ATP2B4
chr1_203597225_203598225	chr1	203597225	203598225	ATP2B4
chr1_203789040_203790040	chr1	203789040	203790040	ZC3H11A
chr1_203937705_203938705	chr1	203937705	203938705	SNRPE
chr1_204573185_204574185	chr1	204573185	204574185	MDM4
chr1_204574025_204575025	chr1	204574025	204575025	MDM4
chr1_204576040_204577040	chr1	204576040	204577040	MDM4
chr1_205283255_205284255	chr1	205283255	205284255	NUAK2
chr1_205284525_205285525	chr1	205284525	205285525	NUAK2
chr1_205287720_205288720	chr1	205287720	205288720	NUAK2
chr1_205292210_205293210	chr1	205292210	205293210	NUAK2
chr1_205293040_205294040	chr1	205293040	205294040	NUAK2
chr1_205538285_205539285	chr1	205538285	205539285	MFSD4A
chr1_205701310_205702310	chr1	205701310	205702310	SLC45A3
chr1_206739210_206740210	chr1	206739210	206740210	IL19
chr1_207001440_207002440	chr1	207001440	207002440	C1orf116
chr1_207002375_207003375	chr1	207002375	207003375	C1orf116
chr1_209356540_209357540	chr1	209356540	209357540	LINC01698
chr1_209390480_209391480	chr1	209390480	209391480	LINC01698
chr1_209411325_209412325	chr1	209411325	209412325	MIR205HG
chr1_209415675_209416675	chr1	209415675	209416675	MIR205HG
chr1_209420350_209421350	chr1	209420350	209421350	MIR205HG
chr1_209815810_209816810	chr1	209815810	209816810	IRF6
chr1_210292270_210293270	chr1	210292270	210293270	HHAT
chr1_210294700_210295700	chr1	210294700	210295700	HHAT
chr1_211591815_211592815	chr1	211591815	211592815	SLC30A1
chr1_211601890_211602890	chr1	211601890	211602890	SLC30A1
chr1_211604280_211605280	chr1	211604280	211605280	SLC30A1
chr1_212124855_212125855	chr1	212124855	212125855	MIR3122
chr1_212202235_212203235	chr1	212202235	212203235	LINC02608
chr1_212426000_212427000	chr1	212426000	212427000	NENF
chr1_212452560_212453560	chr1	212452560	212453560	NENF
chr1_212522500_212523500	chr1	212522500	212523500	LINC01740
chr1_212671095_212672095	chr1	212671095	212672095	BATF3
chr1_213399235_213400235	chr1	213399235	213400235	RPS6KC1
chr1_213408115_213409115	chr1	213408115	213409115	RPS6KC1
chr1_213724810_213725810	chr1	213724810	213725810	LINC00538
chr1_21395285_21396285	chr1	21395285	21396285	NBPF3
chr1_214216420_214217420	chr1	214216420	214217420	SMYD2
chr1_214261145_214262145	chr1	214261145	214262145	SMYD2
chr1_216457010_216458010	chr1	216457010	216458010	USH2A
chr1_216459170_216460170	chr1	216459170	216460170	USH2A
chr1_216461105_216462105	chr1	216461105	216462105	USH2A
chr1_21951065_21952065	chr1	21951065	21952065	HSPG2
chr1_219516745_219517745	chr1	219516745	219517745	LYPLAL1-AS1
chr1_21954665_21955665	chr1	21954665	21955665	HSPG2
chr1_21955555_21956555	chr1	21955555	21956555	HSPG2
chr1_22039485_22040485	chr1	22039485	22040485	CDC42
chr1_22042730_22043730	chr1	22042730	22043730	CDC42
chr1_220433855_220434855	chr1	220433855	220434855	MARK1
chr1_2204480_2205480	chr1	2204480	2205480	FAAP20
chr1_220462325_220463325	chr1	220462325	220463325	MARK1
chr1_220961725_220962725	chr1	220961725	220962725	HLX-AS1
chr1_221848815_221849815	chr1	221848815	221849815	LINC01655
chr1_22287650_22288650	chr1	22287650	22288650	MIR4418
chr1_22291585_22292585	chr1	22291585	22292585	MIR4418
chr1_223081040_223082040	chr1	223081040	223082040	TLR5
chr1_223084900_223085900	chr1	223084900	223085900	TLR5
chr1_223175340_223176340	chr1	223175340	223176340	TLR5
chr1_223421335_223422335	chr1	223421335	223422335	CCDC185
chr1_223482460_223483460	chr1	223482460	223483460	CCDC185
chr1_223887725_223888725	chr1	223887725	223888725	TP53BP2
chr1_224168550_224169550	chr1	224168550	224169550	DEGS1
chr1_224169625_224170625	chr1	224169625	224170625	DEGS1
chr1_224170290_224171290	chr1	224170290	224171290	DEGS1
chr1_224173190_224174190	chr1	224173190	224174190	DEGS1
chr1_22428630_22429630	chr1	22428630	22429630	ZBTB40
chr1_224450545_224451545	chr1	224450545	224451545	CNIH3
chr1_224454050_224455050	chr1	224454050	224455050	CNIH3
chr1_224456830_224457830	chr1	224456830	224457830	CNIH3
chr1_224474730_224475730	chr1	224474730	224475730	CNIH3
chr1_224497835_224498835	chr1	224497835	224498835	CNIH3
chr1_224503035_224504035	chr1	224503035	224504035	CNIH3
chr1_225679020_225680020	chr1	225679020	225680020	ENAH
chr1_225768090_225769090	chr1	225768090	225769090	SRP9
chr1_225975625_225976625	chr1	225975625	225976625	SDE2
chr1_226027300_226028300	chr1	226027300	226028300	SDE2
chr1_226034185_226035185	chr1	226034185	226035185	H3-3A
chr1_226107130_226108130	chr1	226107130	226108130	LINC01703
chr1_226108635_226109635	chr1	226108635	226109635	LINC01703
chr1_226110105_226111105	chr1	226110105	226111105	LINC01703
chr1_226115555_226116555	chr1	226115555	226116555	ACBD3-AS1
chr1_226121765_226122765	chr1	226121765	226122765	ACBD3-AS1
chr1_226333055_226334055	chr1	226333055	226334055	LIN9
chr1_226353125_226354125	chr1	226353125	226354125	LIN9
chr1_226806640_226807640	chr1	226806640	226807640	PSEN2
chr1_226814600_226815600	chr1	226814600	226815600	PSEN2
chr1_226820970_226821970	chr1	226820970	226821970	PSEN2
chr1_226827170_226828170	chr1	226827170	226828170	PSEN2
chr1_227357135_227358135	chr1	227357135	227358135	CDC42BPA
chr1_227447270_227448270	chr1	227447270	227448270	ZNF678
chr1_227787645_227788645	chr1	227787645	227788645	PRSS38
chr1_227788275_227789275	chr1	227788275	227789275	PRSS38
chr1_227886730_227887730	chr1	227886730	227887730	MIR5008
chr1_227893570_227894570	chr1	227893570	227894570	MIR5008
chr1_228066230_228067230	chr1	228066230	228067230	LINC02809
chr1_228500575_228501575	chr1	228500575	228501575	BTNL10
chr1_228781000_228782000	chr1	228781000	228782000	RHOU
chr1_228782605_228783605	chr1	228782605	228783605	RHOU
chr1_228830695_228831695	chr1	228830695	228831695	RHOU
chr1_228899755_228900755	chr1	228899755	228900755	RHOU
chr1_228905425_228906425	chr1	228905425	228906425	RHOU
chr1_228921210_228922210	chr1	228921210	228922210	RHOU
chr1_228937885_228938885	chr1	228937885	228938885	RHOU
chr1_228949305_228950305	chr1	228949305	228950305	RHOU
chr1_228957840_228958840	chr1	228957840	228958840	MIR4454
chr1_228978345_228979345	chr1	228978345	228979345	MIR4454
chr1_228988255_228989255	chr1	228988255	228989255	MIR4454
chr1_228990000_228991000	chr1	228990000	228991000	MIR4454
chr1_229068070_229069070	chr1	229068070	229069070	MIR4454
chr1_229069870_229070870	chr1	229069870	229070870	MIR4454
chr1_229100890_229101890	chr1	229100890	229101890	MIR4454
chr1_229117540_229118540	chr1	229117540	229118540	MIR4454
chr1_229127715_229128715	chr1	229127715	229128715	MIR4454
chr1_229158135_229159135	chr1	229158135	229159135	MIR4454
chr1_229171605_229172605	chr1	229171605	229172605	MIR4454
chr1_229205025_229206025	chr1	229205025	229206025	MIR4454
chr1_229584970_229585970	chr1	229584970	229585970	ABCB10
chr1_22983595_22984595	chr1	22983595	22984595	LACTBL1
chr1_22984525_22985525	chr1	22984525	22985525	LACTBL1
chr1_230899590_230900590	chr1	230899590	230900590	LOC101927604
chr1_230900580_230901580	chr1	230900580	230901580	LOC101927604
chr1_231049130_231050130	chr1	231049130	231050130	FAM89A
chr1_231050980_231051980	chr1	231050980	231051980	FAM89A
chr1_231052485_231053485	chr1	231052485	231053485	FAM89A
chr1_23249535_23250535	chr1	23249535	23250535	LINC01355
chr1_232574580_232575580	chr1	232574580	232575580	SIPA1L2
chr1_232589380_232590380	chr1	232589380	232590380	SIPA1L2
chr1_232590235_232591235	chr1	232590235	232591235	SIPA1L2
chr1_232600155_232601155	chr1	232600155	232601155	SIPA1L2
chr1_232610485_232611485	chr1	232610485	232611485	SIPA1L2
chr1_232613575_232614575	chr1	232613575	232614575	SIPA1L2
chr1_232620050_232621050	chr1	232620050	232621050	SIPA1L2
chr1_232624600_232625600	chr1	232624600	232625600	SIPA1L2
chr1_232627290_232628290	chr1	232627290	232628290	SIPA1L2
chr1_232628275_232629275	chr1	232628275	232629275	SIPA1L2
chr1_232628850_232629850	chr1	232628850	232629850	SIPA1L2
chr1_232630055_232631055	chr1	232630055	232631055	SIPA1L2
chr1_232868560_232869560	chr1	232868560	232869560	MAP10
chr1_234486835_234487835	chr1	234486835	234487835	TARBP1
chr1_234494950_234495950	chr1	234494950	234495950	TARBP1
chr1_234500610_234501610	chr1	234500610	234501610	TARBP1
chr1_234520840_234521840	chr1	234520840	234521840	LINC01354
chr1_234538580_234539580	chr1	234538580	234539580	LINC01354
chr1_234542970_234543970	chr1	234542970	234543970	LINC01354
chr1_234546690_234547690	chr1	234546690	234547690	LINC01354
chr1_234553145_234554145	chr1	234553145	234554145	LINC01354
chr1_234585130_234586130	chr1	234585130	234586130	IRF2BP2
chr1_234743445_234744445	chr1	234743445	234744445	PP2672
chr1_234745510_234746510	chr1	234745510	234746510	PP2672
chr1_234746540_234747540	chr1	234746540	234747540	PP2672
chr1_234816030_234817030	chr1	234816030	234817030	PP2672
chr1_234816705_234817705	chr1	234816705	234817705	PP2672
chr1_234820355_234821355	chr1	234820355	234821355	PP2672
chr1_234825510_234826510	chr1	234825510	234826510	PP2672
chr1_234862620_234863620	chr1	234862620	234863620	LOC101927851
chr1_234875600_234876600	chr1	234875600	234876600	LOC101927851
chr1_234877760_234878760	chr1	234877760	234878760	LOC101927851
chr1_234925585_234926585	chr1	234925585	234926585	LOC101927851
chr1_234926555_234927555	chr1	234926555	234927555	LOC101927851
chr1_234932810_234933810	chr1	234932810	234933810	LOC101927851
chr1_234934340_234935340	chr1	234934340	234935340	LOC101927851
chr1_234970010_234971010	chr1	234970010	234971010	LOC101927851
chr1_234986990_234987990	chr1	234986990	234987990	LOC101927851
chr1_234997515_234998515	chr1	234997515	234998515	LOC101927851
chr1_235015380_235016380	chr1	235015380	235016380	LOC101927851
chr1_235017390_235018390	chr1	235017390	235018390	LINC01348
chr1_235047560_235048560	chr1	235047560	235048560	LINC01348
chr1_235050510_235051510	chr1	235050510	235051510	LINC01348
chr1_235082995_235083995	chr1	235082995	235083995	LINC01348
chr1_235088555_235089555	chr1	235088555	235089555	LINC01348
chr1_23567015_23568015	chr1	23567015	23568015	ID3
chr1_236090280_236091280	chr1	236090280	236091280	NID1
chr1_236091465_236092465	chr1	236091465	236092465	NID1
chr1_236102655_236103655	chr1	236102655	236103655	NID1
chr1_236108890_236109890	chr1	236108890	236109890	GPR137B
chr1_236287805_236288805	chr1	236287805	236288805	ERO1B
chr1_236500545_236501545	chr1	236500545	236501545	LGALS8
chr1_238139360_238140360	chr1	238139360	238140360	ZP4
chr1_238149940_238150940	chr1	238149940	238150940	ZP4
chr1_238235350_238236350	chr1	238235350	238236350	LINC01139
chr1_239386120_239387120	chr1	239386120	239387120	CHRM3
chr1_23951305_23952305	chr1	23951305	23952305	PNRC2
chr1_239948725_239949725	chr1	239948725	239949725	CHRM3-AS1
chr1_24011560_24012560	chr1	24011560	24012560	SRSF10
chr1_24015545_24016545	chr1	24015545	24016545	SRSF10
chr1_242534420_242535420	chr1	242534420	242535420	PLD5
chr1_243864945_243865945	chr1	243864945	243865945	AKT3
chr1_244299015_244300015	chr1	244299015	244300015	C1orf100
chr1_244324895_244325895	chr1	244324895	244325895	C1orf100
chr1_244336325_244337325	chr1	244336325	244337325	C1orf100
chr1_244343300_244344300	chr1	244343300	244344300	C1orf100
chr1_244815185_244816185	chr1	244815185	244816185	COX20
chr1_246804810_246805810	chr1	246804810	246805810	LINC01341
chr1_247347695_247348695	chr1	247347695	247348695	ZNF496
chr1_247357055_247358055	chr1	247357055	247358055	ZNF496
chr1_247358595_247359595	chr1	247358595	247359595	ZNF496
chr1_247359880_247360880	chr1	247359880	247360880	ZNF496
chr1_247360945_247361945	chr1	247360945	247361945	ZNF496
chr1_247372430_247373430	chr1	247372430	247373430	ZNF496
chr1_247373515_247374515	chr1	247373515	247374515	ZNF496
chr1_24986200_24987200	chr1	24986200	24987200	RUNX3
chr1_24988780_24989780	chr1	24988780	24989780	RUNX3
chr1_24990685_24991685	chr1	24990685	24991685	RUNX3
chr1_25194235_25195235	chr1	25194235	25195235	SYF2
chr1_25504940_25505940	chr1	25504940	25505940	LDLRAP1
chr1_25517385_25518385	chr1	25517385	25518385	LDLRAP1
chr1_25913785_25914785	chr1	25913785	25914785	STMN1
chr1_25922675_25923675	chr1	25922675	25923675	STMN1
chr1_26612450_26613450	chr1	26612450	26613450	MIR1976
chr1_26805565_26806565	chr1	26805565	26806565	PIGV
chr1_26970525_26971525	chr1	26970525	26971525	KDF1
chr1_27026705_27027705	chr1	27026705	27027705	TENT5B
chr1_27031270_27032270	chr1	27031270	27032270	TENT5B
chr1_27070525_27071525	chr1	27070525	27071525	TENT5B
chr1_27071950_27072950	chr1	27071950	27072950	TENT5B
chr1_27502060_27503060	chr1	27502060	27503060	WASF2
chr1_27502755_27503755	chr1	27502755	27503755	WASF2
chr1_27504325_27505325	chr1	27504325	27505325	WASF2
chr1_27712170_27713170	chr1	27712170	27713170	FAM76A
chr1_27862905_27863905	chr1	27862905	27863905	THEMIS2
chr1_28104675_28105675	chr1	28104675	28105675	EYA3
chr1_28126405_28127405	chr1	28126405	28127405	EYA3
chr1_28288220_28289220	chr1	28288220	28289220	SESN2
chr1_28289905_28290905	chr1	28289905	28290905	SESN2
chr1_28296370_28297370	chr1	28296370	28297370	MED18
chr1_28297520_28298520	chr1	28297520	28298520	MED18
chr1_28298160_28299160	chr1	28298160	28299160	MED18
chr1_29136250_29137250	chr1	29136250	29137250	TMEM200B
chr1_29990675_29991675	chr1	29990675	29991675	LINC01648
chr1_30667680_30668680	chr1	30667680	30668680	MATN1-AS1
chr1_30768670_30769670	chr1	30768670	30769670	LAPTM5
chr1_31102180_31103180	chr1	31102180	31103180	PUM1
chr1_31121750_31122750	chr1	31121750	31122750	PUM1
chr1_31122435_31123435	chr1	31122435	31123435	PUM1
chr1_31531935_31532935	chr1	31531935	31532935	LINC01226
chr1_31556270_31557270	chr1	31556270	31557270	TINAGL1
chr1_31563785_31564785	chr1	31563785	31564785	TINAGL1
chr1_31712255_31713255	chr1	31712255	31713255	COL16A1
chr1_31829770_31830770	chr1	31829770	31830770	SPOCD1
chr1_31963720_31964720	chr1	31963720	31964720	PTP4A2
chr1_32240485_32241485	chr1	32240485	32241485	MTMR9LP
chr1_32400695_32401695	chr1	32400695	32401695	BSDC1
chr1_32980825_32981825	chr1	32980825	32981825	RNF19B
chr1_33047500_33048500	chr1	33047500	33048500	AK2
chr1_33056810_33057810	chr1	33056810	33057810	AK2
chr1_34843910_34844910	chr1	34843910	34844910	SMIM12
chr1_35214990_35215990	chr1	35214990	35215990	SFPQ
chr1_35218200_35219200	chr1	35218200	35219200	SFPQ
chr1_36211505_36212505	chr1	36211505	36212505	THRAP3
chr1_38740650_38741650	chr1	38740650	38741650	RRAGC
chr1_38970685_38971685	chr1	38970685	38971685	AKIRIN1
chr1_39047405_39048405	chr1	39047405	39048405	NDUFS5
chr1_39060340_39061340	chr1	39060340	39061340	MACF1
chr1_39540505_39541505	chr1	39540505	39541505	PPIEL
chr1_39646200_39647200	chr1	39646200	39647200	HEYL
chr1_39825175_39826175	chr1	39825175	39826175	LOC101929536
chr1_39826575_39827575	chr1	39826575	39827575	LOC101929536
chr1_39829620_39830620	chr1	39829620	39830620	LOC101929536
chr1_40007170_40008170	chr1	40007170	40008170	CAP1
chr1_40140015_40141015	chr1	40140015	40141015	RLF
chr1_40344100_40345100	chr1	40344100	40345100	COL9A2
chr1_40374100_40375100	chr1	40374100	40375100	SMAP2
chr1_40375295_40376295	chr1	40375295	40376295	SMAP2
chr1_40381100_40382100	chr1	40381100	40382100	SMAP2
chr1_40385740_40386740	chr1	40385740	40386740	SMAP2
chr1_41412350_41413350	chr1	41412350	41413350	FOXO6-AS1
chr1_41429075_41430075	chr1	41429075	41430075	FOXO6-AS1
chr1_41500115_41501115	chr1	41500115	41501115	EDN2
chr1_42035180_42036180	chr1	42035180	42036180	HIVEP3
chr1_43013570_43014570	chr1	43013570	43014570	SLC2A1-AS1
chr1_43038460_43039460	chr1	43038460	43039460	SLC2A1-AS1
chr1_43042805_43043805	chr1	43042805	43043805	SLC2A1-AS1
chr1_43056665_43057665	chr1	43056665	43057665	FAM183A
chr1_43058400_43059400	chr1	43058400	43059400	FAM183A
chr1_43071925_43072925	chr1	43071925	43072925	FAM183A
chr1_43329820_43330820	chr1	43329820	43330820	MPL
chr1_43468105_43469105	chr1	43468105	43469105	HYI
chr1_43472415_43473415	chr1	43472415	43473415	HYI
chr1_43477420_43478420	chr1	43477420	43478420	HYI
chr1_43493540_43494540	chr1	43493540	43494540	PTPRF
chr1_43524350_43525350	chr1	43524350	43525350	PTPRF
chr1_43643630_43644630	chr1	43643630	43644630	KDM4A
chr1_44793240_44794240	chr1	44793240	44794240	BEST4
chr1_45530365_45531365	chr1	45530365	45531365	PRDX1
chr1_45532880_45533880	chr1	45532880	45533880	PRDX1
chr1_45543465_45544465	chr1	45543465	45544465	AKR1A1
chr1_46370010_46371010	chr1	46370010	46371010	FAAH
chr1_46623870_46624870	chr1	46623870	46624870	MOB3C
chr1_46724675_46725675	chr1	46724675	46725675	EFCAB14
chr1_46729045_46730045	chr1	46729045	46730045	EFCAB14
chr1_47237305_47238305	chr1	47237305	47238305	TAL1
chr1_47532880_47533880	chr1	47532880	47533880	FOXD2
chr1_47708860_47709860	chr1	47708860	47709860	FOXD2
chr1_48493870_48494870	chr1	48493870	48494870	SPATA6
chr1_51569475_51570475	chr1	51569475	51570475	CALR4P
chr1_52705750_52706750	chr1	52705750	52706750	COA7
chr1_52707900_52708900	chr1	52707900	52708900	COA7
chr1_53166605_53167605	chr1	53166605	53167605	SLC1A7
chr1_53182990_53183990	chr1	53182990	53183990	CPT2
chr1_53982080_53983080	chr1	53982080	53983080	LDLRAD1
chr1_54120925_54121925	chr1	54120925	54121925	CDCP2
chr1_54428685_54429685	chr1	54428685	54429685	SSBP3
chr1_54464170_54465170	chr1	54464170	54465170	SSBP3
chr1_54478960_54479960	chr1	54478960	54479960	ACOT11
chr1_54483895_54484895	chr1	54483895	54484895	ACOT11
chr1_54934595_54935595	chr1	54934595	54935595	TMEM61
chr1_56590260_56591260	chr1	56590260	56591260	PLPP3
chr1_5717395_5718395	chr1	5717395	5718395	MIR4689
chr1_58432395_58433395	chr1	58432395	58433395	OMA1
chr1_58596385_58597385	chr1	58596385	58597385	TACSTD2
chr1_58617910_58618910	chr1	58617910	58618910	TACSTD2
chr1_58922100_58923100	chr1	58922100	58923100	LINC01358
chr1_59279305_59280305	chr1	59279305	59280305	FGGY
chr1_59937750_59938750	chr1	59937750	59938750	CYP2J2
chr1_62230475_62231475	chr1	62230475	62231475	L1TD1
chr1_62325130_62326130	chr1	62325130	62326130	KANK4
chr1_62337070_62338070	chr1	62337070	62338070	KANK4
chr1_62772795_62773795	chr1	62772795	62773795	ATG4C
chr1_63731300_63732300	chr1	63731300	63732300	ROR1
chr1_66395235_66396235	chr1	66395235	66396235	PDE4B
chr1_67558910_67559910	chr1	67558910	67559910	GADD45A
chr1_67561440_67562440	chr1	67561440	67562440	GADD45A
chr1_67570080_67571080	chr1	67570080	67571080	GADD45A
chr1_67572120_67573120	chr1	67572120	67573120	GADD45A
chr1_67608405_67609405	chr1	67608405	67609405	GADD45A
chr1_67610100_67611100	chr1	67610100	67611100	GADD45A
chr1_67614240_67615240	chr1	67614240	67615240	GADD45A
chr1_67618445_67619445	chr1	67618445	67619445	GADD45A
chr1_67626135_67627135	chr1	67626135	67627135	GADD45A
chr1_67632905_67633905	chr1	67632905	67633905	GADD45A
chr1_68279530_68280530	chr1	68279530	68280530	WLS
chr1_68299670_68300670	chr1	68299670	68300670	WLS
chr1_7885465_7886465	chr1	7885465	7886465	UTS2
chr1_7953700_7954700	chr1	7953700	7954700	PARK7
chr1_80673725_80674725	chr1	80673725	80674725	LINC01781
chr1_8137380_8138380	chr1	8137380	8138380	LINC01714
chr1_8174010_8175010	chr1	8174010	8175010	LINC01714
chr1_82135370_82136370	chr1	82135370	82136370	ADGRL2
chr1_8281685_8282685	chr1	8281685	8282685	SLC45A1
chr1_8283830_8284830	chr1	8283830	8284830	SLC45A1
chr1_83508230_83509230	chr1	83508230	83509230	LINC01712
chr1_84365335_84366335	chr1	84365335	84366335	UOX
chr1_84619015_84620015	chr1	84619015	84620015	LINC01461
chr1_84620455_84621455	chr1	84620455	84621455	LINC01461
chr1_85143990_85144990	chr1	85143990	85144990	MIR4423
chr1_85210895_85211895	chr1	85210895	85211895	SYDE2
chr1_85225150_85226150	chr1	85225150	85226150	SYDE2
chr1_85229320_85230320	chr1	85229320	85230320	SYDE2
chr1_85244320_85245320	chr1	85244320	85245320	C1orf52
chr1_85617285_85618285	chr1	85617285	85618285	CCN1
chr1_85628640_85629640	chr1	85628640	85629640	CCN1
chr1_86792720_86793720	chr1	86792720	86793720	SH3GLB1
chr1_87199280_87200280	chr1	87199280	87200280	LINC02801
chr1_87200595_87201595	chr1	87200595	87201595	LINC02801
chr1_87201615_87202615	chr1	87201615	87202615	LINC02801
chr1_87318075_87319075	chr1	87318075	87319075	LMO4
chr1_87435165_87436165	chr1	87435165	87436165	LINC01364
chr1_87463595_87464595	chr1	87463595	87464595	LINC01364
chr1_87473070_87474070	chr1	87473070	87474070	LINC01364
chr1_87473825_87474825	chr1	87473825	87474825	LINC01364
chr1_87474925_87475925	chr1	87474925	87475925	LINC01364
chr1_87475675_87476675	chr1	87475675	87476675	LINC01364
chr1_87477920_87478920	chr1	87477920	87478920	LINC01364
chr1_87576310_87577310	chr1	87576310	87577310	LINC01364
chr1_8825630_8826630	chr1	8825630	8826630	RERE
chr1_8844100_8845100	chr1	8844100	8845100	MIR6728
chr1_8848455_8849455	chr1	8848455	8849455	MIR6728
chr1_8849070_8850070	chr1	8849070	8850070	MIR6728
chr1_8896810_8897810	chr1	8896810	8897810	ENO1-AS1
chr1_8903500_8904500	chr1	8903500	8904500	ENO1-AS1
chr1_89086920_89087920	chr1	89086920	89087920	GBP1
chr1_89945550_89946550	chr1	89945550	89946550	GEMIN8P4
chr1_89954715_89955715	chr1	89954715	89955715	GEMIN8P4
chr1_91569455_91570455	chr1	91569455	91570455	CDC7
chr1_91590935_91591935	chr1	91590935	91591935	CDC7
chr1_91604340_91605340	chr1	91604340	91605340	CDC7
chr1_91608600_91609600	chr1	91608600	91609600	CDC7
chr1_91617240_91618240	chr1	91617240	91618240	CDC7
chr1_91650565_91651565	chr1	91650565	91651565	CDC7
chr1_91919655_91920655	chr1	91919655	91920655	BRDT
chr1_91941320_91942320	chr1	91941320	91942320	BRDT
chr1_9280080_9281080	chr1	9280080	9281080	SPSB1
chr1_92802785_92803785	chr1	92802785	92803785	EVI5
chr1_92808470_92809470	chr1	92808470	92809470	EVI5
chr1_92816335_92817335	chr1	92816335	92817335	RPL5
chr1_92819770_92820770	chr1	92819770	92820770	RPL5
chr1_92822610_92823610	chr1	92822610	92823610	RPL5
chr1_93000210_93001210	chr1	93000210	93001210	DIPK1A
chr1_93394940_93395940	chr1	93394940	93395940	DR1
chr1_93399480_93400480	chr1	93399480	93400480	FNBP1L
chr1_93400440_93401440	chr1	93400440	93401440	FNBP1L
chr1_9374415_9375415	chr1	9374415	9375415	LINC02606
chr1_9376560_9377560	chr1	9376560	9377560	LINC02606
chr1_93938140_93939140	chr1	93938140	93939140	GCLM
chr1_93963325_93964325	chr1	93963325	93964325	GCLM
chr1_9413115_9414115	chr1	9413115	9414115	LINC02606
chr1_9443830_9444830	chr1	9443830	9444830	LINC02606
chr1_94550760_94551760	chr1	94550760	94551760	MIR12133
chr1_94598990_94599990	chr1	94598990	94599990	MIR12133
chr1_94612165_94613165	chr1	94612165	94613165	MIR12133
chr1_94614575_94615575	chr1	94614575	94615575	MIR12133
chr1_94622480_94623480	chr1	94622480	94623480	MIR12133
chr1_94623285_94624285	chr1	94623285	94624285	MIR12133
chr1_94628195_94629195	chr1	94628195	94629195	MIR12133
chr1_94629495_94630495	chr1	94629495	94630495	MIR12133
chr1_94632760_94633760	chr1	94632760	94633760	MIR12133
chr1_94636365_94637365	chr1	94636365	94637365	MIR12133
chr1_94647880_94648880	chr1	94647880	94648880	MIR378G
chr1_9466560_9467560	chr1	9466560	9467560	LINC02606
chr1_94667540_94668540	chr1	94667540	94668540	MIR378G
chr1_94705805_94706805	chr1	94705805	94706805	MIR378G
chr1_94713325_94714325	chr1	94713325	94714325	MIR378G
chr1_94723600_94724600	chr1	94723600	94724600	MIR378G
chr1_9472615_9473615	chr1	9472615	9473615	LINC02606
chr1_94734895_94735895	chr1	94734895	94735895	MIR378G
chr1_94755445_94756445	chr1	94755445	94756445	MIR378G
chr1_94757680_94758680	chr1	94757680	94758680	MIR378G
chr1_94771830_94772830	chr1	94771830	94772830	MIR378G
chr1_94783200_94784200	chr1	94783200	94784200	SLC44A3-AS1
chr1_94801655_94802655	chr1	94801655	94802655	SLC44A3-AS1
chr1_95286140_95287140	chr1	95286140	95287140	LINC01760
chr1_96865615_96866615	chr1	96865615	96866615	PTBP2
chr1_97046500_97047500	chr1	97046500	97047500	DPYD-AS1
chr1_97063170_97064170	chr1	97063170	97064170	DPYD-AS1
chr1_9835355_9836355	chr1	9835355	9836355	CLSTN1
chr1_99813970_99814970	chr1	99813970	99814970	AGL
chr10_100720410_100721410	chr10	100720410	100721410	PAX2
chr10_100728580_100729580	chr10	100728580	100729580	PAX2
chr10_100730645_100731645	chr10	100730645	100731645	PAX2
chr10_100737340_100738340	chr10	100737340	100738340	PAX2
chr10_100739515_100740515	chr10	100739515	100740515	PAX2
chr10_101716640_101717640	chr10	101716640	101717640	FBXW4
chr10_101729275_101730275	chr10	101729275	101730275	FBXW4
chr10_10208800_10209800	chr10	10208800	10209800	LINC02670
chr10_102185780_102186780	chr10	102185780	102186780	NOLC1
chr10_103207315_103208315	chr10	103207315	103208315	NT5C2
chr10_103870690_103871690	chr10	103870690	103871690	SH3PXD2A
chr10_103923185_103924185	chr10	103923185	103924185	STN1
chr10_103925490_103926490	chr10	103925490	103926490	STN1
chr10_110163000_110164000	chr10	110163000	110164000	LOC105378479
chr10_110353075_110354075	chr10	110353075	110354075	SMNDC1
chr10_110356570_110357570	chr10	110356570	110357570	SMNDC1
chr10_110389015_110390015	chr10	110389015	110390015	SMNDC1
chr10_110392480_110393480	chr10	110392480	110393480	SMNDC1
chr10_110850745_110851745	chr10	110850745	110851745	PDCD4-AS1
chr10_110855415_110856415	chr10	110855415	110856415	PDCD4-AS1
chr10_110860440_110861440	chr10	110860440	110861440	PDCD4-AS1
chr10_111247340_111248340	chr10	111247340	111248340	HEAT2
chr10_112215045_112216045	chr10	112215045	112216045	GPAM
chr10_112232020_112233020	chr10	112232020	112233020	GPAM
chr10_113202030_113203030	chr10	113202030	113203030	TCF7L2
chr10_113296915_113297915	chr10	113296915	113297915	TCF7L2
chr10_113303610_113304610	chr10	113303610	113304610	TCF7L2
chr10_113310000_113311000	chr10	113310000	113311000	TCF7L2
chr10_113322480_113323480	chr10	113322480	113323480	TCF7L2
chr10_113362420_113363420	chr10	113362420	113363420	HABP2
chr10_113414865_113415865	chr10	113414865	113415865	HABP2
chr10_113475930_113476930	chr10	113475930	113476930	HABP2
chr10_113486200_113487200	chr10	113486200	113487200	HABP2
chr10_113953625_113954625	chr10	113953625	113954625	ADRB1
chr10_113956600_113957600	chr10	113956600	113957600	ADRB1
chr10_113963555_113964555	chr10	113963555	113964555	ADRB1
chr10_114051805_114052805	chr10	114051805	114052805	ADRB1
chr10_114055080_114056080	chr10	114055080	114056080	ADRB1
chr10_114060970_114061970	chr10	114060970	114061970	ADRB1
chr10_114066365_114067365	chr10	114066365	114067365	ADRB1
chr10_114090115_114091115	chr10	114090115	114091115	ADRB1
chr10_114698360_114699360	chr10	114698360	114699360	ABLIM1
chr10_116047880_116048880	chr10	116047880	116048880	SNORD158
chr10_117693850_117694850	chr10	117693850	117694850	EMX2OS
chr10_117762405_117763405	chr10	117762405	117763405	EMX2OS
chr10_117935905_117936905	chr10	117935905	117936905	CASC2
chr10_11810040_11811040	chr10	11810040	11811040	PROSER2
chr10_118792235_118793235	chr10	118792235	118793235	CACUL1
chr10_118842440_118843440	chr10	118842440	118843440	CACUL1
chr10_118903960_118904960	chr10	118903960	118904960	NANOS1
chr10_11901685_11902685	chr10	11901685	11902685	PROSER2-AS1
chr10_119087010_119088010	chr10	119087010	119088010	EIF3A
chr10_119093415_119094415	chr10	119093415	119094415	DENND10
chr10_11912640_11913640	chr10	11912640	11913640	PROSER2-AS1
chr10_119602150_119603150	chr10	119602150	119603150	TIAL1
chr10_121006860_121007860	chr10	121006860	121007860	WDR11
chr10_121042945_121043945	chr10	121042945	121043945	WDR11
chr10_121078330_121079330	chr10	121078330	121079330	WDR11
chr10_121079980_121080980	chr10	121079980	121080980	WDR11
chr10_121607820_121608820	chr10	121607820	121608820	FGFR2
chr10_121709565_121710565	chr10	121709565	121710565	FGFR2
chr10_122352670_122353670	chr10	122352670	122353670	PLEKHA1
chr10_12264010_12265010	chr10	12264010	12265010	CDC123
chr10_123994820_123995820	chr10	123994820	123995820	CHST15
chr10_123997315_123998315	chr10	123997315	123998315	CHST15
chr10_124148385_124149385	chr10	124148385	124149385	CHST15
chr10_124152385_124153385	chr10	124152385	124153385	CHST15
chr10_124290440_124291440	chr10	124290440	124291440	OAT
chr10_124304715_124305715	chr10	124304715	124305715	OAT
chr10_124339585_124340585	chr10	124339585	124340585	OAT
chr10_124340705_124341705	chr10	124340705	124341705	OAT
chr10_124354560_124355560	chr10	124354560	124355560	OAT
chr10_124388750_124389750	chr10	124388750	124389750	OAT
chr10_124864085_124865085	chr10	124864085	124865085	ABRAXAS2
chr10_125231190_125232190	chr10	125231190	125232190	CTBP2
chr10_125264640_125265640	chr10	125264640	125265640	CTBP2
chr10_126394115_126395115	chr10	126394115	126395115	ADAM12
chr10_126787010_126788010	chr10	126787010	126788010	C10orf90
chr10_127899525_127900525	chr10	127899525	127900525	PTPRE
chr10_128152380_128153380	chr10	128152380	128153380	MKI67
chr10_128474230_128475230	chr10	128474230	128475230	LINC01163
chr10_128475895_128476895	chr10	128475895	128476895	LINC01163
chr10_128493555_128494555	chr10	128493555	128494555	LINC01163
chr10_128875770_128876770	chr10	128875770	128876770	LINC02667
chr10_132065595_132066595	chr10	132065595	132066595	JAKMIP3
chr10_132464055_132465055	chr10	132464055	132465055	LINC02870
chr10_132469215_132470215	chr10	132469215	132470215	LINC02870
chr10_132484625_132485625	chr10	132484625	132485625	LINC02870
chr10_132502365_132503365	chr10	132502365	132503365	LOC107984282
chr10_133009075_133010075	chr10	133009075	133010075	LINC01168
chr10_133044240_133045240	chr10	133044240	133045240	ADGRA1-AS1
chr10_15896930_15897930	chr10	15896930	15897930	MINDY3
chr10_16543855_16544855	chr10	16543855	16544855	C1QL3
chr10_18093635_18094635	chr10	18093635	18094635	CACNB2
chr10_18880275_18881275	chr10	18880275	18881275	MALRD1
chr10_19025950_19026950	chr10	19025950	19026950	MALRD1
chr10_19038220_19039220	chr10	19038220	19039220	MALRD1
chr10_21237655_21238655	chr10	21237655	21238655	NEBL
chr10_21264015_21265015	chr10	21264015	21265015	NEBL
chr10_21292690_21293690	chr10	21292690	21293690	NEBL
chr10_21303960_21304960	chr10	21303960	21304960	NEBL
chr10_21313985_21314985	chr10	21313985	21314985	NEBL
chr10_21315270_21316270	chr10	21315270	21316270	NEBL
chr10_21438550_21439550	chr10	21438550	21439550	MIR1915
chr10_21501995_21502995	chr10	21501995	21502995	MIR1915HG
chr10_21505370_21506370	chr10	21505370	21506370	MIR1915HG
chr10_21505945_21506945	chr10	21505945	21506945	MIR1915HG
chr10_21507020_21508020	chr10	21507020	21508020	MIR1915HG
chr10_22230140_22231140	chr10	22230140	22231140	EBLN1
chr10_22433535_22434535	chr10	22433535	22434535	LOC100499489
chr10_23405190_23406190	chr10	23405190	23406190	OTUD1
chr10_23448405_23449405	chr10	23448405	23449405	OTUD1
chr10_23451290_23452290	chr10	23451290	23452290	OTUD1
chr10_23452000_23453000	chr10	23452000	23453000	OTUD1
chr10_24573825_24574825	chr10	24573825	24574825	ARHGAP21
chr10_24736695_24737695	chr10	24736695	24737695	ARHGAP21
chr10_24745575_24746575	chr10	24745575	24746575	ARHGAP21
chr10_24762610_24763610	chr10	24762610	24763610	ARHGAP21
chr10_24807745_24808745	chr10	24807745	24808745	ARHGAP21
chr10_24811775_24812775	chr10	24811775	24812775	ARHGAP21
chr10_24958380_24959380	chr10	24958380	24959380	PRTFDC1
chr10_25067900_25068900	chr10	25067900	25068900	ENKUR
chr10_25805685_25806685	chr10	25805685	25806685	LOC101929073
chr10_26391630_26392630	chr10	26391630	26392630	APBB1IP
chr10_26869230_26870230	chr10	26869230	26870230	ABI1
chr10_26913400_26914400	chr10	26913400	26914400	FAM238C
chr10_26933540_26934540	chr10	26933540	26934540	FAM238C
chr10_27256945_27257945	chr10	27256945	27257945	ARMC4P1
chr10_27620565_27621565	chr10	27620565	27621565	RAB18
chr10_28339035_28340035	chr10	28339035	28340035	MPP7
chr10_28355065_28356065	chr10	28355065	28356065	MPP7
chr10_28356840_28357840	chr10	28356840	28357840	MPP7
chr10_28367115_28368115	chr10	28367115	28368115	MPP7
chr10_28367800_28368800	chr10	28367800	28368800	MPP7
chr10_28370720_28371720	chr10	28370720	28371720	MPP7
chr10_28380085_28381085	chr10	28380085	28381085	MPP7
chr10_28721895_28722895	chr10	28721895	28722895	LINC01517
chr10_28984065_28985065	chr10	28984065	28985065	C10orf126
chr10_29001550_29002550	chr10	29001550	29002550	C10orf126
chr10_29119055_29120055	chr10	29119055	29120055	LYZL1
chr10_29142375_29143375	chr10	29142375	29143375	LYZL1
chr10_29163455_29164455	chr10	29163455	29164455	LYZL1
chr10_29356670_29357670	chr10	29356670	29357670	SVIL-AS1
chr10_2979025_2980025	chr10	2979025	2980025	LOC101927824
chr10_29826335_29827335	chr10	29826335	29827335	SVIL
chr10_29865385_29866385	chr10	29865385	29866385	SVIL
chr10_29875915_29876915	chr10	29875915	29876915	SVIL
chr10_30151605_30152605	chr10	30151605	30152605	JCAD
chr10_30184015_30185015	chr10	30184015	30185015	LOC101929279
chr10_30219825_30220825	chr10	30219825	30220825	LOC101929279
chr10_3042280_3043280	chr10	3042280	3043280	LOC101927824
chr10_3045575_3046575	chr10	3045575	3046575	LOC101927824
chr10_3046620_3047620	chr10	3046620	3047620	LOC101927824
chr10_30480155_30481155	chr10	30480155	30481155	MAP3K8
chr10_30488020_30489020	chr10	30488020	30489020	MAP3K8
chr10_30497410_30498410	chr10	30497410	30498410	MAP3K8
chr10_30680845_30681845	chr10	30680845	30681845	SVIL2P
chr10_30701245_30702245	chr10	30701245	30702245	SVIL2P
chr10_30763555_30764555	chr10	30763555	30764555	LINC02644
chr10_30783640_30784640	chr10	30783640	30784640	LINC02644
chr10_30811970_30812970	chr10	30811970	30812970	LINC02644
chr10_30817815_30818815	chr10	30817815	30818815	LINC02644
chr10_30818735_30819735	chr10	30818735	30819735	LINC02644
chr10_31074430_31075430	chr10	31074430	31075430	ZNF438
chr10_31098790_31099790	chr10	31098790	31099790	ZNF438
chr10_31099370_31100370	chr10	31099370	31100370	ZNF438
chr10_31133790_31134790	chr10	31133790	31134790	LINC02664
chr10_31586665_31587665	chr10	31586665	31587665	LOC100505502
chr10_31589650_31590650	chr10	31589650	31590650	LOC100505502
chr10_31745245_31746245	chr10	31745245	31746245	ARHGAP12
chr10_31749845_31750845	chr10	31749845	31750845	ARHGAP12
chr10_31760865_31761865	chr10	31760865	31761865	ARHGAP12
chr10_31944475_31945475	chr10	31944475	31945475	ARHGAP12
chr10_3197130_3198130	chr10	3197130	3198130	PITRM1
chr10_32412175_32413175	chr10	32412175	32413175	LOC101929431
chr10_32414505_32415505	chr10	32414505	32415505	LOC101929431
chr10_3294575_3295575	chr10	3294575	3295575	LOC105376360
chr10_33121750_33122750	chr10	33121750	33122750	IATPR
chr10_33125925_33126925	chr10	33125925	33126925	IATPR
chr10_3330375_3331375	chr10	3330375	3331375	LOC105376360
chr10_3337450_3338450	chr10	3337450	3338450	LOC105376360
chr10_33385045_33386045	chr10	33385045	33386045	NRP1
chr10_33386635_33387635	chr10	33386635	33387635	NRP1
chr10_3341085_3342085	chr10	3341085	3342085	LOC105376360
chr10_33571440_33572440	chr10	33571440	33572440	LINC00838
chr10_33896925_33897925	chr10	33896925	33897925	LINC00838
chr10_3404000_3405000	chr10	3404000	3405000	LOC105376360
chr10_3423150_3424150	chr10	3423150	3424150	LINC02669
chr10_3464875_3465875	chr10	3464875	3465875	LINC02669
chr10_3468785_3469785	chr10	3468785	3469785	LINC02669
chr10_3475830_3476830	chr10	3475830	3476830	LINC02669
chr10_34953810_34954810	chr10	34953810	34954810	CUL2
chr10_34988360_34989360	chr10	34988360	34989360	CUL2
chr10_3523395_3524395	chr10	3523395	3524395	LINC02669
chr10_3525540_3526540	chr10	3525540	3526540	LINC02669
chr10_3555980_3556980	chr10	3555980	3556980	LINC02669
chr10_3652700_3653700	chr10	3652700	3653700	KLF6
chr10_3658825_3659825	chr10	3658825	3659825	KLF6
chr10_3668250_3669250	chr10	3668250	3669250	KLF6
chr10_37107175_37108175	chr10	37107175	37108175	ANKRD30A
chr10_37116255_37117255	chr10	37116255	37117255	ANKRD30A
chr10_3720175_3721175	chr10	3720175	3721175	KLF6
chr10_3729075_3730075	chr10	3729075	3730075	KLF6
chr10_3803310_3804310	chr10	3803310	3804310	KLF6
chr10_3804060_3805060	chr10	3804060	3805060	KLF6
chr10_3804875_3805875	chr10	3804875	3805875	KLF6
chr10_3805625_3806625	chr10	3805625	3806625	KLF6
chr10_3806405_3807405	chr10	3806405	3807405	KLF6
chr10_3807250_3808250	chr10	3807250	3808250	KLF6
chr10_3811145_3812145	chr10	3811145	3812145	LINC02639
chr10_3820015_3821015	chr10	3820015	3821015	LINC02639
chr10_3823875_3824875	chr10	3823875	3824875	LINC02639
chr10_3825180_3826180	chr10	3825180	3826180	LINC02639
chr10_3850155_3851155	chr10	3850155	3851155	LINC02639
chr10_3850965_3851965	chr10	3850965	3851965	LINC02639
chr10_3861480_3862480	chr10	3861480	3862480	LINC02639
chr10_3886775_3887775	chr10	3886775	3887775	LINC02639
chr10_3894785_3895785	chr10	3894785	3895785	LINC02639
chr10_3898450_3899450	chr10	3898450	3899450	LINC02639
chr10_3906160_3907160	chr10	3906160	3907160	LINC02639
chr10_3907240_3908240	chr10	3907240	3908240	LINC02639
chr10_3911585_3912585	chr10	3911585	3912585	LINC02639
chr10_3942410_3943410	chr10	3942410	3943410	MIR6078
chr10_3945735_3946735	chr10	3945735	3946735	MIR6078
chr10_4001485_4002485	chr10	4001485	4002485	MIR6078
chr10_4002375_4003375	chr10	4002375	4003375	MIR6078
chr10_4003995_4004995	chr10	4003995	4004995	MIR6078
chr10_4005695_4006695	chr10	4005695	4006695	MIR6078
chr10_4017670_4018670	chr10	4017670	4018670	MIR6078
chr10_4120080_4121080	chr10	4120080	4121080	LOC101927964
chr10_4121275_4122275	chr10	4121275	4122275	LOC101927964
chr10_4123075_4124075	chr10	4123075	4124075	LOC101927964
chr10_4180840_4181840	chr10	4180840	4181840	LINC00702
chr10_42366620_42367620	chr10	42366620	42367620	LOC441666
chr10_42367500_42368500	chr10	42367500	42368500	LOC441666
chr10_42552130_42553130	chr10	42552130	42553130	ZNF37BP
chr10_4277970_4278970	chr10	4277970	4278970	LINC00702
chr10_42987155_42988155	chr10	42987155	42988155	LINC01264
chr10_4320735_4321735	chr10	4320735	4321735	LINC00703
chr10_43304415_43305415	chr10	43304415	43305415	RASGEF1A
chr10_43361765_43362765	chr10	43361765	43362765	FXYD4
chr10_4343940_4344940	chr10	4343940	4344940	LINC00703
chr10_43594880_43595880	chr10	43594880	43595880	ZNF485
chr10_43824665_43825665	chr10	43824665	43825665	LINC00619
chr10_44233275_44234275	chr10	44233275	44234275	LINC02881
chr10_44234190_44235190	chr10	44234190	44235190	LINC02881
chr10_44236305_44237305	chr10	44236305	44237305	LINC02881
chr10_44249110_44250110	chr10	44249110	44250110	LINC02881
chr10_44310685_44311685	chr10	44310685	44311685	LINC02881
chr10_44316365_44317365	chr10	44316365	44317365	LINC02881
chr10_45717965_45718965	chr10	45717965	45718965	WASHC2C
chr10_46052515_46053515	chr10	46052515	46053515	MSMB
chr10_46094940_46095940	chr10	46094940	46095940	AGAP7P
chr10_46105525_46106525	chr10	46105525	46106525	AGAP7P
chr10_46800990_46801990	chr10	46800990	46801990	GLUD1P2
chr10_4688305_4689305	chr10	4688305	4689305	MANCR
chr10_47013320_47014320	chr10	47013320	47014320	PTPN20
chr10_47163855_47164855	chr10	47163855	47164855	GDF10
chr10_47165745_47166745	chr10	47165745	47166745	GDF10
chr10_47167005_47168005	chr10	47167005	47168005	GDF10
chr10_47396020_47397020	chr10	47396020	47397020	LOC107001062
chr10_47406335_47407335	chr10	47406335	47407335	LOC107001062
chr10_47421025_47422025	chr10	47421025	47422025	LOC105378292
chr10_47442305_47443305	chr10	47442305	47443305	LOC105378292
chr10_49272250_49273250	chr10	49272250	49273250	C10orf71-AS1
chr10_49572615_49573615	chr10	49572615	49573615	ERCC6
chr10_50659825_50660825	chr10	50659825	50660825	SGMS1-AS1
chr10_52864115_52865115	chr10	52864115	52865115	MBL2
chr10_53023065_53024065	chr10	53023065	53024065	MBL2
chr10_53024935_53025935	chr10	53024935	53025935	MBL2
chr10_53029720_53030720	chr10	53029720	53030720	MBL2
chr10_53438845_53439845	chr10	53438845	53439845	MBL2
chr10_5471735_5472735	chr10	5471735	5472735	NET1
chr10_5554285_5555285	chr10	5554285	5555285	CALML3-AS1
chr10_55628070_55629070	chr10	55628070	55629070	PCDH15
chr10_5582230_5583230	chr10	5582230	5583230	LASTR
chr10_5673385_5674385	chr10	5673385	5674385	ASB13
chr10_57691925_57692925	chr10	57691925	57692925	MIR3924
chr10_57839680_57840680	chr10	57839680	57840680	IPMK
chr10_58407725_58408725	chr10	58407725	58408725	TFAM
chr10_58412345_58413345	chr10	58412345	58413345	TFAM
chr10_59991265_59992265	chr10	59991265	59992265	LINC01553
chr10_60800730_60801730	chr10	60800730	60801730	CDK1
chr10_60808880_60809880	chr10	60808880	60809880	CDK1
chr10_60810255_60811255	chr10	60810255	60811255	CDK1
chr10_61397340_61398340	chr10	61397340	61398340	TMEM26-AS1
chr10_62106765_62107765	chr10	62106765	62107765	ARID5B
chr10_6266900_6267900	chr10	6266900	6267900	LINC02649
chr10_62742225_62743225	chr10	62742225	62743225	ADO
chr10_62759840_62760840	chr10	62759840	62760840	ADO
chr10_63030265_63031265	chr10	63030265	63031265	NRBF2
chr10_63032115_63033115	chr10	63032115	63033115	NRBF2
chr10_63073555_63074555	chr10	63073555	63074555	NRBF2
chr10_63094090_63095090	chr10	63094090	63095090	NRBF2
chr10_6399115_6400115	chr10	6399115	6400115	LINC02656
chr10_6400080_6401080	chr10	6400080	6401080	LINC02656
chr10_6409790_6410790	chr10	6409790	6410790	LINC02656
chr10_6721470_6722470	chr10	6721470	6722470	LINP1
chr10_68096860_68097860	chr10	68096860	68097860	MYPN
chr10_68550390_68551390	chr10	68550390	68551390	TET1
chr10_69045235_69046235	chr10	69045235	69046235	SRGN
chr10_69047710_69048710	chr10	69047710	69048710	SRGN
chr10_69051010_69052010	chr10	69051010	69052010	SRGN
chr10_69056995_69057995	chr10	69056995	69057995	SRGN
chr10_69061350_69062350	chr10	69061350	69062350	SRGN
chr10_69065330_69066330	chr10	69065330	69066330	SRGN
chr10_6927535_6928535	chr10	6927535	6928535	LINC00707
chr10_69649895_69650895	chr10	69649895	69650895	FAM241B
chr10_6973530_6974530	chr10	6973530	6974530	LINC00707
chr10_70193200_70194200	chr10	70193200	70194200	SAR1A
chr10_70458015_70459015	chr10	70458015	70459015	NODAL
chr10_70575175_70576175	chr10	70575175	70576175	PRF1
chr10_70575655_70576655	chr10	70575655	70576655	PRF1
chr10_70582385_70583385	chr10	70582385	70583385	PRF1
chr10_70584745_70585745	chr10	70584745	70585745	PRF1
chr10_70589315_70590315	chr10	70589315	70590315	PRF1
chr10_70656170_70657170	chr10	70656170	70657170	ADAMTS14
chr10_70662040_70663040	chr10	70662040	70663040	ADAMTS14
chr10_7107000_7108000	chr10	7107000	7108000	SNORD129
chr10_71313110_71314110	chr10	71313110	71314110	SLC29A3
chr10_71371490_71372490	chr10	71371490	71372490	CDH23
chr10_71372805_71373805	chr10	71372805	71373805	CDH23
chr10_71857825_71858825	chr10	71857825	71858825	PSAP
chr10_71867810_71868810	chr10	71867810	71868810	PSAP
chr10_71887695_71888695	chr10	71887695	71888695	PSAP
chr10_71888535_71889535	chr10	71888535	71889535	PSAP
chr10_71889830_71890830	chr10	71889830	71890830	PSAP
chr10_71892035_71893035	chr10	71892035	71893035	PSAP
chr10_72026385_72027385	chr10	72026385	72027385	SPOCK2
chr10_72030555_72031555	chr10	72030555	72031555	SPOCK2
chr10_72036160_72037160	chr10	72036160	72037160	SPOCK2
chr10_72037895_72038895	chr10	72037895	72038895	SPOCK2
chr10_72044370_72045370	chr10	72044370	72045370	SPOCK2
chr10_72242400_72243400	chr10	72242400	72243400	ANAPC16
chr10_72243700_72244700	chr10	72243700	72244700	ANAPC16
chr10_72248035_72249035	chr10	72248035	72249035	DDIT4
chr10_72250400_72251400	chr10	72250400	72251400	DDIT4
chr10_72254605_72255605	chr10	72254605	72255605	DDIT4
chr10_72259240_72260240	chr10	72259240	72260240	DDIT4
chr10_72259645_72260645	chr10	72259645	72260645	DDIT4
chr10_72260690_72261690	chr10	72260690	72261690	DDIT4
chr10_72297345_72298345	chr10	72297345	72298345	DDIT4
chr10_72308100_72309100	chr10	72308100	72309100	DDIT4
chr10_72309255_72310255	chr10	72309255	72310255	DDIT4
chr10_72319345_72320345	chr10	72319345	72320345	DNAJB12
chr10_72320435_72321435	chr10	72320435	72321435	DNAJB12
chr10_72321980_72322980	chr10	72321980	72322980	DNAJB12
chr10_72322965_72323965	chr10	72322965	72323965	DNAJB12
chr10_72324965_72325965	chr10	72324965	72325965	DNAJB12
chr10_72981325_72982325	chr10	72981325	72982325	PLA2G12B
chr10_73887040_73888040	chr10	73887040	73888040	CAMK2G
chr10_73953300_73954300	chr10	73953300	73954300	C10orf55
chr10_73959655_73960655	chr10	73959655	73960655	C10orf55
chr10_75191815_75192815	chr10	75191815	75192815	VDAC2
chr10_78732505_78733505	chr10	78732505	78733505	ZMIZ1-AS1
chr10_78744180_78745180	chr10	78744180	78745180	ZMIZ1-AS1
chr10_78745155_78746155	chr10	78745155	78746155	ZMIZ1-AS1
chr10_78756480_78757480	chr10	78756480	78757480	ZMIZ1-AS1
chr10_78757215_78758215	chr10	78757215	78758215	ZMIZ1-AS1
chr10_78802345_78803345	chr10	78802345	78803345	ZMIZ1-AS1
chr10_78804915_78805915	chr10	78804915	78805915	ZMIZ1-AS1
chr10_78806445_78807445	chr10	78806445	78807445	ZMIZ1-AS1
chr10_78851320_78852320	chr10	78851320	78852320	ZMIZ1-AS1
chr10_78925455_78926455	chr10	78925455	78926455	ZMIZ1-AS1
chr10_78931475_78932475	chr10	78931475	78932475	ZMIZ1-AS1
chr10_78934150_78935150	chr10	78934150	78935150	ZMIZ1-AS1
chr10_79331405_79332405	chr10	79331405	79332405	PPIF
chr10_79338920_79339920	chr10	79338920	79339920	PPIF
chr10_79451855_79452855	chr10	79451855	79452855	ZCCHC24
chr10_79454015_79455015	chr10	79454015	79455015	ZCCHC24
chr10_79467445_79468445	chr10	79467445	79468445	ZCCHC24
chr10_79487715_79488715	chr10	79487715	79488715	LOC729815
chr10_79981510_79982510	chr10	79981510	79982510	SFTPD
chr10_79994230_79995230	chr10	79994230	79995230	SFTPD
chr10_80099645_80100645	chr10	80099645	80100645	TMEM254-AS1
chr10_80100690_80101690	chr10	80100690	80101690	TMEM254-AS1
chr10_80104055_80105055	chr10	80104055	80105055	TMEM254-AS1
chr10_80109885_80110885	chr10	80109885	80110885	PLAC9
chr10_8037540_8038540	chr10	8037540	8038540	GATA3-AS1
chr10_8091920_8092920	chr10	8091920	8092920	GATA3
chr10_8174555_8175555	chr10	8174555	8175555	LINC00708
chr10_8275490_8276490	chr10	8275490	8276490	LINC00708
chr10_84623260_84624260	chr10	84623260	84624260	CCSER2
chr10_84706545_84707545	chr10	84706545	84707545	CCSER2
chr10_8510225_8511225	chr10	8510225	8511225	LOC105376398
chr10_8513570_8514570	chr10	8513570	8514570	LOC105376398
chr10_8542995_8543995	chr10	8542995	8543995	LOC105376398
chr10_86389110_86390110	chr10	86389110	86390110	GRID1
chr10_86402785_86403785	chr10	86402785	86403785	GRID1
chr10_86411060_86412060	chr10	86411060	86412060	GRID1
chr10_86573605_86574605	chr10	86573605	86574605	WAPL
chr10_86577965_86578965	chr10	86577965	86578965	WAPL
chr10_86599420_86600420	chr10	86599420	86600420	OPN4
chr10_86631615_86632615	chr10	86631615	86632615	OPN4
chr10_8700425_8701425	chr10	8700425	8701425	LOC105376398
chr10_8706105_8707105	chr10	8706105	8707105	LOC105376398
chr10_87578600_87579600	chr10	87578600	87579600	MINPP1
chr10_88082525_88083525	chr10	88082525	88083525	PTEN
chr10_89086645_89087645	chr10	89086645	89087645	MIR4679-2
chr10_89091565_89092565	chr10	89091565	89092565	MIR4679-2
chr10_89163575_89164575	chr10	89163575	89164575	CH25H
chr10_90734550_90735550	chr10	90734550	90735550	HTR7
chr10_90970315_90971315	chr10	90970315	90971315	XLOC_008559
chr10_91590120_91591120	chr10	91590120	91591120	HECTD2-AS1
chr10_91590990_91591990	chr10	91590990	91591990	HECTD2-AS1
chr10_91598175_91599175	chr10	91598175	91599175	HECTD2-AS1
chr10_92407395_92408395	chr10	92407395	92408395	MARK2P9
chr10_92418595_92419595	chr10	92418595	92419595	MARK2P9
chr10_92756825_92757825	chr10	92756825	92757825	HHEX
chr10_93746520_93747520	chr10	93746520	93747520	LGI1
chr10_93991465_93992465	chr10	93991465	93992465	PLCE1
chr10_93993340_93994340	chr10	93993340	93994340	PLCE1
chr10_94006955_94007955	chr10	94006955	94007955	PLCE1
chr10_96280535_96281535	chr10	96280535	96281535	BLNK
chr10_96283490_96284490	chr10	96283490	96284490	BLNK
chr10_9732115_9733115	chr10	9732115	9733115	LINC02670
chr10_97726335_97727335	chr10	97726335	97727335	ZFYVE27
chr10_98293605_98294605	chr10	98293605	98294605	LOXL4
chr10_98295655_98296655	chr10	98295655	98296655	LOXL4
chr10_98309085_98310085	chr10	98309085	98310085	LOXL4
chr10_98360825_98361825	chr10	98360825	98361825	MIR1287
chr10_98362875_98363875	chr10	98362875	98363875	MIR1287
chr10_98376120_98377120	chr10	98376120	98377120	MIR1287
chr10_99628905_99629905	chr10	99628905	99629905	SLC25A28
chr11_101430620_101431620	chr11	101430620	101431620	MIR3920
chr11_101442735_101443735	chr11	101442735	101443735	MIR3920
chr11_101749270_101750270	chr11	101749270	101750270	CEP126
chr11_102010590_102011590	chr11	102010590	102011590	CFAP300
chr11_102012535_102013535	chr11	102012535	102013535	CFAP300
chr11_102014480_102015480	chr11	102014480	102015480	CFAP300
chr11_102025830_102026830	chr11	102025830	102026830	CFAP300
chr11_102263305_102264305	chr11	102263305	102264305	BIRC3
chr11_102279665_102280665	chr11	102279665	102280665	BIRC3
chr11_102282495_102283495	chr11	102282495	102283495	BIRC3
chr11_102386785_102387785	chr11	102386785	102387785	BIRC2
chr11_102746700_102747700	chr11	102746700	102747700	MMP8
chr11_102757845_102758845	chr11	102757845	102758845	MMP10
chr11_102924670_102925670	chr11	102924670	102925670	MMP13
chr11_10314375_10315375	chr11	10314375	10315375	CAND1.11
chr11_10353995_10354995	chr11	10353995	10354995	CAND1.11
chr11_10387375_10388375	chr11	10387375	10388375	AMPD3
chr11_10414080_10415080	chr11	10414080	10415080	AMPD3
chr11_106152600_106153600	chr11	106152600	106153600	LINC02719
chr11_1071910_1072910	chr11	1071910	1072910	MUC2
chr11_107293715_107294715	chr11	107293715	107294715	CWF19L2
chr11_107770215_107771215	chr11	107770215	107771215	SLN
chr11_108967320_108968320	chr11	108967320	108968320	DDX10
chr11_109062230_109063230	chr11	109062230	109063230	C11orf87
chr11_10930945_10931945	chr11	10930945	10931945	ZBED5-AS1
chr11_10933795_10934795	chr11	10933795	10934795	ZBED5-AS1
chr11_109913710_109914710	chr11	109913710	109914710	ZC3H12C
chr11_109940425_109941425	chr11	109940425	109941425	ZC3H12C
chr11_110068910_110069910	chr11	110068910	110069910	ZC3H12C
chr11_110329105_110330105	chr11	110329105	110330105	LINC02732
chr11_11047960_11048960	chr11	11047960	11048960	ZBED5-AS1
chr11_110564945_110565945	chr11	110564945	110565945	FDX1
chr11_112881045_112882045	chr11	112881045	112882045	NCAM1
chr11_113552915_113553915	chr11	113552915	113553915	DRD2
chr11_113554965_113555965	chr11	113554965	113555965	DRD2
chr11_113562595_113563595	chr11	113562595	113563595	DRD2
chr11_113563785_113564785	chr11	113563785	113564785	DRD2
chr11_113681645_113682645	chr11	113681645	113682645	TMPRSS5
chr11_114043835_114044835	chr11	114043835	114044835	ZBTB16
chr11_116725645_116726645	chr11	116725645	116726645	BUD13
chr11_117884635_117885635	chr11	117884635	117885635	FXYD6
chr11_117885450_117886450	chr11	117885450	117886450	FXYD6
chr11_117959230_117960230	chr11	117959230	117960230	IL10RA
chr11_117970305_117971305	chr11	117970305	117971305	IL10RA
chr11_117976405_117977405	chr11	117976405	117977405	IL10RA
chr11_117979505_117980505	chr11	117979505	117980505	IL10RA
chr11_118276990_118277990	chr11	118276990	118277990	MPZL2
chr11_118688075_118689075	chr11	118688075	118689075	TREH
chr11_118691610_118692610	chr11	118691610	118692610	TREH
chr11_118845085_118846085	chr11	118845085	118846085	CXCR5
chr11_118868325_118869325	chr11	118868325	118869325	CXCR5
chr11_119584250_119585250	chr11	119584250	119585250	NECTIN1
chr11_119832245_119833245	chr11	119832245	119833245	LOC102724301
chr11_119845495_119846495	chr11	119845495	119846495	LOC102724301
chr11_119854235_119855235	chr11	119854235	119855235	LOC102724301
chr11_120067780_120068780	chr11	120067780	120068780	TRIM29
chr11_120184870_120185870	chr11	120184870	120185870	LOC107984399
chr11_121654935_121655935	chr11	121654935	121655935	SORL1
chr11_121722545_121723545	chr11	121722545	121723545	SORL1
chr11_122631875_122632875	chr11	122631875	122632875	UBASH3B
chr11_122634240_122635240	chr11	122634240	122635240	UBASH3B
chr11_123003195_123004195	chr11	123003195	123004195	LOC341056
chr11_123050535_123051535	chr11	123050535	123051535	SNORD14E
chr11_124074585_124075585	chr11	124074585	124075585	OR10G7
chr11_124536255_124537255	chr11	124536255	124537255	OR8B12
chr11_126112165_126113165	chr11	126112165	126113165	CDON
chr11_126113275_126114275	chr11	126113275	126114275	CDON
chr11_126114285_126115285	chr11	126114285	126115285	CDON
chr11_126114820_126115820	chr11	126114820	126115820	CDON
chr11_126115575_126116575	chr11	126115575	126116575	CDON
chr11_126131885_126132885	chr11	126131885	126132885	CDON
chr11_126136260_126137260	chr11	126136260	126137260	CDON
chr11_128290005_128291005	chr11	128290005	128291005	LINC02098
chr11_128324360_128325360	chr11	128324360	128325360	LINC02098
chr11_128424550_128425550	chr11	128424550	128425550	ETS1
chr11_128448095_128449095	chr11	128448095	128449095	ETS1
chr11_128621600_128622600	chr11	128621600	128622600	ETS1
chr11_129215370_129216370	chr11	129215370	129216370	ARHGAP32
chr11_129218125_129219125	chr11	129218125	129219125	ARHGAP32
chr11_129276940_129277940	chr11	129276940	129277940	ARHGAP32
chr11_129278750_129279750	chr11	129278750	129279750	ARHGAP32
chr11_129286625_129287625	chr11	129286625	129287625	LOC399975
chr11_129287635_129288635	chr11	129287635	129288635	LOC399975
chr11_129295370_129296370	chr11	129295370	129296370	LOC399975
chr11_129308760_129309760	chr11	129308760	129309760	LOC399975
chr11_129312955_129313955	chr11	129312955	129313955	LOC399975
chr11_129315525_129316525	chr11	129315525	129316525	LOC399975
chr11_129320840_129321840	chr11	129320840	129321840	LOC399975
chr11_129322730_129323730	chr11	129322730	129323730	LOC399975
chr11_129324130_129325130	chr11	129324130	129325130	LOC399975
chr11_129330890_129331890	chr11	129330890	129331890	BARX2
chr11_129363845_129364845	chr11	129363845	129364845	BARX2
chr11_129368595_129369595	chr11	129368595	129369595	BARX2
chr11_129703505_129704505	chr11	129703505	129704505	LINC01395
chr11_129719965_129720965	chr11	129719965	129720965	TMEM45B
chr11_129743185_129744185	chr11	129743185	129744185	TMEM45B
chr11_129750380_129751380	chr11	129750380	129751380	TMEM45B
chr11_130019880_130020880	chr11	130019880	130020880	PRDM10
chr11_130041715_130042715	chr11	130041715	130042715	APLP2
chr11_130048995_130049995	chr11	130048995	130049995	APLP2
chr11_130049995_130050995	chr11	130049995	130050995	APLP2
chr11_130061420_130062420	chr11	130061420	130062420	APLP2
chr11_130062130_130063130	chr11	130062130	130063130	APLP2
chr11_130063295_130064295	chr11	130063295	130064295	APLP2
chr11_130434275_130435275	chr11	130434275	130435275	ADAMTS8
chr11_130442380_130443380	chr11	130442380	130443380	ADAMTS15
chr11_130486965_130487965	chr11	130486965	130487965	ADAMTS15
chr11_130510050_130511050	chr11	130510050	130511050	ADAMTS15
chr11_130519580_130520580	chr11	130519580	130520580	ADAMTS15
chr11_130521895_130522895	chr11	130521895	130522895	ADAMTS15
chr11_130528540_130529540	chr11	130528540	130529540	ADAMTS15
chr11_130560015_130561015	chr11	130560015	130561015	MIR8052
chr11_130600840_130601840	chr11	130600840	130601840	MIR8052
chr11_130608855_130609855	chr11	130608855	130609855	MIR8052
chr11_130634645_130635645	chr11	130634645	130635645	MIR8052
chr11_130648165_130649165	chr11	130648165	130649165	MIR8052
chr11_130652610_130653610	chr11	130652610	130653610	MIR8052
chr11_130737725_130738725	chr11	130737725	130738725	LINC02873
chr11_130817130_130818130	chr11	130817130	130818130	LINC02551
chr11_13141800_13142800	chr11	13141800	13142800	RASSF10
chr11_13257700_13258700	chr11	13257700	13258700	ARNTL
chr11_13258740_13259740	chr11	13258740	13259740	ARNTL
chr11_13260400_13261400	chr11	13260400	13261400	ARNTL
chr11_1335865_1336865	chr11	1335865	1336865	TOLLIP-AS1
chr11_134583085_134584085	chr11	134583085	134584085	LOC283177
chr11_134797260_134798260	chr11	134797260	134798260	LINC02714
chr11_134801750_134802750	chr11	134801750	134802750	LINC02714
chr11_134818460_134819460	chr11	134818460	134819460	LINC02714
chr11_1351185_1352185	chr11	1351185	1352185	BRSK2
chr11_1382675_1383675	chr11	1382675	1383675	BRSK2
chr11_13939670_13940670	chr11	13939670	13940670	LINC02683
chr11_1546565_1547565	chr11	1546565	1547565	DUSP8
chr11_1649915_1650915	chr11	1649915	1650915	FAM99B
chr11_1654370_1655370	chr11	1654370	1655370	FAM99B
chr11_16602690_16603690	chr11	16602690	16603690	SOX6
chr11_16603905_16604905	chr11	16603905	16604905	SOX6
chr11_16605600_16606600	chr11	16605600	16606600	SOX6
chr11_16607075_16608075	chr11	16607075	16608075	SOX6
chr11_16611590_16612590	chr11	16611590	16612590	SOX6
chr11_16613305_16614305	chr11	16613305	16614305	SOX6
chr11_16614835_16615835	chr11	16614835	16615835	SOX6
chr11_1673615_1674615	chr11	1673615	1674615	FAM99A
chr11_17206115_17207115	chr11	17206115	17207115	PIK3C2A
chr11_17209565_17210565	chr11	17209565	17210565	PIK3C2A
chr11_1792220_1793220	chr11	1792220	1793220	CTSD
chr11_1826585_1827585	chr11	1826585	1827585	SYT8
chr11_18650830_18651830	chr11	18650830	18651830	SPTY2D1
chr11_2009990_2010990	chr11	2009990	2010990	H19
chr11_2096895_2097895	chr11	2096895	2097895	MIR483
chr11_2122055_2123055	chr11	2122055	2123055	MIR483
chr11_21752755_21753755	chr11	21752755	21753755	ANO5
chr11_2189660_2190660	chr11	2189660	2190660	MIR4686
chr11_2193015_2194015	chr11	2193015	2194015	MIR4686
chr11_2198600_2199600	chr11	2198600	2199600	MIR4686
chr11_2203530_2204530	chr11	2203530	2204530	MIR4686
chr11_2213135_2214135	chr11	2213135	2214135	MIR4686
chr11_2250140_2251140	chr11	2250140	2251140	ASCL2
chr11_2250820_2251820	chr11	2250820	2251820	ASCL2
chr11_2256690_2257690	chr11	2256690	2257690	ASCL2
chr11_2261310_2262310	chr11	2261310	2262310	ASCL2
chr11_2431785_2432785	chr11	2431785	2432785	TRPM5
chr11_268750_269750	chr11	268750	269750	NLRP6
chr11_28528860_28529860	chr11	28528860	28529860	MIR8068
chr11_2877155_2878155	chr11	2877155	2878155	KCNQ1DN
chr11_32303340_32304340	chr11	32303340	32304340	WT1
chr11_32366365_32367365	chr11	32366365	32367365	WT1
chr11_32451570_32452570	chr11	32451570	32452570	WT1-AS
chr11_32466175_32467175	chr11	32466175	32467175	WT1-AS
chr11_33375705_33376705	chr11	33375705	33376705	KIAA1549L
chr11_3421375_3422375	chr11	3421375	3422375	OR7E12P
chr11_35033725_35034725	chr11	35033725	35034725	MIR1343
chr11_35040125_35041125	chr11	35040125	35041125	LOC100507144
chr11_35044920_35045920	chr11	35044920	35045920	LOC100507144
chr11_350455_351455	chr11	350455	351455	B4GALNT4
chr11_35047005_35048005	chr11	35047005	35048005	LOC100507144
chr11_35082535_35083535	chr11	35082535	35083535	LOC100507144
chr11_35115325_35116325	chr11	35115325	35116325	LOC100507144
chr11_35237685_35238685	chr11	35237685	35238685	SNORD164
chr11_352975_353975	chr11	352975	353975	B4GALNT4
chr11_35541655_35542655	chr11	35541655	35542655	PAMR1
chr11_35549425_35550425	chr11	35549425	35550425	PAMR1
chr11_35558185_35559185	chr11	35558185	35559185	PAMR1
chr11_35567515_35568515	chr11	35567515	35568515	PAMR1
chr11_35625915_35626915	chr11	35625915	35626915	FJX1
chr11_4315215_4316215	chr11	4315215	4316215	OR52B4
chr11_44032225_44033225	chr11	44032225	44033225	ACCSL
chr11_44625500_44626500	chr11	44625500	44626500	CD82
chr11_44627640_44628640	chr11	44627640	44628640	CD82
chr11_44964515_44965515	chr11	44964515	44965515	LINC02685
chr11_45078685_45079685	chr11	45078685	45079685	PRDM11
chr11_45339725_45340725	chr11	45339725	45340725	LINC02696
chr11_45834045_45835045	chr11	45834045	45835045	CRY2
chr11_46250065_46251065	chr11	46250065	46251065	CREB3L1
chr11_47607970_47608970	chr11	47607970	47608970	C1QTNF4
chr11_47857760_47858760	chr11	47857760	47858760	NUP160
chr11_47947850_47948850	chr11	47947850	47948850	PTPRJ
chr11_50169380_50170380	chr11	50169380	50170380	LOC441601
chr11_50173840_50174840	chr11	50173840	50174840	LOC441601
chr11_50267495_50268495	chr11	50267495	50268495	LOC441601
chr11_514840_515840	chr11	514840	515840	RNH1
chr11_57432330_57433330	chr11	57432330	57433330	SLC43A3
chr11_57434285_57435285	chr11	57434285	57435285	SLC43A3
chr11_57444180_57445180	chr11	57444180	57445180	RTN4RL2
chr11_57622000_57623000	chr11	57622000	57623000	MIR130A
chr11_58905415_58906415	chr11	58905415	58906415	GLYATL1
chr11_59222310_59223310	chr11	59222310	59223310	MPEG1
chr11_59552600_59553600	chr11	59552600	59553600	OR4D9
chr11_60242445_60243445	chr11	60242445	60243445	MS4A4E
chr11_61025955_61026955	chr11	61025955	61026955	CD6
chr11_61075565_61076565	chr11	61075565	61076565	CD5
chr11_61091745_61092745	chr11	61091745	61092745	CD5
chr11_61167080_61168080	chr11	61167080	61168080	VPS37C
chr11_61378435_61379435	chr11	61378435	61379435	TMEM216
chr11_61980830_61981830	chr11	61980830	61981830	FTH1
chr11_61985710_61986710	chr11	61985710	61986710	FTH1
chr11_62012815_62013815	chr11	62012815	62013815	FTH1
chr11_62047715_62048715	chr11	62047715	62048715	INCENP
chr11_6249525_6250525	chr11	6249525	6250525	CCKBR
chr11_6251765_6252765	chr11	6251765	6252765	CCKBR
chr11_63023555_63024555	chr11	63023555	63024555	SLC22A8
chr11_63783755_63784755	chr11	63783755	63784755	C11orf95
chr11_63806830_63807830	chr11	63806830	63807830	SPINDOC
chr11_64385260_64386260	chr11	64385260	64386260	MIR1237
chr11_64404895_64405895	chr11	64404895	64405895	MIR1237
chr11_64409415_64410415	chr11	64409415	64410415	LINC02724
chr11_64440245_64441245	chr11	64440245	64441245	LINC02724
chr11_65225030_65226030	chr11	65225030	65226030	SLC22A20P
chr11_65452770_65453770	chr11	65452770	65453770	LOC101927789
chr11_65454585_65455585	chr11	65454585	65455585	LOC101927789
chr11_65478795_65479795	chr11	65478795	65479795	MALAT1
chr11_67694995_67695995	chr11	67694995	67695995	ALDH3B2
chr11_67753305_67754305	chr11	67753305	67754305	FAM86C2P
chr11_67804160_67805160	chr11	67804160	67805160	FAM86C2P
chr11_67847925_67848925	chr11	67847925	67848925	FAM86C2P
chr11_67950405_67951405	chr11	67950405	67951405	UNC93B1
chr11_67954970_67955970	chr11	67954970	67955970	UNC93B1
chr11_67958430_67959430	chr11	67958430	67959430	UNC93B1
chr11_67978455_67979455	chr11	67978455	67979455	UNC93B1
chr11_68146700_68147700	chr11	68146700	68147700	CHKA
chr11_68234860_68235860	chr11	68234860	68235860	KMT5B
chr11_68658445_68659445	chr11	68658445	68659445	GAL
chr11_68855100_68856100	chr11	68855100	68856100	CPT1A
chr11_68857240_68858240	chr11	68857240	68858240	CPT1A
chr11_68863310_68864310	chr11	68863310	68864310	CPT1A
chr11_68954925_68955925	chr11	68954925	68955925	MRGPRD
chr11_69277775_69278775	chr11	69277775	69278775	MYEOV
chr11_69539515_69540515	chr11	69539515	69540515	LINC01488
chr11_69551715_69552715	chr11	69551715	69552715	LINC01488
chr11_69939295_69940295	chr11	69939295	69940295	ANO1
chr11_69949105_69950105	chr11	69949105	69950105	ANO1
chr11_70226510_70227510	chr11	70226510	70227510	FADD
chr11_71254945_71255945	chr11	71254945	71255945	SHANK2
chr11_71745420_71746420	chr11	71745420	71746420	FAM86C1
chr11_72272715_72273715	chr11	72272715	72273715	PHOX2A
chr11_73153860_73154860	chr11	73153860	73154860	FCHSD2
chr11_73162125_73163125	chr11	73162125	73163125	FCHSD2
chr11_73163455_73164455	chr11	73163455	73164455	FCHSD2
chr11_73168655_73169655	chr11	73168655	73169655	FCHSD2
chr11_73169835_73170835	chr11	73169835	73170835	FCHSD2
chr11_73187520_73188520	chr11	73187520	73188520	P2RY2
chr11_73188985_73189985	chr11	73188985	73189985	P2RY2
chr11_74552800_74553800	chr11	74552800	74553800	POLD3
chr11_74580890_74581890	chr11	74580890	74581890	POLD3
chr11_74672855_74673855	chr11	74672855	74673855	CHRDL2
chr11_75039865_75040865	chr11	75039865	75040865	NEU3
chr11_75046700_75047700	chr11	75046700	75047700	OR2AT4
chr11_75366630_75367630	chr11	75366630	75367630	ARRB1
chr11_75380240_75381240	chr11	75380240	75381240	RPS3
chr11_75386015_75387015	chr11	75386015	75387015	RPS3
chr11_75386655_75387655	chr11	75386655	75387655	RPS3
chr11_75536840_75537840	chr11	75536840	75537840	GDPD5
chr11_75553950_75554950	chr11	75553950	75554950	SERPINH1
chr11_75678360_75679360	chr11	75678360	75679360	MAP6
chr11_76153160_76154160	chr11	76153160	76154160	WNT11
chr11_76155245_76156245	chr11	76155245	76156245	WNT11
chr11_76233975_76234975	chr11	76233975	76234975	WNT11
chr11_76235925_76236925	chr11	76235925	76236925	WNT11
chr11_76328820_76329820	chr11	76328820	76329820	THAP12
chr11_76338785_76339785	chr11	76338785	76339785	THAP12
chr11_76598770_76599770	chr11	76598770	76599770	LRRC32
chr11_76736000_76737000	chr11	76736000	76737000	GUCY2EP
chr11_76744510_76745510	chr11	76744510	76745510	GUCY2EP
chr11_76773545_76774545	chr11	76773545	76774545	TSKU
chr11_77515280_77516280	chr11	77515280	77516280	PAK1
chr11_79507420_79508420	chr11	79507420	79508420	TENM4
chr11_79519725_79520725	chr11	79519725	79520725	TENM4
chr11_79631370_79632370	chr11	79631370	79632370	TENM4
chr11_85947600_85948600	chr11	85947600	85948600	CCDC83
chr11_85948405_85949405	chr11	85948405	85949405	CCDC83
chr11_8603880_8604880	chr11	8603880	8604880	STK33
chr11_86207305_86208305	chr11	86207305	86208305	EED
chr11_88345135_88346135	chr11	88345135	88346135	CTSC
chr11_88419965_88420965	chr11	88419965	88420965	CTSC
chr11_88421285_88422285	chr11	88421285	88422285	GRM5-AS1
chr11_92162785_92163785	chr11	92162785	92163785	FAT3
chr11_92224190_92225190	chr11	92224190	92225190	FAT3
chr11_9273360_9274360	chr11	9273360	9274360	DENND5A
chr11_9356715_9357715	chr11	9356715	9357715	IPO7
chr11_95076170_95077170	chr11	95076170	95077170	SRSF8
chr11_95253970_95254970	chr11	95253970	95254970	SESN3
chr11_9595375_9596375	chr11	9595375	9596375	WEE1
chr11_9597865_9598865	chr11	9597865	9598865	WEE1
chr11_9606710_9607710	chr11	9606710	9607710	WEE1
chr11_9609650_9610650	chr11	9609650	9610650	WEE1
chr11_9651430_9652430	chr11	9651430	9652430	SWAP70
chr11_9653860_9654860	chr11	9653860	9654860	SWAP70
chr12_101935910_101936910	chr12	101935910	101936910	DRAM1
chr12_102566885_102567885	chr12	102566885	102567885	IGF1
chr12_103575105_103576105	chr12	103575105	103576105	STAB2
chr12_104154115_104155115	chr12	104154115	104155115	NFYB
chr12_104766905_104767905	chr12	104766905	104767905	MIR3922
chr12_105523345_105524345	chr12	105523345	105524345	CASC18
chr12_105596390_105597390	chr12	105596390	105597390	CASC18
chr12_106178585_106179585	chr12	106178585	106179585	NUAK1
chr12_106903110_106904110	chr12	106903110	106904110	TMEM263
chr12_108118870_108119870	chr12	108118870	108119870	WSCD2
chr12_108371595_108372595	chr12	108371595	108372595	CMKLR1
chr12_108394055_108395055	chr12	108394055	108395055	CMKLR1
chr12_108609290_108610290	chr12	108609290	108610290	TMEM119
chr12_109840305_109841305	chr12	109840305	109841305	TRPV4
chr12_110079265_110080265	chr12	110079265	110080265	C12orf76
chr12_110256700_110257700	chr12	110256700	110257700	ATP2A2
chr12_110266805_110267805	chr12	110266805	110267805	ATP2A2
chr12_110590520_110591520	chr12	110590520	110591520	PPTC7
chr12_110605435_110606435	chr12	110605435	110606435	TCTN1
chr12_110698080_110699080	chr12	110698080	110699080	HVCN1
chr12_110698840_110699840	chr12	110698840	110699840	HVCN1
chr12_112515830_112516830	chr12	112515830	112516830	RPH3A
chr12_113413270_113414270	chr12	113413270	113414270	SDSL
chr12_114477790_114478790	chr12	114477790	114478790	TBX5-AS1
chr12_114627970_114628970	chr12	114627970	114628970	TBX3
chr12_114630850_114631850	chr12	114630850	114631850	TBX3
chr12_114636095_114637095	chr12	114636095	114637095	TBX3
chr12_114694115_114695115	chr12	114694115	114695115	TBX3
chr12_115341090_115342090	chr12	115341090	115342090	TBX3
chr12_115353730_115354730	chr12	115353730	115354730	TBX3
chr12_115423225_115424225	chr12	115423225	115424225	MIR620
chr12_116312885_116313885	chr12	116312885	116313885	MED13L
chr12_116314135_116315135	chr12	116314135	116315135	MED13L
chr12_116324350_116325350	chr12	116324350	116325350	MED13L
chr12_116330395_116331395	chr12	116330395	116331395	MED13L
chr12_116406225_116407225	chr12	116406225	116407225	MIR4472-2
chr12_116410440_116411440	chr12	116410440	116411440	MIR4472-2
chr12_116466270_116467270	chr12	116466270	116467270	MIR4472-2
chr12_116507770_116508770	chr12	116507770	116508770	LINC00173
chr12_116508510_116509510	chr12	116508510	116509510	LINC00173
chr12_116525210_116526210	chr12	116525210	116526210	LINC00173
chr12_116591925_116592925	chr12	116591925	116592925	MAP1LC3B2
chr12_118544295_118545295	chr12	118544295	118545295	SUDS3
chr12_118582465_118583465	chr12	118582465	118583465	LINC02423
chr12_12009955_12010955	chr12	12009955	12010955	BCL2L14
chr12_120935885_120936885	chr12	120935885	120936885	XLOC_009911
chr12_121196615_121197615	chr12	121196615	121197615	P2RX4
chr12_122437175_122438175	chr12	122437175	122438175	CLIP1
chr12_122904350_122905350	chr12	122904350	122905350	VPS37B
chr12_122909455_122910455	chr12	122909455	122910455	VPS37B
chr12_123118245_123119245	chr12	123118245	123119245	PITPNM2
chr12_123140080_123141080	chr12	123140080	123141080	PITPNM2
chr12_123141435_123142435	chr12	123141435	123142435	PITPNM2
chr12_123448895_123449895	chr12	123448895	123449895	SNRNP35
chr12_124174225_124175225	chr12	124174225	124175225	RFLNA
chr12_124186000_124187000	chr12	124186000	124187000	RFLNA
chr12_124190745_124191745	chr12	124190745	124191745	RFLNA
chr12_124259185_124260185	chr12	124259185	124260185	RFLNA
chr12_124273335_124274335	chr12	124273335	124274335	RFLNA
chr12_124548560_124549560	chr12	124548560	124549560	NCOR2
chr12_124568270_124569270	chr12	124568270	124569270	NCOR2
chr12_124655230_124656230	chr12	124655230	124656230	NCOR2
chr12_124668995_124669995	chr12	124668995	124669995	NCOR2
chr12_124675865_124676865	chr12	124675865	124676865	NCOR2
chr12_124679005_124680005	chr12	124679005	124680005	NCOR2
chr12_124681275_124682275	chr12	124681275	124682275	NCOR2
chr12_124682975_124683975	chr12	124682975	124683975	NCOR2
chr12_124684480_124685480	chr12	124684480	124685480	NCOR2
chr12_124694600_124695600	chr12	124694600	124695600	NCOR2
chr12_124699545_124700545	chr12	124699545	124700545	NCOR2
chr12_124732410_124733410	chr12	124732410	124733410	SCARB1
chr12_124734165_124735165	chr12	124734165	124735165	SCARB1
chr12_124735390_124736390	chr12	124735390	124736390	SCARB1
chr12_124736760_124737760	chr12	124736760	124737760	SCARB1
chr12_124740425_124741425	chr12	124740425	124741425	SCARB1
chr12_124743440_124744440	chr12	124743440	124744440	SCARB1
chr12_124744365_124745365	chr12	124744365	124745365	SCARB1
chr12_124745635_124746635	chr12	124745635	124746635	SCARB1
chr12_124754810_124755810	chr12	124754810	124755810	SCARB1
chr12_124920800_124921800	chr12	124920800	124921800	MIR5188
chr12_124923530_124924530	chr12	124923530	124924530	MIR5188
chr12_124936885_124937885	chr12	124936885	124937885	MIR5188
chr12_124937775_124938775	chr12	124937775	124938775	MIR5188
chr12_124940385_124941385	chr12	124940385	124941385	MIR5188
chr12_125049175_125050175	chr12	125049175	125050175	AACS
chr12_12604785_12605785	chr12	12604785	12605785	CREBL2
chr12_127172475_127173475	chr12	127172475	127173475	LINC02376
chr12_12881165_12882165	chr12	12881165	12882165	RPL13AP20
chr12_130199300_130200300	chr12	130199300	130200300	FZD10
chr12_130920150_130921150	chr12	130920150	130921150	ADGRD1
chr12_130945765_130946765	chr12	130945765	130946765	ADGRD1
chr12_13116290_13117290	chr12	13116290	13117290	GSG1
chr12_13173085_13174085	chr12	13173085	13174085	EMP1
chr12_13175175_13176175	chr12	13175175	13176175	EMP1
chr12_13178935_13179935	chr12	13178935	13179935	EMP1
chr12_132162570_132163570	chr12	132162570	132163570	NOC4L
chr12_132400050_132401050	chr12	132400050	132401050	LOC101928416
chr12_132439190_132440190	chr12	132439190	132440190	FBRSL1
chr12_1529775_1530775	chr12	1529775	1530775	LOC107984507
chr12_16056910_16057910	chr12	16056910	16057910	DERA
chr12_16449700_16450700	chr12	16449700	16450700	MGST1
chr12_16796065_16797065	chr12	16796065	16797065	LMO3
chr12_17007370_17008370	chr12	17007370	17008370	SKP1P2
chr12_19381830_19382830	chr12	19381830	19382830	AEBP2
chr12_22039050_22040050	chr12	22039050	22040050	CMAS
chr12_22436560_22437560	chr12	22436560	22437560	ST8SIA1
chr12_25256515_25257515	chr12	25256515	25257515	KRAS
chr12_25347395_25348395	chr12	25347395	25348395	KRAS
chr12_25351805_25352805	chr12	25351805	25352805	KRAS
chr12_25372700_25373700	chr12	25372700	25373700	KRAS
chr12_25377180_25378180	chr12	25377180	25378180	KRAS
chr12_25678910_25679910	chr12	25678910	25679910	LMNTD1
chr12_25924135_25925135	chr12	25924135	25925135	RASSF8-AS1
chr12_26088635_26089635	chr12	26088635	26089635	BHLHE41
chr12_26091000_26092000	chr12	26091000	26092000	BHLHE41
chr12_26100845_26101845	chr12	26100845	26101845	BHLHE41
chr12_26104670_26105670	chr12	26104670	26105670	BHLHE41
chr12_26109070_26110070	chr12	26109070	26110070	BHLHE41
chr12_26112330_26113330	chr12	26112330	26113330	BHLHE41
chr12_26112955_26113955	chr12	26112955	26113955	BHLHE41
chr12_26870780_26871780	chr12	26870780	26871780	ITPR2
chr12_27515320_27516320	chr12	27515320	27516320	PPFIBP1
chr12_29041425_29042425	chr12	29041425	29042425	FAR2
chr12_30508135_30509135	chr12	30508135	30509135	IPO8
chr12_3054060_3055060	chr12	3054060	3055060	TSPAN9
chr12_30822455_30823455	chr12	30822455	30823455	LINC00941
chr12_31217150_31218150	chr12	31217150	31218150	OVOS2
chr12_31251780_31252780	chr12	31251780	31252780	OVOS2
chr12_31752115_31753115	chr12	31752115	31753115	AMN1
chr12_31897555_31898555	chr12	31897555	31898555	LINC02422
chr12_32665910_32666910	chr12	32665910	32666910	DNM1L
chr12_3295340_3296340	chr12	3295340	3296340	LOC100128253
chr12_37509850_37510850	chr12	37509850	37510850	ALG10B
chr12_37542780_37543780	chr12	37542780	37543780	ALG10B
chr12_37543355_37544355	chr12	37543355	37544355	ALG10B
chr12_37547345_37548345	chr12	37547345	37548345	ALG10B
chr12_37567015_37568015	chr12	37567015	37568015	ALG10B
chr12_38135440_38136440	chr12	38135440	38136440	ALG10B
chr12_38138295_38139295	chr12	38138295	38139295	ALG10B
chr12_38205535_38206535	chr12	38205535	38206535	ALG10B
chr12_38384575_38385575	chr12	38384575	38385575	ALG10B
chr12_39064350_39065350	chr12	39064350	39065350	CPNE8
chr12_39122325_39123325	chr12	39122325	39123325	CPNE8
chr12_3966135_3967135	chr12	3966135	3967135	PARP11
chr12_3967435_3968435	chr12	3967435	3968435	PARP11
chr12_4034635_4035635	chr12	4034635	4035635	PARP11
chr12_4052450_4053450	chr12	4052450	4053450	PARP11
chr12_4068790_4069790	chr12	4068790	4069790	PARP11
chr12_4082580_4083580	chr12	4082580	4083580	CCND2
chr12_4086195_4087195	chr12	4086195	4087195	CCND2
chr12_4088825_4089825	chr12	4088825	4089825	CCND2
chr12_4116105_4117105	chr12	4116105	4117105	CCND2
chr12_4133765_4134765	chr12	4133765	4134765	CCND2
chr12_4135695_4136695	chr12	4135695	4136695	CCND2
chr12_4142650_4143650	chr12	4142650	4143650	CCND2
chr12_4156755_4157755	chr12	4156755	4157755	CCND2
chr12_4164455_4165455	chr12	4164455	4165455	CCND2
chr12_42007800_42008800	chr12	42007800	42008800	GXYLT1
chr12_43586395_43587395	chr12	43586395	43587395	ADAMTS20
chr12_43692980_43693980	chr12	43692980	43693980	PUS7L
chr12_43811765_43812765	chr12	43811765	43812765	TWF1
chr12_43812610_43813610	chr12	43812610	43813610	TWF1
chr12_43814095_43815095	chr12	43814095	43815095	TWF1
chr12_43829330_43830330	chr12	43829330	43830330	TMEM117
chr12_453325_454325	chr12	453325	454325	B4GALNT3
chr12_46110800_46111800	chr12	46110800	46111800	SCAF11
chr12_47034565_47035565	chr12	47034565	47035565	PCED1B
chr12_47038065_47039065	chr12	47038065	47039065	PCED1B
chr12_47950570_47951570	chr12	47950570	47951570	TMEM106C
chr12_48296400_48297400	chr12	48296400	48297400	H1-7
chr12_48627595_48628595	chr12	48627595	48628595	SNORA2C
chr12_49777870_49778870	chr12	49777870	49778870	TMBIM6
chr12_49783555_49784555	chr12	49783555	49784555	TMBIM6
chr12_49783940_49784940	chr12	49783940	49784940	TMBIM6
chr12_50032875_50033875	chr12	50032875	50033875	RACGAP1
chr12_50039040_50040040	chr12	50039040	50040040	RACGAP1
chr12_50050355_50051355	chr12	50050355	50051355	ASIC1
chr12_50297690_50298690	chr12	50297690	50298690	LIMA1
chr12_50313090_50314090	chr12	50313090	50314090	LIMA1
chr12_5134135_5135135	chr12	5134135	5135135	KCNA5
chr12_52116060_52117060	chr12	52116060	52117060	OR7E47P
chr12_52118485_52119485	chr12	52118485	52119485	OR7E47P
chr12_52714115_52715115	chr12	52714115	52715115	KRT77
chr12_52964695_52965695	chr12	52964695	52965695	KRT8
chr12_52974250_52975250	chr12	52974250	52975250	KRT8
chr12_53364985_53365985	chr12	53364985	53365985	SP1
chr12_53365890_53366890	chr12	53365890	53366890	SP1
chr12_53372320_53373320	chr12	53372320	53373320	SP1
chr12_54216685_54217685	chr12	54216685	54217685	MIR3198-2
chr12_54603520_54604520	chr12	54603520	54604520	GLYCAM1
chr12_5519425_5520425	chr12	5519425	5520425	NTF3
chr12_55666905_55667905	chr12	55666905	55667905	METTL7B
chr12_55848570_55849570	chr12	55848570	55849570	MMP19
chr12_55849260_55850260	chr12	55849260	55850260	MMP19
chr12_55850530_55851530	chr12	55850530	55851530	MMP19
chr12_55875725_55876725	chr12	55875725	55876725	MMP19
chr12_56059605_56060605	chr12	56059605	56060605	RPS26
chr12_56700260_56701260	chr12	56700260	56701260	PTGES3
chr12_56985360_56986360	chr12	56985360	56986360	GPR182
chr12_57864020_57865020	chr12	57864020	57865020	CTDSP2
chr12_6140640_6141640	chr12	6140640	6141640	VWF
chr12_6142445_6143445	chr12	6142445	6143445	VWF
chr12_6167220_6168220	chr12	6167220	6168220	CD9
chr12_6178770_6179770	chr12	6178770	6179770	CD9
chr12_6182790_6183790	chr12	6182790	6183790	CD9
chr12_6192465_6193465	chr12	6192465	6193465	CD9
chr12_6193525_6194525	chr12	6193525	6194525	CD9
chr12_62434415_62435415	chr12	62434415	62435415	MON2
chr12_62435270_62436270	chr12	62435270	62436270	MON2
chr12_62632220_62633220	chr12	62632220	62633220	MIRLET7I
chr12_6271955_6272955	chr12	6271955	6272955	PLEKHG6
chr12_6272750_6273750	chr12	6272750	6273750	PLEKHG6
chr12_6273870_6274870	chr12	6273870	6274870	PLEKHG6
chr12_6279675_6280675	chr12	6279675	6280675	PLEKHG6
chr12_63106985_63107985	chr12	63106985	63107985	AVPR1A
chr12_64169610_64170610	chr12	64169610	64170610	C12orf66
chr12_64173195_64174195	chr12	64173195	64174195	C12orf66
chr12_64180615_64181615	chr12	64180615	64181615	C12orf66
chr12_64256490_64257490	chr12	64256490	64257490	C12orf66
chr12_6430230_6431230	chr12	6430230	6431230	CD27
chr12_65741680_65742680	chr12	65741680	65742680	HMGA2
chr12_67434525_67435525	chr12	67434525	67435525	LINC02420
chr12_67457725_67458725	chr12	67457725	67458725	LINC02420
chr12_67473840_67474840	chr12	67473840	67474840	LINC02420
chr12_67498765_67499765	chr12	67498765	67499765	LINC02408
chr12_67640495_67641495	chr12	67640495	67641495	DYRK2
chr12_68462565_68463565	chr12	68462565	68463565	LINC02384
chr12_68550745_68551745	chr12	68550745	68551745	RAP1B
chr12_68584250_68585250	chr12	68584250	68585250	RAP1B
chr12_68587180_68588180	chr12	68587180	68588180	RAP1B
chr12_68787205_68788205	chr12	68787205	68788205	LOC100130075
chr12_68968835_68969835	chr12	68968835	68969835	CPM
chr12_69024065_69025065	chr12	69024065	69025065	CPM
chr12_69042685_69043685	chr12	69042685	69043685	CPM
chr12_69156775_69157775	chr12	69156775	69157775	CPSF6
chr12_69283850_69284850	chr12	69283850	69284850	MIR1279
chr12_71731690_71732690	chr12	71731690	71732690	RAB21
chr12_718975_719975	chr12	718975	719975	WNK1
chr12_72188990_72189990	chr12	72188990	72189990	TRHDE
chr12_72747105_72748105	chr12	72747105	72748105	LINC02444
chr12_74446045_74447045	chr12	74446045	74447045	ATXN7L3B
chr12_75444110_75445110	chr12	75444110	75445110	GLIPR1
chr12_75448380_75449380	chr12	75448380	75449380	GLIPR1
chr12_7570980_7571980	chr12	7570980	7571980	CD163
chr12_75993755_75994755	chr12	75993755	75994755	PHLDA1
chr12_7639840_7640840	chr12	7639840	7640840	APOBEC1
chr12_76719555_76720555	chr12	76719555	76720555	ZDHHC17
chr12_76740385_76741385	chr12	76740385	76741385	ZDHHC17
chr12_76741700_76742700	chr12	76741700	76742700	ZDHHC17
chr12_7677165_7678165	chr12	7677165	7678165	APOBEC1
chr12_7678415_7679415	chr12	7678415	7679415	APOBEC1
chr12_76955090_76956090	chr12	76955090	76956090	CSRP2
chr12_77000910_77001910	chr12	77000910	77001910	E2F7
chr12_7941750_7942750	chr12	7941750	7942750	SLC2A3
chr12_7960350_7961350	chr12	7960350	7961350	SLC2A3
chr12_7966530_7967530	chr12	7966530	7967530	SLC2A3
chr12_7967855_7968855	chr12	7967855	7968855	SLC2A3
chr12_7969450_7970450	chr12	7969450	7970450	SLC2A3
chr12_7994670_7995670	chr12	7994670	7995670	FOXJ2
chr12_81037135_81038135	chr12	81037135	81038135	ACSS3
chr12_82634445_82635445	chr12	82634445	82635445	TMTC2
chr12_8281875_8282875	chr12	8281875	8282875	FAM86FP
chr12_85685860_85686860	chr12	85685860	85686860	RASSF9
chr12_8687545_8688545	chr12	8687545	8688545	RIMKLB
chr12_88334000_88335000	chr12	88334000	88335000	TMTC3
chr12_88753435_88754435	chr12	88753435	88754435	KITLG
chr12_89038130_89039130	chr12	89038130	89039130	LINC02458
chr12_89318805_89319805	chr12	89318805	89319805	DUSP6
chr12_89327980_89328980	chr12	89327980	89328980	DUSP6
chr12_89334895_89335895	chr12	89334895	89335895	DUSP6
chr12_89336795_89337795	chr12	89336795	89337795	DUSP6
chr12_89383350_89384350	chr12	89383350	89384350	DUSP6
chr12_89862495_89863495	chr12	89862495	89863495	LINC02399
chr12_89959880_89960880	chr12	89959880	89960880	LINC02399
chr12_89971620_89972620	chr12	89971620	89972620	LINC02399
chr12_90303945_90304945	chr12	90303945	90304945	LINC02392
chr12_90842280_90843280	chr12	90842280	90843280	LINC00615
chr12_91091650_91092650	chr12	91091650	91092650	LUM
chr12_91225060_91226060	chr12	91225060	91226060	DCN
chr12_91274535_91275535	chr12	91274535	91275535	DCN
chr12_91326820_91327820	chr12	91326820	91327820	DCN
chr12_91381015_91382015	chr12	91381015	91382015	DCN
chr12_91413190_91414190	chr12	91413190	91414190	DCN
chr12_91416195_91417195	chr12	91416195	91417195	DCN
chr12_91421705_91422705	chr12	91421705	91422705	DCN
chr12_91422510_91423510	chr12	91422510	91423510	DCN
chr12_91456040_91457040	chr12	91456040	91457040	DCN
chr12_91892715_91893715	chr12	91892715	91893715	LINC01619
chr12_92226690_92227690	chr12	92226690	92227690	LOC101928617
chr12_92403475_92404475	chr12	92403475	92404475	CLLU1
chr12_92552140_92553140	chr12	92552140	92553140	LINC02397
chr12_92553050_92554050	chr12	92553050	92554050	LINC02397
chr12_92593510_92594510	chr12	92593510	92594510	PLEKHG7
chr12_92942485_92943485	chr12	92942485	92943485	EEA1
chr12_92943420_92944420	chr12	92943420	92944420	EEA1
chr12_93167700_93168700	chr12	93167700	93168700	LINC02412
chr12_93536485_93537485	chr12	93536485	93537485	SOCS2
chr12_93590900_93591900	chr12	93590900	93591900	SOCS2-AS1
chr12_94080125_94081125	chr12	94080125	94081125	PLXNC1
chr12_94101905_94102905	chr12	94101905	94102905	PLXNC1
chr12_94656175_94657175	chr12	94656175	94657175	TMCC3
chr12_94669570_94670570	chr12	94669570	94670570	TMCC3
chr12_94674535_94675535	chr12	94674535	94675535	TMCC3
chr12_94677480_94678480	chr12	94677480	94678480	TMCC3
chr12_94678565_94679565	chr12	94678565	94679565	TMCC3
chr12_94689095_94690095	chr12	94689095	94690095	TMCC3
chr12_94707405_94708405	chr12	94707405	94708405	TMCC3
chr12_94722290_94723290	chr12	94722290	94723290	TMCC3
chr12_94872005_94873005	chr12	94872005	94873005	KRT19P2
chr12_94873395_94874395	chr12	94873395	94874395	KRT19P2
chr12_95336045_95337045	chr12	95336045	95337045	MIR3685
chr12_95646460_95647460	chr12	95646460	95647460	PGAM1P5
chr12_96415920_96416920	chr12	96415920	96416920	CDK17
chr12_97570225_97571225	chr12	97570225	97571225	MIR135A2
chr12_98448805_98449805	chr12	98448805	98449805	SLC9A7P1
chr12_98456475_98457475	chr12	98456475	98457475	SLC9A7P1
chr12_98566755_98567755	chr12	98566755	98567755	SLC25A3
chr13_101426020_101427020	chr13	101426020	101427020	NALCN
chr13_102712785_102713785	chr13	102712785	102713785	METTL21C
chr13_105139340_105140340	chr13	105139340	105140340	DAOA
chr13_105972500_105973500	chr13	105972500	105973500	LINC00343
chr13_105979290_105980290	chr13	105979290	105980290	LINC00343
chr13_106471815_106472815	chr13	106471815	106472815	EFNB2
chr13_106881765_106882765	chr13	106881765	106882765	LINC00443
chr13_109412255_109413255	chr13	109412255	109413255	LINC00399
chr13_109423775_109424775	chr13	109423775	109424775	LINC00399
chr13_109684610_109685610	chr13	109684610	109685610	LINC00676
chr13_109737815_109738815	chr13	109737815	109738815	LINC00676
chr13_109743470_109744470	chr13	109743470	109744470	LINC00676
chr13_109744160_109745160	chr13	109744160	109745160	LINC00676
chr13_110067615_110068615	chr13	110067615	110068615	LINC00396
chr13_110109560_110110560	chr13	110109560	110110560	LOC105370361
chr13_110137805_110138805	chr13	110137805	110138805	LOC105370361
chr13_110569755_110570755	chr13	110569755	110570755	RAB20
chr13_110590120_110591120	chr13	110590120	110591120	NAXD
chr13_110601875_110602875	chr13	110601875	110602875	NAXD
chr13_110799265_110800265	chr13	110799265	110800265	LINC00567
chr13_110852925_110853925	chr13	110852925	110853925	PRECSIT
chr13_113941330_113942330	chr13	113941330	113942330	LINC00565
chr13_19809780_19810780	chr13	19809780	19810780	PSPC1
chr13_19811180_19812180	chr13	19811180	19812180	PSPC1
chr13_19887615_19888615	chr13	19887615	19888615	ZMYM5
chr13_20120135_20121135	chr13	20120135	20121135	LINC01072
chr13_20120875_20121875	chr13	20120875	20121875	LINC01072
chr13_20126245_20127245	chr13	20126245	20127245	LINC01072
chr13_20127645_20128645	chr13	20127645	20128645	LINC01072
chr13_20174640_20175640	chr13	20174640	20175640	GJA3
chr13_20553020_20554020	chr13	20553020	20554020	IFT88
chr13_20950105_20951105	chr13	20950105	20951105	LINC00367
chr13_20953160_20954160	chr13	20953160	20954160	LINC00367
chr13_20960840_20961840	chr13	20960840	20961840	LINC00367
chr13_20964565_20965565	chr13	20964565	20965565	LINC00367
chr13_20967035_20968035	chr13	20967035	20968035	LINC00367
chr13_21069280_21070280	chr13	21069280	21070280	LATS2
chr13_21070885_21071885	chr13	21070885	21071885	LATS2
chr13_21079505_21080505	chr13	21079505	21080505	LATS2
chr13_21465400_21466400	chr13	21465400	21466400	ZDHHC20
chr13_22027285_22028285	chr13	22027285	22028285	LINC00424
chr13_22427955_22428955	chr13	22427955	22428955	LINC00540
chr13_22696055_22697055	chr13	22696055	22697055	BASP1P1
chr13_22793240_22794240	chr13	22793240	22794240	BASP1P1
chr13_22848270_22849270	chr13	22848270	22849270	BASP1P1
chr13_22881790_22882790	chr13	22881790	22882790	BASP1P1
chr13_22883745_22884745	chr13	22883745	22884745	BASP1P1
chr13_23546790_23547790	chr13	23546790	23547790	TNFRSF19
chr13_24626800_24627800	chr13	24626800	24627800	TPTE2P6
chr13_24654390_24655390	chr13	24654390	24655390	ATP12A
chr13_24968060_24969060	chr13	24968060	24969060	TPTE2P1
chr13_25017505_25018505	chr13	25017505	25018505	TPTE2P1
chr13_25046845_25047845	chr13	25046845	25047845	PABPC3
chr13_26161935_26162935	chr13	26161935	26162935	RNF6
chr13_26784455_26785455	chr13	26784455	26785455	GPR12
chr13_26785455_26786455	chr13	26785455	26786455	GPR12
chr13_27006310_27007310	chr13	27006310	27007310	USP12-AS1
chr13_27034250_27035250	chr13	27034250	27035250	USP12-AS1
chr13_27034945_27035945	chr13	27034945	27035945	USP12-AS1
chr13_27036325_27037325	chr13	27036325	27037325	USP12-AS1
chr13_27039850_27040850	chr13	27039850	27040850	USP12-AS1
chr13_28505460_28506460	chr13	28505460	28506460	FLT1
chr13_28506235_28507235	chr13	28506235	28507235	FLT1
chr13_28533430_28534430	chr13	28533430	28534430	FLT1
chr13_28570930_28571930	chr13	28570930	28571930	FLT1
chr13_28575025_28576025	chr13	28575025	28576025	FLT1
chr13_28618250_28619250	chr13	28618250	28619250	POMP
chr13_28640885_28641885	chr13	28640885	28641885	POMP
chr13_28643005_28644005	chr13	28643005	28644005	POMP
chr13_28742685_28743685	chr13	28742685	28743685	SLC46A3
chr13_30114300_30115300	chr13	30114300	30115300	LINC00365
chr13_30132265_30133265	chr13	30132265	30133265	LINC00384
chr13_30142315_30143315	chr13	30142315	30143315	LINC00384
chr13_30388735_30389735	chr13	30388735	30389735	LINC00426
chr13_30394830_30395830	chr13	30394830	30395830	LINC00426
chr13_30403035_30404035	chr13	30403035	30404035	LINC01058
chr13_30408150_30409150	chr13	30408150	30409150	LINC01058
chr13_30409615_30410615	chr13	30409615	30410615	LINC01058
chr13_30445395_30446395	chr13	30445395	30446395	HMGB1
chr13_30690100_30691100	chr13	30690100	30691100	ALOX5AP
chr13_30847535_30848535	chr13	30847535	30848535	LINC00545
chr13_30865245_30866245	chr13	30865245	30866245	LINC00545
chr13_30869670_30870670	chr13	30869670	30870670	LINC00545
chr13_30874285_30875285	chr13	30874285	30875285	LINC00545
chr13_31045435_31046435	chr13	31045435	31046435	TEX26
chr13_32823990_32824990	chr13	32823990	32824990	LINC00423
chr13_32829435_32830435	chr13	32829435	32830435	LINC00423
chr13_33321930_33322930	chr13	33321930	33322930	LINC02344
chr13_33994515_33995515	chr13	33994515	33995515	RFC3
chr13_34019775_34020775	chr13	34019775	34020775	RFC3
chr13_34156705_34157705	chr13	34156705	34157705	LINC02343
chr13_34747775_34748775	chr13	34747775	34748775	LINC00457
chr13_34748790_34749790	chr13	34748790	34749790	LINC00457
chr13_38636450_38637450	chr13	38636450	38637450	LINC00437
chr13_40060015_40061015	chr13	40060015	40061015	LINC00332
chr13_40503795_40504795	chr13	40503795	40504795	LINC00598
chr13_40507840_40508840	chr13	40507840	40508840	LINC00598
chr13_40779565_40780565	chr13	40779565	40780565	MRPS31
chr13_40780535_40781535	chr13	40780535	40781535	SLC25A15
chr13_40875775_40876775	chr13	40875775	40876775	TPTE2P5
chr13_41383665_41384665	chr13	41383665	41384665	OR7E37P
chr13_42011390_42012390	chr13	42011390	42012390	DGKH
chr13_42026135_42027135	chr13	42026135	42027135	DGKH
chr13_42028170_42029170	chr13	42028170	42029170	DGKH
chr13_42630900_42631900	chr13	42630900	42631900	TNFSF11
chr13_44249170_44250170	chr13	44249170	44250170	MIR8079
chr13_44322755_44323755	chr13	44322755	44323755	SERP2
chr13_44416025_44417025	chr13	44416025	44417025	TUSC8
chr13_44417400_44418400	chr13	44417400	44418400	TUSC8
chr13_44589775_44590775	chr13	44589775	44590775	TSC22D1
chr13_44591140_44592140	chr13	44591140	44592140	TSC22D1
chr13_44726160_44727160	chr13	44726160	44727160	LINC00330
chr13_44731990_44732990	chr13	44731990	44732990	LINC00330
chr13_44739215_44740215	chr13	44739215	44740215	LINC00330
chr13_44744940_44745940	chr13	44744940	44745940	LINC00330
chr13_44758830_44759830	chr13	44758830	44759830	LINC00330
chr13_44760150_44761150	chr13	44760150	44761150	LINC00330
chr13_44817960_44818960	chr13	44817960	44818960	LINC00330
chr13_44818885_44819885	chr13	44818885	44819885	LINC00330
chr13_44893695_44894695	chr13	44893695	44894695	LINC00330
chr13_44894920_44895920	chr13	44894920	44895920	LINC00330
chr13_44896265_44897265	chr13	44896265	44897265	LINC00330
chr13_44903325_44904325	chr13	44903325	44904325	NUFIP1
chr13_44904835_44905835	chr13	44904835	44905835	NUFIP1
chr13_44922030_44923030	chr13	44922030	44923030	NUFIP1
chr13_45325345_45326345	chr13	45325345	45326345	SNORA31B
chr13_46545990_46546990	chr13	46545990	46546990	LRCH1
chr13_48131255_48132255	chr13	48131255	48132255	MED4
chr13_48157985_48158985	chr13	48157985	48158985	MED4
chr13_48161520_48162520	chr13	48161520	48162520	MED4
chr13_48165115_48166115	chr13	48165115	48166115	ITM2B
chr13_48222305_48223305	chr13	48222305	48223305	ITM2B
chr13_48542525_48543525	chr13	48542525	48543525	RCBTB2
chr13_48726815_48727815	chr13	48726815	48727815	CYSLTR2
chr13_48859405_48860405	chr13	48859405	48860405	FNDC3A
chr13_49606685_49607685	chr13	49606685	49607685	ARL11
chr13_49641455_49642455	chr13	49641455	49642455	ARL11
chr13_49642675_49643675	chr13	49642675	49643675	ARL11
chr13_49643675_49644675	chr13	49643675	49644675	ARL11
chr13_51003870_51004870	chr13	51003870	51004870	GUCY1B2
chr13_51576405_51577405	chr13	51576405	51577405	WDFY2
chr13_53138155_53139155	chr13	53138155	53139155	LINC01065
chr13_59458560_59459560	chr13	59458560	59459560	DIAPH3-AS1
chr13_63551320_63552320	chr13	63551320	63552320	OR7E156P
chr13_68708165_68709165	chr13	68708165	68709165	LINC00550
chr13_68984520_68985520	chr13	68984520	68985520	LINC00550
chr13_70567660_70568660	chr13	70567660	70568660	LINC00348
chr13_73035290_73036290	chr13	73035290	73036290	KLF5
chr13_73041065_73042065	chr13	73041065	73042065	KLF5
chr13_73090055_73091055	chr13	73090055	73091055	KLF5
chr13_73095960_73096960	chr13	73095960	73096960	KLF5
chr13_74036065_74037065	chr13	74036065	74037065	KLF12
chr13_74062560_74063560	chr13	74062560	74063560	KLF12
chr13_74132695_74133695	chr13	74132695	74133695	KLF12
chr13_74133690_74134690	chr13	74133690	74134690	KLF12
chr13_74135480_74136480	chr13	74135480	74136480	KLF12
chr13_74575450_74576450	chr13	74575450	74576450	LINC00347
chr13_75219420_75220420	chr13	75219420	75220420	CTAGE11P
chr13_75492085_75493085	chr13	75492085	75493085	TBC1D4
chr13_75507340_75508340	chr13	75507340	75508340	TBC1D4
chr13_76306865_76307865	chr13	76306865	76307865	LINC00561
chr13_76470745_76471745	chr13	76470745	76471745	KCTD12
chr13_76860205_76861205	chr13	76860205	76861205	KCTD12
chr13_76874040_76875040	chr13	76874040	76875040	KCTD12
chr13_76981740_76982740	chr13	76981740	76982740	CLN5
chr13_77417890_77418890	chr13	77417890	77418890	MYCBP2
chr13_77449245_77450245	chr13	77449245	77450245	SCEL
chr13_77450410_77451410	chr13	77450410	77451410	SCEL
chr13_77521575_77522575	chr13	77521575	77522575	SCEL
chr13_79675910_79676910	chr13	79675910	79676910	LINC01068
chr13_79749785_79750785	chr13	79749785	79750785	LINC01038
chr13_79779575_79780575	chr13	79779575	79780575	LINC01038
chr13_79782550_79783550	chr13	79782550	79783550	LINC01038
chr13_80151815_80152815	chr13	80151815	80152815	LINC01080
chr13_80217815_80218815	chr13	80217815	80218815	SPRY2
chr13_80329360_80330360	chr13	80329360	80330360	SPRY2
chr13_81339640_81340640	chr13	81339640	81340640	LINC00564
chr13_89162640_89163640	chr13	89162640	89163640	LINC00440
chr13_91154790_91155790	chr13	91154790	91155790	LINC00379
chr13_91169000_91170000	chr13	91169000	91170000	LINC00379
chr13_91181620_91182620	chr13	91181620	91182620	LINC00379
chr13_91193010_91194010	chr13	91193010	91194010	LINC00379
chr13_91203245_91204245	chr13	91203245	91204245	LINC00379
chr13_91211160_91212160	chr13	91211160	91212160	LINC00379
chr13_91212425_91213425	chr13	91212425	91213425	LINC00379
chr13_91214050_91215050	chr13	91214050	91215050	LINC00379
chr13_91216925_91217925	chr13	91216925	91217925	LINC00379
chr13_97005440_97006440	chr13	97005440	97006440	OXGR1
chr13_97017990_97018990	chr13	97017990	97018990	OXGR1
chr13_97028100_97029100	chr13	97028100	97029100	OXGR1
chr13_97031435_97032435	chr13	97031435	97032435	OXGR1
chr13_97076700_97077700	chr13	97076700	97077700	OXGR1
chr13_97113170_97114170	chr13	97113170	97114170	LINC00456
chr13_97114845_97115845	chr13	97114845	97115845	LINC00456
chr13_97548400_97549400	chr13	97548400	97549400	RAP2A
chr13_97567505_97568505	chr13	97567505	97568505	RAP2A
chr13_98783490_98784490	chr13	98783490	98784490	SLC15A1
chr13_99162325_99163325	chr13	99162325	99163325	UBAC2-AS1
chr14_100645290_100646290	chr14	100645290	100646290	LINC00523
chr14_100692740_100693740	chr14	100692740	100693740	DLK1
chr14_100694975_100695975	chr14	100694975	100695975	DLK1
chr14_100696175_100697175	chr14	100696175	100697175	DLK1
chr14_100697750_100698750	chr14	100697750	100698750	DLK1
chr14_100703365_100704365	chr14	100703365	100704365	DLK1
chr14_100708905_100709905	chr14	100708905	100709905	DLK1
chr14_100711115_100712115	chr14	100711115	100712115	DLK1
chr14_100770635_100771635	chr14	100770635	100771635	MIR2392
chr14_100775460_100776460	chr14	100775460	100776460	MIR2392
chr14_100790405_100791405	chr14	100790405	100791405	MIR2392
chr14_101315665_101316665	chr14	101315665	101316665	LINC00524
chr14_101318070_101319070	chr14	101318070	101319070	LINC00524
chr14_101321990_101322990	chr14	101321990	101322990	LINC00524
chr14_101323240_101324240	chr14	101323240	101324240	LINC00524
chr14_101364355_101365355	chr14	101364355	101365355	LINC00524
chr14_101587155_101588155	chr14	101587155	101588155	DIO3
chr14_101933380_101934380	chr14	101933380	101934380	DYNC1H1
chr14_102530490_102531490	chr14	102530490	102531490	MIR4309
chr14_102570070_102571070	chr14	102570070	102571070	RCOR1
chr14_102738835_102739835	chr14	102738835	102739835	TRAF3
chr14_102740110_102741110	chr14	102740110	102741110	TRAF3
chr14_102761660_102762660	chr14	102761660	102762660	TRAF3
chr14_103142435_103143435	chr14	103142435	103143435	TNFAIP2
chr14_103195855_103196855	chr14	103195855	103196855	LINC00605
chr14_103198735_103199735	chr14	103198735	103199735	LINC00605
chr14_103201910_103202910	chr14	103201910	103202910	LINC00605
chr14_103245575_103246575	chr14	103245575	103246575	LINC00605
chr14_103278805_103279805	chr14	103278805	103279805	LOC105378183
chr14_103300155_103301155	chr14	103300155	103301155	LOC105378183
chr14_103512760_103513760	chr14	103512760	103513760	CKB
chr14_103889400_103890400	chr14	103889400	103890400	ATP5MPL
chr14_104435730_104436730	chr14	104435730	104436730	C14orf180
chr14_104573630_104574630	chr14	104573630	104574630	C14orf180
chr14_105033565_105034565	chr14	105033565	105034565	CDCA4
chr14_105070105_105071105	chr14	105070105	105071105	GPR132
chr14_105079760_105080760	chr14	105079760	105080760	LINC02298
chr14_105087080_105088080	chr14	105087080	105088080	LINC02298
chr14_105118640_105119640	chr14	105118640	105119640	LINC02298
chr14_105196995_105197995	chr14	105196995	105197995	NUDT14
chr14_105555170_105556170	chr14	105555170	105556170	LOC105370697
chr14_19096325_19097325	chr14	19096325	19097325	BMS1P22
chr14_19098470_19099470	chr14	19098470	19099470	BMS1P22
chr14_19300970_19301970	chr14	19300970	19301970	BMS1P22
chr14_20489055_20490055	chr14	20489055	20490055	RNASE10
chr14_20517370_20518370	chr14	20517370	20518370	RNASE10
chr14_20627580_20628580	chr14	20627580	20628580	OR6S1
chr14_20630175_20631175	chr14	20630175	20631175	OR6S1
chr14_20631720_20632720	chr14	20631720	20632720	OR6S1
chr14_20633150_20634150	chr14	20633150	20634150	OR6S1
chr14_20730580_20731580	chr14	20730580	20731580	EDDM3A
chr14_20732800_20733800	chr14	20732800	20733800	EDDM3A
chr14_20816750_20817750	chr14	20816750	20817750	RNASE1
chr14_21191580_21192580	chr14	21191580	21192580	LINC00641
chr14_23486860_23487860	chr14	23486860	23487860	NGDN
chr14_24388595_24389595	chr14	24388595	24389595	NYNRIN
chr14_24483515_24484515	chr14	24483515	24484515	CMA1
[truncated: 5,457 more rows]

## Sheet: Enhancers UP Third vs First
EID	chr	start	stop	symbol
chr1_10120_11120	chr1	10120	11120	DDX11L1
chr1_101288105_101289105	chr1	101288105	101289105	LINC01307
chr1_101294960_101295960	chr1	101294960	101295960	LINC01307
chr1_101306460_101307460	chr1	101306460	101307460	LINC01307
chr1_101307775_101308775	chr1	101307775	101308775	LINC01307
chr1_102097135_102098135	chr1	102097135	102098135	OLFM3
chr1_107527550_107528550	chr1	107527550	107528550	VAV3
chr1_107534355_107535355	chr1	107534355	107535355	VAV3
chr1_107547430_107548430	chr1	107547430	107548430	VAV3
chr1_108553470_108554470	chr1	108553470	108554470	FAM102B
chr1_108554365_108555365	chr1	108554365	108555365	FAM102B
chr1_10890365_10891365	chr1	10890365	10891365	C1orf127
chr1_10900720_10901720	chr1	10900720	10901720	C1orf127
chr1_110524865_110525865	chr1	110524865	110525865	KCNA10
chr1_110990155_110991155	chr1	110990155	110991155	LRIF1
chr1_111364005_111365005	chr1	111364005	111365005	PIFO
chr1_114517030_114518030	chr1	114517030	114518030	TRIM33
chr1_114537790_114538790	chr1	114537790	114538790	TRIM33
chr1_116218515_116219515	chr1	116218515	116219515	MAB21L3
chr1_116219680_116220680	chr1	116219680	116220680	MAB21L3
chr1_116220620_116221620	chr1	116220620	116221620	MAB21L3
chr1_116221555_116222555	chr1	116221555	116222555	MAB21L3
chr1_116239480_116240480	chr1	116239480	116240480	MAB21L3
chr1_116259760_116260760	chr1	116259760	116260760	ATP1A1
chr1_116311760_116312760	chr1	116311760	116312760	ATP1A1
chr1_116333055_116334055	chr1	116333055	116334055	ATP1A1
chr1_116333680_116334680	chr1	116333680	116334680	ATP1A1
chr1_116856675_116857675	chr1	116856675	116857675	PTGFRN
chr1_116858505_116859505	chr1	116858505	116859505	PTGFRN
chr1_116875200_116876200	chr1	116875200	116876200	PTGFRN
chr1_116886225_116887225	chr1	116886225	116887225	PTGFRN
chr1_117271530_117272530	chr1	117271530	117272530	LINC01525
chr1_117335130_117336130	chr1	117335130	117336130	MAN1A2
chr1_117339605_117340605	chr1	117339605	117340605	MAN1A2
chr1_117340900_117341900	chr1	117340900	117341900	MAN1A2
chr1_119469425_119470425	chr1	119469425	119470425	HSD3B1
chr1_119480225_119481225	chr1	119480225	119481225	HSD3B1
chr1_119541150_119542150	chr1	119541150	119542150	HSD3BP4
chr1_119542220_119543220	chr1	119542220	119543220	HSD3BP4
chr1_119546315_119547315	chr1	119546315	119547315	HSD3BP4
chr1_119547080_119548080	chr1	119547080	119548080	HSD3BP4
chr1_119565665_119566665	chr1	119565665	119566665	HSD3BP4
chr1_119779635_119780635	chr1	119779635	119780635	HMGCS2
chr1_143326495_143327495	chr1	143326495	143327495	LSP1P5
chr1_146474890_146475890	chr1	146474890	146475890	HYDIN2
chr1_146672295_146673295	chr1	146672295	146673295	HYDIN2
chr1_147072165_147073165	chr1	147072165	147073165	RNVU1-8
chr1_147733715_147734715	chr1	147733715	147734715	GJA5
chr1_148257505_148258505	chr1	148257505	148258505	LOC101927468
chr1_1504780_1505780	chr1	1504780	1505780	ATAD3A
chr1_151592440_151593440	chr1	151592440	151593440	SNX27
chr1_151860235_151861235	chr1	151860235	151861235	THEM5
chr1_151940970_151941970	chr1	151940970	151941970	THEM4
chr1_151942575_151943575	chr1	151942575	151943575	THEM4
chr1_151944190_151945190	chr1	151944190	151945190	THEM4
chr1_151945455_151946455	chr1	151945455	151946455	THEM4
chr1_152501245_152502245	chr1	152501245	152502245	LCE5A
chr1_152502435_152503435	chr1	152502435	152503435	LCE5A
chr1_152504680_152505680	chr1	152504680	152505680	LCE5A
chr1_153515330_153516330	chr1	153515330	153516330	S100A6
chr1_153522015_153523015	chr1	153522015	153523015	S100A6
chr1_153578715_153579715	chr1	153578715	153579715	S100A2
chr1_155624945_155625945	chr1	155624945	155625945	MSTO1
chr1_159751775_159752775	chr1	159751775	159752775	DUSP23
chr1_161653470_161654470	chr1	161653470	161654470	FCGR2B
chr1_16172890_16173890	chr1	16172890	16173890	EPHA2
chr1_162538720_162539720	chr1	162538720	162539720	UAP1
chr1_162547785_162548785	chr1	162547785	162548785	UAP1
chr1_162552480_162553480	chr1	162552480	162553480	UAP1
chr1_164524470_164525470	chr1	164524470	164525470	PBX1
chr1_167145625_167146625	chr1	167145625	167146625	LINC01363
chr1_167162565_167163565	chr1	167162565	167163565	LINC01363
chr1_169492895_169493895	chr1	169492895	169493895	SLC19A2
chr1_169494815_169495815	chr1	169494815	169495815	SLC19A2
chr1_169497265_169498265	chr1	169497265	169498265	SLC19A2
chr1_171380870_171381870	chr1	171380870	171381870	TOP1P1
chr1_171420985_171421985	chr1	171420985	171421985	PRRC2C
chr1_172485335_172486335	chr1	172485335	172486335	C1orf105
chr1_172717420_172718420	chr1	172717420	172718420	FASLG
chr1_172769575_172770575	chr1	172769575	172770575	FASLG
chr1_175808240_175809240	chr1	175808240	175809240	TNR
chr1_175820170_175821170	chr1	175820170	175821170	LINC01657
chr1_175822270_175823270	chr1	175822270	175823270	LINC01657
chr1_176445080_176446080	chr1	176445080	176446080	PAPPA2
chr1_176447680_176448680	chr1	176447680	176448680	PAPPA2
chr1_176449370_176450370	chr1	176449370	176450370	PAPPA2
chr1_176450240_176451240	chr1	176450240	176451240	PAPPA2
chr1_176451565_176452565	chr1	176451565	176452565	PAPPA2
chr1_180815_181815	chr1	180815	181815	LOC102725121
chr1_181102850_181103850	chr1	181102850	181103850	IER5
chr1_181104560_181105560	chr1	181104560	181105560	IER5
chr1_181111870_181112870	chr1	181111870	181112870	IER5
chr1_181115640_181116640	chr1	181115640	181116640	IER5
chr1_181117235_181118235	chr1	181117235	181118235	IER5
chr1_181119055_181120055	chr1	181119055	181120055	IER5
chr1_181134685_181135685	chr1	181134685	181135685	LINC01732
chr1_181139310_181140310	chr1	181139310	181140310	LINC01732
chr1_181141530_181142530	chr1	181141530	181142530	LINC01732
chr1_182333770_182334770	chr1	182333770	182334770	LINC01344
chr1_183608095_183609095	chr1	183608095	183609095	NCF2
chr1_184286735_184287735	chr1	184286735	184287735	C1orf21
chr1_184680350_184681350	chr1	184680350	184681350	EDEM3
chr1_185644620_185645620	chr1	185644620	185645620	LINC01350
chr1_185649310_185650310	chr1	185649310	185650310	LINC01350
chr1_187013455_187014455	chr1	187013455	187014455	LINC01036
chr1_188324880_188325880	chr1	188324880	188325880	LINC01037
chr1_188372460_188373460	chr1	188372460	188373460	LINC01037
chr1_188386355_188387355	chr1	188386355	188387355	LINC01037
chr1_18995140_18996140	chr1	18995140	18996140	IFFO2
chr1_190020020_190021020	chr1	190020020	190021020	BRINP3
chr1_191847405_191848405	chr1	191847405	191848405	RGS18
chr1_196002605_196003605	chr1	196002605	196003605	LINC01724
chr1_19807380_19808380	chr1	19807380	19808380	RNF186
chr1_19808055_19809055	chr1	19808055	19809055	RNF186
chr1_198106755_198107755	chr1	198106755	198107755	NEK7
chr1_19863580_19864580	chr1	19863580	19864580	OTUD3
chr1_19865800_19866800	chr1	19865800	19866800	OTUD3
chr1_19866480_19867480	chr1	19866480	19867480	OTUD3
chr1_201259435_201260435	chr1	201259435	201260435	PKP1
chr1_201261405_201262405	chr1	201261405	201262405	PKP1
chr1_201262840_201263840	chr1	201262840	201263840	PKP1
chr1_201274315_201275315	chr1	201274315	201275315	PKP1
chr1_201276630_201277630	chr1	201276630	201277630	PKP1
chr1_201436135_201437135	chr1	201436135	201437135	TNNI1
chr1_201436825_201437825	chr1	201436825	201437825	TNNI1
chr1_202022630_202023630	chr1	202022630	202023630	ELF3
chr1_202034525_202035525	chr1	202034525	202035525	ELF3
chr1_202046325_202047325	chr1	202046325	202047325	ELF3
chr1_202077880_202078880	chr1	202077880	202078880	GPR37L1
chr1_202105465_202106465	chr1	202105465	202106465	GPR37L1
chr1_202112715_202113715	chr1	202112715	202113715	GPR37L1
chr1_20279940_20280940	chr1	20279940	20280940	VWA5B1
chr1_203280675_203281675	chr1	203280675	203281675	LINC01353
chr1_203516560_203517560	chr1	203516560	203517560	OPTC
chr1_203517110_203518110	chr1	203517110	203518110	OPTC
chr1_203519450_203520450	chr1	203519450	203520450	OPTC
chr1_203521120_203522120	chr1	203521120	203522120	OPTC
chr1_203526325_203527325	chr1	203526325	203527325	OPTC
chr1_203536255_203537255	chr1	203536255	203537255	OPTC
chr1_203537770_203538770	chr1	203537770	203538770	OPTC
chr1_203539885_203540885	chr1	203539885	203540885	OPTC
chr1_203569495_203570495	chr1	203569495	203570495	ATP2B4
chr1_203590245_203591245	chr1	203590245	203591245	ATP2B4
chr1_204501050_204502050	chr1	204501050	204502050	PIK3C2B
chr1_206890330_206891330	chr1	206890330	206891330	IL24
chr1_207729895_207730895	chr1	207729895	207730895	CD46
chr1_207739810_207740810	chr1	207739810	207740810	CD46
chr1_207746015_207747015	chr1	207746015	207747015	CD46
chr1_210187855_210188855	chr1	210187855	210188855	SERTAD4
chr1_210194140_210195140	chr1	210194140	210195140	SERTAD4
chr1_210196005_210197005	chr1	210196005	210197005	SERTAD4
chr1_211236740_211237740	chr1	211236740	211237740	RCOR3
chr1_211240515_211241515	chr1	211240515	211241515	RCOR3
chr1_211624315_211625315	chr1	211624315	211625315	LINC01693
chr1_211928725_211929725	chr1	211928725	211929725	LPGAT1-AS1
chr1_212477115_212478115	chr1	212477115	212478115	NENF
chr1_212478865_212479865	chr1	212478865	212479865	NENF
chr1_212481830_212482830	chr1	212481830	212482830	NENF
chr1_212482405_212483405	chr1	212482405	212483405	NENF
chr1_212483330_212484330	chr1	212483330	212484330	NENF
chr1_212486110_212487110	chr1	212486110	212487110	NENF
chr1_212488390_212489390	chr1	212488390	212489390	NENF
chr1_212491260_212492260	chr1	212491260	212492260	LINC01740
chr1_212493335_212494335	chr1	212493335	212494335	LINC01740
chr1_212532265_212533265	chr1	212532265	212533265	LINC01740
chr1_213464650_213465650	chr1	213464650	213465650	RPS6KC1
chr1_213466215_213467215	chr1	213466215	213467215	RPS6KC1
chr1_213475900_213476900	chr1	213475900	213476900	RPS6KC1
chr1_21401510_21402510	chr1	21401510	21402510	NBPF3
chr1_21427265_21428265	chr1	21427265	21428265	NBPF3
chr1_21804175_21805175	chr1	21804175	21805175	LDLRAD2
chr1_218742780_218743780	chr1	218742780	218743780	LINC01710
chr1_218743695_218744695	chr1	218743695	218744695	LINC01710
chr1_218748015_218749015	chr1	218748015	218749015	LINC01710
chr1_218748925_218749925	chr1	218748925	218749925	LINC01710
chr1_218750075_218751075	chr1	218750075	218751075	LINC01710
chr1_220732495_220733495	chr1	220732495	220733495	MTARC2
chr1_221415350_221416350	chr1	221415350	221416350	LINC02817
chr1_221415770_221416770	chr1	221415770	221416770	LINC02817
chr1_221417150_221418150	chr1	221417150	221418150	LINC02817
chr1_221776240_221777240	chr1	221776240	221777240	DUSP10
chr1_22184835_22185835	chr1	22184835	22185835	WNT4
chr1_22273635_22274635	chr1	22273635	22274635	MIR4418
chr1_223159465_223160465	chr1	223159465	223160465	TLR5
chr1_22442025_22443025	chr1	22442025	22443025	ZBTB40
chr1_226033265_226034265	chr1	226033265	226034265	H3-3A
chr1_226799475_226800475	chr1	226799475	226800475	ITPKB
chr1_228131445_228132445	chr1	228131445	228132445	GUK1
chr1_228435860_228436860	chr1	228435860	228436860	H3-4
chr1_228721355_228722355	chr1	228721355	228722355	RHOU
chr1_228774000_228775000	chr1	228774000	228775000	RHOU
chr1_228778645_228779645	chr1	228778645	228779645	RHOU
chr1_228795270_228796270	chr1	228795270	228796270	RHOU
chr1_228809585_228810585	chr1	228809585	228810585	RHOU
chr1_228810735_228811735	chr1	228810735	228811735	RHOU
chr1_228826620_228827620	chr1	228826620	228827620	RHOU
chr1_228829815_228830815	chr1	228829815	228830815	RHOU
chr1_229138190_229139190	chr1	229138190	229139190	MIR4454
chr1_229141215_229142215	chr1	229141215	229142215	MIR4454
chr1_229142165_229143165	chr1	229142165	229143165	MIR4454
chr1_229161995_229162995	chr1	229161995	229162995	MIR4454
chr1_229191735_229192735	chr1	229191735	229192735	MIR4454
chr1_229199380_229200380	chr1	229199380	229200380	MIR4454
chr1_229349305_229350305	chr1	229349305	229350305	CCSAP
chr1_229422495_229423495	chr1	229422495	229423495	ACTA1
chr1_229568220_229569220	chr1	229568220	229569220	ABCB10
chr1_234540955_234541955	chr1	234540955	234541955	LINC01354
chr1_234543965_234544965	chr1	234543965	234544965	LINC01354
chr1_234545590_234546590	chr1	234545590	234546590	LINC01354
chr1_234583265_234584265	chr1	234583265	234584265	IRF2BP2
chr1_236502655_236503655	chr1	236502655	236503655	LGALS8
chr1_236504860_236505860	chr1	236504860	236505860	LGALS8
chr1_23998875_23999875	chr1	23998875	23999875	SRSF10
chr1_24018390_24019390	chr1	24018390	24019390	SRSF10
chr1_24020470_24021470	chr1	24020470	24021470	SRSF10
chr1_24022295_24023295	chr1	24022295	24023295	SRSF10
chr1_241807915_241808915	chr1	241807915	241808915	EXO1
chr1_241822530_241823530	chr1	241822530	241823530	EXO1
chr1_24266155_24267155	chr1	24266155	24267155	GRHL3
chr1_24294295_24295295	chr1	24294295	24295295	GRHL3
chr1_24301845_24302845	chr1	24301845	24302845	GRHL3
chr1_244213925_244214925	chr1	244213925	244214925	C1orf100
chr1_244268695_244269695	chr1	244268695	244269695	C1orf100
chr1_244302665_244303665	chr1	244302665	244303665	C1orf100
chr1_244739800_244740800	chr1	244739800	244740800	DESI2
chr1_246704980_246705980	chr1	246704980	246705980	SCCPDH
chr1_24693820_24694820	chr1	24693820	24694820	SRRM1
chr1_247797435_247798435	chr1	247797435	247798435	OR14A16
chr1_248730445_248731445	chr1	248730445	248731445	LYPD8
chr1_248790420_248791420	chr1	248790420	248791420	SH3BP5L
chr1_26015075_26016075	chr1	26015075	26016075	EXTL1
chr1_26075635_26076635	chr1	26075635	26076635	TRIM63
chr1_26078565_26079565	chr1	26078565	26079565	TRIM63
chr1_26079880_26080880	chr1	26079880	26080880	TRIM63
chr1_26082935_26083935	chr1	26082935	26083935	TRIM63
chr1_26084020_26085020	chr1	26084020	26085020	TRIM63
chr1_26085495_26086495	chr1	26085495	26086495	TRIM63
chr1_26093975_26094975	chr1	26093975	26094975	PDIK1L
chr1_26097380_26098380	chr1	26097380	26098380	PDIK1L
chr1_26099925_26100925	chr1	26099925	26100925	PDIK1L
chr1_264925_265925	chr1	264925	265925	FAM138D
chr1_26500415_26501415	chr1	26500415	26501415	HMGN2
chr1_265390_266390	chr1	265390	266390	FAM138D
chr1_27166055_27167055	chr1	27166055	27167055	SLC9A1
chr1_27192095_27193095	chr1	27192095	27193095	SLC9A1
chr1_31112190_31113190	chr1	31112190	31113190	PUM1
chr1_31135905_31136905	chr1	31135905	31136905	PUM1
chr1_31138495_31139495	chr1	31138495	31139495	PUM1
chr1_31139840_31140840	chr1	31139840	31140840	PUM1
chr1_31145165_31146165	chr1	31145165	31146165	PUM1
chr1_31146385_31147385	chr1	31146385	31147385	PUM1
chr1_31152055_31153055	chr1	31152055	31153055	PUM1
chr1_31154760_31155760	chr1	31154760	31155760	NKAIN1
chr1_31170210_31171210	chr1	31170210	31171210	NKAIN1
chr1_31386250_31387250	chr1	31386250	31387250	FABP3
chr1_31453460_31454460	chr1	31453460	31454460	SERINC2
chr1_31466810_31467810	chr1	31466810	31467810	LDC1P
chr1_31468835_31469835	chr1	31468835	31469835	LDC1P
chr1_31471060_31472060	chr1	31471060	31472060	LDC1P
chr1_31473205_31474205	chr1	31473205	31474205	LDC1P
chr1_31474250_31475250	chr1	31474250	31475250	LDC1P
chr1_31477055_31478055	chr1	31477055	31478055	LDC1P
chr1_31483060_31484060	chr1	31483060	31484060	LDC1P
chr1_31487770_31488770	chr1	31487770	31488770	LDC1P
chr1_31511350_31512350	chr1	31511350	31512350	LINC01226
chr1_31548860_31549860	chr1	31548860	31549860	TINAGL1
chr1_31714680_31715680	chr1	31714680	31715680	COL16A1
chr1_32341595_32342595	chr1	32341595	32342595	MARCKSL1
chr1_32711925_32712925	chr1	32711925	32712925	SYNC
chr1_32910665_32911665	chr1	32910665	32911665	TMEM54
chr1_32911960_32912960	chr1	32911960	32912960	TMEM54
chr1_32915710_32916710	chr1	32915710	32916710	TMEM54
chr1_32916380_32917380	chr1	32916380	32917380	TMEM54
chr1_32917915_32918915	chr1	32917915	32918915	TMEM54
chr1_32924635_32925635	chr1	32924635	32925635	TMEM54
chr1_33127990_33128990	chr1	33127990	33128990	AZIN2
chr1_33130025_33131025	chr1	33130025	33131025	TRIM62
chr1_33219555_33220555	chr1	33219555	33220555	ZNF362
chr1_33220590_33221590	chr1	33220590	33221590	ZNF362
chr1_33222220_33223220	chr1	33222220	33223220	ZNF362
chr1_33230895_33231895	chr1	33230895	33231895	ZNF362
chr1_33234885_33235885	chr1	33234885	33235885	ZNF362
chr1_35047050_35048050	chr1	35047050	35048050	ZMYM1
chr1_36411505_36412505	chr1	36411505	36412505	SNORA63C
chr1_37445120_37446120	chr1	37445120	37446120	LINC01137
chr1_37447090_37448090	chr1	37447090	37448090	LINC01137
chr1_37448165_37449165	chr1	37448165	37449165	LINC01137
chr1_39919225_39920225	chr1	39919225	39920225	MYCL
chr1_39927225_39928225	chr1	39927225	39928225	MYCL
chr1_39932735_39933735	chr1	39932735	39933735	MFSD2A
chr1_39934305_39935305	chr1	39934305	39935305	MFSD2A
chr1_39936410_39937410	chr1	39936410	39937410	MFSD2A
chr1_39938565_39939565	chr1	39938565	39939565	MFSD2A
chr1_39976585_39977585	chr1	39976585	39977585	MFSD2A
chr1_39980415_39981415	chr1	39980415	39981415	MFSD2A
chr1_39981640_39982640	chr1	39981640	39982640	MFSD2A
chr1_39984770_39985770	chr1	39984770	39985770	MFSD2A
chr1_39986985_39987985	chr1	39986985	39987985	MFSD2A
chr1_39987670_39988670	chr1	39987670	39988670	MFSD2A
chr1_39988480_39989480	chr1	39988480	39989480	MFSD2A
chr1_39990185_39991185	chr1	39990185	39991185	MFSD2A
chr1_39995870_39996870	chr1	39995870	39996870	MFSD2A
chr1_39997800_39998800	chr1	39997800	39998800	CAP1
chr1_40001600_40002600	chr1	40001600	40002600	CAP1
chr1_40004345_40005345	chr1	40004345	40005345	CAP1
chr1_40012260_40013260	chr1	40012260	40013260	CAP1
chr1_40013345_40014345	chr1	40013345	40014345	CAP1
chr1_40013950_40014950	chr1	40013950	40014950	CAP1
chr1_40014740_40015740	chr1	40014740	40015740	CAP1
chr1_40017550_40018550	chr1	40017550	40018550	CAP1
chr1_40024320_40025320	chr1	40024320	40025320	CAP1
chr1_40883875_40884875	chr1	40883875	40884875	CITED4
chr1_40884845_40885845	chr1	40884845	40885845	CITED4
chr1_40898095_40899095	chr1	40898095	40899095	CITED4
chr1_40899075_40900075	chr1	40899075	40900075	CITED4
chr1_40901660_40902660	chr1	40901660	40902660	CITED4
chr1_41415190_41416190	chr1	41415190	41416190	FOXO6-AS1
chr1_41945625_41946625	chr1	41945625	41946625	HIVEP3
chr1_42146690_42147690	chr1	42146690	42147690	GUCA2B
chr1_42859655_42860655	chr1	42859655	42860655	LOC339539
chr1_42997490_42998490	chr1	42997490	42998490	SLC2A1-AS1
chr1_42999065_43000065	chr1	42999065	43000065	SLC2A1-AS1
chr1_43000045_43001045	chr1	43000045	43001045	SLC2A1-AS1
chr1_43005605_43006605	chr1	43005605	43006605	SLC2A1-AS1
chr1_43007720_43008720	chr1	43007720	43008720	SLC2A1-AS1
chr1_43010750_43011750	chr1	43010750	43011750	SLC2A1-AS1
chr1_43012260_43013260	chr1	43012260	43013260	SLC2A1-AS1
chr1_43070900_43071900	chr1	43070900	43071900	FAM183A
chr1_43136060_43137060	chr1	43136060	43137060	FAM183A
chr1_44360065_44361065	chr1	44360065	44361065	ERI3
chr1_46749320_46750320	chr1	46749320	46750320	EFCAB14
chr1_46751000_46752000	chr1	46751000	46752000	EFCAB14
chr1_46752370_46753370	chr1	46752370	46753370	EFCAB14
chr1_46753485_46754485	chr1	46753485	46754485	EFCAB14
chr1_46754380_46755380	chr1	46754380	46755380	EFCAB14
chr1_46757120_46758120	chr1	46757120	46758120	EFCAB14
chr1_46768580_46769580	chr1	46768580	46769580	CYP4B1
chr1_47241295_47242295	chr1	47241295	47242295	TAL1
chr1_54922725_54923725	chr1	54922725	54923725	DHCR24
chr1_54924980_54925980	chr1	54924980	54925980	DHCR24
chr1_54957500_54958500	chr1	54957500	54958500	TMEM61
chr1_55956865_55957865	chr1	55956865	55957865	LINC01755
chr1_56017035_56018035	chr1	56017035	56018035	LINC01755
chr1_56018395_56019395	chr1	56018395	56019395	LINC01755
chr1_56019150_56020150	chr1	56019150	56020150	LINC01755
chr1_56019930_56020930	chr1	56019930	56020930	LINC01755
chr1_56023830_56024830	chr1	56023830	56024830	LINC01755
chr1_56025710_56026710	chr1	56025710	56026710	LINC01755
chr1_56029045_56030045	chr1	56029045	56030045	LINC01755
chr1_56030175_56031175	chr1	56030175	56031175	LINC01755
chr1_56032085_56033085	chr1	56032085	56033085	LINC01755
chr1_56058030_56059030	chr1	56058030	56059030	LINC01755
chr1_56059695_56060695	chr1	56059695	56060695	LINC01755
chr1_56062045_56063045	chr1	56062045	56063045	LINC01755
chr1_56063135_56064135	chr1	56063135	56064135	LINC01755
chr1_56064360_56065360	chr1	56064360	56065360	LINC01755
chr1_56072885_56073885	chr1	56072885	56073885	LINC01755
chr1_56079920_56080920	chr1	56079920	56080920	LINC01755
chr1_56124680_56125680	chr1	56124680	56125680	LINC01755
chr1_62753860_62754860	chr1	62753860	62754860	ATG4C
chr1_62774710_62775710	chr1	62774710	62775710	ATG4C
chr1_62777910_62778910	chr1	62777910	62778910	ATG4C
chr1_64320105_64321105	chr1	64320105	64321105	UBE2U
chr1_68339115_68340115	chr1	68339115	68340115	WLS
chr1_770455_771455	chr1	770455	771455	LOC100288069
chr1_80822720_80823720	chr1	80822720	80823720	LINC01781
chr1_80913570_80914570	chr1	80913570	80914570	LINC01781
chr1_80914430_80915430	chr1	80914430	80915430	LINC01781
chr1_81158190_81159190	chr1	81158190	81159190	ADGRL2
chr1_81174575_81175575	chr1	81174575	81175575	ADGRL2
chr1_81177710_81178710	chr1	81177710	81178710	ADGRL2
chr1_81178960_81179960	chr1	81178960	81179960	ADGRL2
chr1_8182015_8183015	chr1	8182015	8183015	LINC01714
chr1_8183985_8184985	chr1	8183985	8184985	LINC01714
chr1_8229660_8230660	chr1	8229660	8230660	LINC01714
chr1_8238590_8239590	chr1	8238590	8239590	LINC01714
chr1_84430240_84431240	chr1	84430240	84431240	DNASE2B
chr1_85612570_85613570	chr1	85612570	85613570	CCN1
chr1_85622730_85623730	chr1	85622730	85623730	CCN1
chr1_89046385_89047385	chr1	89046385	89047385	GBP1
chr1_89407040_89408040	chr1	89407040	89408040	GBP1P1
chr1_92810400_92811400	chr1	92810400	92811400	EVI5
chr1_92812540_92813540	chr1	92812540	92813540	RPL5
chr1_98815580_98816580	chr1	98815580	98816580	SNX7
chr1_99438325_99439325	chr1	99438325	99439325	LINC01708
chr1_99586640_99587640	chr1	99586640	99587640	PALMD
chr10_101569385_101570385	chr10	101569385	101570385	POLL
chr10_103231980_103232980	chr10	103231980	103232980	RPEL1
chr10_103238480_103239480	chr10	103238480	103239480	RPEL1
chr10_105969705_105970705	chr10	105969705	105970705	LINC02627
chr10_110398360_110399360	chr10	110398360	110399360	SMNDC1
chr10_110405060_110406060	chr10	110405060	110406060	DUSP5
chr10_110407580_110408580	chr10	110407580	110408580	DUSP5
chr10_110410070_110411070	chr10	110410070	110411070	DUSP5
chr10_110414280_110415280	chr10	110414280	110415280	DUSP5
chr10_110529700_110530700	chr10	110529700	110530700	DUSP5
chr10_110852190_110853190	chr10	110852190	110853190	PDCD4-AS1
chr10_110854635_110855635	chr10	110854635	110855635	PDCD4-AS1
chr10_110857190_110858190	chr10	110857190	110858190	PDCD4-AS1
chr10_110858515_110859515	chr10	110858515	110859515	PDCD4-AS1
chr10_112343160_112344160	chr10	112343160	112344160	GUCY2GP
chr10_113305580_113306580	chr10	113305580	113306580	TCF7L2
chr10_114007545_114008545	chr10	114007545	114008545	ADRB1
chr10_114758125_114759125	chr10	114758125	114759125	LOC101927692
chr10_11639440_11640440	chr10	11639440	11640440	USP6NL
chr10_11641640_11642640	chr10	11641640	11642640	USP6NL
chr10_11687105_11688105	chr10	11687105	11688105	ECHDC3
chr10_11689410_11690410	chr10	11689410	11690410	ECHDC3
chr10_11708000_11709000	chr10	11708000	11709000	ECHDC3
chr10_11719270_11720270	chr10	11719270	11720270	ECHDC3
chr10_11721460_11722460	chr10	11721460	11722460	ECHDC3
chr10_118767975_118768975	chr10	118767975	118768975	CACUL1
chr10_118769670_118770670	chr10	118769670	118770670	CACUL1
chr10_118771375_118772375	chr10	118771375	118772375	CACUL1
chr10_118772300_118773300	chr10	118772300	118773300	CACUL1
chr10_118958700_118959700	chr10	118958700	118959700	NANOS1
chr10_118959805_118960805	chr10	118959805	118960805	NANOS1
chr10_118961200_118962200	chr10	118961200	118962200	NANOS1
chr10_118963490_118964490	chr10	118963490	118964490	NANOS1
chr10_119096315_119097315	chr10	119096315	119097315	DENND10
chr10_119688860_119689860	chr10	119688860	119689860	INPP5F
chr10_121325555_121326555	chr10	121325555	121326555	FGFR2
chr10_121334365_121335365	chr10	121334365	121335365	FGFR2
chr10_121335830_121336830	chr10	121335830	121336830	FGFR2
chr10_123942350_123943350	chr10	123942350	123943350	CPXM2
chr10_126397775_126398775	chr10	126397775	126398775	ADAM12
chr10_126405005_126406005	chr10	126405005	126406005	LINC00601
chr10_126407520_126408520	chr10	126407520	126408520	LINC00601
chr10_127802485_127803485	chr10	127802485	127803485	FOXI2
chr10_130929780_130930780	chr10	130929780	130930780	MIR378C
chr10_131085195_131086195	chr10	131085195	131086195	TCERG1L-AS1
chr10_21183805_21184805	chr10	21183805	21184805	NEBL-AS1
chr10_21184710_21185710	chr10	21184710	21185710	NEBL-AS1
chr10_21194630_21195630	chr10	21194630	21195630	NEBL-AS1
chr10_21282220_21283220	chr10	21282220	21283220	NEBL
chr10_21329810_21330810	chr10	21329810	21330810	NEBL
chr10_21399310_21400310	chr10	21399310	21400310	LINC02643
chr10_21463930_21464930	chr10	21463930	21464930	MIR1915
chr10_22027245_22028245	chr10	22027245	22028245	DNAJC1
chr10_23051605_23052605	chr10	23051605	23052605	MSRB2
chr10_23052715_23053715	chr10	23052715	23053715	MSRB2
chr10_23384120_23385120	chr10	23384120	23385120	C10orf67
chr10_23408290_23409290	chr10	23408290	23409290	OTUD1
chr10_23416975_23417975	chr10	23416975	23417975	OTUD1
chr10_23499010_23500010	chr10	23499010	23500010	OTUD1
chr10_23512070_23513070	chr10	23512070	23513070	OTUD1
chr10_24814660_24815660	chr10	24814660	24815660	ARHGAP21
chr10_24821695_24822695	chr10	24821695	24822695	ARHGAP21
chr10_24834245_24835245	chr10	24834245	24835245	ARHGAP21
chr10_2917620_2918620	chr10	2917620	2918620	LOC101927824
chr10_29840360_29841360	chr10	29840360	29841360	SVIL
chr10_29841645_29842645	chr10	29841645	29842645	SVIL
chr10_30188055_30189055	chr10	30188055	30189055	LOC101929279
chr10_30423070_30424070	chr10	30423070	30424070	MAP3K8
chr10_30473500_30474500	chr10	30473500	30474500	MAP3K8
chr10_30522460_30523460	chr10	30522460	30523460	MAP3K8
chr10_30527480_30528480	chr10	30527480	30528480	MAP3K8
chr10_30565170_30566170	chr10	30565170	30566170	LYZL2
chr10_30644615_30645615	chr10	30644615	30645615	LYZL2
chr10_32149125_32150125	chr10	32149125	32150125	KIF5B
chr10_32150435_32151435	chr10	32150435	32151435	KIF5B
chr10_32153565_32154565	chr10	32153565	32154565	KIF5B
chr10_3313900_3314900	chr10	3313900	3314900	LOC105376360
chr10_3314625_3315625	chr10	3314625	3315625	LOC105376360
chr10_3320655_3321655	chr10	3320655	3321655	LOC105376360
chr10_3873455_3874455	chr10	3873455	3874455	LINC02639
chr10_3890615_3891615	chr10	3890615	3891615	LINC02639
chr10_39042395_39043395	chr10	39042395	39043395	ACTR3BP5
chr10_4002375_4003375	chr10	4002375	4003375	MIR6078
chr10_4548895_4549895	chr10	4548895	4549895	LINC00705
chr10_46106255_46107255	chr10	46106255	46107255	AGAP7P
chr10_47095515_47096515	chr10	47095515	47096515	PTPN20
chr10_4721690_4722690	chr10	4721690	4722690	MANCR
chr10_4725635_4726635	chr10	4725635	4726635	MANCR
chr10_4733050_4734050	chr10	4733050	4734050	MANCR
chr10_47418010_47419010	chr10	47418010	47419010	LOC105378292
chr10_48287790_48288790	chr10	48287790	48288790	FRMPD2
chr10_48289845_48290845	chr10	48289845	48290845	FRMPD2
chr10_48290880_48291880	chr10	48290880	48291880	MAPK8
chr10_50016655_50017655	chr10	50016655	50017655	AGAP6
chr10_5284100_5285100	chr10	5284100	5285100	LINC02561
chr10_5291510_5292510	chr10	5291510	5292510	LINC02561
chr10_5466165_5467165	chr10	5466165	5467165	NET1
chr10_5486140_5487140	chr10	5486140	5487140	CALML5
chr10_5487935_5488935	chr10	5487935	5488935	CALML5
chr10_5544065_5545065	chr10	5544065	5545065	CALML3-AS1
chr10_5545700_5546700	chr10	5545700	5546700	CALML3-AS1
chr10_5546595_5547595	chr10	5546595	5547595	CALML3-AS1
chr10_5548005_5549005	chr10	5548005	5549005	CALML3-AS1
chr10_5550630_5551630	chr10	5550630	5551630	CALML3-AS1
chr10_59042945_59043945	chr10	59042945	59043945	LINC00844
chr10_59966815_59967815	chr10	59966815	59967815	LINC01553
chr10_59971700_59972700	chr10	59971700	59972700	LINC01553
chr10_61078245_61079245	chr10	61078245	61079245	LINC00845
chr10_61606140_61607140	chr10	61606140	61607140	CABCOCO1
chr10_61606590_61607590	chr10	61606590	61607590	CABCOCO1
chr10_61854255_61855255	chr10	61854255	61855255	ARID5B
chr10_61882870_61883870	chr10	61882870	61883870	ARID5B
chr10_63115470_63116470	chr10	63115470	63116470	NRBF2
chr10_63488480_63489480	chr10	63488480	63489480	JMJD1C
chr10_63503070_63504070	chr10	63503070	63504070	REEP3
chr10_63503825_63504825	chr10	63503825	63504825	REEP3
chr10_69051720_69052720	chr10	69051720	69052720	SRGN
chr10_69425410_69426410	chr10	69425410	69426410	TACR2
chr10_69703605_69704605	chr10	69703605	69704605	FAM241B
chr10_73883275_73884275	chr10	73883275	73884275	CAMK2G
chr10_73888565_73889565	chr10	73888565	73889565	CAMK2G
chr10_73893095_73894095	chr10	73893095	73894095	PLAU
chr10_73932005_73933005	chr10	73932005	73933005	C10orf55
chr10_73937165_73938165	chr10	73937165	73938165	C10orf55
chr10_75246970_75247970	chr10	75246970	75247970	COMTD1
chr10_75248705_75249705	chr10	75248705	75249705	COMTD1
chr10_75250940_75251940	chr10	75250940	75251940	COMTD1
chr10_75253335_75254335	chr10	75253335	75254335	COMTD1
chr10_75262395_75263395	chr10	75262395	75263395	COMTD1
chr10_79328450_79329450	chr10	79328450	79329450	PPIF
chr10_79477170_79478170	chr10	79477170	79478170	ZCCHC24
chr10_80389505_80390505	chr10	80389505	80390505	PRXL2A
chr10_80391840_80392840	chr10	80391840	80392840	PRXL2A
chr10_80443215_80444215	chr10	80443215	80444215	TSPAN14
chr10_8206505_8207505	chr10	8206505	8207505	LINC00708
chr10_8280660_8281660	chr10	8280660	8281660	LINC00708
chr10_8292550_8293550	chr10	8292550	8293550	LINC00708
chr10_84528210_84529210	chr10	84528210	84529210	CCSER2
chr10_8575980_8576980	chr10	8575980	8576980	LOC105376398
chr10_8712150_8713150	chr10	8712150	8713150	LOC105376398
chr10_8767260_8768260	chr10	8767260	8768260	LINC02676
chr10_87841810_87842810	chr10	87841810	87842810	KLLN
chr10_87842795_87843795	chr10	87842795	87843795	KLLN
chr10_88035_89035	chr10	88035	89035	TUBB8
chr10_90932845_90933845	chr10	90932845	90933845	ANKRD1
chr10_91077150_91078150	chr10	91077150	91078150	LINC00502
chr10_91316470_91317470	chr10	91316470	91317470	HECTD2
chr10_91343770_91344770	chr10	91343770	91344770	HECTD2
chr10_91348555_91349555	chr10	91348555	91349555	HECTD2
chr10_91360090_91361090	chr10	91360090	91361090	HECTD2
chr10_91767790_91768790	chr10	91767790	91768790	TNKS2-AS1
chr10_91772055_91773055	chr10	91772055	91773055	TNKS2-AS1
chr10_91774040_91775040	chr10	91774040	91775040	TNKS2-AS1
chr10_91775825_91776825	chr10	91775825	91776825	TNKS2-AS1
chr10_91881440_91882440	chr10	91881440	91882440	FGFBP3
chr10_92828760_92829760	chr10	92828760	92829760	EXOC6
chr10_93208555_93209555	chr10	93208555	93209555	CYP26A1
chr10_93258875_93259875	chr10	93258875	93259875	CYP26A1
chr10_95573875_95574875	chr10	95573875	95574875	SORBS1
chr10_95587745_95588745	chr10	95587745	95588745	SORBS1
chr10_95591380_95592380	chr10	95591380	95592380	SORBS1
chr10_96767850_96768850	chr10	96767850	96768850	RPL13AP5
chr10_96770355_96771355	chr10	96770355	96771355	RPL13AP5
chr10_96772080_96773080	chr10	96772080	96773080	RPL13AP5
chr10_96799740_96800740	chr10	96799740	96800740	MIR607
chr10_96802810_96803810	chr10	96802810	96803810	MIR607
chr10_96804765_96805765	chr10	96804765	96805765	MIR607
chr10_96807335_96808335	chr10	96807335	96808335	MIR607
chr11_100578580_100579580	chr11	100578580	100579580	ARHGAP42
chr11_100623995_100624995	chr11	100623995	100624995	ARHGAP42
chr11_100629365_100630365	chr11	100629365	100630365	ARHGAP42
chr11_100630525_100631525	chr11	100630525	100631525	ARHGAP42
chr11_100632590_100633590	chr11	100632590	100633590	ARHGAP42
chr11_100634085_100635085	chr11	100634085	100635085	ARHGAP42
chr11_100634980_100635980	chr11	100634980	100635980	ARHGAP42
chr11_100669790_100670790	chr11	100669790	100670790	ARHGAP42
chr11_100671040_100672040	chr11	100671040	100672040	ARHGAP42
chr11_100676830_100677830	chr11	100676830	100677830	ARHGAP42
chr11_10348550_10349550	chr11	10348550	10349550	CAND1.11
chr11_103491425_103492425	chr11	103491425	103492425	MIR4693
chr11_10349795_10350795	chr11	10349795	10350795	CAND1.11
chr11_10351520_10352520	chr11	10351520	10352520	CAND1.11
chr11_103527335_103528335	chr11	103527335	103528335	MIR4693
chr11_103528895_103529895	chr11	103528895	103529895	MIR4693
chr11_103534340_103535340	chr11	103534340	103535340	MIR4693
chr11_103536235_103537235	chr11	103536235	103537235	MIR4693
chr11_10354875_10355875	chr11	10354875	10355875	CAND1.11
chr11_103649050_103650050	chr11	103649050	103650050	MIR4693
chr11_10406405_10407405	chr11	10406405	10407405	AMPD3
chr11_10408870_10409870	chr11	10408870	10409870	AMPD3
chr11_10409780_10410780	chr11	10409780	10410780	AMPD3
chr11_10410395_10411395	chr11	10410395	10411395	AMPD3
chr11_10411825_10412825	chr11	10411825	10412825	AMPD3
chr11_104349400_104350400	chr11	104349400	104350400	PDGFD
chr11_104365960_104366960	chr11	104365960	104366960	PDGFD
chr11_104404305_104405305	chr11	104404305	104405305	LINC02552
chr11_104432345_104433345	chr11	104432345	104433345	LINC02552
chr11_104438595_104439595	chr11	104438595	104439595	LINC02552
chr11_104753365_104754365	chr11	104753365	104754365	LINC02552
chr11_105124395_105125395	chr11	105124395	105125395	CARD18
chr11_10842900_10843900	chr11	10842900	10843900	ZBED5
chr11_108598515_108599515	chr11	108598515	108599515	EXPH5
chr11_108606235_108607235	chr11	108606235	108607235	EXPH5
chr11_108616385_108617385	chr11	108616385	108617385	EXPH5
chr11_108618295_108619295	chr11	108618295	108619295	EXPH5
chr11_108619120_108620120	chr11	108619120	108620120	EXPH5
chr11_108624960_108625960	chr11	108624960	108625960	EXPH5
chr11_108632040_108633040	chr11	108632040	108633040	DDX10
chr11_108647470_108648470	chr11	108647470	108648470	DDX10
chr11_10908025_10909025	chr11	10908025	10909025	ZBED5-AS1
chr11_110319010_110320010	chr11	110319010	110320010	RDX
chr11_110337315_110338315	chr11	110337315	110338315	LINC02732
chr11_110342505_110343505	chr11	110342505	110343505	LINC02732
chr11_110345425_110346425	chr11	110345425	110346425	LINC02732
chr11_110348090_110349090	chr11	110348090	110349090	LINC02732
chr11_116193280_116194280	chr11	116193280	116194280	LINC00900
chr11_116283005_116284005	chr11	116283005	116284005	LINC02702
chr11_116287540_116288540	chr11	116287540	116288540	LINC02702
chr11_116294340_116295340	chr11	116294340	116295340	LINC02702
chr11_116295180_116296180	chr11	116295180	116296180	LINC02702
chr11_116330350_116331350	chr11	116330350	116331350	LINC02702
chr11_116333010_116334010	chr11	116333010	116334010	LINC02702
chr11_116334185_116335185	chr11	116334185	116335185	LINC02702
chr11_116339015_116340015	chr11	116339015	116340015	LINC02702
chr11_116342885_116343885	chr11	116342885	116343885	LINC02702
chr11_116354585_116355585	chr11	116354585	116355585	LINC02702
chr11_116358045_116359045	chr11	116358045	116359045	LINC02702
chr11_116366660_116367660	chr11	116366660	116367660	LINC02702
chr11_116420440_116421440	chr11	116420440	116421440	LINC02702
chr11_116471190_116472190	chr11	116471190	116472190	LINC02702
chr11_116472325_116473325	chr11	116472325	116473325	LINC02702
chr11_116475060_116476060	chr11	116475060	116476060	LINC02702
chr11_116476105_116477105	chr11	116476105	116477105	LINC02702
chr11_116476695_116477695	chr11	116476695	116477695	LINC02702
chr11_116477420_116478420	chr11	116477420	116478420	LINC02702
chr11_116478420_116479420	chr11	116478420	116479420	LINC02702
chr11_116487915_116488915	chr11	116487915	116488915	LINC02702
chr11_117937355_117938355	chr11	117937355	117938355	TMPRSS13
chr11_119908515_119909515	chr11	119908515	119909515	LOC102724301
chr11_12079815_12080815	chr11	12079815	12080815	MICAL2
chr11_122822005_122823005	chr11	122822005	122823005	CRTAM
chr11_124075785_124076785	chr11	124075785	124076785	OR10G7
chr11_124078080_124079080	chr11	124078080	124079080	VWA5A
chr11_124079415_124080415	chr11	124079415	124080415	VWA5A
chr11_124080200_124081200	chr11	124080200	124081200	VWA5A
chr11_124082180_124083180	chr11	124082180	124083180	VWA5A
chr11_125054970_125055970	chr11	125054970	125055970	SLC37A2
chr11_126091605_126092605	chr11	126091605	126092605	CDON
chr11_126190425_126191425	chr11	126190425	126191425	RPUSD4
chr11_129685945_129686945	chr11	129685945	129686945	LINC01395
chr11_129734845_129735845	chr11	129734845	129735845	TMEM45B
chr11_129763890_129764890	chr11	129763890	129764890	TMEM45B
chr11_133980800_133981800	chr11	133980800	133981800	IGSF9B
chr11_134523385_134524385	chr11	134523385	134524385	LOC283177
chr11_134541415_134542415	chr11	134541415	134542415	LOC283177
chr11_134542000_134543000	chr11	134542000	134543000	LOC283177
chr11_134543730_134544730	chr11	134543730	134544730	LOC283177
chr11_134556170_134557170	chr11	134556170	134557170	LOC283177
chr11_134557575_134558575	chr11	134557575	134558575	LOC283177
chr11_14373725_14374725	chr11	14373725	14374725	RRAS2
chr11_14376670_14377670	chr11	14376670	14377670	RRAS2
chr11_14381630_14382630	chr11	14381630	14382630	RRAS2
chr11_14385770_14386770	chr11	14385770	14386770	RRAS2
chr11_14386620_14387620	chr11	14386620	14387620	RRAS2
chr11_15768855_15769855	chr11	15768855	15769855	LOC102724957
chr11_17021155_17022155	chr11	17021155	17022155	PLEKHA7
chr11_17687555_17688555	chr11	17687555	17688555	LINC02729
chr11_2100110_2101110	chr11	2100110	2101110	MIR483
chr11_2102275_2103275	chr11	2102275	2103275	MIR483
chr11_23092105_23093105	chr11	23092105	23093105	CCDC179
chr11_26002795_26003795	chr11	26002795	26003795	ANO3
chr11_26149345_26150345	chr11	26149345	26150345	ANO3
chr11_26151185_26152185	chr11	26151185	26152185	ANO3
chr11_26262925_26263925	chr11	26262925	26263925	ANO3-AS1
chr11_3072705_3073705	chr11	3072705	3073705	CARS1
chr11_3296715_3297715	chr11	3296715	3297715	MRGPRE
chr11_33931750_33932750	chr11	33931750	33932750	LMO2
chr11_3398340_3399340	chr11	3398340	3399340	OR7E12P
chr11_34033725_34034725	chr11	34033725	34034725	CAPRIN1
chr11_34036440_34037440	chr11	34036440	34037440	CAPRIN1
chr11_34040305_34041305	chr11	34040305	34041305	CAPRIN1
chr11_3404300_3405300	chr11	3404300	3405300	OR7E12P
chr11_35013650_35014650	chr11	35013650	35014650	MIR1343
chr11_35030040_35031040	chr11	35030040	35031040	MIR1343
chr11_35031600_35032600	chr11	35031600	35032600	MIR1343
chr11_35033005_35034005	chr11	35033005	35034005	MIR1343
chr11_44530215_44531215	chr11	44530215	44531215	CD82
chr11_44534835_44535835	chr11	44534835	44535835	CD82
chr11_45062750_45063750	chr11	45062750	45063750	PRDM11
chr11_45088985_45089985	chr11	45088985	45089985	PRDM11
chr11_45089535_45090535	chr11	45089535	45090535	PRDM11
chr11_47193660_47194660	chr11	47193660	47194660	PACSIN3
chr11_47204250_47205250	chr11	47204250	47205250	DDB2
chr11_47859295_47860295	chr11	47859295	47860295	NUP160
chr11_47860280_47861280	chr11	47860280	47861280	NUP160
chr11_47861490_47862490	chr11	47861490	47862490	NUP160
chr11_47885750_47886750	chr11	47885750	47886750	NUP160
chr11_47903765_47904765	chr11	47903765	47904765	NUP160
chr11_47905130_47906130	chr11	47905130	47906130	NUP160
chr11_47907140_47908140	chr11	47907140	47908140	NUP160
chr11_47907740_47908740	chr11	47907740	47908740	NUP160
chr11_47909620_47910620	chr11	47909620	47910620	NUP160
chr11_47912620_47913620	chr11	47912620	47913620	NUP160
chr11_47915110_47916110	chr11	47915110	47916110	PTPRJ
chr11_47916135_47917135	chr11	47916135	47917135	PTPRJ
chr11_47917600_47918600	chr11	47917600	47918600	PTPRJ
chr11_47920820_47921820	chr11	47920820	47921820	PTPRJ
chr11_47924020_47925020	chr11	47924020	47925020	PTPRJ
chr11_47931030_47932030	chr11	47931030	47932030	PTPRJ
chr11_57120295_57121295	chr11	57120295	57121295	LRRC55
chr11_57126850_57127850	chr11	57126850	57127850	LRRC55
chr11_57129235_57130235	chr11	57129235	57130235	LRRC55
chr11_57276780_57277780	chr11	57276780	57277780	APLNR
chr11_57278365_57279365	chr11	57278365	57279365	APLNR
chr11_57281220_57282220	chr11	57281220	57282220	TNKS1BP1
chr11_57283330_57284330	chr11	57283330	57284330	TNKS1BP1
chr11_59252590_59253590	chr11	59252590	59253590	MPEG1
chr11_59546660_59547660	chr11	59546660	59547660	OR4D9
chr11_59547465_59548465	chr11	59547465	59548465	OR4D9
chr11_60315585_60316585	chr11	60315585	60316585	MS4A6E
chr11_60318430_60319430	chr11	60318430	60319430	MS4A6E
chr11_60372390_60373390	chr11	60372390	60373390	MS4A7
chr11_61183375_61184375	chr11	61183375	61184375	PGA3
chr11_61626405_61627405	chr11	61626405	61627405	RPLP0P2
chr11_62553145_62554145	chr11	62553145	62554145	MIR3654
chr11_6287830_6288830	chr11	6287830	6288830	CCKBR
chr11_63527855_63528855	chr11	63527855	63528855	PLAAT4
chr11_64383870_64384870	chr11	64383870	64384870	MIR1237
chr11_64545280_64546280	chr11	64545280	64546280	SLC22A11
chr11_65814425_65815425	chr11	65814425	65815425	SNX32
chr11_66996605_66997605	chr11	66996605	66997605	C11orf86
chr11_67077885_67078885	chr11	67077885	67078885	RHOD
chr11_67081645_67082645	chr11	67081645	67082645	RHOD
chr11_6745755_6746755	chr11	6745755	6746755	OR2AG2
chr11_67562670_67563670	chr11	67562670	67563670	GSTP1
chr11_70048635_70049635	chr11	70048635	70049635	LINC02753
chr11_71266295_71267295	chr11	71266295	71267295	SHANK2
chr11_71283620_71284620	chr11	71283620	71284620	SHANK2
chr11_73190800_73191800	chr11	73190800	73191800	P2RY2
chr11_73191925_73192925	chr11	73191925	73192925	P2RY2
chr11_73198295_73199295	chr11	73198295	73199295	P2RY2
chr11_73199880_73200880	chr11	73199880	73200880	P2RY2
chr11_73200855_73201855	chr11	73200855	73201855	P2RY2
chr11_73249020_73250020	chr11	73249020	73250020	P2RY6
chr11_73257275_73258275	chr11	73257275	73258275	P2RY6
chr11_736240_737240	chr11	736240	737240	TALDO1
chr11_737560_738560	chr11	737560	738560	TALDO1
chr11_75055100_75056100	chr11	75055100	75056100	OR2AT4
chr11_75056415_75057415	chr11	75056415	75057415	OR2AT4
chr11_76590920_76591920	chr11	76590920	76591920	LRRC32
chr11_76711380_76712380	chr11	76711380	76712380	GUCY2EP
chr11_76719905_76720905	chr11	76719905	76720905	GUCY2EP
chr11_76730930_76731930	chr11	76730930	76731930	GUCY2EP
chr11_76752245_76753245	chr11	76752245	76753245	TSKU
chr11_76823535_76824535	chr11	76823535	76824535	ACER3
chr11_76824935_76825935	chr11	76824935	76825935	ACER3
chr11_83124425_83125425	chr11	83124425	83125425	PCF11
chr11_83140595_83141595	chr11	83140595	83141595	PCF11
chr11_86124145_86125145	chr11	86124145	86125145	PICALM
chr11_86158570_86159570	chr11	86158570	86159570	EED
chr11_86160105_86161105	chr11	86160105	86161105	EED
chr11_86161195_86162195	chr11	86161195	86162195	EED
chr11_86163130_86164130	chr11	86163130	86164130	EED
chr11_86172480_86173480	chr11	86172480	86173480	EED
chr11_86174000_86175000	chr11	86174000	86175000	EED
chr11_86176145_86177145	chr11	86176145	86177145	EED
chr11_86176880_86177880	chr11	86176880	86177880	EED
chr11_86178035_86179035	chr11	86178035	86179035	EED
chr11_86179305_86180305	chr11	86179305	86180305	EED
chr11_86182020_86183020	chr11	86182020	86183020	EED
chr11_86182955_86183955	chr11	86182955	86183955	EED
chr11_86185055_86186055	chr11	86185055	86186055	EED
chr11_94747010_94748010	chr11	94747010	94748010	LOC105369438
chr11_94749065_94750065	chr11	94749065	94750065	LOC105369438
chr11_9534830_9535830	chr11	9534830	9535830	WEE1
chr11_95403930_95404930	chr11	95403930	95404930	SESN3
chr11_95415725_95416725	chr11	95415725	95416725	SESN3
chr11_95443015_95444015	chr11	95443015	95444015	SESN3
chr11_95559535_95560535	chr11	95559535	95560535	FAM76B
chr11_95584020_95585020	chr11	95584020	95585020	FAM76B
chr11_95585810_95586810	chr11	95585810	95586810	FAM76B
chr11_95595720_95596720	chr11	95595720	95596720	FAM76B
chr11_9565855_9566855	chr11	9565855	9566855	WEE1
chr11_95688265_95689265	chr11	95688265	95689265	FAM76B
chr11_95690605_95691605	chr11	95690605	95691605	FAM76B
chr11_95706350_95707350	chr11	95706350	95707350	FAM76B
chr11_9617735_9618735	chr11	9617735	9618735	WEE1
chr11_97756475_97757475	chr11	97756475	97757475	LINC02737
chr11_98828830_98829830	chr11	98828830	98829830	CNTN5
chr12_100016960_100017960	chr12	100016960	100017960	ANKS1B
chr12_100233930_100234930	chr12	100233930	100234930	DEPDC4
chr12_10204955_10205955	chr12	10204955	10205955	GABARAPL1
chr12_102543665_102544665	chr12	102543665	102544665	IGF1
chr12_103858770_103859770	chr12	103858770	103859770	NT5DC3
chr12_103860780_103861780	chr12	103860780	103861780	NT5DC3
chr12_10390_11390	chr12	10390	11390	WASH8P
chr12_104361045_104362045	chr12	104361045	104362045	EID3
chr12_104954905_104955905	chr12	104954905	104955905	SLC41A2
chr12_104957840_104958840	chr12	104957840	104958840	SLC41A2
chr12_104975310_104976310	chr12	104975310	104976310	C12orf45
chr12_105591180_105592180	chr12	105591180	105592180	CASC18
chr12_106227225_106228225	chr12	106227225	106228225	CKAP4
chr12_108768445_108769445	chr12	108768445	108769445	CORO1C
chr12_108771905_108772905	chr12	108771905	108772905	CORO1C
chr12_110084230_110085230	chr12	110084230	110085230	C12orf76
chr12_110246910_110247910	chr12	110246910	110247910	ATP2A2
chr12_110248825_110249825	chr12	110248825	110249825	ATP2A2
chr12_112537680_112538680	chr12	112537680	112538680	RPH3A
chr12_114778930_114779930	chr12	114778930	114779930	TBX3
chr12_114780930_114781930	chr12	114780930	114781930	TBX3
chr12_114789785_114790785	chr12	114789785	114790785	TBX3
chr12_114799180_114800180	chr12	114799180	114800180	TBX3
chr12_114801105_114802105	chr12	114801105	114802105	TBX3
chr12_114806375_114807375	chr12	114806375	114807375	TBX3
chr12_114820460_114821460	chr12	114820460	114821460	TBX3
chr12_114825535_114826535	chr12	114825535	114826535	TBX3
chr12_114830785_114831785	chr12	114830785	114831785	TBX3
chr12_114933000_114934000	chr12	114933000	114934000	TBX3
chr12_115131815_115132815	chr12	115131815	115132815	TBX3
chr12_115454945_115455945	chr12	115454945	115455945	MIR620
chr12_116286125_116287125	chr12	116286125	116287125	MED13L
chr12_116287610_116288610	chr12	116287610	116288610	MED13L
chr12_116317765_116318765	chr12	116317765	116318765	MED13L
chr12_116331865_116332865	chr12	116331865	116332865	MED13L
chr12_116358820_116359820	chr12	116358820	116359820	MIR4472-2
chr12_118497800_118498800	chr12	118497800	118498800	SUDS3
chr12_118925175_118926175	chr12	118925175	118926175	SRRM4
chr12_119199635_119200635	chr12	119199635	119200635	HSPB8
chr12_119208020_119209020	chr12	119208020	119209020	HSPB8
chr12_120283000_120284000	chr12	120283000	120284000	RNU4-2
chr12_121124000_121125000	chr12	121124000	121125000	P2RX7
chr12_122438475_122439475	chr12	122438475	122439475	CLIP1
chr12_122464140_122465140	chr12	122464140	122465140	ZCCHC8
chr12_122465570_122466570	chr12	122465570	122466570	ZCCHC8
chr12_124630460_124631460	chr12	124630460	124631460	NCOR2
chr12_124709860_124710860	chr12	124709860	124710860	SCARB1
chr12_124712950_124713950	chr12	124712950	124713950	SCARB1
chr12_12586580_12587580	chr12	12586580	12587580	DUSP16
chr12_126902440_126903440	chr12	126902440	126903440	LINC02372
chr12_126907725_126908725	chr12	126907725	126908725	LINC02372
chr12_127125560_127126560	chr12	127125560	127126560	LINC02405
chr12_12800275_12801275	chr12	12800275	12801275	DDX47
chr12_130097555_130098555	chr12	130097555	130098555	LINC02419
chr12_130180870_130181870	chr12	130180870	130181870	FZD10
chr12_130204200_130205200	chr12	130204200	130205200	FZD10
chr12_13124835_13125835	chr12	13124835	13125835	GSG1
chr12_13135290_13136290	chr12	13135290	13136290	GSG1
chr12_13163615_13164615	chr12	13163615	13164615	EMP1
chr12_13167175_13168175	chr12	13167175	13168175	EMP1
chr12_13171600_13172600	chr12	13171600	13172600	EMP1
chr12_13185800_13186800	chr12	13185800	13186800	EMP1
chr12_131869710_131870710	chr12	131869710	131870710	ULK1
chr12_13187035_13188035	chr12	13187035	13188035	EMP1
chr12_131871860_131872860	chr12	131871860	131872860	ULK1
chr12_131876790_131877790	chr12	131876790	131877790	ULK1
chr12_131882555_131883555	chr12	131882555	131883555	ULK1
chr12_131884745_131885745	chr12	131884745	131885745	ULK1
chr12_14207635_14208635	chr12	14207635	14208635	ATF7IP
chr12_14208940_14209940	chr12	14208940	14209940	ATF7IP
chr12_14239565_14240565	chr12	14239565	14240565	ATF7IP
chr12_14257525_14258525	chr12	14257525	14258525	ATF7IP
chr12_14260095_14261095	chr12	14260095	14261095	ATF7IP
chr12_14273415_14274415	chr12	14273415	14274415	ATF7IP
chr12_14307195_14308195	chr12	14307195	14308195	ATF7IP
chr12_19390545_19391545	chr12	19390545	19391545	AEBP2
chr12_19619900_19620900	chr12	19619900	19620900	AEBP2
chr12_24971750_24972750	chr12	24971750	24972750	BCAT1
chr12_25744090_25745090	chr12	25744090	25745090	LMNTD1
chr12_25855800_25856800	chr12	25855800	25856800	MIR4302
chr12_25860280_25861280	chr12	25860280	25861280	MIR4302
chr12_25866485_25867485	chr12	25866485	25867485	MIR4302
chr12_28026385_28027385	chr12	28026385	28027385	PTHLH
chr12_28779720_28780720	chr12	28779720	28780720	FAR2
chr12_30610280_30611280	chr12	30610280	30611280	IPO8
chr12_30612835_30613835	chr12	30612835	30613835	IPO8
chr12_31743830_31744830	chr12	31743830	31744830	AMN1
chr12_31746490_31747490	chr12	31746490	31747490	AMN1
chr12_31749225_31750225	chr12	31749225	31750225	AMN1
chr12_31756715_31757715	chr12	31756715	31757715	AMN1
chr12_31819125_31820125	chr12	31819125	31820125	H3-5
chr12_31820500_31821500	chr12	31820500	31821500	H3-5
chr12_31906130_31907130	chr12	31906130	31907130	LINC02422
chr12_32942670_32943670	chr12	32942670	32943670	PKP2
chr12_32943940_32944940	chr12	32943940	32944940	PKP2
chr12_33587880_33588880	chr12	33587880	33588880	SYT10
chr12_38638110_38639110	chr12	38638110	38639110	CPNE8
chr12_3978755_3979755	chr12	3978755	3979755	PARP11
chr12_3988665_3989665	chr12	3988665	3989665	PARP11
chr12_3999055_4000055	chr12	3999055	4000055	PARP11
chr12_4005190_4006190	chr12	4005190	4006190	PARP11
chr12_4006490_4007490	chr12	4006490	4007490	PARP11
chr12_40385885_40386885	chr12	40385885	40386885	MUC19
chr12_40387040_40388040	chr12	40387040	40388040	MUC19
chr12_41965435_41966435	chr12	41965435	41966435	GXYLT1
chr12_43675030_43676030	chr12	43675030	43676030	PUS7L
chr12_46166640_46167640	chr12	46166640	46167640	SLC38A1
chr12_46168100_46169100	chr12	46168100	46169100	SLC38A1
chr12_51527500_51528500	chr12	51527500	51528500	SCN8A
chr12_51528430_51529430	chr12	51528430	51529430	SCN8A
chr12_5170190_5171190	chr12	5170190	5171190	LINC02443
chr12_51868725_51869725	chr12	51868725	51869725	ANKRD33
chr12_52143375_52144375	chr12	52143375	52144375	KRT80
chr12_52144795_52145795	chr12	52144795	52145795	KRT80
chr12_52145355_52146355	chr12	52145355	52146355	KRT80
chr12_52147020_52148020	chr12	52147020	52148020	KRT80
chr12_52148175_52149175	chr12	52148175	52149175	KRT80
chr12_52149460_52150460	chr12	52149460	52150460	KRT80
chr12_52151990_52152990	chr12	52151990	52152990	KRT80
chr12_52155055_52156055	chr12	52155055	52156055	KRT80
chr12_52157055_52158055	chr12	52157055	52158055	KRT80
chr12_53370760_53371760	chr12	53370760	53371760	SP1
chr12_5503350_5504350	chr12	5503350	5504350	NTF3
chr12_5546265_5547265	chr12	5546265	5547265	NTF3
chr12_58855025_58856025	chr12	58855025	58856025	LRIG3
chr12_60651705_60652705	chr12	60651705	60652705	SLC16A7
chr12_6278035_6279035	chr12	6278035	6279035	PLEKHG6
chr12_6286460_6287460	chr12	6286460	6287460	PLEKHG6
chr12_6292235_6293235	chr12	6292235	6293235	PLEKHG6
chr12_6294760_6295760	chr12	6294760	6295760	PLEKHG6
chr12_6298975_6299975	chr12	6298975	6299975	PLEKHG6
chr12_63044845_63045845	chr12	63044845	63045845	AVPR1A
chr12_66904915_66905915	chr12	66904915	66905915	GRIP1
chr12_66906140_66907140	chr12	66906140	66907140	GRIP1
chr12_66907085_66908085	chr12	66907085	66908085	GRIP1
chr12_66930795_66931795	chr12	66930795	66931795	GRIP1
chr12_66934410_66935410	chr12	66934410	66935410	GRIP1
chr12_67026510_67027510	chr12	67026510	67027510	LOC102724421
chr12_67419480_67420480	chr12	67419480	67420480	LINC02420
chr12_67420205_67421205	chr12	67420205	67421205	LINC02420
chr12_69000540_69001540	chr12	69000540	69001540	CPM
chr12_69016750_69017750	chr12	69016750	69017750	CPM
chr12_69966295_69967295	chr12	69966295	69967295	MYRFL
chr12_69971840_69972840	chr12	69971840	69972840	MYRFL
chr12_69993175_69994175	chr12	69993175	69994175	MYRFL
chr12_71591240_71592240	chr12	71591240	71592240	ZFC3H1
chr12_75457485_75458485	chr12	75457485	75458485	GLIPR1
chr12_7566665_7567665	chr12	7566665	7567665	CD163
chr12_7581225_7582225	chr12	7581225	7582225	CD163
chr12_7581785_7582785	chr12	7581785	7582785	CD163
chr12_7583555_7584555	chr12	7583555	7584555	CD163
chr12_78671005_78672005	chr12	78671005	78672005	SYT1
chr12_78695950_78696950	chr12	78695950	78696950	SYT1
chr12_78698485_78699485	chr12	78698485	78699485	SYT1
chr12_84630805_84631805	chr12	84630805	84631805	SLC6A15
chr12_84638060_84639060	chr12	84638060	84639060	SLC6A15
chr12_84795295_84796295	chr12	84795295	84796295	SLC6A15
chr12_87784115_87785115	chr12	87784115	87785115	MKRN9P
chr12_88925655_88926655	chr12	88925655	88926655	LINC02458
chr12_91778440_91779440	chr12	91778440	91779440	LINC01619
chr12_92619680_92620680	chr12	92619680	92620680	PLEKHG7
chr12_92621635_92622635	chr12	92621635	92622635	PLEKHG7
chr12_92623925_92624925	chr12	92623925	92624925	PLEKHG7
chr12_92626850_92627850	chr12	92626850	92627850	PLEKHG7
chr12_93237250_93238250	chr12	93237250	93238250	LINC02412
chr12_93296565_93297565	chr12	93296565	93297565	LOC643339
chr12_9354050_9355050	chr12	9354050	9355050	LINC02367
chr12_94950835_94951835	chr12	94950835	94951835	NDUFA12
chr12_95633010_95634010	chr12	95633010	95634010	PGAM1P5
chr13_103161175_103162175	chr13	103161175	103162175	SLC10A2
chr13_105903030_105904030	chr13	105903030	105904030	LINC00343
chr13_105904080_105905080	chr13	105904080	105905080	LINC00343
chr13_105918960_105919960	chr13	105918960	105919960	LINC00343
chr13_106795855_106796855	chr13	106795855	106796855	LINC00443
chr13_106819125_106820125	chr13	106819125	106820125	LINC00443
chr13_106844535_106845535	chr13	106844535	106845535	LINC00443
chr13_106860705_106861705	chr13	106860705	106861705	LINC00443
chr13_106865420_106866420	chr13	106865420	106866420	LINC00443
chr13_109253930_109254930	chr13	109253930	109254930	MYO16-AS1
chr13_109852445_109853445	chr13	109852445	109853445	IRS2
chr13_109857040_109858040	chr13	109857040	109858040	IRS2
chr13_109857815_109858815	chr13	109857815	109858815	IRS2
chr13_109859230_109860230	chr13	109859230	109860230	IRS2
chr13_109862355_109863355	chr13	109862355	109863355	IRS2
chr13_110942090_110943090	chr13	110942090	110943090	LINC00431
chr13_110945650_110946650	chr13	110945650	110946650	LINC00431
chr13_110954760_110955760	chr13	110954760	110955760	LINC00431
chr13_110957175_110958175	chr13	110957175	110958175	LINC00431
chr13_110963950_110964950	chr13	110963950	110964950	LINC00431
chr13_110964955_110965955	chr13	110964955	110965955	LINC00431
chr13_110967010_110968010	chr13	110967010	110968010	LINC00431
chr13_111005310_111006310	chr13	111005310	111006310	LINC00431
chr13_111035920_111036920	chr13	111035920	111036920	LINC00368
chr13_111039230_111040230	chr13	111039230	111040230	LINC00368
chr13_111042700_111043700	chr13	111042700	111043700	LINC00368
chr13_113273675_113274675	chr13	113273675	113274675	MIR8075
chr13_18719985_18720985	chr13	18719985	18720985	LINC00417
chr13_21709395_21710395	chr13	21709395	21710395	FGF9
chr13_22468575_22469575	chr13	22468575	22469575	LINC00540
chr13_24661815_24662815	chr13	24661815	24662815	ATP12A
chr13_25117140_25118140	chr13	25117140	25118140	PABPC3
chr13_26410710_26411710	chr13	26410710	26411710	WASF3
chr13_26456675_26457675	chr13	26456675	26457675	WASF3
chr13_26459165_26460165	chr13	26459165	26460165	WASF3
chr13_28128865_28129865	chr13	28128865	28129865	PAN3
chr13_28541710_28542710	chr13	28541710	28542710	FLT1
chr13_28563820_28564820	chr13	28563820	28564820	FLT1
chr13_28566560_28567560	chr13	28566560	28567560	FLT1
chr13_29603405_29604405	chr13	29603405	29604405	SLC7A1
chr13_33303420_33304420	chr13	33303420	33304420	STARD13
chr13_33691975_33692975	chr13	33691975	33692975	STARD13
chr13_33696890_33697890	chr13	33696890	33697890	STARD13
chr13_33697635_33698635	chr13	33697635	33698635	STARD13
chr13_33711145_33712145	chr13	33711145	33712145	STARD13
chr13_33712500_33713500	chr13	33712500	33713500	STARD13
chr13_33718975_33719975	chr13	33718975	33719975	STARD13
chr13_33720300_33721300	chr13	33720300	33721300	STARD13
chr13_33721440_33722440	chr13	33721440	33722440	STARD13
chr13_33723395_33724395	chr13	33723395	33724395	STARD13
chr13_37211225_37212225	chr13	37211225	37212225	CSNK1A1L
chr13_37384315_37385315	chr13	37384315	37385315	LINC01048
chr13_37395670_37396670	chr13	37395670	37396670	LINC01048
chr13_37609045_37610045	chr13	37609045	37610045	POSTN
chr13_37616810_37617810	chr13	37616810	37617810	POSTN
chr13_37618270_37619270	chr13	37618270	37619270	POSTN
chr13_38255045_38256045	chr13	38255045	38256045	UFM1
chr13_39802860_39803860	chr13	39802860	39803860	MIR4305
chr13_39809965_39810965	chr13	39809965	39810965	MIR4305
chr13_39816565_39817565	chr13	39816565	39817565	MIR4305
chr13_41387815_41388815	chr13	41387815	41388815	OR7E37P
chr13_41409200_41410200	chr13	41409200	41410200	OR7E37P
chr13_41409895_41410895	chr13	41409895	41410895	OR7E37P
chr13_41505070_41506070	chr13	41505070	41506070	RGCC
chr13_41513180_41514180	chr13	41513180	41514180	MIR5006
chr13_42720140_42721140	chr13	42720140	42721140	FAM216B
chr13_42743210_42744210	chr13	42743210	42744210	FAM216B
chr13_42744020_42745020	chr13	42744020	42745020	FAM216B
chr13_42744950_42745950	chr13	42744950	42745950	FAM216B
chr13_42746965_42747965	chr13	42746965	42747965	FAM216B
chr13_42749420_42750420	chr13	42749420	42750420	FAM216B
chr13_42759950_42760950	chr13	42759950	42760950	FAM216B
chr13_42760650_42761650	chr13	42760650	42761650	FAM216B
chr13_42762215_42763215	chr13	42762215	42763215	FAM216B
chr13_44051670_44052670	chr13	44051670	44052670	NRAD1
chr13_44052680_44053680	chr13	44052680	44053680	NRAD1
chr13_44063845_44064845	chr13	44063845	44064845	NRAD1
chr13_44068320_44069320	chr13	44068320	44069320	SMIM2-AS1
chr13_44286735_44287735	chr13	44286735	44287735	SERP2
chr13_44347675_44348675	chr13	44347675	44348675	SERP2
chr13_44350810_44351810	chr13	44350810	44351810	SERP2
chr13_44354950_44355950	chr13	44354950	44355950	SERP2
chr13_44360580_44361580	chr13	44360580	44361580	SERP2
chr13_45310110_45311110	chr13	45310110	45311110	SNORA31B
chr13_45669595_45670595	chr13	45669595	45670595	LINC01055
chr13_48782650_48783650	chr13	48782650	48783650	CYSLTR2
chr13_48784575_48785575	chr13	48784575	48785575	CYSLTR2
chr13_48785735_48786735	chr13	48785735	48786735	CYSLTR2
chr13_48828730_48829730	chr13	48828730	48829730	FNDC3A
chr13_48902120_48903120	chr13	48902120	48903120	FNDC3A
chr13_48937975_48938975	chr13	48937975	48938975	FNDC3A
chr13_48939480_48940480	chr13	48939480	48940480	FNDC3A
chr13_48966145_48967145	chr13	48966145	48967145	FNDC3A
chr13_49857765_49858765	chr13	49857765	49858765	CTAGE10P
chr13_49859795_49860795	chr13	49859795	49860795	CTAGE10P
chr13_49951660_49952660	chr13	49951660	49952660	SPRYD7
chr13_54224885_54225885	chr13	54224885	54225885	MIR1297
chr13_54228195_54229195	chr13	54228195	54229195	MIR1297
chr13_54229630_54230630	chr13	54229630	54230630	MIR1297
chr13_73133195_73134195	chr13	73133195	73134195	KLF5
chr13_73166775_73167775	chr13	73166775	73167775	KLF5
chr13_73167945_73168945	chr13	73167945	73168945	KLF5
chr13_73173915_73174915	chr13	73173915	73174915	KLF5
chr13_73273420_73274420	chr13	73273420	73274420	KLF5
chr13_73290500_73291500	chr13	73290500	73291500	KLF5
chr13_73338065_73339065	chr13	73338065	73339065	LINC00392
chr13_76292390_76293390	chr13	76292390	76293390	LINC00561
chr13_76300605_76301605	chr13	76300605	76301605	LINC00561
chr13_79228705_79229705	chr13	79228705	79229705	RBM26
chr13_79621645_79622645	chr13	79621645	79622645	LINC01068
chr13_97141760_97142760	chr13	97141760	97142760	LINC00456
chr13_97165615_97166615	chr13	97165615	97166615	LINC00456
chr13_98650375_98651375	chr13	98650375	98651375	STK24-AS1
chr14_101518460_101519460	chr14	101518460	101519460	DIO3OS
chr14_101518460_101519460	chr14	101518460	101519460	MIR1247
chr14_101534835_101535835	chr14	101534835	101535835	DIO3OS
chr14_101534835_101535835	chr14	101534835	101535835	MIR1247
chr14_103066995_103067995	chr14	103066995	103067995	CDC42BPB
chr14_103071170_103072170	chr14	103071170	103072170	LBHD2
chr14_103073250_103074250	chr14	103073250	103074250	LBHD2
chr14_103074545_103075545	chr14	103074545	103075545	LBHD2
chr14_103075355_103076355	chr14	103075355	103076355	LBHD2
chr14_103193965_103194965	chr14	103193965	103194965	LINC00605
chr14_103255240_103256240	chr14	103255240	103256240	LOC105378183
chr14_103256880_103257880	chr14	103256880	103257880	LOC105378183
chr14_103361530_103362530	chr14	103361530	103362530	MARK3
chr14_104187215_104188215	chr14	104187215	104188215	LINC02691
chr14_105560035_105561035	chr14	105560035	105561035	LOC105370697
chr14_105608730_105609730	chr14	105608730	105609730	MIR8071-1
chr14_105608730_105609730	chr14	105608730	105609730	MIR8071-2
chr14_105613995_105614995	chr14	105613995	105614995	MIR8071-1
chr14_105613995_105614995	chr14	105613995	105614995	MIR8071-2
chr14_105654375_105655375	chr14	105654375	105655375	MIR8071-2
chr14_105654375_105655375	chr14	105654375	105655375	MIR8071-1
chr14_105655035_105656035	chr14	105655035	105656035	MIR8071-1
chr14_105655035_105656035	chr14	105655035	105656035	MIR8071-2
chr14_105664285_105665285	chr14	105664285	105665285	ELK2AP
chr14_105691560_105692560	chr14	105691560	105692560	ELK2AP
chr14_105694520_105695520	chr14	105694520	105695520	ELK2AP
chr14_105721325_105722325	chr14	105721325	105722325	ELK2AP
chr14_105721955_105722955	chr14	105721955	105722955	ELK2AP
chr14_105723015_105724015	chr14	105723015	105724015	ELK2AP
chr14_105723775_105724775	chr14	105723775	105724775	ELK2AP
chr14_105724385_105725385	chr14	105724385	105725385	ELK2AP
chr14_105729600_105730600	chr14	105729600	105730600	ELK2AP
chr14_105730580_105731580	chr14	105730580	105731580	ELK2AP
chr14_105753175_105754175	chr14	105753175	105754175	ELK2AP
chr14_105754075_105755075	chr14	105754075	105755075	ELK2AP
chr14_20820065_20821065	chr14	20820065	20821065	RNASE1
chr14_20821330_20822330	chr14	20821330	20822330	RNASE1
chr14_20830495_20831495	chr14	20830495	20831495	RNASE1
chr14_20969005_20970005	chr14	20969005	20970005	RNASE2
chr14_20973340_20974340	chr14	20973340	20974340	METTL17
chr14_20974030_20975030	chr14	20974030	20975030	METTL17
chr14_20974925_20975925	chr14	20974925	20975925	METTL17
chr14_27845100_27846100	chr14	27845100	27846100	LOC728755
chr14_34425060_34426060	chr14	34425060	34426060	SPTSSA
chr14_34897530_34898530	chr14	34897530	34898530	BAZ1A
chr14_35331565_35332565	chr14	35331565	35332565	PSMA6
chr14_35332695_35333695	chr14	35332695	35333695	PSMA6
chr14_35335135_35336135	chr14	35335135	35336135	PSMA6
chr14_35337450_35338450	chr14	35337450	35338450	PSMA6
chr14_35341630_35342630	chr14	35341630	35342630	PSMA6
chr14_35355890_35356890	chr14	35355890	35356890	NFKBIA
chr14_35374020_35375020	chr14	35374020	35375020	NFKBIA
chr14_45785830_45786830	chr14	45785830	45786830	LINC02303
chr14_45792825_45793825	chr14	45792825	45793825	LINC02303
chr14_50836555_50837555	chr14	50836555	50837555	NIN
chr14_53879455_53880455	chr14	53879455	53880455	MIR5580
chr14_55077235_55078235	chr14	55077235	55078235	MAPK1IP1L
chr14_55094410_55095410	chr14	55094410	55095410	LGALS3
chr14_55111035_55112035	chr14	55111035	55112035	LGALS3
chr14_55212300_55213300	chr14	55212300	55213300	DLGAP5
chr14_56666210_56667210	chr14	56666210	56667210	TMEM260
chr14_56994780_56995780	chr14	56994780	56995780	OTX2-AS1
chr14_58586950_58587950	chr14	58586950	58587950	DACT1
chr14_59176955_59177955	chr14	59176955	59177955	DAAM1
chr14_61165540_61166540	chr14	61165540	61166540	TMEM30B
chr14_63563685_63564685	chr14	63563685	63564685	PPP2R5E
chr14_63565120_63566120	chr14	63565120	63566120	PPP2R5E
chr14_63663490_63664490	chr14	63663490	63664490	WDR89
chr14_63666035_63667035	chr14	63666035	63667035	WDR89
chr14_64611550_64612550	chr14	64611550	64612550	PPP1R36
chr14_65343705_65344705	chr14	65343705	65344705	MIR4708
chr14_65352780_65353780	chr14	65352780	65353780	MIR4708
chr14_65356400_65357400	chr14	65356400	65357400	MIR4708
chr14_65367585_65368585	chr14	65367585	65368585	MIR4708
chr14_65369095_65370095	chr14	65369095	65370095	MIR4708
chr14_65371160_65372160	chr14	65371160	65372160	MIR4708
chr14_65372800_65373800	chr14	65372800	65373800	FUT8
chr14_67417350_67418350	chr14	67417350	67418350	PLEK2
chr14_67418340_67419340	chr14	67418340	67419340	PLEK2
chr14_67426730_67427730	chr14	67426730	67427730	MIR5694
chr14_67428140_67429140	chr14	67428140	67429140	MIR5694
chr14_67429335_67430335	chr14	67429335	67430335	MIR5694
chr14_67431995_67432995	chr14	67431995	67432995	MIR5694
chr14_67436110_67437110	chr14	67436110	67437110	MIR5694
chr14_67457390_67458390	chr14	67457390	67458390	MIR5694
chr14_67459050_67460050	chr14	67459050	67460050	MIR5694
chr14_67461145_67462145	chr14	67461145	67462145	MIR5694
chr14_69811145_69812145	chr14	69811145	69812145	LOC100506358
chr14_69812420_69813420	chr14	69812420	69813420	LOC100506358
chr14_69814095_69815095	chr14	69814095	69815095	LOC100506358
chr14_69815700_69816700	chr14	69815700	69816700	LOC100506358
chr14_71918565_71919565	chr14	71918565	71919565	RGS6
chr14_74377870_74378870	chr14	74377870	74378870	VRTN
chr14_74978710_74979710	chr14	74978710	74979710	PGF
chr14_74982960_74983960	chr14	74982960	74983960	EIF2B2
chr14_75195830_75196830	chr14	75195830	75196830	TMED10
chr14_76975735_76976735	chr14	76975735	76976735	LINC01629
chr14_76977660_76978660	chr14	76977660	76978660	LINC01629
chr14_77004135_77005135	chr14	77004135	77005135	IRF2BPL
chr14_77007380_77008380	chr14	77007380	77008380	IRF2BPL
chr14_77008725_77009725	chr14	77008725	77009725	IRF2BPL
chr14_77011920_77012920	chr14	77011920	77012920	IRF2BPL
chr14_77013760_77014760	chr14	77013760	77014760	IRF2BPL
chr14_77015745_77016745	chr14	77015745	77016745	IRF2BPL
chr14_90418920_90419920	chr14	90418920	90419920	CALM1
chr14_90443720_90444720	chr14	90443720	90444720	LINC02317
chr14_90446255_90447255	chr14	90446255	90447255	LINC02317
chr14_90501825_90502825	chr14	90501825	90502825	LOC105370619
chr14_90508540_90509540	chr14	90508540	90509540	LOC105370619
chr14_90510050_90511050	chr14	90510050	90511050	LOC105370619
chr14_91264125_91265125	chr14	91264125	91265125	GPR68
chr14_91743755_91744755	chr14	91743755	91744755	CATSPERB
chr14_92785495_92786495	chr14	92785495	92786495	GOLGA5
chr14_95344130_95345130	chr14	95344130	95345130	LINC02292
chr14_95613830_95614830	chr14	95613830	95614830	TCL6
chr14_96099695_96100695	chr14	96099695	96100695	C14orf132
chr14_96103015_96104015	chr14	96103015	96104015	C14orf132
chr14_96104380_96105380	chr14	96104380	96105380	C14orf132
chr14_96105450_96106450	chr14	96105450	96106450	C14orf132
chr14_96117180_96118180	chr14	96117180	96118180	C14orf132
chr14_96130520_96131520	chr14	96130520	96131520	BDKRB2
chr14_96131490_96132490	chr14	96131490	96132490	BDKRB2
chr14_96132305_96133305	chr14	96132305	96133305	BDKRB2
chr14_96133135_96134135	chr14	96133135	96134135	BDKRB2
chr14_96135960_96136960	chr14	96135960	96136960	BDKRB2
chr14_96167030_96168030	chr14	96167030	96168030	BDKRB2
chr14_97691780_97692780	chr14	97691780	97692780	LINC02291
chr14_97695330_97696330	chr14	97695330	97696330	LINC02291
chr14_97696740_97697740	chr14	97696740	97697740	LINC02291
chr14_97698665_97699665	chr14	97698665	97699665	LINC02291
chr14_97702910_97703910	chr14	97702910	97703910	LINC02291
chr14_97712745_97713745	chr14	97712745	97713745	LINC02291
chr14_97773320_97774320	chr14	97773320	97774320	LINC02312
chr14_97866070_97867070	chr14	97866070	97867070	LINC02312
chr14_99737055_99738055	chr14	99737055	99738055	EML1
chr14_99740120_99741120	chr14	99740120	99741120	EML1
chr15_101123220_101124220	chr15	101123220	101124220	CHSY1
chr15_101124655_101125655	chr15	101124655	101125655	CHSY1
chr15_19866250_19867250	chr15	19866250	19867250	CHEK2P2
chr15_21262370_21263370	chr15	21262370	21263370	LOC646214
chr15_29944550_29945550	chr15	29944550	29945550	TJP1
chr15_31293405_31294405	chr15	31293405	31294405	KLF13
chr15_31297475_31298475	chr15	31297475	31298475	KLF13
chr15_33242005_33243005	chr15	33242005	33243005	TMCO5B
chr15_33243570_33244570	chr15	33243570	33244570	TMCO5B
chr15_34116445_34117445	chr15	34116445	34117445	PGBD4
chr15_34121930_34122930	chr15	34121930	34122930	PGBD4
chr15_34490295_34491295	chr15	34490295	34491295	MIR1233-1
chr15_34490295_34491295	chr15	34490295	34491295	MIR1233-2
chr15_35058435_35059435	chr15	35058435	35059435	NANOGP8
chr15_36817870_36818870	chr15	36817870	36818870	CSNK1A1P1
chr15_38440160_38441160	chr15	38440160	38441160	FAM98B
chr15_38591175_38592175	chr15	38591175	38592175	RASGRP1
chr15_38593175_38594175	chr15	38593175	38594175	RASGRP1
chr15_38598965_38599965	chr15	38598965	38599965	RASGRP1
chr15_38601635_38602635	chr15	38601635	38602635	RASGRP1
chr15_38604415_38605415	chr15	38604415	38605415	RASGRP1
chr15_38605760_38606760	chr15	38605760	38606760	RASGRP1
chr15_38608575_38609575	chr15	38608575	38609575	RASGRP1
chr15_38622030_38623030	chr15	38622030	38623030	RASGRP1
chr15_38795155_38796155	chr15	38795155	38796155	LINC02694
chr15_40122675_40123675	chr15	40122675	40123675	BMF
chr15_40879345_40880345	chr15	40879345	40880345	RHOV
chr15_41589110_41590110	chr15	41589110	41590110	TYRO3
chr15_42057065_42058065	chr15	42057065	42058065	PLA2G4E
chr15_45548570_45549570	chr15	45548570	45549570	SNORA41B
chr15_48680865_48681865	chr15	48680865	48681865	FBN1
chr15_48682765_48683765	chr15	48682765	48683765	FBN1
chr15_48683880_48684880	chr15	48683880	48684880	FBN1
chr15_49793460_49794460	chr15	49793460	49794460	DTWD1
chr15_50391510_50392510	chr15	50391510	50392510	MIR4712
chr15_51629205_51630205	chr15	51629205	51630205	DMXL2
chr15_56292185_56293185	chr15	56292185	56293185	RFX7
chr15_56322110_56323110	chr15	56322110	56323110	TEX9
chr15_56324935_56325935	chr15	56324935	56325935	TEX9
chr15_56327445_56328445	chr15	56327445	56328445	TEX9
chr15_58302570_58303570	chr15	58302570	58303570	LIPC
chr15_58311755_58312755	chr15	58311755	58312755	LIPC
chr15_58331570_58332570	chr15	58331570	58332570	LIPC
chr15_62172930_62173930	chr15	62172930	62173930	C2CD4B
chr15_63858530_63859530	chr15	63858530	63859530	MIR422A
chr15_64809770_64810770	chr15	64809770	64810770	PIF1
chr15_65826740_65827740	chr15	65826740	65827740	DENND4A
chr15_66795565_66796565	chr15	66795565	66796565	SMAD6
chr15_66801805_66802805	chr15	66801805	66802805	SMAD6
chr15_66802900_66803900	chr15	66802900	66803900	SMAD6
chr15_66804775_66805775	chr15	66804775	66805775	SMAD6
chr15_66834170_66835170	chr15	66834170	66835170	LINC02206
chr15_66840425_66841425	chr15	66840425	66841425	LINC02206
chr15_69124895_69125895	chr15	69124895	69125895	GLCE
chr15_69125610_69126610	chr15	69125610	69126610	GLCE
chr15_70172360_70173360	chr15	70172360	70173360	TLE3
chr15_70180825_70181825	chr15	70180825	70181825	TLE3
chr15_70181555_70182555	chr15	70181555	70182555	TLE3
chr15_70203850_70204850	chr15	70203850	70204850	TLE3
chr15_70374745_70375745	chr15	70374745	70375745	LINC02205
chr15_70420605_70421605	chr15	70420605	70421605	LINC02205
chr15_70427130_70428130	chr15	70427130	70428130	LINC02205
chr15_70429805_70430805	chr15	70429805	70430805	LINC02205
chr15_70439045_70440045	chr15	70439045	70440045	LINC02205
chr15_70440140_70441140	chr15	70440140	70441140	LINC02205
chr15_70442710_70443710	chr15	70442710	70443710	LINC02205
chr15_70451905_70452905	chr15	70451905	70452905	LINC02205
chr15_70462565_70463565	chr15	70462565	70463565	LINC02205
chr15_70465445_70466445	chr15	70465445	70466445	LINC02205
chr15_70466560_70467560	chr15	70466560	70467560	LINC02205
chr15_70470165_70471165	chr15	70470165	70471165	LINC02205
chr15_70486040_70487040	chr15	70486040	70487040	LINC02205
chr15_74396465_74397465	chr15	74396465	74397465	MIR6881
chr15_75104270_75105270	chr15	75104270	75105270	PPCDC
chr15_75105680_75106680	chr15	75105680	75106680	PPCDC
chr15_75108175_75109175	chr15	75108175	75109175	PPCDC
chr15_75774990_75775990	chr15	75774990	75775990	MIR4313
chr15_75775685_75776685	chr15	75775685	75776685	MIR4313
chr15_75810350_75811350	chr15	75810350	75811350	UBE2Q2
chr15_76912090_76913090	chr15	76912090	76913090	SCAPER
chr15_76913440_76914440	chr15	76913440	76914440	SCAPER
chr15_77909085_77910085	chr15	77909085	77910085	LOC645752
chr15_78305990_78306990	chr15	78305990	78306990	WDR61
chr15_78419030_78420030	chr15	78419030	78420030	IREB2
chr15_79133560_79134560	chr15	79133560	79134560	RASGRF1
chr15_79140720_79141720	chr15	79140720	79141720	RASGRF1
chr15_79168695_79169695	chr15	79168695	79169695	MIR184
chr15_79169885_79170885	chr15	79169885	79170885	MIR184
chr15_80604525_80605525	chr15	80604525	80605525	MIR5572
chr15_80605460_80606460	chr15	80605460	80606460	MIR5572
chr15_80613510_80614510	chr15	80613510	80614510	MIR5572
chr15_80614405_80615405	chr15	80614405	80615405	MIR5572
chr15_80615585_80616585	chr15	80615585	80616585	MIR5572
chr15_80617925_80618925	chr15	80617925	80618925	MIR5572
chr15_80769195_80770195	chr15	80769195	80770195	CEMIP
chr15_81166980_81167980	chr15	81166980	81167980	IL16
chr15_81929240_81930240	chr15	81929240	81930240	MEX3B
chr15_81930635_81931635	chr15	81930635	81931635	MEX3B
chr15_81933550_81934550	chr15	81933550	81934550	MEX3B
chr15_82105270_82106270	chr15	82105270	82106270	LINC01583
chr15_85164640_85165640	chr15	85164640	85165640	LOC101929479
chr15_85168335_85169335	chr15	85168335	85169335	LOC101929479
chr15_85344465_85345465	chr15	85344465	85345465	MIR7706
chr15_85346340_85347340	chr15	85346340	85347340	MIR7706
chr15_85347460_85348460	chr15	85347460	85348460	MIR7706
chr15_85348745_85349745	chr15	85348745	85349745	MIR7706
chr15_85351605_85352605	chr15	85351605	85352605	MIR7706
[truncated: 3,165 more rows]

## Sheet: Enhancers UP Third vs Second
EID	chr	start	stop	symbol
[truncated: 4,383 more rows]
