# Supplementary material for: Genome-wide identification of transcriptional enhancers during human placental development and association with function, differentiation, and disease
Source: Biol Reprod. 2023 Sep 23;109(6):965–81. doi: 10.1093/biolre/ioad119 (PMC10724456; doi:10.1093/biolre/ioad119)
Supplement: Supplementary_Table_ioad119 [file supplementary_table_ioad119.zip › Supplementary Table S6.xlsx]

## Sheet: Legend and Contents
Supplementary Table S6. Gene ontology analysis for the nearest neighboring genes to the subset of 3550 enhancers which do not overlap any ENCODE annotated cCREs. GREAT Database was used to curate the gene ontologies for sets of genes whose expression are upregulated between trimesters. The "Column Heading" key provides annotation information. The "Tab" key provides details about all the other wor…
Column Heading	Description
# Term Name	Gene Ontology - Name of the Biological Process
Binom Rank	ordinal rank of the p-value compared to the p-values of other annotations
Binom Raw P-Value	uncorrected p-value from the binomial test over genomic regions
Binom FDR Q-Val	False discovery rate q-value.
Binom Fold Enrichment	fold enrichment of number of genomic regions in the test set with the annotation (k / (n*p))
Binom Observed Region Hits	actual number of genomic regions in the test set with the annotation
Binom Region Set Coverage	the fraction of all genomic regions in the test set that lie in the regulatory domain of a gene with the annotation
Hyper Rank	ordinal rank of the p-value compared to the p-values of other annotations
Hyper FDR Q-Val	False discovery rate q-value.
Hyper Fold Enrichment	fold enrichment of number of genes in the test set with the annotation (k*N / (n*K)) where N is the number of genes in the genome and n is the number of genes in the test set
Hyper Observed Gene Hits	actual number of genes in the test set with the annotation
Hyper Total Genes	number of genes in the genome with the annotation
Hyper Gene Set Coverage	the fraction of all genes in the test set with the annotation
Tab	Contents
Legend and Contents	Heading Annotation Information and Summary of Information in this Table
20kPlacentaEnhancers-GREAT	Gene ontologies for the nearest neighboring genes to the 20,502 enhancers identified in this study
PlacentaSpecificEnhancers-GREAT	Gene ontology analysis for the nearest neighboring genes to the subset of 3550 enhancers which do not overlap any ENCODE annotated cCREs

## Sheet: 20kPlacentaEnhancers-GREAT
# GREAT version 4.0.4	Species assembly: hg38	Association rule: Single nearest gene: 1000000 bp max extension, curated regulatory domains included
# Term Name	Binom Rank	Binom Raw P-Value	Binom FDR Q-Val	Binom Fold Enrichment	Binom Observed Region Hits	Binom Region Set Coverage	Hyper Rank	Hyper FDR Q-Val	Hyper Fold Enrichment	Hyper Observed Gene Hits	Hyper Total Genes	Hyper Gene Set Coverage
placenta development	75	4.60309e-84	8.07628e-82	2.82843	473	0.0230709	309	3.65371e-06	1.71511	73	146	0.0133358
in utero embryonic development	84	2.06695e-81	3.23797e-79	2.07754	835	0.0407277	307	3.4163e-06	1.47949	135	313	0.024662
embryonic placenta development	85	5.92777e-81	9.17689e-79	3.16789	383	0.0186811	349	1.04732e-05	1.88855	49	89	0.00895141
regulation of leukocyte cell-cell adhesion	86	7.00996e-81	1.07261e-78	2.10439	805	0.0392645	162	9.98267e-10	1.6036	151	323	0.027585
regulation of T cell activation	119	3.77412e-70	4.17342e-68	2.07162	724	0.0353136	175	2.73024e-09	1.60374	144	308	0.0263062
negative regulation of MAPK cascade	130	1.50088e-66	1.51924e-64	2.4862	467	0.0227783	269	5.13422e-07	1.74874	78	153	0.0142492
negative regulation of cytokine production	131	1.64927e-66	1.6567e-64	2.29595	546	0.0266316	461	0.000147156	1.46394	102	239	0.0186335
cellular response to decreased oxygen levels	160	1.23163e-59	1.01294e-57	2.37281	457	0.0222905	980	0.0186685	1.35403	75	190	0.0137011
regulation of leukocyte differentiation	163	7.17115e-59	5.78927e-57	2.0037	658	0.0320944	516	0.00040626	1.42697	104	250	0.0189989
cellular response to oxygen levels	165	2.34962e-57	1.87386e-55	2.29258	471	0.0229734	769	0.00649287	1.38208	83	206	0.0151626
negative regulation of ERK1 and ERK2 cascade	169	1.17617e-56	9.15815e-55	3.05126	281	0.013706	659	0.0027089	1.80232	31	59	0.00566313
negative regulation of apoptotic signaling pathway	176	4.09328e-54	3.06042e-52	2.24025	466	0.0227295	457	0.000139749	1.50072	91	208	0.016624
cellular response to hypoxia	182	1.37603e-52	9.94898e-51	2.28991	432	0.0210711	1033	0.0241087	1.34959	72	183	0.0131531
negative regulation of MAP kinase activity	188	2.70116e-51	1.89067e-49	2.97199	264	0.0128768	380	2.68977e-05	1.95332	41	72	0.00748995
positive regulation of cellular catabolic process	195	5.90105e-50	3.98215e-48	2.00037	559	0.0272656	1091	0.0304984	1.26691	106	287	0.0193643
ventricular septum development	201	8.43745e-48	5.5238e-46	2.38656	360	0.0175593	343	9.9152e-06	2.06902	38	63	0.00694191
response to estrogen	214	3.24299e-46	1.99414e-44	2.8514	253	0.0123403	590	0.00107957	1.76146	38	74	0.00694191
cardiac chamber morphogenesis	218	6.49979e-46	3.92343e-44	2.00605	509	0.0248269	198	1.81676e-08	1.94379	68	120	0.0124224
negative regulation of hemopoiesis	229	1.05949e-43	6.08816e-42	2.25142	370	0.018047	865	0.0119646	1.44831	57	135	0.0104129
positive regulation of T cell activation	230	1.24585e-43	7.12788e-42	2.01599	477	0.023266	293	1.7385e-06	1.62125	95	201	0.0173548
regulation of cytokine biosynthetic process	232	1.86849e-43	1.0598e-41	2.59272	279	0.0136084	873	0.0120504	1.53645	43	96	0.00785532
cardiac septum development	244	2.17411e-42	1.1725e-40	2.03012	455	0.022193	260	4.02718e-07	1.96523	55	96	0.0100475
canonical Wnt signaling pathway	255	6.18539e-41	3.1919e-39	2.19341	366	0.0178519	706	0.00398112	1.60563	44	94	0.008038
negative regulation of leukocyte cell-cell adhesion	264	6.9774e-40	3.47786e-38	2.4171	291	0.0141937	570	0.000792977	1.64914	50	104	0.00913409
female pregnancy	265	7.72937e-40	3.83814e-38	2.06133	411	0.0200468	539	0.000536577	1.49717	79	181	0.0144319
myeloid cell differentiation	270	2.1231e-39	1.03473e-37	2.0317	421	0.0205346	637	0.00226104	1.43674	80	191	0.0146145
interleukin-4 secretion	273	3.72752e-39	1.79672e-37	6.43082	84	0.00409716	830	0.00971343	3.43022	6	6	0.00109609
negative regulation of protein serine/threonine kinase activity	275	5.92368e-39	2.83454e-37	2.24303	331	0.0161448	498	0.000280208	1.63212	59	124	0.0107782
regulation of lymphocyte differentiation	278	1.56482e-38	7.40703e-37	2.04459	405	0.0197542	809	0.00857198	1.43486	64	153	0.0116916
regulation of intrinsic apoptotic signaling pathway	279	1.78075e-38	8.39889e-37	2.46922	269	0.0131207	869	0.012018	1.41635	64	155	0.0116916
interleukin-4 production	280	2.41425e-38	1.13461e-36	6.2638	84	0.00409716	1126	0.0376057	2.94019	6	7	0.00109609
negative regulation of cell-cell adhesion	281	7.10531e-38	3.32736e-36	2.14242	356	0.0173642	357	1.33523e-05	1.67962	71	145	0.0129704
regulation of cell proliferation involved in kidney development	288	8.70278e-37	3.97638e-35	3.95607	127	0.00619452	1140	0.0373384	2.37477	9	13	0.00164414
negative regulation of cell activation	290	1.41033e-36	6.3995e-35	2.01865	396	0.0193152	384	3.11419e-05	1.60347	79	169	0.0144319
cytokine secretion	291	1.43471e-36	6.48775e-35	3.15183	170	0.00829187	525	0.000474881	2.07408	26	43	0.00474973
negative regulation of sequence-specific DNA binding transcription factor activity	303	5.91194e-36	2.5675e-34	2.11348	348	0.016974	574	0.000836807	1.5547	63	139	0.011509
regulation of DNA binding	304	2.01169e-35	8.70784e-34	2.15085	329	0.0160472	512	0.000394334	1.65385	54	112	0.00986482
regulation of transcription regulatory region DNA binding	307	3.62518e-35	1.55387e-33	2.66554	213	0.0103892	671	0.00303373	1.89757	26	47	0.00474973
positive regulation of transmembrane receptor protein serine/threonine kinase signaling pathway	312	1.19068e-34	5.02183e-33	2.11029	336	0.0163887	513	0.000395733	1.69778	49	99	0.00895141
cardiac septum morphogenesis	313	1.60604e-34	6.75203e-33	2.06857	351	0.0171203	221	4.11001e-08	2.26922	43	65	0.00785532
ventricular septum morphogenesis	315	2.24778e-34	9.39001e-33	2.42762	247	0.0120476	435	0.000104045	2.28681	24	36	0.00438436
labyrinthine layer development	319	6.94494e-34	2.86484e-32	2.82253	186	0.00907229	1030	0.0237453	1.71511	24	48	0.00438436
negative regulation of leukocyte activation	324	1.82266e-33	7.40257e-32	2.02058	360	0.0175593	443	0.000118504	1.60077	70	150	0.0127877
transforming growth factor beta receptor signaling pathway	328	2.95854e-33	1.18693e-31	2.28763	269	0.0131207	555	0.000672581	1.69667	46	93	0.00840336
regulation of T cell proliferation	334	1.29156e-32	5.0885e-31	2.06016	334	0.0162911	474	0.000180174	1.58849	69	149	0.012605
regulation of myeloid leukocyte differentiation	337	3.02802e-32	1.18237e-30	2.06537	328	0.0159984	1011	0.0210193	1.46564	47	110	0.00858604
negative regulation of lymphocyte activation	343	1.43025e-31	5.48707e-30	2.07553	317	0.0154619	667	0.00297713	1.52752	57	128	0.0104129
response to hydrogen peroxide	348	4.69848e-31	1.77665e-29	2.31107	245	0.0119501	953	0.0177153	1.47908	47	109	0.00858604
myeloid leukocyte differentiation	368	1.02781e-29	3.67525e-28	2.20343	259	0.0126329	489	0.000248528	1.73316	48	95	0.00876872
T cell differentiation in thymus	376	1.90874e-29	6.68009e-28	2.43225	209	0.0101941	628	0.0020009	1.93882	26	46	0.00474973
negative regulation of leukocyte differentiation	384	5.85554e-29	2.00659e-27	2.14424	268	0.0130719	738	0.00515144	1.61654	41	87	0.00748995
mesoderm morphogenesis	412	5.5795e-27	1.78206e-25	2.13896	250	0.0121939	656	0.00262305	1.73996	35	69	0.00639386
positive regulation of DNA binding	414	7.2799e-27	2.31392e-25	2.37914	198	0.00965759	1063	0.0265461	1.68148	25	51	0.00456704
negative regulation of T cell activation	416	8.09841e-27	2.56171e-25	2.19186	235	0.0114623	720	0.00429116	1.59134	45	97	0.00822068
animal organ regeneration	418	9.36668e-27	2.94871e-25	2.291	213	0.0103892	1081	0.0294408	1.52454	36	81	0.00657654
entry into host cell	419	1.01582e-26	3.19026e-25	2.33205	205	0.00999902	782	0.00748891	1.54696	46	102	0.00840336
hormone secretion	442	4.61974e-26	1.37537e-24	2.18305	230	0.0112184	1037	0.024726	1.57218	33	72	0.0060285
negative regulation of inflammatory response	448	6.44218e-26	1.89225e-24	2.05329	264	0.0128768	704	0.00380311	1.55919	50	110	0.00913409
biomineral tissue development	453	7.43691e-26	2.16032e-24	2.26189	211	0.0102917	430	9.97908e-05	1.87519	41	75	0.00748995
trabecula morphogenesis	463	2.17611e-25	6.18475e-24	2.54325	164	0.00799922	671	0.00303373	1.89757	26	47	0.00474973
inactivation of MAPK activity	465	2.47619e-25	7.00736e-24	3.25471	110	0.00536533	1066	0.0273164	1.97897	15	26	0.00274023
endocardial cushion formation	466	2.63432e-25	7.43884e-24	3.8226	89	0.00434104	1086	0.030324	2.21955	11	17	0.0020095
pharyngeal system development	469	2.99363e-25	8.3994e-24	2.68505	148	0.00721881	1217	0.0485044	1.92092	14	25	0.00255755
hormone transport	495	1.17646e-24	3.12748e-23	2.07835	243	0.0118525	1092	0.0309523	1.51093	37	84	0.00675922
regulation of interleukin-2 secretion	501	2.22648e-24	5.84795e-23	6.40838	51	0.00248756	1126	0.0376057	2.94019	6	7	0.00109609
positive regulation of kidney development	519	7.08824e-24	1.79719e-22	2.31191	185	0.00902351	506	0.000313007	2.14389	25	40	0.00456704
negative regulation of myeloid leukocyte differentiation	527	1.27152e-23	3.17494e-22	2.36219	175	0.00853575	1199	0.0443464	1.67699	22	45	0.004019
semi-lunar valve development	537	2.37891e-23	5.82943e-22	3.12194	107	0.005219	696	0.00369525	2.57266	12	16	0.00219218
thymic T cell selection	546	3.53543e-23	8.52065e-22	3.1872	103	0.0050239	1059	0.02664	2.16645	12	19	0.00219218
negative regulation of cysteine-type endopeptidase activity involved in apoptotic process	551	4.16581e-23	9.94879e-22	2.27341	185	0.00902351	845	0.010757	1.56265	41	90	0.00748995
vasculogenesis	552	4.17383e-23	9.9499e-22	2.00734	247	0.0120476	657	0.00269408	1.7687	33	64	0.0060285
mesodermal cell differentiation	554	5.09208e-23	1.20951e-21	2.72047	131	0.00638962	1066	0.0273164	1.97897	15	26	0.00274023
regulation of pathway-restricted SMAD protein phosphorylation	555	5.24833e-23	1.24438e-21	2.1558	207	0.0100966	963	0.0177998	1.65794	29	60	0.00529777
regulation of cell proliferation involved in heart morphogenesis	563	9.25975e-23	2.16428e-21	2.73802	128	0.00624329	696	0.00369525	2.57266	12	16	0.00219218
regulation of cardioblast proliferation	575	2.14148e-22	4.90081e-21	3.36418	92	0.00448737	955	0.017731	2.74417	8	10	0.00146145
negative regulation of cysteine-type endopeptidase activity	578	2.81945e-22	6.41889e-21	2.16493	198	0.00965759	953	0.0177153	1.47908	47	109	0.00858604
platelet-derived growth factor receptor signaling pathway	584	3.88606e-22	8.75628e-21	2.65469	131	0.00638962	350	1.05501e-05	2.4947	24	33	0.00438436
positive regulation of pathway-restricted SMAD protein phosphorylation	590	7.12575e-22	1.58928e-20	2.34821	163	0.00795044	1222	0.0491769	1.64365	23	48	0.00420168
viral entry into host cell	600	1.1231e-21	2.46315e-20	2.26509	174	0.00848698	1103	0.0340723	1.48643	39	90	0.00712459
negative regulation of cytokine secretion	609	1.47309e-21	3.18299e-20	2.46319	146	0.00712126	940	0.0160214	1.68502	28	57	0.00511509
regulation of gonadotropin secretion	613	2.14392e-21	4.60226e-20	3.751	76	0.00370696	789	0.00757127	2.80654	9	11	0.00164414
positive regulation of nuclear-transcribed mRNA catabolic process, deadenylation-dependent decay	621	3.05706e-21	6.47791e-20	3.76743	75	0.00365818	943	0.0167283	2.35827	11	16	0.0020095
regulation of p38MAPK cascade	627	4.71528e-21	9.89607e-20	2.39736	150	0.00731636	404	5.73043e-05	2.43435	22	31	0.004019
spongiotrophoblast layer development	628	4.84473e-21	1.01516e-19	3.77706	74	0.0036094	968	0.0182627	2.57266	9	12	0.00164414
JAK-STAT cascade	631	5.47101e-21	1.14093e-19	2.39333	150	0.00731636	1155	0.0372453	1.67862	23	47	0.00420168
labyrinthine layer morphogenesis	639	6.96476e-21	1.43426e-19	2.86826	108	0.00526778	500	0.000291269	2.6135	16	21	0.00292291
regulation of heart morphogenesis	658	1.39587e-20	2.79153e-19	2.13804	187	0.00912106	739	0.00524687	2.01777	20	34	0.00365364
negative regulation of epithelial cell apoptotic process	659	1.44025e-20	2.87591e-19	2.65401	121	0.00590186	1084	0.0298625	1.81039	19	36	0.00347095
phosphatidylinositol 3-kinase signaling	666	1.71044e-20	3.37954e-19	2.39459	146	0.00712126	1077	0.0294472	1.88109	17	31	0.00310559
embryonic placenta morphogenesis	668	2.20908e-20	4.35168e-19	2.73166	114	0.00556043	553	0.000647108	2.37477	18	26	0.00328827
bone mineralization	681	4.96738e-20	9.59849e-19	2.44232	137	0.00668227	549	0.000627098	2.1109	24	39	0.00438436
negative regulation of epithelial cell differentiation	682	4.98283e-20	9.61424e-19	2.21862	167	0.00814555	725	0.00445142	2.00096	21	36	0.00383632
regulation of nephron tubule epithelial cell differentiation	684	5.68429e-20	1.09356e-18	2.9014	101	0.00492635	968	0.0182627	2.57266	9	12	0.00164414
regulation of development, heterochronic	703	1.21002e-19	2.26496e-18	3.59719	73	0.00356063	1140	0.0373384	2.37477	9	13	0.00164414
regulation of epidermal cell differentiation	710	1.56869e-19	2.90738e-18	2.10583	183	0.00892596	786	0.00754891	1.7452	29	57	0.00529777
regulation of interleukin-2 production	741	6.01361e-19	1.06792e-17	2.05396	188	0.00916984	1114	0.0354322	1.64914	25	52	0.00456704
positive regulation of mRNA catabolic process	743	6.62163e-19	1.17273e-17	3.20124	82	0.00399961	1217	0.0485044	1.92092	14	25	0.00255755
positive regulation of p38MAPK cascade	789	2.7554e-18	4.59548e-17	2.70389	103	0.0050239	908	0.0136748	2.22964	13	20	0.00237486
regulation of alpha-beta T cell differentiation	829	1.35413e-17	2.14946e-16	2.03644	177	0.0086333	1158	0.0380715	1.62156	26	55	0.00474973
negative regulation of protein kinase B signaling	835	1.56206e-17	2.46169e-16	2.42504	120	0.00585309	1101	0.0339102	1.71511	22	44	0.004019
heart trabecula morphogenesis	837	1.59966e-17	2.51493e-16	2.42423	120	0.00585309	739	0.00524687	2.01777	20	34	0.00365364
positive regulation of metanephros development	843	1.96906e-17	3.07366e-16	3.11574	78	0.00380451	520	0.000460514	2.94019	12	14	0.00219218
positive regulation of prostaglandin secretion	862	5.25229e-17	8.01797e-16	4.33029	50	0.00243879	1162	0.039723	2.4947	8	11	0.00146145
cellular response to glucocorticoid stimulus	865	5.73288e-17	8.72126e-16	2.01328	175	0.00853575	416	7.28338e-05	2.00096	35	60	0.00639386
regulation of fibroblast growth factor receptor signaling pathway	870	6.01488e-17	9.09769e-16	2.04035	169	0.0082431	374	2.23166e-05	2.63863	20	26	0.00365364
T cell costimulation	873	7.14006e-17	1.07624e-15	2.30002	128	0.00624329	719	0.00424375	1.71511	34	68	0.00621118
regulation of mRNA catabolic process	880	8.65246e-17	1.29384e-15	2.53667	105	0.00512145	1077	0.0294472	1.88109	17	31	0.00310559
lymphocyte costimulation	892	1.36906e-16	2.01966e-15	2.26307	130	0.00634085	635	0.00220709	1.73926	36	71	0.00657654
negative regulation of gonadotropin secretion	893	1.38822e-16	2.04564e-15	3.53333	62	0.0030241	685	0.00342848	3.43022	7	7	0.00127877
negative regulation of epidermal growth factor receptor signaling pathway	895	1.50511e-16	2.21294e-15	2.22872	134	0.00653595	1168	0.0395397	1.71511	21	42	0.00383632
embryo implantation	907	2.94818e-16	4.2773e-15	2.40677	112	0.00546288	785	0.00750128	1.87845	23	42	0.00420168
negative regulation of DNA damage response, signal transduction by p53 class mediator	916	4.44318e-16	6.38295e-15	4.02667	51	0.00248756	803	0.00824064	2.63863	10	13	0.00182682
chorio-allantoic fusion	923	5.44793e-16	7.767e-15	3.38629	63	0.00307287	1126	0.0376057	2.94019	6	7	0.00109609
post-embryonic camera-type eye development	973	2.97545e-15	4.02404e-14	3.46266	58	0.00282899	1126	0.0376057	2.94019	6	7	0.00109609
aorta development	979	3.8829e-15	5.2191e-14	2.01368	154	0.00751146	1199	0.0443464	1.67699	22	45	0.004019
cardiac epithelial to mesenchymal transition	985	4.60281e-15	6.14907e-14	2.26043	117	0.00570676	924	0.0151762	2.03272	16	27	0.00292291
regulation of bone remodeling	988	4.91844e-15	6.55078e-14	2.17561	127	0.00619452	645	0.00235861	1.94899	25	44	0.00456704
positive regulation of BMP signaling pathway	997	5.94026e-15	7.84031e-14	2.16225	128	0.00624329	625	0.00190641	2.14389	20	32	0.00365364
regulation of DNA damage response, signal transduction by p53 class mediator	1035	1.65687e-14	2.10654e-13	2.6216	84	0.00409716	987	0.0198696	1.94379	17	30	0.00310559
microvillus assembly	1048	2.07282e-14	2.6027e-13	2.85886	72	0.00351185	1162	0.039723	2.4947	8	11	0.00146145
regulation of epithelial cell differentiation involved in kidney development	1057	2.74339e-14	3.41535e-13	2.27242	109	0.00531655	1086	0.030324	2.21955	11	17	0.0020095
embryonic forelimb morphogenesis	1061	3.02411e-14	3.75064e-13	2.02957	141	0.00687738	1187	0.0416569	1.8223	17	32	0.00310559
microvillus organization	1092	6.14873e-14	7.40945e-13	2.72637	75	0.00365818	1140	0.0373384	2.37477	9	13	0.00164414
regulation of icosanoid secretion	1093	6.39395e-14	7.69789e-13	3.06989	62	0.0030241	926	0.0152677	2.28681	12	18	0.00219218
negative regulation of multicellular organism growth	1102	7.66358e-14	9.15109e-13	4.03578	43	0.00209736	1162	0.039723	2.4947	8	11	0.00146145
regulation of endocrine process	1129	1.57457e-13	1.83523e-12	2.13261	118	0.00575554	763	0.00630888	1.87103	24	44	0.00438436
regulation of fatty acid transport	1141	1.98072e-13	2.28433e-12	2.53164	82	0.00399961	1097	0.0322693	2.00096	14	24	0.00255755
endothelial cell development	1148	2.06757e-13	2.36996e-12	2.08665	123	0.00599942	1168	0.0395397	1.71511	21	42	0.00383632
establishment of endothelial barrier	1160	2.8739e-13	3.26014e-12	2.25366	102	0.00497512	1180	0.0406693	1.90568	15	27	0.00274023
T cell selection	1173	4.1862e-13	4.69619e-12	2.03106	128	0.00624329	593	0.00124371	2.07618	23	38	0.00420168
cell fate commitment involved in formation of primary germ layer	1181	4.58659e-13	5.11049e-12	2.21566	104	0.00507268	801	0.00824687	2.08263	17	28	0.00310559
atrioventricular valve development	1221	1.36143e-12	1.46724e-11	2.15604	106	0.00517023	847	0.0108697	2.14389	15	24	0.00274023
negative regulation of macrophage derived foam cell differentiation	1227	1.56775e-12	1.68134e-11	4.27271	36	0.00175593	1140	0.0373384	2.37477	9	13	0.00164414
regulation of secondary heart field cardioblast proliferation	1230	1.57633e-12	1.68641e-11	2.64472	70	0.0034143	1174	0.0400597	2.66795	7	9	0.00127877
regulation of metanephros development	1257	2.76835e-12	2.89807e-11	2.15623	103	0.0050239	558	0.00069673	2.4947	16	22	0.00292291
negative regulation of lipid storage	1262	3.1472e-12	3.28162e-11	3.36045	47	0.00229246	1086	0.030324	2.21955	11	17	0.0020095
response to dexamethasone	1265	3.19578e-12	3.32436e-11	2.06063	114	0.00556043	480	0.000207635	2.08796	28	46	0.00511509
regulation of glomerulus development	1303	6.63278e-12	6.69844e-11	2.62227	67	0.00326797	960	0.0177992	2.45015	10	14	0.00182682
lamellipodium organization	1307	7.39935e-12	7.44973e-11	2.11855	103	0.0050239	1047	0.0250423	1.80538	20	38	0.00365364
lamellipodium assembly	1325	1.0048e-11	9.97899e-11	2.21361	92	0.00448737	1228	0.0498238	1.82945	16	30	0.00292291
mammary gland duct morphogenesis	1338	1.19229e-11	1.1726e-10	2.0223	113	0.00551166	1109	0.0351774	1.89253	16	29	0.00292291
plasma membrane invagination	1428	6.0162e-11	5.54392e-10	2.01538	106	0.00517023	1112	0.0352638	1.75909	20	39	0.00365364
epithelial cell fate commitment	1429	6.09574e-11	5.61328e-10	2.14625	91	0.00443859	943	0.0167283	2.35827	11	16	0.0020095
glomerulus vasculature development	1432	6.39016e-11	5.87207e-10	2.44478	69	0.00336552	1059	0.02664	2.16645	12	19	0.00219218
regulation of bone resorption	1485	1.77075e-10	1.56911e-09	2.01286	101	0.00492635	883	0.0121931	1.90568	20	36	0.00365364
negative regulation of vasoconstriction	1503	2.66243e-10	2.331e-09	3.06038	44	0.00214613	1126	0.0376057	2.94019	6	7	0.00109609
kidney vasculature development	1534	3.98164e-10	3.41554e-09	2.20686	78	0.00380451	1025	0.0233321	2.12347	13	21	0.00237486
cellular response to dexamethasone stimulus	1577	7.93587e-10	6.62194e-09	2.11427	83	0.00404839	662	0.00279753	2.05813	21	35	0.00383632
sphingoid metabolic process	1609	1.27038e-09	1.03896e-08	3.09042	40	0.00195103	803	0.00824064	2.63863	10	13	0.00182682
regulation of branching involved in prostate gland morphogenesis	1642	2.01789e-09	1.61714e-08	2.59053	52	0.00253634	1126	0.0376057	2.94019	6	7	0.00109609
cell differentiation involved in embryonic placenta development	1695	4.46398e-09	3.46557e-08	2.01359	85	0.00414594	595	0.00131168	2.28681	18	27	0.00328827
diol metabolic process	1698	4.79109e-09	3.71295e-08	3.61158	30	0.00146327	968	0.0182627	2.57266	9	12	0.00164414
sphingosine metabolic process	1700	4.81971e-09	3.73074e-08	3.81697	28	0.00136572	955	0.017731	2.74417	8	10	0.00146145
maternal placenta development	1777	1.32277e-08	9.79533e-08	2.07439	74	0.0036094	1187	0.0416569	1.8223	17	32	0.00310559
regulation of stem cell population maintenance	1896	4.75653e-08	3.30122e-07	2.10255	66	0.0032192	608	0.00153051	2.38624	16	23	0.00292291
cellular response to thyroid hormone stimulus	2044	2.22238e-07	1.43074e-06	2.22623	52	0.00253634	1086	0.030324	2.21955	11	17	0.0020095
negative regulation of interleukin-1 production	2049	2.32676e-07	1.49428e-06	2.20359	53	0.00258511	1217	0.0485044	1.92092	14	25	0.00255755
collecting duct development	2087	4.06897e-07	2.56557e-06	2.33278	45	0.00219491	968	0.0182627	2.57266	9	12	0.00164414
desmosome organization	2114	5.34524e-07	3.32725e-06	2.77595	32	0.00156082	955	0.017731	2.74417	8	10	0.00146145
positive regulation of pseudopodium assembly	2242	1.28844e-06	7.56226e-06	2.76392	30	0.00146327	1140	0.0373384	2.37477	9	13	0.00164414
pulmonary valve morphogenesis	2324	2.52974e-06	1.4324e-05	2.11293	48	0.00234124	968	0.0182627	2.57266	9	12	0.00164414
negative regulation of myeloid leukocyte mediated immunity	2515	1.40499e-05	7.35122e-05	2.63524	26	0.00126817	638	0.0023041	3.08719	9	10	0.00164414
somatotropin secreting cell differentiation	2537	1.66766e-05	8.64987e-05	2.4576	29	0.0014145	1051	0.02633	3.43022	5	5	0.000913409
negative regulation of leukocyte degranulation	2634	3.32159e-05	0.000165941	2.50089	26	0.00126817	789	0.00757127	2.80654	9	11	0.00164414
receptor transactivation	2651	3.64001e-05	0.000180682	2.59835	24	0.00117062	1051	0.02633	3.43022	5	5	0.000913409
sphingoid biosynthetic process	2962	0.000180694	0.00080275	2.38278	23	0.00112184	1174	0.0400597	2.66795	7	9	0.00127877
positive regulation of oxidative stress-induced intrinsic apoptotic signaling pathway	3822	0.00438094	0.0150834	2.3679	13	0.000634084	830	0.00971343	3.43022	6	6	0.00109609

## Sheet: PlacentaSpecificEnhancers-GREAT
# GREAT version 4.0.4	Species assembly: hg38	Association rule: Single nearest gene: 1000000 bp max extension, curated regulatory domains included
# Term Name	Binom Rank	Binom Raw P-Value	Binom FDR Q-Val	Binom Fold Enrichment	Binom Observed Region Hits	Binom Region Set Coverage	Hyper Rank	Hyper FDR Q-Val	Hyper Fold Enrichment	Hyper Observed Gene Hits	Hyper Total Genes	Hyper Gene Set Coverage
somatotropin secreting cell differentiation	32	3.72818e-08	1.5331e-05	6.85188	14	0.00394366	358	0.029898	6.90966	4	5	0.00183993
spongiotrophoblast layer development	48	1.18336e-07	3.24413e-05	5.01117	17	0.00478873	389	0.0401882	4.31854	6	12	0.00275989
placenta development	49	1.2322e-07	3.30909e-05	2.1066	61	0.0171831	73	0.000187578	2.24801	38	146	0.0174793
positive regulation of hormone secretion	70	6.25827e-07	0.000117646	2.1068	54	0.0152113	96	0.000466259	2.32258	32	119	0.0147194
positive regulation of peptide hormone secretion	83	1.03364e-06	0.000163876	2.40766	39	0.0109859	247	0.00955879	2.20725	23	90	0.0105796
embryonic placenta development	89	1.37935e-06	0.000203943	2.19734	46	0.0129578	79	0.000265392	2.62024	27	89	0.0124195
positive regulation of peptide secretion	102	1.92945e-06	0.000248918	2.34414	39	0.0109859	281	0.0141361	2.13605	23	93	0.0105796
mitotic cell cycle arrest	114	3.59871e-06	0.000415399	4.0944	16	0.00450704	308	0.0193211	4.31854	7	14	0.00321987
mesenchymal to epithelial transition	157	1.25614e-05	0.00105284	3.12629	20	0.0056338	397	0.0405067	3.77872	7	16	0.00321987
liver regeneration	208	3.31292e-05	0.0020959	3.25629	17	0.00478873	294	0.0162437	2.96128	12	35	0.00551978
response to vitamin	229	5.07427e-05	0.00291582	2.06327	37	0.0104225	214	0.00634165	2.28336	23	87	0.0105796
regulation of cytoplasmic transport	314	0.000151622	0.00635411	3.26869	14	0.00394366	426	0.0497902	3.29031	8	21	0.00367985
regulation of tissue remodeling	373	0.000325092	0.0114689	2.02781	30	0.0084507	178	0.00421315	2.54032	20	68	0.00919963
negative regulation of epidermis development	375	0.000333793	0.011713	2.88569	15	0.00422535	397	0.0405067	3.77872	7	16	0.00321987
regulation of bone remodeling	376	0.000334461	0.0117052	2.27548	23	0.00647887	276	0.0139777	2.74816	14	44	0.00643974
positive regulation of kidney development	422	0.000529352	0.0165065	2.02081	28	0.00788732	298	0.0167622	2.80705	13	40	0.00597976
myelin maintenance	474	0.000854448	0.0237208	4.15867	8	0.00225352	224	0.00756897	5.03829	7	12	0.00321987
dentate gyrus development	478	0.000887908	0.0244435	3.00785	12	0.00338028	349	0.0287831	4.03064	7	15	0.00321987
cardiac cell fate commitment	491	0.000979977	0.0262638	2.69757	14	0.00394366	288	0.0151619	5.18224	6	10	0.00275989
embryonic digestive tract morphogenesis	495	0.00101829	0.0270699	2.09148	23	0.00647887	220	0.00684411	4.09125	9	19	0.00413983
regulation of p38MAPK cascade	576	0.00184752	0.0422075	2.03064	22	0.00619718	310	0.0192444	3.06477	11	31	0.0050598
positive regulation of meiotic cell cycle	581	0.00191241	0.0433138	2.50727	14	0.00394366	277	0.0140017	4.06451	8	17	0.00367985
