# Supplementary material for: Genome-wide identification of transcriptional enhancers during human placental development and association with function, differentiation, and disease
Source: Biol Reprod. 2023 Sep 23;109(6):965–81. doi: 10.1093/biolre/ioad119 (PMC10724456; doi:10.1093/biolre/ioad119)
Supplement: Supplementary_Table_ioad119 [file supplementary_table_ioad119.zip › Supplementary Table S8.xlsx]

## Sheet: Legend and Contents
Supplementary Table S8. p-values for all the correlations between gene and enhancer expression for FLT1. The "Column Heading" key provides annotation information. The "Tab" key provides details about all the other worksheets contained within this spreadsheet.
Column Heading	Description
EID	Enhancer ID
cor	correlation value [r]
statistic	The “statistic” value is actually the value for t, which is used to test the significance of r
p	The “p.value” associated with the observed value of t
conf.low	the confidence interval for r (“conf.low” and “conf.high”)
conf.high	the confidence interval for r (“conf.low” and “conf.high”)
method	“method” refers to the type of test conducted
Tab	Contents
Legend and Contents	Heading Annotation Information and Summary of Information in this Table
Up first vs 3	Common nearest neighbor genes and genes upregulated from RNAseq in First trimester vs third
Up second vs 1	Common nearest neighbor genes and genes upregulated from RNAseq in Second trimester vs first
Up second vs 3	Common nearest neighbor genes and genes upregulated from RNAseq in Second trimester vs third
Up third vs 1	Common nearest neighbor genes and genes upregulated from RNAseq in Third trimester vs first
Up third vs 2	Common nearest neighbor genes and genes upregulated from RNAseq in Third trimester vs second

## Sheet: Flt1_enhancer_gene_correlation
EID	cor	statistic	p	conf.low	conf.high	method
chr13_28502945_28503945	0.19	1.0982	0.28	-0.152737	0.48418	Pearson
chr13_28505460_28506460	0.12	0.67534	0.504	-0.221871	0.42743	Pearson
chr13_28506235_28507235	0.024	0.139499	0.89	-0.307031	0.349705	Pearson
chr13_28526835_28527835	-0.03	-0.173177	0.864	-0.354762	0.301793	Pearson
chr13_28530500_28531500	0.084	0.488864	0.628	-0.251904	0.401074	Pearson
chr13_28532215_28533215	-0.017	-0.0965711	0.924	-0.343228	0.313683	Pearson
chr13_28533430_28534430	0.069	0.404573	0.688	-0.265353	0.388909	Pearson
chr13_28535350_28536350	0.27	1.61051	0.117	-0.0682753	0.54693	Pearson
chr13_28536675_28537675	-0.023	-0.132105	0.896	-0.348592	0.308179	Pearson
chr13_28538430_28539430	-0.14	-0.800582	0.429	-0.444686	0.201519	Pearson
chr13_28540345_28541345	0.17	1.01263	0.318	-0.166809	0.473047	Pearson
chr13_28541710_28542710	0.047	0.274805	0.785	-0.285881	0.369891	Pearson
chr13_28542650_28543650	-0.017	-0.0997188	0.921	-0.343704	0.313196	Pearson
chr13_28545390_28546390	-0.094	-0.548987	0.587	-0.409656	0.24226	Pearson
chr13_28547155_28548155	-0.13	-0.763376	0.451	-0.439598	0.207578	Pearson
chr13_28549945_28550945	-0.059	-0.342098	0.734	-0.379796	0.275264	Pearson
chr13_28551585_28552585	-0.27	-1.66277	0.106	-0.552949	0.0596817	Pearson
chr13_28552875_28553875	-0.19	-1.14581	0.26	-0.490294	0.144898	Pearson
chr13_28554790_28555790	-0.17	-0.995801	0.326	-0.470837	0.169573	Pearson
chr13_28558020_28559020	0.1	0.608767	0.547	-0.232634	0.41811	Pearson
chr13_28559850_28560850	0.034	0.196782	0.845	-0.29811	0.358294	Pearson
chr13_28563820_28564820	0.079	0.461843	0.647	-0.256224	0.397191	Pearson
chr13_28564700_28565700	-0.19	-1.13964	0.262	-0.489505	0.145914	Pearson
chr13_28566560_28567560	0.14	0.81593	0.42	-0.199016	0.446775	Pearson
chr13_28567925_28568925	0.087	0.506728	0.616	-0.249043	0.403632	Pearson
chr13_28569650_28570650	-0.25	-1.52384	0.137	-0.536791	0.0825476	Pearson
chr13_28570930_28571930	-0.3	-1.84396	0.0739	-0.573267	0.0299874	Pearson
chr13_28572855_28573855	-0.1	-0.591083	0.558	-0.415618	0.235485	Pearson
chr13_28573920_28574920	-0.033	-0.192993	0.848	-0.357728	0.298702	Pearson
chr13_28575025_28576025	-0.32	-2.00261	0.0532	-0.590357	0.00415736	Pearson
