# Supplementary material for: Genome-wide identification of transcriptional enhancers during human placental development and association with function, differentiation, and disease
Source: Biol Reprod. 2023 Sep 23;109(6):965–81. doi: 10.1093/biolre/ioad119 (PMC10724456; doi:10.1093/biolre/ioad119)
Supplement: Supplementary_Table_ioad119 [file supplementary_table_ioad119.zip › Supplementary Table S9.xlsx]

## Sheet: Legend and Contents
Supplementary Table S9. Overlap of the location of eQTLs for gene expression in placenta tissue with the enhancers we defined. 1216 eQTLs from extragenic regions of the genome reported by Peng et al. 2017 (PMID 28854703) with the enhancers we defined, 80 of these map to enhancer regions identified in this study. The "Column Heading" key provides annotation information. The "Tab" key provides deta…
Column Heading	Description
chr	chromosome number
Start	start of the enhancer coordinates
end	end of the enhancer coordinates
chr	chromosome number
start	start of the enhancer coordinates
end	end of the enhancer coordinates
Gene symbol	linked gene symbol
Tab	Contents
Legend and Contents	Heading Annotation Information and Summary of Information in this Table
enhancer_eQTLs	Overlap of the location of eQTLs for gene expression in placenta tissue reported by Peng et al 2017 (PMID 28854703) with the enhancers we defined

## Sheet: enhancer_eQTLs
Enhancer location (this study)			eQTL location (Peng et al 2017)			Linked gene from Peng et al 2017
chr	Start	end	chr	start	end	Gene symbol
chr1	16178790	16179790	chr1	16179765	16179765	EPHA2
chr1	17519705	17520705	chr1	17520227	17520227	ARHGEF10L
chr1	150537425	150538425	chr1	150537646	150537646	MRPS21
chr1	164532815	164533815	chr1	164533233	164533233	PBX1
chr1	182632130	182633130	chr1	182632636	182632636	RGS16
chr1	182632510	182633510	chr1	182632636	182632636	RGS16
chr1	183612765	183613765	chr1	183612825	183612825	ARPC5
chr1	183612765	183613765	chr1	183613114	183613114	NCF2
chr1	202034525	202035525	chr1	202034859	202034859	ELF3
chr1	203557925	203558925	chr1	203558684	203558684	ATP2B4
chr1	211601890	211602890	chr1	211602400	211602400	SLC30A1
chr10	87845285	87846285	chr10	87845670	87845670	ATAD1
chr10	104109755	104110755	chr10	104110374	104110374	SLK
chr10	104109755	104110755	chr10	104110374	104110374	COL17A1
chr10	104109755	104110755	chr10	104110374	104110374	SFR1
chr11	35047005	35048005	chr11	35047511	35047511	CD44
chr11	44530215	44531215	chr11	44530987	44530987	CD82
chr11	129215370	129216370	chr11	129216210	129216210	ARHGAP32
chr12	104954905	104955905	chr12	104955474	104955474	SLC41A2
chr13	21465400	21466400	chr13	21465961	21465961	EFHA1
chr13	33743510	33744510	chr13	33744012	33744012	RFC3
chr13	38255045	38256045	chr13	38255479	38255479	UFM1
chr13	48222305	48223305	chr13	48222491	48222491	ITM2B
chr13	49857765	49858765	chr13	49858051	49858051	SPRYD7
chr14	34379420	34380420	chr14	34380270	34380270	SPTSSA
chr14	61963595	61964595	chr14	61964138	61964138	SYT16
chr14	77008725	77009725	chr14	77009204	77009204	IRF2BPL
chr16	56950655	56951655	chr16	56951602	56951602	CETP
chr16	84513045	84514045	chr16	84513049	84513049	COTL1
chr17	10210130	10211130	chr17	10210510	10210510	GAS7
chr17	30301920	30302920	chr17	30302801	30302801	BLMH
chr17	66951425	66952425	chr17	66952169	66952169	CACNG4
chr17	76601425	76602425	chr17	76602062	76602062	ST6GALNAC2
chr18	9674980	9675980	chr18	9675481	9675481	PPP4R1
chr18	21735125	21736125	chr18	21735719	21735719	MIB1
chr19	9057680	9058680	chr19	9057910	9057910	MUC16
chr19	13787425	13788425	chr19	13788409	13788409	ZSWIM4
chr19	17711210	17712210	chr19	17712016	17712016	MAP1S
chr19	33230890	33231890	chr19	33231776	33231776	SLC7A10
chr19	50346765	50347765	chr19	50347277	50347277	KCNC3
chr2	14554825	14555825	chr2	14555288	14555288	FAM84A
chr2	32934830	32935830	chr2	32935392	32935392	LTBP1
chr2	130037200	130038200	chr2	130037204	130037204	POTEF
chr2	232432445	232433445	chr2	232432863	232432863	ALPPL2
chr20	12996885	12997885	chr20	12997869	12997869	SPTLC3
chr20	25396825	25397825	chr20	25397682	25397682	ABHD12
chr20	25397540	25398540	chr20	25397682	25397682	ABHD12
chr20	35575530	35576530	chr20	35575552	35575552	CEP250
chr20	41767210	41768210	chr20	41767744	41767744	PTPRT
chr20	62373880	62374880	chr20	62373987	62373987	LAMA5
chr22	42685895	42686895	chr22	42686749	42686749	A4GALT
chr22	45483410	45484410	chr22	45483551	45483551	FBLN1
chr3	31488195	31489195	chr3	31488395	31488395	STT3B
chr3	105957885	105958885	chr3	105958415	105958415	CBLB
chr3	197600690	197601690	chr3	197601005	197601005	BDH1
chr4	6312860	6313860	chr4	6313836	6313836	WFS1
chr4	140250955	140251955	chr4	140251259	140251259	MAML3
chr4	158043955	158044955	chr4	158044539	158044539	FAM198B
chr5	34625900	34626900	chr5	34626306	34626306	RAI14
chr5	139205200	139206200	chr5	139205209	139205209	SIL1
chr5	178080085	178081085	chr5	178080305	178080305	N4BP3
chr5	178758815	178759815	chr5	178759628	178759628	ZNF354A
chr6	32609585	32610585	chr6	32609608	32609608	HLA_DRB5
chr6	32893900	32894900	chr6	32894143	32894143	LOC100294145
chr6	39270865	39271865	chr6	39271346	39271346	KCNK5
chr6	47169740	47170740	chr6	47170321	47170321	TNFRSF21
chr6	63439880	63440880	chr6	63440521	63440521	LGSN
chr6	134077330	134078330	chr6	134078035	134078035	SLC2A12
chr6	136969450	136970450	chr6	136970158	136970158	IL20RA
chr7	4973910	4974910	chr7	4974057	4974057	RNF216L
chr7	73850490	73851490	chr7	73851087	73851087	WBSCR27
chr7	74277985	74278985	chr7	74278403	74278403	CLIP2
chr7	87238165	87239165	chr7	87238709	87238709	C7orf23
chr7	87238680	87239680	chr7	87238709	87238709	C7orf23
chr8	124442770	124443770	chr8	124443254	124443254	FER1L6
chr8	124442770	124443770	chr8	124443254	124443254	TMEM65
chr8	130491200	130492200	chr8	130491669	130491669	ASAP1
chr9	33430820	33431820	chr9	33431514	33431514	AQP3
chr9	35152560	35153560	chr9	35153438	35153438	UNC13B
chr9	72477785	72478785	chr9	72477851	72477851	ZFAND5
chr9	109542545	109543545	chr9	109542883	109542883	PALM2
chr9	129761615	129762615	chr9	129761873	129761873	PTGES
